# Supplementary material for: Human basal-like breast cancer is represented by one of the two mammary tumor subtypes in dogs
Source: Breast Cancer Res. 2023 Oct 3;25:114. doi: 10.1186/s13058-023-01705-5 (PMC10546663; doi:10.1186/s13058-023-01705-5)
Supplement: Supplementary file 2 — Additional file 2 Table S1, An file containing sample metadata and expression data used for Figs. 1, Additional file 1: Fig. S1, and S2. [file 13058_2023_1705_MOESM2_ESM.xlsx]

## Sheet: Table S1-1
Table S1-1. Metadata for 143 discovery consensus samples. Related to Figure 1, Figure S2, and Table 1.
Order	Run	CMT	Cohort	Subtype	Subtype2	PAM50_143	Mutation_Data	PIK3CA	PTEN_Alteration	AP2M1_mut	PI3K_path_status	PI3K_path_count	ESR1_FPKM	PGR_FPKM	ERBB2_FPKM	ER_rank	PR_rank	HER2_expression_rank	NMF cluster	Spayed_status	Confidence	Breed	lymph node/vessel invasion	TMB	KAT6B	KRAS	TP53
26	SRR7779464	CMT-651	SRA	Carcinoma_mixed	Carcinoma_mixed	Normal-like	YES	H1047	None	None	MUT	1	1.87793	3.20491	26.7396	positive	positive	HER2_normal	cNBLMT	Spayed	0.98	Maltese	Absent	0.405519	None	None	None
27	SRR7779466	CMT-660	SRA	Complex_carcinoma	Complex_carcinoma	Luminal A	YES	None	Mutation	None	MUT	2	3.83347	7.10886	28.746	positive	positive	HER2_normal	cNBLMT	Intact	0.62	Poodle	Absent	0.776926	Mutation	None	None
28	SRR7779467	CMT-659	SRA	Simple_carcinoma_tubulopapillary	Simple_carcinoma	Basal-like	YES	None	None	None	NA	0	1.14813	1.66994	24.6834	positive	positive	HER2_normal	cBLMT	Intact	0.99	Shih Tzu	Absent	0.404605	None	None	None
29	SRR7779468	CMT-149	SRA	Simple_adenoma	Simple_adenoma	Luminal A	YES	None	None	None	NA	1	8.67041	11.751	26.3084	positive	positive	HER2_normal	cNBLMT	Intact	0.92	Maltese	Absent	0.304896	None	None	None
32	SRR7779472	CMT-685	SRA	Simple_carcinoma_tubulopapillary	Simple_carcinoma	Luminal A	YES	None	None	None	NA	0	3.10641	10.8982	25.9525	positive	positive	HER2_normal	cNBLMT	Intact	1	Maltese	Absent	0.220138	None	None	None
33	SRR7779474	CMT-156	SRA	Complex_adenoma	Complex_adenoma	Luminal B	YES	H1047	None	None	MUT	2	0.852913	3.42994	13.3364	negative	positive	HER2_normal	cNBLMT	Intact	1	Shih Tzu	Absent	0.506842	Mutation	None	None
34	SRR7779475	CMT-153	SRA	Complex_carcinoma	Complex_carcinoma	Luminal B	YES	H1047	None	None	MUT	1	0.273323	0.201777	13.3364	negative	negative	HER2_normal	cBLMT	Intact	0.99	Yorkshire Terrier	Absent	0.604057	None	None	Mutation
36	SRR7779479	CMT-278	SRA	Complex_carcinoma	Complex_carcinoma	Luminal A	YES	None	None	YES	MUT	2	5.68701	5.26895	27.4507	positive	positive	HER2_normal	cNBLMT	Intact	0.84	Maltese	Absent	0.338935	None	Mutation	None
37	SRR7779481	CMT-272	SRA	Complex_adenoma	Complex_adenoma	Basal-like	YES	H1047	None	None	MUT	1	3.64157	4.0986	34.5879	positive	positive	HER2_normal	cNBLMT	Intact	0.98	Maltese	Absent	0.37141	None	None	None
39	SRR7779485	CMT-262	SRA	Simple_carcinoma_solid	Simple_carcinoma	Basal-like	YES	None	None	YES	NA	0	0.068357	4.59731	17.2519	negative	positive	HER2_normal	cBLMT	Spayed	0.99	Maltese	Present	1.22463	None	None	None
40	SRR7779486	CMT-252	SRA	Simple_carcinoma_solid	Simple_carcinoma	Basal-like	YES	None	None	None	ALT	1	0.162916	8.78911	33.0043	negative	positive	HER2_normal	cBLMT	Intact	1	Poodle	Absent	0.340765	None	None	None
41	SRR7779487	CMT-257	SRA	Benign_mixed	Benign_mixed	Luminal B	YES	None	None	None	NA	0	3.09595	8.82765	13.3364	positive	positive	HER2_normal	cNBLMT	Spayed	0.91	Poodle	Absent	0.169282	None	None	None
43	SRR7779491	CMT-756	SRA	Carcinoma_mixed	Carcinoma_mixed	Luminal A	YES	None	None	None	NA	0	10.648	0.109358	13.3364	positive	negative	HER2_normal	cBLMT	Intact	0.74	Maltese	Absent	0.138133	None	None	None
45	SRR7779494	CMT-730	SRA	Simple_carcinoma_tubulopapillary	Simple_carcinoma	Luminal A	YES	None	None	None	NA	0	3.6345	6.40943	43.8564	positive	positive	HER2_enriched	cNBLMT	Intact	1	Maltese	Absent	0.33791	None	None	None
46	SRR7779497	CMT-776	SRA	Simple_adenoma	Simple_adenoma	Luminal A	YES	H1047	None	None	MUT	2	5.60209	12.4804	38.6807	positive	positive	HER2_enriched	cNBLMT	Spayed	1	Maltese	Absent	0.474266	None	None	None
48	SRR7779499	CMT-124	SRA	Complex_adenoma	Complex_adenoma	Luminal A	YES	H1047	None	YES	MUT	3	5.92949	8.05701	23.6672	positive	positive	HER2_normal	cNBLMT	Intact	1	Yorkshire Terrier	Absent	0.404495	None	Mutation	None
49	SRR7779500	CMT-128	SRA	Complex_adenoma	Complex_adenoma	Luminal A	YES	None	None	None	NA	1	4.26135	3.82089	22.6279	positive	positive	HER2_normal	cNBLMT	Intact	1	Yorkshire Terrier	Absent	0.303917	Mutation	None	None
50	SRR7779501	CMT-129	SRA	Other	Other	Basal-like	YES	None	None	None	NA	0	0.0363857	0.384699	13.3364	negative	negative	HER2_normal	cBLMT	Spayed	0.95	Shih Tzu	Absent	0.271067	Mutation	None	None
51	SRR7779504	CMT-118	SRA	Complex_carcinoma	Complex_carcinoma	Basal-like	YES	H1047	None	None	MUT	2	0.0468449	0.269276	13.3364	negative	negative	HER2_normal	cBLMT	Intact	1	Schnauzer	Absent	0.844075	None	Mutation	None
52	SRR7779507	CMT-136	SRA	Simple_adenoma	Simple_adenoma	Luminal A	YES	None	Mutation	YES	MUT	1	4.63698	3.48538	25.8083	positive	positive	HER2_normal	cNBLMT	Intact	1	Yorkshire Terrier	Absent	0.340424	None	None	None
55	SRR7779515	CMT-307	SRA	Simple_carcinoma_tubulopapillary	Simple_carcinoma	Basal-like	YES	None	None	None	NA	0	2.44496	4.56874	27.222	positive	positive	HER2_normal	cBLMT	Intact	0.93	Poodle	Absent	0.337636	None	None	None
57	SRR7779519	CMT-292	SRA	Simple_carcinoma_tubulopapillary	Simple_carcinoma	Luminal A	YES	None	None	None	NA	0	2.41234	3.33847	33.7553	positive	positive	HER2_normal	cNBLMT	Spayed	0.98	Shih Tzu	Absent	0.305825	None	None	None
58	SRR7779521	CMT-719	SRA	Simple_adenoma	Simple_adenoma	Luminal B	YES	H1047	None	YES	MUT	2	2.29326	2.17821	21.3383	positive	positive	HER2_normal	cNBLMT	Intact	0.97	Maltese	Absent	0.679534	Mutation	None	None
59	SRR7779523	CMT-724	SRA	Complex_carcinoma	Complex_carcinoma	Luminal A	YES	H1047	None	None	MUT	1	8.35694	13.5032	32.8608	positive	positive	HER2_normal	cNBLMT	Intact	0.99	Maltese	Absent	0.439379	None	None	None
60	SRR7779527	CMT-695	SRA	Benign_mixed	Benign_mixed	Luminal B	YES	H1047	None	None	MUT	2	0.185443	0.150202	13.3364	negative	negative	HER2_normal	cBLMT	Spayed	0.97	Poodle	Absent	0.539832	None	None	None
62	SRR7779530	CMT-725	SRA	Complex_carcinoma	Complex_carcinoma	Luminal A	YES	H1047	None	None	MUT	1	5.66843	12.4737	29.6837	positive	positive	HER2_normal	cNBLMT	Spayed	1	Maltese	Absent	0.710699	None	None	None
63	SRR7779533	CMT-190	SRA	Complex_carcinoma	Complex_carcinoma	Luminal A	YES	H1047	None	None	MUT	1	25.7692	9.4859	40.7246	positive	positive	HER2_enriched	cNBLMT	Spayed	1	Maltese	Absent	0.504999	None	None	None
64	SRR7779535	CMT-193	SRA	Simple_carcinoma_solid	Simple_carcinoma	Basal-like	YES	None	None	YES	NA	0	0.441891	2.3079	40.2862	negative	positive	HER2_enriched	cBLMT	Intact	1	Schnauzer	Present	0.912363	None	None	None
65	SRR7779537	CMT-197	SRA	Simple_carcinoma_tubulopapillary	Simple_carcinoma	Luminal A	YES	None	None	None	NA	0	9.23385	2.20409	43.9904	positive	positive	HER2_enriched	cNBLMT	Intact	1	Maltese	Absent	0.201075	None	None	None
67	SRR7779539	CMT-201	SRA	Complex_carcinoma	Complex_carcinoma	Basal-like	YES	None	None	None	NA	0	0.122093	0.334186	27.2211	negative	negative	HER2_normal	cBLMT	Intact	1	Maltese	Absent	0.405333	None	None	None
68	SRR7779542	CMT-495	SRA	Simple_carcinoma_solid	Simple_carcinoma	Basal-like	YES	None	None	YES	NA	0	0.44556	6.91942	48.9671	negative	positive	HER2_enriched	cBLMT	Intact	1	Shih Tzu	Present	3.61926	None	None	Mutation
73	SRR7779553	CMT-173	SRA	Simple_adenoma	Simple_adenoma	Luminal A	YES	None	None	None	NA	0	4.48386	10.1977	36.1061	positive	positive	HER2_normal	cNBLMT	Intact	1	Maltese	Absent	0.402812	None	None	None
74	SRR7779556	CMT-184	SRA	Complex_carcinoma	Complex_carcinoma	Luminal A	YES	H1047	None	None	MUT	2	15.2607	16.9889	30.6724	positive	positive	HER2_normal	cNBLMT	Intact	1	Shih Tzu	Absent	0.468132	None	None	None
76	SRR7779558	CMT-183	SRA	Simple_carcinoma_solid	Simple_carcinoma	Basal-like	YES	None	None	None	NA	0	0.10989	0.491684	27.9101	negative	negative	HER2_normal	cBLMT	Unknown	1	Cocker Spaniel	Absent	0.507713	None	None	None
77	SRR7779566	CMT-538	SRA	Complex_carcinoma	Complex_carcinoma	Basal-like	YES	H1047	None	None	MUT	1	0.646362	0.0717377	13.3364	negative	negative	HER2_normal	cBLMT	Intact	1	Yorkshire Terrier	Absent	0.439084	None	None	None
78	SRR7779568	CMT-523	SRA	Carcinoma_mixed	Carcinoma_mixed	Luminal A	YES	None	None	None	NA	0	6.85	7.39239	22.4079	positive	positive	HER2_normal	cNBLMT	Intact	1	Shih Tzu	Absent	0.302701	None	None	None
80	SRR7779571	CMT-505	SRA	Carcinoma_mixed	Carcinoma_mixed	Luminal A	YES	None	None	None	NA	0	4.9258	6.80009	22.831	positive	positive	HER2_normal	cBLMT	Intact	1	Maltese	Absent	0.134732	None	None	None
85	SRR7779583	CMT-97	SRA	Simple_carcinoma_tubulopapillary	Simple_carcinoma	Luminal A	YES	None	None	None	NA	0	4.90622	19.3983	25.8552	positive	positive	HER2_normal	cNBLMT	Spayed	1	Maltese	Absent	0.502223	None	None	None
86	SRR7779587	CMT-241	SRA	Simple_carcinoma_tubulopapillary	Simple_carcinoma	Luminal A	YES	None	None	None	NA	0	2.49875	7.00788	39.7523	positive	positive	HER2_enriched	cNBLMT	Spayed	1	Shih Tzu	Absent	0.571147	None	None	None
87	SRR7779588	CMT-63	SRA	Carcinoma_mixed	Carcinoma_mixed	Basal-like	YES	None	Alteration	None	ALT	1	0.0446885	0	13.3364	negative	negative	HER2_normal	cBLMT	Intact	1	Shih Tzu	Absent	NA	None	None	None
88	SRR7779589	CMT-60	SRA	Complex_adenoma	Complex_adenoma	Her2-enriched	YES	H1047	None	None	MUT	1	2.70113	18.8852	40.9012	positive	positive	HER2_enriched	cNBLMT	Intact	0.93	Shih Tzu	Absent	1.04555	None	None	None
89	SRR7779590	CMT-57	SRA	Simple_carcinoma_tubulopapillary	Simple_carcinoma	Luminal A	YES	None	None	None	NA	1	2.27418	7.04146	23.411	positive	positive	HER2_normal	cNBLMT	Spayed	0.89	Maltese	Absent	0.221061	None	None	None
90	SRR7779591	CMT-53	SRA	Simple_carcinoma_solid	Simple_carcinoma	Her2-enriched	YES	Other	Alteration	None	MUT	2	2.12278	16.6427	32.2712	positive	positive	HER2_normal	cNBLMT	Intact	0.9	Maltese	Absent	0.303311	None	None	None
94	SRR7779599	CMT-377	SRA	Complex_carcinoma	Complex_carcinoma	Luminal A	YES	H1047	None	YES	MUT	1	9.10857	5.0627	22.4042	positive	positive	HER2_normal	cNBLMT	Intact	0.99	Maltese	Absent	0.342375	None	None	None
95	SRR7779600	CMT-381	SRA	Simple_carcinoma_tubulopapillary	Simple_carcinoma	Luminal A	YES	H1047	None	None	MUT	1	6.9671	18.9914	29.0876	positive	positive	HER2_normal	cNBLMT	Spayed	1	Maltese	Absent	0.203974	None	None	None
96	SRR7779601	CMT-374	SRA	Complex_adenoma	Complex_adenoma	Basal-like	YES	Other	None	None	MUT	1	1.60986	7.68634	27.0551	positive	positive	HER2_normal	cNBLMT	Spayed	0.98	Maltese	Absent	0.43989	None	None	None
99	SRR7779606	CMT-400	SRA	Simple_carcinoma_tubulopapillary	Simple_carcinoma	Her2-enriched	YES	None	None	None	NA	0	1.73712	2.01225	27.6991	positive	positive	HER2_normal	cBLMT	Intact	0.94	Shih Tzu	Absent	0.270803	None	None	None
101	SRR7779612	CMT-234	SRA	Simple_carcinoma_tubulopapillary	Simple_carcinoma	Basal-like	YES	None	None	None	NA	1	6.66506	0.230462	34.3004	positive	negative	HER2_normal	cBLMT	Unknown	0.94	Maltese	Absent	0.269965	None	None	None
102	SRR7779613	CMT-233	SRA	Simple_carcinoma_tubulopapillary	Simple_carcinoma	Luminal B	YES	None	None	None	NA	0	3.30853	15.427	36.9704	positive	positive	HER2_normal	cNBLMT	Intact	0.54	Shih Tzu	Absent	0.202077	None	None	None
104	SRR7779616	CMT-207	SRA	Complex_adenoma	Complex_adenoma	Luminal A	YES	Other	None	None	MUT	2	9.06702	6.6291	22.9931	positive	positive	HER2_normal	cNBLMT	Intact	1	Maltese	Absent	0.236194	None	None	None
105	SRR7779618	CMT-417	SRA	Simple_adenoma	Simple_adenoma	Basal-like	YES	H1047	None	None	MUT	1	12.8562	16.9636	28.5361	positive	positive	HER2_normal	cNBLMT	Intact	0.93	Shih Tzu	Absent	0.47313	Mutation	None	None
106	SRR7779619	CMT-436	SRA	Complex_carcinoma	Complex_carcinoma	Luminal B	YES	H1047	None	YES	MUT	1	6.34303	13.4853	27.0337	positive	positive	HER2_normal	cBLMT	Intact	0.86	Cocker Spaniel	Absent	0.236773	None	None	None
109	SRR7779625	CMT-456	SRA	Simple_adenoma	Simple_adenoma	Luminal A	YES	H1047	None	None	MUT	1	13.1005	8.49909	23.3193	positive	positive	HER2_normal	cNBLMT	Intact	1	Poodle	Absent	0.404698	None	None	None
110	SRR7779627	CMT-210	SRA	Simple_carcinoma_tubulopapillary	Simple_carcinoma	Basal-like	YES	H1047	None	None	MUT	2	0.0763729	1.22342	14.2377	negative	positive	HER2_normal	cBLMT	Intact	1	Poodle	Absent	0.67471	None	Mutation	None
111	SRR7779628	CMT-215	SRA	Benign_mixed	Benign_mixed	Luminal A	YES	None	None	None	NA	0	10.7416	6.51106	23.214	positive	positive	HER2_normal	cNBLMT	Intact	0.98	Poodle	Absent	0.270889	None	None	None
112	SRR7779630	CMT-217	SRA	Complex_carcinoma	Complex_carcinoma	Basal-like	YES	None	None	None	NA	0	0.659484	1.74549	13.3364	negative	positive	HER2_normal	cBLMT	Intact	1	Maltese	Absent	0.439612	None	None	None
113	SRR7779633	CMT-109	SRA	Simple_carcinoma_tubulopapillary	Simple_carcinoma	Her2-enriched	YES	None	None	None	NA	0	0.615944	0.958941	13.3364	negative	negative	HER2_normal	cBLMT	Intact	0.99	Yorkshire Terrier	Absent	0.0675098	None	None	None
114	SRR7779634	CMT-107	SRA	Carcinoma_mixed	Carcinoma_mixed	Luminal A	YES	None	None	None	NA	0	7.20913	6.40903	22.9727	positive	positive	HER2_normal	cNBLMT	Intact	1	Maltese	Absent	0.23708	None	None	None
116	SRR7779638	CMT-106	SRA	Simple_adenoma	Simple_adenoma	Luminal B	YES	H1047	None	None	MUT	1	3.84031	26.1652	23.7999	positive	positive	HER2_normal	cNBLMT	Intact	1	Yorkshire Terrier	Absent	0.511177	Mutation	None	None
117	SRR7779639	CMT-102	SRA	Benign_mixed	Benign_mixed	Luminal A	YES	Other	Mutation	None	MUT	2	1.04622	1.64984	14.3706	positive	positive	HER2_normal	cBLMT	Intact	0.99	Maltese	Absent	0.371382	None	None	None
118	SRR7779640	CMT-100	SRA	Carcinoma_mixed	Carcinoma_mixed	Luminal A	YES	Other	Alteration	None	MUT	2	5.70804	4.90624	23.7049	positive	positive	HER2_normal	cNBLMT	Intact	1	Cocker Spaniel	Absent	0.474557	None	None	None
119	SRR7779641	CMT-103	SRA	Simple_adenoma	Simple_adenoma	Luminal A	YES	H1047	None	None	MUT	2	5.59058	10.776	24.2945	positive	positive	HER2_normal	cNBLMT	Intact	1	Maltese	Absent	0.405012	None	None	None
120	SRR7779643	CMT-247	SRA	Simple_carcinoma_solid	Simple_carcinoma	Basal-like	YES	Other	None	None	MUT	2	0.889559	3.6553	28.7647	negative	positive	HER2_normal	cBLMT	Intact	1	Shih Tzu	Present	0.578941	None	Mutation	None
121	SRR7779647	CMT-340	SRA	Other	Other	Luminal B	YES	None	None	YES	NA	0	1.39933	1.99202	13.3364	positive	positive	HER2_normal	cBLMT	Intact	0.99	Yorkshire Terrier	Present	0.540618	None	None	Mutation
123	SRR7779649	CMT-318	SRA	Simple_carcinoma_solid	Simple_carcinoma	Basal-like	YES	None	None	None	NA	1	0.0874995	0.192192	13.3364	negative	negative	HER2_normal	cBLMT	Intact	1	Shih Tzu	Absent	0.387147	None	None	None
125	SRR7779653	CMT-344	SRA	Simple_carcinoma_solid	Simple_carcinoma	Luminal A	YES	None	None	YES	MUT	2	3.71555	6.1303	25.7921	positive	positive	HER2_normal	cBLMT	Intact	0.9	Shih Tzu	Present	0.37394	None	None	None
127	SRR7779655	CMT-634	SRA	Carcinoma_mixed	Carcinoma_mixed	Luminal A	YES	H1047	None	None	MUT	1	2.19356	7.60193	22.2541	positive	positive	HER2_normal	cBLMT	Spayed	0.87	Yorkshire Terrier	Absent	0.270022	None	None	None
128	SRR7779657	CMT-613	SRA	Simple_carcinoma_solid	Simple_carcinoma	Luminal B	YES	None	None	None	NA	0	7.79042	0.331031	13.3364	positive	negative	HER2_normal	cBLMT	Intact	0.75	Shih Tzu	Present	0.27061	None	None	None
129	SRR7779659	CMT-606	SRA	Simple_carcinoma_tubulopapillary	Simple_carcinoma	Basal-like	YES	None	None	None	NA	0	3.38825	0.00758131	19.6381	positive	negative	HER2_normal	cBLMT	Spayed	0.88	Poodle	Absent	0.067486	None	None	None
130	SRR7779660	CMT-586	SRA	Simple_carcinoma_tubulopapillary	Simple_carcinoma	Basal-like	YES	None	None	None	NA	0	0.522255	0.359241	13.5808	negative	negative	HER2_normal	cBLMT	Spayed	1	Cocker Spaniel	Absent	0.168465	None	None	None
131	SRR7779661	CMT-603	SRA	Simple_carcinoma_tubulopapillary	Simple_carcinoma	Luminal A	YES	H1047	None	None	MUT	1	6.8098	12.4618	37.0761	positive	positive	HER2_normal	cNBLMT	Unknown	0.88	Cocker Spaniel	Absent	0.37512	None	None	None
132	SRR7779662	CMT-92	SRA	Simple_adenoma	Simple_adenoma	Basal-like	YES	H1047	None	None	MUT	1	0.351064	1.73506	25.6414	negative	positive	HER2_normal	cBLMT	Intact	0.98	Schnauzer	Absent	0.605516	None	None	None
133	SRR7779665	CMT-91	SRA	Complex_adenoma	Complex_adenoma	Luminal A	YES	H1047	None	None	MUT	1	2.2072	9.7887	35.6711	positive	positive	HER2_normal	cNBLMT	Intact	1	Maltese	Absent	0.246599	None	None	None
134	SRR7779666	CMT-74	SRA	Simple_adenoma	Simple_adenoma	Luminal A	YES	None	None	None	NA	0	2.47089	7.72809	29.7717	positive	positive	HER2_normal	cNBLMT	Spayed	1	Shih Tzu	Absent	0.202119	None	None	None
136	SRR7779669	CMT-644	SRA	Simple_carcinoma_solid	Simple_carcinoma	Basal-like	YES	None	None	None	NA	1	0.0103144	0.0862901	20.0336	negative	negative	HER2_normal	cBLMT	Intact	1	Schnauzer	Present	0.67659	None	None	None
138	SRR7779673	CMT-348	SRA	Complex_carcinoma	Complex_carcinoma	Luminal A	YES	H1047	None	None	MUT	2	6.02048	6.3998	26.1147	positive	positive	HER2_normal	cNBLMT	Spayed	1	Shih Tzu	Absent	0.609797	None	Mutation	None
140	SRR7779676	CMT-360	SRA	Simple_carcinoma_tubulopapillary	Simple_carcinoma	Luminal B	YES	None	None	None	NA	0	5.9893	5.77087	26.7003	positive	positive	HER2_normal	cBLMT	Spayed	0.99	Poodle	Present	0.675627	None	None	None
141	SRR7779677	CMT-355	SRA	Complex_adenoma	Complex_adenoma	Basal-like	YES	None	None	YES	NA	2	0.534198	3.38564	15.4438	negative	positive	HER2_normal	cBLMT	Intact	1	Maltese	Absent	0.304045	None	None	None
142	SRR7779679	CMT-354	SRA	Simple_carcinoma_tubulopapillary	Simple_carcinoma	Luminal A	YES	None	None	YES	NA	0	1.91407	3.08786	27.0667	positive	positive	HER2_normal	cNBLMT	Spayed	0.98	Shih Tzu	Absent	0.37072	None	None	None
143	SRR7779681	CMT-365	SRA	Complex_carcinoma	Complex_carcinoma	Luminal A	YES	H1047	None	YES	MUT	2	9.96035	13.3321	34.648	positive	positive	HER2_normal	cNBLMT	Intact	1	Shih Tzu	Absent	0.341464	None	None	None
44	SRR7779492	CMT-743	SRA	Simple_carcinoma_solid	Simple_carcinoma	Basal-like	NO	unknown	unknown	unknown	unknown	unknown	0.324479	0.519197	29.4882	negative	negative	HER2_normal	cBLMT	Spayed	0.99	Yorkshire Terrier	Present	NA	unknown	unknown	unknown
61	SRR7779528	CMT-688	SRA	Complex_carcinoma	Complex_carcinoma	Luminal A	NO	unknown	unknown	unknown	unknown	unknown	3.49366	9.36261	27.3769	positive	positive	HER2_normal	cNBLMT	Intact	1	Maltese	Absent	NA	unknown	unknown	unknown
71	SRR7779551	CMT-493	SRA	Simple_carcinoma_solid	Simple_carcinoma	Basal-like	NO	unknown	unknown	unknown	unknown	unknown	0.363738	4.67777	22.4828	negative	positive	HER2_normal	cBLMT	Spayed	1	Poodle	Absent	NA	unknown	unknown	unknown
69	SRR7779543	CMT-496	SRA	Simple_carcinoma_solid	Simple_carcinoma	Basal-like	FAILED	unknown	unknown	unknown	unknown	unknown	0.0355125	4.33263	29.336	negative	positive	HER2_normal	cBLMT	Unknown	1	Yorkshire Terrier	Absent	NA	unknown	unknown	unknown
38	SRR7779482	CMT-263	SRA	Simple_carcinoma_tubulopapillary	Simple_carcinoma	Luminal B	FAILED	unknown	unknown	unknown	unknown	unknown	5.32403	10.4877	30.2801	positive	positive	HER2_normal	cNBLMT	Intact	0.95	Maltese	Absent	NA	unknown	unknown	unknown
25	SRR7779462	CMT-678	SRA	Complex_carcinoma	Complex_carcinoma	Normal-like	YES	None	None	None	MUT	2	2.13421	7.91762	26.2047	positive	positive	HER2_normal	cBLMT	Intact	0.87	Mixed Breed	Absent	0.506907	None	Mutation	None
30	SRR7779470	CMT-148	SRA	Simple_carcinoma_tubulopapillary	Simple_carcinoma	Basal-like	YES	H1047	None	None	MUT	1	0.563796	7.85781	20.5507	negative	positive	HER2_normal	cBLMT	Intact	1	Mixed Breed	Absent	0.134682	None	None	None
31	SRR7779471	CMT-147	SRA	Complex_carcinoma	Complex_carcinoma	Luminal A	YES	None	Alteration	YES	MUT	2	6.27077	1.58242	29.5505	positive	positive	HER2_normal	cNBLMT	Intact	1	Mixed Breed	Absent	0.471892	None	None	None
47	SRR7779498	CMT-121	SRA	Complex_carcinoma	Complex_carcinoma	Normal-like	YES	None	None	None	NA	0	0.925953	1.86877	23.2375	negative	positive	HER2_normal	cNBLMT	Intact	0.99	Mixed Breed	Absent	0.403619	Mutation	None	None
53	SRR7779508	CMT-142	SRA	Complex_carcinoma	Complex_carcinoma	Luminal B	YES	None	None	None	NA	0	8.27223	3.96881	18.9145	positive	positive	HER2_normal	cBLMT	Intact	1	Mixed Breed	Absent	0.236334	None	None	None
54	SRR7779511	CMT-308	SRA	Complex_carcinoma	Complex_carcinoma	Luminal A	YES	None	None	None	MUT	1	7.83714	0.191845	33.7474	positive	negative	HER2_normal	cBLMT	Spayed	1	Pomeranian	Absent	0.242041	None	None	None
56	SRR7779516	CMT-306	SRA	Simple_carcinoma_tubulopapillary	Simple_carcinoma	Luminal B	YES	None	Alteration	None	ALT	3	3.37925	5.14257	30.6686	positive	positive	HER2_normal	cBLMT	Intact	0.89	Mixed Breed	Absent	0.20345	None	None	Mutation
66	SRR7779538	CMT-203	SRA	Complex_adenoma	Complex_adenoma	Luminal A	YES	None	None	None	MUT	2	16.697	22.1329	37.3338	positive	positive	HER2_normal	cNBLMT	Intact	1	Pomeranian	Absent	0.371304	None	None	None
70	SRR7779545	CMT-458	SRA	Complex_carcinoma	Complex_carcinoma	Luminal A	YES	None	Alteration	None	ALT	1	3.29163	2.22849	31.3213	positive	positive	HER2_normal	cNBLMT	Spayed	0.95	Pomeranian	Absent	0.471194	None	None	None
75	SRR7779557	CMT-187	SRA	Simple_carcinoma_tubulopapillary	Simple_carcinoma	Luminal A	YES	None	Alteration	None	ALT	1	14.0141	19.5975	38.6247	positive	positive	HER2_enriched	cNBLMT	Spayed	0.99	Bichon Frise	Absent	0.438958	None	None	None
81	SRR7779574	CMT-581	SRA	Simple_carcinoma_solid	Simple_carcinoma	Basal-like	YES	H1047	None	None	MUT	1	2.52716	6.51974	25.4881	positive	positive	HER2_normal	cBLMT	Intact	1	Chihuahua	Present	0.844835	None	None	None
82	SRR7779578	CMT-13	SRA	Simple_carcinoma_solid	Simple_carcinoma	Basal-like	YES	None	None	None	NA	0	1.40497	1.4971	27.6917	positive	positive	HER2_normal	cBLMT	Spayed	0.98	Mixed Breed	Present	0.8103	None	None	None
83	SRR7779579	CMT-3	SRA	Simple_carcinoma_tubulopapillary	Simple_carcinoma	Basal-like	YES	None	None	None	NA	0	0.261903	0.0679908	17.2002	negative	negative	HER2_normal	cBLMT	Spayed	1	Chihuahua	Absent	0.473629	None	None	None
84	SRR7779581	CMT-8	SRA	Benign_mixed	Benign_mixed	Luminal A	YES	H1047	None	None	MUT	2	7.07034	10.3375	38.4531	positive	positive	HER2_enriched	cNBLMT	Intact	1	Chihuahua	Absent	0.335864	None	None	None
91	SRR7779593	CMT-51	SRA	Benign_mixed	Benign_mixed	Basal-like	YES	None	None	None	NA	0	0.429191	1.48285	26.7673	negative	positive	HER2_normal	cBLMT	Intact	0.99	Mixed Breed	Absent	0.269992	None	None	None
92	SRR7779595	CMT-31	SRA	Simple_adenoma	Simple_adenoma	Normal-like	YES	None	None	None	NA	0	1.16306	2.91808	18.6883	positive	positive	HER2_normal	cBLMT	Intact	1	Mixed Breed	Absent	0.222179	None	None	None
93	SRR7779598	CMT-70	SRA	Benign_mixed	Benign_mixed	Luminal B	YES	Other	None	None	MUT	2	10.8863	7.10711	22.5993	positive	positive	HER2_normal	cBLMT	Intact	1	Pomeranian	Absent	0.270014	None	None	None
97	SRR7779603	CMT-402	SRA	Simple_carcinoma_tubulopapillary	Simple_carcinoma	Luminal A	YES	None	None	None	NA	1	27.828	41.3365	48.9671	positive	positive	HER2_enriched	cNBLMT	Spayed	0.99	Dachshund	Absent	0.574875	Mutation	Mutation	None
98	SRR7779604	CMT-407	SRA	Simple_adenoma	Simple_adenoma	Basal-like	YES	H1047	None	None	MUT	1	17.3385	9.37231	39.189	positive	positive	HER2_enriched	cNBLMT	Spayed	0.75	Mixed Breed	Absent	0.508379	None	None	None
100	SRR7779608	CMT-242	SRA	Simple_carcinoma_tubulopapillary	Simple_carcinoma	Luminal A	YES	H1047	None	None	MUT	2	6.52332	6.60377	27.8024	positive	positive	HER2_normal	cNBLMT	Spayed	1	Mixed Breed	Absent	0.337614	None	None	None
103	SRR7779615	CMT-158	SRA	Benign_mixed	Benign_mixed	Luminal A	YES	H1047	None	None	MUT	2	5.55784	8.69456	25.9067	positive	positive	HER2_normal	cNBLMT	Intact	0.99	Dachshund	Absent	0.235568	None	None	None
107	SRR7779621	CMT-439	SRA	Simple_carcinoma_solid	Simple_carcinoma	Basal-like	YES	None	None	None	NA	0	0.158059	0.630165	24.7112	negative	negative	HER2_normal	cBLMT	Spayed	1	Miniature Pinscher	Present	1.29737	None	None	None
115	SRR7779635	CMT-105	SRA	Simple_carcinoma_solid	Simple_carcinoma	Basal-like	YES	None	None	YES	NA	0	0.0353587	5.41384	18.9487	negative	positive	HER2_normal	cBLMT	Spayed	1	Mixed Breed	Present	0.370745	None	None	None
122	SRR7779648	CMT-317	SRA	Complex_adenoma	Complex_adenoma	Luminal A	YES	H1047	None	None	MUT	1	6.9267	10.9631	30.5182	positive	positive	HER2_normal	cNBLMT	Intact	1	Pekingese	Absent	0.574836	None	None	None
124	SRR7779651	CMT-321	SRA	Simple_carcinoma_tubulopapillary	Simple_carcinoma	Normal-like	YES	Other	None	None	ALT	2	2.94527	9.57978	25.5247	positive	positive	HER2_normal	cNBLMT	Intact	0.75	Miniature Pinscher	Absent	0.45226	None	None	None
126	SRR7779654	CMT-632	SRA	Simple_carcinoma_tubulopapillary	Simple_carcinoma	Basal-like	YES	None	None	None	NA	0	0.0832017	2.77813	29.6006	negative	positive	HER2_normal	cBLMT	Spayed	1	King charles spaniel	Absent	0.304127	None	None	None
135	SRR7779667	CMT-77	SRA	Simple_carcinoma_solid	Simple_carcinoma	Basal-like	YES	None	None	None	NA	0	0.5013	0.888851	20.8096	negative	negative	HER2_normal	cBLMT	Intact	1	Beagle	Absent	0.976321	None	None	None
137	SRR7779670	CMT-785	SRA	Complex_carcinoma	Complex_carcinoma	Luminal A	YES	H1047	None	None	MUT	2	3.19285	5.08275	30.2729	positive	positive	HER2_normal	cNBLMT	Intact	1	Old english sheepdog	Absent	0.577209	None	None	None
139	SRR7779675	CMT-346	SRA	Complex_carcinoma	Complex_carcinoma	Basal-like	YES	None	None	YES	NA	1	5.05862	7.5571	19.4635	positive	positive	HER2_normal	cBLMT	Spayed	0.5	Sapsaree	Absent	0.0679364	None	None	None
72	SRR7779552	CMT-169	SRA	Complex_carcinoma	Complex_carcinoma	Basal-like	YES	None	None	None	NA	0	1.1673	1.0024	22.2631	positive	positive	HER2_normal	cNBLMT	Intact	0.87	Mixed Breed	Absent	0.43658	None	None	None
1	375521T	NONE	Mammary_our_lab	Complex_adenoma	Complex_adenoma	Luminal A	unknown	unknown	unknown	unknown	unknown	unknown	1.25637	3.05825	13.3364	positive	positive	HER2_normal	cNBLMT	Unknown	0.99	Other Breeds	NA	NA	unknown	unknown	unknown
2	389674T	NONE	Mammary_our_lab	Complex_adenoma	Complex_adenoma	Luminal A	unknown	unknown	unknown	unknown	unknown	unknown	4.19351	8.12352	15.0178	positive	positive	HER2_normal	cNBLMT	Unknown	1	Other Breeds	NA	NA	unknown	unknown	unknown
3	396278T	NONE	Mammary_our_lab	Complex_adenoma	Complex_adenoma	Basal-like	unknown	unknown	unknown	unknown	unknown	unknown	0.510921	0.684575	13.7536	negative	negative	HER2_normal	cBLMT	Unknown	0.9	Other Breeds	NA	NA	unknown	unknown	unknown
4	397140T	NONE	Mammary_our_lab	Complex_adenoma	Complex_adenoma	Luminal A	unknown	unknown	unknown	unknown	unknown	unknown	14.0827	12.4057	19.6043	positive	positive	HER2_normal	cNBLMT	Unknown	1	Other Breeds	NA	NA	unknown	unknown	unknown
5	398129T	NONE	Mammary_our_lab	Simple_adenoma	Simple_adenoma	Luminal A	unknown	unknown	unknown	unknown	unknown	unknown	5.29583	14.9124	22.4106	positive	positive	HER2_normal	cNBLMT	Unknown	1	Other Breeds	NA	NA	unknown	unknown	unknown
6	400368T	NONE	Mammary_our_lab	Simple_carcinoma_solid	Simple_carcinoma	Basal-like	unknown	unknown	unknown	unknown	unknown	unknown	2.28574	5.10846	13.3364	positive	positive	HER2_normal	cBLMT	Unknown	1	Other Breeds	NA	NA	unknown	unknown	unknown
7	422604T	NONE	Mammary_our_lab	Simple_carcinoma_solid	Simple_carcinoma	Her2-enriched	unknown	unknown	unknown	unknown	unknown	unknown	0.175789	4.00274	18.0127	negative	positive	HER2_normal	cBLMT	Unknown	0.97	Other Breeds	NA	NA	unknown	unknown	unknown
8	424406T	NONE	Mammary_our_lab	Simple_carcinoma_solid	Simple_carcinoma	Basal-like	unknown	unknown	unknown	unknown	unknown	unknown	0.02101	0.0656702	15.6013	negative	negative	HER2_normal	cBLMT	Unknown	1	Other Breeds	NA	NA	unknown	unknown	unknown
9	428433T	NONE	Mammary_our_lab	Other	Simple_carcinoma	Basal-like	unknown	unknown	unknown	unknown	unknown	unknown	0.440357	2.91587	21.0629	negative	positive	HER2_normal	cBLMT	Unknown	0.94	Other Breeds	NA	NA	unknown	unknown	unknown
10	434975T	NONE	Mammary_our_lab	Other	Simple_carcinoma	Basal-like	unknown	unknown	unknown	unknown	unknown	unknown	0.025622	0.390235	15.6589	negative	negative	HER2_normal	cBLMT	Unknown	1	Other Breeds	NA	NA	unknown	unknown	unknown
11	435926T	NONE	Mammary_our_lab	Simple_adenoma	Simple_adenoma	Luminal B	unknown	unknown	unknown	unknown	unknown	unknown	5.5447	25.1215	24.6681	positive	positive	HER2_normal	cNBLMT	Unknown	0.97	Other Breeds	NA	NA	unknown	unknown	unknown
12	444006T	NONE	Mammary_our_lab	Simple_adenoma	Simple_adenoma	Luminal B	unknown	unknown	unknown	unknown	unknown	unknown	0.874225	2.29004	13.3364	negative	positive	HER2_normal	cBLMT	Unknown	0.93	Other Breeds	NA	NA	unknown	unknown	unknown
13	115T	NONE	Mammary_our_lab	Simple_carcinoma_solid	Simple_carcinoma	Her2-enriched	unknown	unknown	unknown	unknown	unknown	unknown	0.678742	2.85042	46.7521	negative	positive	HER2_enriched	cBLMT	Spayed	0.88	Labrador Retriever	Present	NA	unknown	unknown	unknown
14	159T	NONE	Mammary_our_lab	Simple_carcinoma_solid	Simple_carcinoma	Basal-like	unknown	unknown	unknown	unknown	unknown	unknown	0.427286	4.34247	46.7753	negative	positive	HER2_enriched	cBLMT	Intact	0.96	Labrador Retriever	Absent	NA	unknown	unknown	unknown
15	401130T	NONE	Mammary_our_lab	Complex_carcinoma	Complex_carcinoma	Luminal A	unknown	unknown	unknown	unknown	unknown	unknown	9.26763	9.04463	31.7638	positive	positive	HER2_normal	cNBLMT	Spayed	1	Shih Tzu	Absent	NA	unknown	unknown	unknown
16	402421T	NONE	Mammary_our_lab	Complex_carcinoma	Complex_carcinoma	Luminal A	unknown	unknown	unknown	unknown	unknown	unknown	7.77937	12.7395	26.8133	positive	positive	HER2_normal	cNBLMT	Intact	1	Australian Cattle Dog	Absent	NA	unknown	unknown	unknown
17	403802T	NONE	Mammary_our_lab	Complex_carcinoma	Complex_carcinoma	Luminal A	unknown	unknown	unknown	unknown	unknown	unknown	6.19874	2.84626	33.5607	positive	positive	HER2_normal	cNBLMT	Unknown	1	German Shepherd	Absent	NA	unknown	unknown	unknown
18	518T1A	NONE	Mammary_our_lab	Complex_carcinoma	Complex_carcinoma	Basal-like	unknown	unknown	unknown	unknown	unknown	unknown	0.0965471	1.24557	24.2588	negative	positive	HER2_normal	cBLMT	Intact	1	Labrador Retriever	Absent	NA	unknown	unknown	unknown
19	5T2B	NONE	Mammary_our_lab	Simple_carcinoma_solid	Simple_carcinoma	Her2-enriched	unknown	unknown	unknown	unknown	unknown	unknown	1.03901	2.70108	41.9933	positive	positive	HER2_enriched	cBLMT	Spayed	0.85	Mixed Breed	Absent	NA	unknown	unknown	unknown
20	T-32510	NONE	Mammary_our_lab	Carcinoma_mixed	Carcinoma_mixed	Luminal A	unknown	unknown	unknown	unknown	unknown	unknown	10.5772	14.0824	36.3866	positive	positive	HER2_normal	cNBLMT	Unknown	1	Other Breeds	Absent	NA	unknown	unknown	unknown
21	T-341400	NONE	Mammary_our_lab	Simple_carcinoma_solid	Simple_carcinoma	Basal-like	unknown	unknown	unknown	unknown	unknown	unknown	1.05541	0.622144	34.6577	positive	negative	HER2_normal	cBLMT	Spayed	1	Mixed Breed	Absent	NA	unknown	unknown	unknown
22	T-401188	NONE	Mammary_our_lab	Simple_carcinoma_solid	Simple_carcinoma	Normal-like	unknown	unknown	unknown	unknown	unknown	unknown	3.13277	0.193023	26.1956	positive	negative	HER2_normal	cNBLMT	Unknown	0.61	Cocker Spaniel	Absent	NA	unknown	unknown	unknown
23	T-406434	NONE	Mammary_our_lab	Simple_carcinoma_solid	Simple_carcinoma	Basal-like	unknown	unknown	unknown	unknown	unknown	unknown	0.199719	0.368323	35.5786	negative	negative	HER2_normal	cBLMT	Unknown	1	Shih Tzu	Present	NA	unknown	unknown	unknown
24	T-76	NONE	Mammary_our_lab	Simple_carcinoma_solid	Simple_carcinoma	Her2-enriched	unknown	unknown	unknown	unknown	unknown	unknown	0.204095	4.35386	38.3457	negative	positive	HER2_enriched	cBLMT	Spayed	0.99	Staffordshire Bull Terrier	Present	NA	unknown	unknown	unknown
42	SRR7779488	CMT-771	SRA	Simple_carcinoma_tubulopapillary	Simple_carcinoma	Luminal A	NO	unknown	unknown	unknown	unknown	unknown	2.51124	8.87692	26.6343	positive	positive	HER2_normal	cNBLMT	Spayed	0.69	Maltese	Absent	NA	unknown	unknown	unknown
79	SRR7779570	CMT-522	SRA	Complex_adenoma	Complex_adenoma	Luminal B	NO	unknown	unknown	unknown	unknown	unknown	8.62791	13.3887	31.9476	positive	positive	HER2_normal	cNBLMT	Intact	0.97	Dachshund	Absent	NA	unknown	unknown	unknown
108	SRR7779624	CMT-440	SRA	Complex_carcinoma	Complex_carcinoma	Luminal A	NO	unknown	unknown	unknown	unknown	unknown	5.21467	4.95419	20.5706	positive	positive	HER2_normal	cNBLMT	Intact	0.44	Chihuahua	Absent	NA	unknown	unknown	unknown
35	SRR7779477	CMT-159	SRA	Simple_carcinoma_tubulopapillary	Simple_carcinoma	Normal-like	FAILED	unknown	unknown	unknown	unknown	unknown	0.232086	5.28419	24.7532	negative	positive	HER2_normal	cBLMT	Spayed	0.97	Mixed Breed	Absent	NA	unknown	unknown	unknown

## Sheet: Table S1-2
Table S1-2. Metadata for 57 validation set samples. Related to Figure S2.
sample	patient	SRA	PAM50	cluster	histology	ESR1_Rank	PGR_Rank	ERBB2_Level	PI3K/AKT/mTOR path	PTEN	PIK3CA_H1047
13_L3a	13	SRR10012918	Luminal B	cNBLMT	Complex_Adenoma	high	high	high	Mutation	WildType	WildType
13_L3c	13	SRR10012919	Her2-enriched	cNBLMT	Adenoma	low	low	low	Mutation	WildType	Mutation
13_L5	13	SRR10012921	Luminal B	cNBLMT	Complex_Adenoma	high	med	med	Mutation	WildType	Mutation
13_R4b	13	SRR10012923	Basal-like	cNBLMT	In_Situ_Carcinoma	low	low	med	WildType	WildType	WildType
17_L1a	17	SRR10012924	Luminal A	cNBLMT	Adenoma	high	med	med	WildType	WildType	WildType
17_L4a	17	SRR10012925	Luminal A	cNBLMT	Mixed_Carcinoma	high	med	med	Mutation	WildType	Mutation
17_R4a	17	SRR10012927	Luminal A	cNBLMT	Adenoma	high	high	med	WildType	WildType	WildType
18_R2	18	SRR10012928	Basal-like	cNBLMT	Mixed_Carcinoma	low	low	med	WildType	WildType	WildType
18_R3	18	SRR10012929	Luminal B	cNBLMT	Adenoma	high	high	high	WildType	WildType	WildType
29_L3	29	SRR10012935	Normal-like	cNBLMT	Complex_Adenoma	med	high	high	WildType	WildType	WildType
34_L3	34	SRR10012941	Luminal B	cNBLMT	Complex_Adenoma	high	med	med	Mutation	WildType	Mutation
36_L3c	36	SRR10012946	Luminal A	cNBLMT	Complex_Adenoma	high	med	high	Mutation	WildType	Mutation
47_R3	47	SRR10012954	Luminal A	cNBLMT	Adenoma	high	high	high	WildType	WildType	WildType
54_L5b	54	SRR10012959	Luminal A	cNBLMT	Adenoma	high	high	high	Mutation	Mutation	WildType
54_R5a	54	SRR10012961	Luminal A	cNBLMT	Complex_Adenoma	high	high	high	WildType	WildType	WildType
54_R5b	54	SRR10012962	Basal-like	cNBLMT	In_Situ_Carcinoma	med	med	high	WildType	WildType	WildType
66_L3	66	SRR10012973	Luminal A	cNBLMT	Complex_Adenoma	high	high	med	WildType	WildType	WildType
66_L4a	66	SRR10012974	Luminal A	cNBLMT	Adenoma	high	high	med	WildType	WildType	WildType
69_L2	69	SRR10012980	Basal-like	cNBLMT	Adenoma	med	low	med	Mutation	Mutation	WildType
69_L3	69	SRR10012981	Normal-like	cNBLMT	Complex_Adenoma	med	med	low	Mutation	Mutation	WildType
82_R3a	82	SRR10012986	Her2-enriched	cNBLMT	Adenoma	med	med	med	WildType	WildType	WildType
82_R5a	82	SRR10012987	Luminal A	cNBLMT	Complex_Adenoma	high	med	med	WildType	WildType	WildType
82_L3	82	SRR10012988	Her2-enriched	cNBLMT	Adenoma	med	high	med	WildType	WildType	WildType
82_L4a	82	SRR10012989	Basal-like	cNBLMT	Complex_Adenoma	med	med	med	Mutation	WildType	Mutation
82_L5b	82	SRR10012991	Basal-like	cNBLMT	Carcinoma	low	low	med	WildType	WildType	WildType
83_L5	83	SRR10012993	Luminal A	cNBLMT	In_Situ_Carcinoma	high	high	med	WildType	WildType	WildType
83_R5	83	SRR10012995	Luminal A	cNBLMT	Adenoma	high	high	med	Mutation	WildType	WildType
89_R3a	89	SRR10012999	Basal-like	cNBLMT	Carcinoma	med	low	low	WildType	WildType	WildType
89_R4	89	SRR10013001	Luminal A	cNBLMT	Complex_Adenoma	high	high	high	Mutation	WildType	WildType
89_R5	89	SRR10013002	Her2-enriched	cNBLMT	Carcinoma	med	med	med	Mutation	WildType	Mutation
1_R4	1	SRR10012915	Basal-like	cBLMT	Mixed_Carcinoma	med	low	med	WildType	WildType	WildType
1_L4	1	SRR10012916	Luminal A	cBLMT	Adenoma	high	med	med	Mutation	WildType	WildType
1_L5	1	SRR10012917	Her2-enriched	cBLMT	Mixed_Carcinoma	med	low	med	WildType	WildType	WildType
29_R2	29	SRR10012936	Basal-like	cBLMT	Carcinoma	low	low	low	WildType	WildType	WildType
34_L1	34	SRR10012939	Normal-like	cBLMT	Complex_Adenoma	med	med	med	WildType	WildType	WildType
34_L2b	34	SRR10012940	Her2-enriched	cBLMT	Carcinoma	med	med	med	Mutation	WildType	Mutation
34_R3	34	SRR10012943	Luminal B	cBLMT	Carcinoma	med	med	med	WildType	WildType	WildType
36_R2	36	SRR10012948	Basal-like	cBLMT	Adenoma	med	med	med	WildType	WildType	WildType
36_R4	36	SRR10012949	Her2-enriched	cBLMT	Carcinoma	med	low	med	WildType	WildType	WildType
47_NL3	47	SRR10012951	Luminal B	cBLMT	Adenoma	high	med	med	WildType	WildType	WildType
47_L3	47	SRR10012952	Basal-like	cBLMT	Carcinoma	med	low	med	WildType	WildType	WildType
54_L3b	54	SRR10012957	Basal-like	cBLMT	Carcinoma	low	low	med	WildType	WildType	WildType
54_L4	54	SRR10012958	Luminal A	cBLMT	Adenoma	high	med	med	WildType	WildType	WildType
54_R4	54	SRR10012963	Her2-enriched	cBLMT	Carcinoma	med	low	med	WildType	WildType	WildType
54_L3	54	SRR10012964	Basal-like	cBLMT	Carcinoma	med	low	med	WildType	WildType	WildType
59_R3	59	SRR10012966	Basal-like	cBLMT	Carcinoma	med	med	med	WildType	WildType	WildType
59_L4	59	SRR10012968	Luminal B	cBLMT	Adenoma	med	low	low	WildType	WildType	WildType
66_R3	66	SRR10012970	Luminal B	cBLMT	Adenoma	high	med	med	WildType	WildType	WildType
66_R5a	66	SRR10012971	Luminal A	cBLMT	Carcinoma	high	med	med	WildType	WildType	WildType
66_R5b	66	SRR10012972	Basal-like	cBLMT	Adenoma	med	med	med	WildType	WildType	WildType
66_L4b	66	SRR10012975	Basal-like	cBLMT	Complex_Adenoma	high	med	med	WildType	WildType	WildType
69_R3	69	SRR10012978	Basal-like	cBLMT	Complex_Adenoma	med	med	low	WildType	WildType	WildType
70_L3	70	SRR10012984	Luminal A	cBLMT	Carcinoma	high	med	high	WildType	WildType	WildType
70_R1	70	SRR10012985	Basal-like	cBLMT	Adenoma	low	low	med	WildType	WildType	WildType
89_R2a	89	SRR10012997	Basal-like	cBLMT	Adenoma	med	low	med	WildType	WildType	WildType
89_R2c	89	SRR10012998	Basal-like	cBLMT	Complex_Adenoma	med	med	med	WildType	WildType	WildType
89_R3c	89	SRR10013000	Basal-like	cBLMT	Adenoma	low	low	low	WildType	WildType	WildType

## Sheet: Table S1-3
Table S1-3. NMF metagenes from 143 discovery samples. Related to Figure 1 and Figure S2.
Metagene 1 (681 genes)	Metagene 2 (706 genes)
ATP6V1G3	FOXI3
HMX2	SLC17A8
F11	LHX8
LALBA	ALX1
PROKR2	SOX2
MC5R	ZIC4
CCK	KRT75
NPY	KRT1
ARHGAP36	SERPINA12
SCGB1A1	WT1
KRT20	KRT13
GAPDHS	GDPD2
CSN1S1	DLX1
TMEM252	CA9
NELL1	PLA2G3
SLC22A10	C6orf15
ETNPPL	OSR2
SLC36A2	HOXA11
CSF3	SP5
CRYBA2	TFPI2
MYOC	CNFN
CRISP2	PTX3
GCGR	CCBE1
PIP	NOTUM
CLEC3A	SOSTDC1
ASCL1	HOXC13
HEPACAM2	CYP26A1
LMO1	L1CAM
BHMT	IGF2BP2
SLC5A8	ITPKA
FATE1	CCL14
FADS6	FAM83D
HEPACAM	WNT11
HKDC1	GJB5
DCX	MYBL2
TFAP2B	ANLN
ATP12A	CYP4F22
CLDN18	RBP4
ACSM4	DSG3
CFAP46	BAALC
LRP2	MCM10
CAPSL	RASGRP1
GRIK1	TBX5
NEFL	DSC3
CADM2	TMPRSS6
SEC14L4	E2F8
IYD	MMP11
STAC2	SPATC1L
TFF3	PTGIS
TTC36	MMP13
BPIFB2	B3GNT7
SERPINA11	CDC45
SLC16A12	TICRR
BFSP2	CDC6
HMGCLL1	KIF18B
ABCC11	UBE2C
BCHE	ELOVL7
PAH	CTHRC1
PNMT	TOP2A
CD164L2	CEP55
KY	ABCA12
C4BPB	CLSPN
ESRRB	HOXA10
ADH6	NUF2
CUX2	FAM83B
GCM1	TNFSF4
NTNG1	GJB3
GJB1	SLC38A5
TRH	EXO1
ESR1	CDCA2
RIMS1	ORC1
ZBTB16	CDC25A
CAPN13	KCNF1
C11orf53	RRM2
KLKB1	DIAPH3
SLC44A5	ASPM
C4BPA	ERCC6L
SLC26A7	ESCO2
ABCC8	GTSE1
HPX	TTK
HMGCS2	FGFR3
MYT1	MFSD2A
LRRC26	SCUBE3
LEXM	DKK1
STK32B	MELK
AANAT	NCAPG
SYT13	DEPDC1B
ENDOU	KIF14
GALNT13	HJURP
COL2A1	DLGAP5
PGBD5	BMP2
EGF	GCNT1
PENK	KIF20A
CNTN3	BIRC5
SLC26A4	MTFR2
CLSTN2	NDC80
PEBP4	NKAIN1
IGDCC3	RAD51
MAPK4	IQGAP3
MAP7D2	DEPDC1
SLC6A14	UHRF1
HHIPL2	ORC6
CHRM1	MISP
FAM196B	LYPD6
EPYC	NCAPH
SERPINA5	KIF15
CNKSR2	KIF23
FOXA1	BUB1B
IL20	RTKN2
HEATR4	PLK1
PIP5K1B	CLCN4
SCRG1	LIF
BHMT2	TK1
ELAVL2	DOK7
TRPV6	ESM1
SCN7A	PLK4
SYTL5	CDK1
NRCAM	SLC45A3
NTM	CDCA3
ENPP3	HR
HSD17B2	CENPP
CPB1	DSCC1
SLC13A3	PIEZO2
RASAL1	CCNA2
ST8SIA6	CENPE
GLP1R	PKMYT1
SNAP25	WNT2
KYNU	NT5DC2
SCN4A	PRR11
KIF1A	CDCA8
PGR	MARCO
ZSCAN1	KIFC1
MYRIP	SHCBP1
POF1B	NXPH3
HAPLN1	MKI67
GDF5	GINS4
CCDC170	CCNE1
SLC30A8	KIF26B
PIGR	TMCC2
ATP6AP1L	PMAIP1
PRKG2	GJC1
GPRIN2	SKA3
KCND3	SQLE
PTPRT	FSTL3
VIPR2	E2F2
LRRC4C	TROAP
SLC27A6	GSG2
SYT9	RIPPLY3
ACSM5	SERPINE1
CA3	KRT5
PROM1	BMP7
XK	CDK6
DMGDH	PRC1
BRINP2	NEK2
AFF3	FADS1
GPX3	TRIP13
PRIMA1	SPC24
MUC15	ADIPOQ
SLC16A9	NCAPG2
PLIN5	DLX3
SPDEF	DNA2
SLC6A17	CDC25B
REEP6	RASL11B
NRG2	CKAP2L
ANPEP	KIF11
GRIA3	FHL2
CFAP57	ESPL1
CAPN6	RGS4
ATP6V0A4	ATAD2
SLC19A3	DTL
PIK3C2G	TONSL
CRYM	CENPW
PPP4R4	SERPINB5
RNF212	B3GNT3
WBSCR17	KLF5
CHODL	NDRG1
TOX3	NUSAP1
FAM184B	TPX2
C2orf72	FKBP1B
AREG	SRPX2
LRG1	MCM2
SLC15A2	FOXM1
SLC13A2	ENO2
GATA3	UBE2S
CALB2	ECT2
SHC4	BACE2
SLC16A11	FZD2
SLC16A6	HOXC10
MLPH	SLC16A3
ROPN1L	KLK6
CST6	TIAM1
GAL3ST2	PI3
ACACB	CENPU
ACTG2	SEMA7A
RTN4RL1	CYP27B1
NDP	MTCL1
KLK5	VSIG10L
AR	MTBP
LDHD	SPC25
DPP4	LOXL2
MSX2	PARPBP
GFRA1	LRRC17
STC2	CCNF
BHLHA15	HOXD8
STEAP4	CENPM
METTL7B	PSAT1
SLC44A4	CDCA5
FSTL4	MND1
LPAR3	LTBP1
RNF128	AURKA
KLHL13	ADAMTS7
RERG	PBX3
FOXI1	SIGLEC1
AMDHD1	MYBL1
AZGP1	BRIP1
TMC5	CDKN1A
PHYHD1	CDT1
SCUBE1	HK2
TAT	DCK
PRLR	FBXO5
COL4A6	SLC4A11
UBXN10	FOXF2
LGR6	FADS2
PLIN4	WNT7B
C10orf107	MCM4
PTHLH	HSPA4L
ZG16B	ASPN
ABAT	BRCA1
PGM5	BAMBI
PTGFR	SEMA3E
WDR93	CENPK
NPY1R	TFRC
KCNIP4	EGLN3
SLITRK6	SAPCD2
NTRK2	ADAP1
MAPK8IP2	MAD2L1
KCNK2	CENPI
SDK2	FGFR4
SPEG	CENPA
PPP1R1A	GJA1
ABI3BP	SEZ6L2
FBXO2	STIL
TNFRSF18	PITX1
CLDN8	PPFIA3
SLC38A3	RAD51AP1
TMEM45B	TGM2
ALOX15B	ACOT7
S100B	BUB1
CPAMD8	CEMIP
ANKEF1	NEIL3
ADRB2	SLC2A1
SLC1A2	RACGAP1
PPP1R3C	ADAM19
HGD	OIP5
DNAJC12	FYN
SEMA3C	TMEM176A
SYNPO2	STOX1
NPNT	AK5
DYNLRB2	CDCA7L
PEG3	ITGA11
PTN	RASL11A
XDH	CD109
CCDC160	MCM6
AADAT	DKK3
IL20RA	HMGB3
PCDH7	ADAMDEC1
KLHDC7A	DNPH1
IQGAP2	C5orf34
SPON1	RHEBL1
AGT	KCNK15
CNIH3	VASH2
PHKG1	ACKR3
GHR	CIT
BGLAP	CDKN3
TBX1	MARK1
ACPP	MCM5
POU2F3	STMN1
CITED1	NHSL1
HAAO	HELLS
REPS2	GPRC5A
KCNJ11	TMEM176B
DRC3	MXD3
TF	HTRA1
NOD2	GMNN
LTF	CHTF18
FAM149A	SLC2A6
HSD11B1	GINS2
KCNK1	CHAC1
TMEM45A	AGO2
KIAA1324	CYP51A1
EFHD1	LOXL1
OSBPL6	POSTN
CYP4X1	GXYLT2
USP2	MBNL3
ESRRG	KIF2C
CREB3L4	PDK4
ALDH1B1	ALDH1A3
GRB14	KIF22
ATP7B	HOXB7
PDE6B	INHBA
ATP6V1C2	MYZAP
CPXM2	PRR7
DNAJC6	KNTC1
COLCA2	FZD6
PHF7	RAD54L
CD38	NAV1
GPX2	CENPN
STEAP2	GDPD3
ERBB4	FANCD2
RHBDL1	ABCC4
SOCS2	CDC20
MAL	PDGFB
LRRN2	WASF1
INPP4B	PMEPA1
MFSD6L	GPC3
FGF13	TSPAN18
TLE2	CCNE2
FAM20A	DBF4
CYP1B1	KIF5C
ANKRD35	AKT3
SYT1	WWC3
SULT1C4	BNIP3
NUDT8	MFAP2
SLC7A2	CCDC117
KCTD14	TYMS
TGFBR3	KRT80
SLC16A14	MMP28
THSD4	CSTA
MYH11	TACC3
ACOX2	HIST1H1C
TFF1	ASAP2
CNTFR	RAI14
CEP126	SYDE2
CSPG5	RECQL4
MOB3B	EMC6
ARHGEF38	MMP1
PYGL	COMP
ALDH1A1	EPHA2
MUM1L1	FN1
ST6GAL2	GJB2
SARDH	FANCI
CYP4V2	CAV2
SLC22A4	ATP10D
CCDC78	TM4SF1
PRSS16	WNT5B
WDR78	TBC1D31
CA8	PALM
NSUN7	CENPH
TBC1D16	PLOD2
GPR162	MIS18A
BIK	COL5A1
HCST	ARHGAP31
LRRC23	SACS
FST	COL6A3
S100A8	P4HA1
CRACR2A	ARHGEF39
GPR39	TNFAIP6
CA11	AUNIP
APOD	POLE
CORO2B	ANGPT2
SHROOM1	ATAD5
PIR	FSCN1
BTC	TCF19
NOXA1	SMAD6
SGPP2	C17orf53
BOC	NXPE3
MAPK15	FEN1
DNMBP	GDF15
DHRS2	UBE2T
PRELP	CKS2
DAGLA	LOX
AKAP12	DDIAS
TMEM150C	LDLR
CYP4B1	SLIT3
CX3CR1	RUNX3
GGT6	CYFIP2
CD8B	PXDN
CHI3L1	ISG20
CMBL	TRAIP
MUC20	DGAT2
ARSG	LAMA4
SPOCK1	FAM171A1
TMEM63C	SLC16A1
PLD4	RFC4
TIMP4	INCENP
SCNN1A	NECAB3
OLFM2	KNSTRN
NELL2	TFPI
CCDC80	TUBB6
TMEM25	CENPL
ANOS1	MCM3
PDZK1IP1	MTHFD2L
RGL3	ID3
JCHAIN	SGCE
FAM107B	RMI2
SRMS	ITGA9
PRRT3	SOCS3
LYPD6B	C1GALT1
SUSD3	CAV1
OSGIN1	H2AFY2
ATG16L2	TEX30
MSI1	LSS
WFDC2	CDO1
VWA2	ZNF175
CCDC107	TMEM65
RND1	MMD
EMID1	P4HA3
RGS11	LRP12
DIRAS1	ARHGAP29
FMOD	NEBL
ALCAM	CHEK1
RASGEF1B	WDR62
GRAMD2	SP6
GPR37	CHAF1A
ELL2	SPTLC3
GLT8D2	ITPRIP
SLC27A2	MBOAT1
BMPR1B	RAB31
SOWAHA	UACA
SLC5A1	CEP135
FGF1	PDPN
PLS1	C16orf54
NDRG2	TPPP3
CYB5R2	OMD
CTH	IER5L
GATM	CPNE7
MAOA	PRICKLE1
PIK3R3	TPBG
NTN4	LIN9
SETBP1	VRK1
PDLIM3	RBL1
BEX5	PCNA
CMYA5	RNF144A
NOSTRIN	NOX4
RTN1	IFITM10
ZMAT1	PLAU
CRACR2B	CALML5
GNA14	MAFF
REEP2	CKAP2
STARD10	GAS2L3
H2AFJ	CALU
CISH	MEDAG
PADI2	NOV
TGFB3	EZH2
NFKBIZ	PALD1
HSD17B14	HMGB2
RAPGEF3	TMC8
ZNF354C	EMCN
AK8	PLAUR
SAMD11	RTN4RL2
FAXDC2	ASAP1
ALDOC	BTG3
COL16A1	TANC2
TM6SF1	USP12
CMTM8	BOP1
MAP1B	MTHFD1L
TTC22	ANP32E
ARHGDIB	SLC45A4
NR4A2	SKP2
SLC2A10	CHAF1B
CARD14	CENPJ
ELF5	ZNF703
ACSL5	S100A2
RILP	STX11
SELENBP1	LMNB1
BCAT2	SKA2
CYP2J2	PPAT
ENTPD5	SOX9
SERHL2	FBLN5
NETO2	RAB27B
TGFB2	ETS1
MYB	RDH10
PER1	WISP1
PC	DLG5
PLA2G4A	ZNF367
CREB3L1	RASD2
PTPRN2	GALNT16
CAB39L	THBS2
IFI44L	POC1A
MSRA	CLIC3
BATF2	RGS16
BAIAP3	ECE2
RAB24	BLM
HOXB3	PSMC3IP
FAM111B	TMEM2
HOXB2	ADAMTS4
SPA17	TRIB3
ME1	IGFBP3
MME	ABLIM3
GALNT7	IL17RD
STAT5A	RTTN
MMP7	WDHD1
BNIPL	KIRREL
C11orf63	AP1S2
SYNM	KIF20B
IGFBP2	RAP2A
ATP2C2	TWIST2
NUPR2	SDC1
FAM110C	HMMR
EPHX2	TLE4
CSAD	ADGRG6
RCAN1	RAD21
CLMN	RAP2B
CPQ	COL15A1
ADGRB2	GEN1
FSIP1	EMILIN1
KIF12	PFKFB3
OSCP1	RASSF10
ANXA3	ADAM12
OXTR	QPCT
SLC52A3	PLEKHA8
ALPL	KCNN4
ACADSB	DCBLD2
FBXL15	SLC1A5
EPHB6	DCLRE1B
CERS4	RASAL2
PPCDC	SFXN1
ALAD	PFDN4
SFRP1	DPT
FAM83E	RANBP1
EPHX1	DUSP7
PLCD3	PRDM1
TPM2	PITPNC1
SKAP1	TPRG1
CCDC8	PROSER3
FAM117A	HSPA2
NEK11	ELF4
GJC3	MSC
ACOT4	FADS3
CILP2	RBM28
HSH2D	FAM49B
C5orf46	NUDCD1
TPD52L1	SEMA5A
KITLG	DNMT3B
A2M	PTK7
FGGY	COL9A2
IRX3	WDR76
VIPR1	ARL6IP6
ATP2A3	PFKP
CYP2S1	SLC25A32
MANEAL	CILP
IFI6	GARS
RAB17	PROS1
C3orf58	PRKD3
RORC	ST6GALNAC4
CHST2	IFRD1
RASL12	VASN
ZMYND10	TPST1
SLC4A3	CDC25C
SPTBN2	HSPH1
PLIN2	LGALSL
TNC	HSPB1
PYROXD2	CYGB
PTGDS	PROCR
ZNHIT2	SLC26A6
GREM1	NEURL1B
RHOBTB3	CHRD
PROM2	MASTL
FGFR1	MRPL13
MEIS3	KIAA1324L
SSBP2	NCAPD3
FMO4	HTRA3
CNTD2	NCAPD2
ISG15	SMC2
KRT17	FBLN2
POMK	PGS1
UBXN11	NR1D1
RASSF6	SNX10
MTFP1	COL1A1
TRPS1	FRYL
ZC3H12A	HIVEP1
CD55	NNT
LRTOMT	GADD45B
SDR16C5	E2F3
STS	SERPINE2
ABHD14A	MFAP3
RET	HAUS1
KHK	DLC1
MPP2	SCARF2
SLC24A3	SDHAF3
MACROD1	TATDN1
HOXC6	DCBLD1
IRF9	F2R
SLC40A1	ITGB8
SYTL3	TMEM97
RIN1	ANAPC1
IL17RE	LBR
UBA7	IMPDH1
FAM129A	STK3
SLC7A8	ATP1B3
AMIGO2	EFNB1
HOXB4	POLD1
NUCB2	TSPAN6
DHRS3	ADRA2A
CD36	ZWINT
C9orf152	LPCAT1
CFI	BACH1
FAM214A	TUBA1C
FRRS1	PSIP1
PDK3	SKIL
LONP2	NCOA7
HDHD3	EPHB4
BSPRY	CRLF3
SLC43A2	DDX39A
SNCG	CENPC
CAP2	STK26
PFKFB2	CHST3
HEMK1	PUM3
PLEKHH1	ITPRIPL2
ME3	RFC3
HOXC4	JAM3
ST6GAL1	NEMP1
CAMK1D	IRS1
REEP1	MSH2
RAB15	DGAT1
SULT2B1	FOXN2
EHHADH	P3H4
RAPGEF4	CDC7
TMCO4	PLEKHG1
PIK3R1	SLC30A9
TNFSF12	ZNF516
TMEM79	NDUFA4L2
PARD6A	AQP3
NUDT12	LARP6
CAMK1	AMOTL2
SLC7A5	CHST11
SYCP2	UBA6
NAV2	MB21D2
TMPRSS2	TMC6
TST	ANGPTL4
SUSD4	ATP11B
SRCIN1	PALB2
RNF208	LIMD2
GGT7	KLF4
SUOX	TMEM189
RNASE4	SAMD8
CRAT	BARD1
PNPLA7	HAUS8
RGS2	ACAT2
MYLK	C1orf198
ECHDC3	NOD1
MAOB	SPDL1
BPHL	TNFRSF12A
SLC25A42	TSPAN4
PDE7A	ANKRD37
IFI35	CADM4
AGR2	ADGRL4
ABHD2	OGN
PDGFRL	C9orf40
CCDC149	RUFY3
PACSIN3	CELF2
CD83	ERO1A
IRX5	ANTXR2
CYB5D2	RAB11FIP1
MFSD3	NDUFAF2
KHDRBS3	COX18
ARRB1	DOCK9
BCKDHB	UTP23
ISM1	DCAF13
TP53I11	C8orf33
CA2	BAG1
CC2D2A	JAG1
RBM47	KIAA1524
EGR1	SASS6
SIAE	MEST
B3GALT4	CABLES2
TRIM3	ITGA5
GNB5	CCDC126
PBX1	TES
IFT46	PDGFRB
GEM	PANK3
SLC16A13	TGIF2
MTHFR	RHOJ
SLC12A8	ATP2B4
HERC6	CENPQ
MFGE8	DOCK8
NTN1	SELL
EMP2	CDR2
GDPD1	NOC4L
CCL28	DEGS1
PLA2G6	CCL2
	UXS1
	HVCN1
	UCHL1
	SERPINF1
	LIG1
	SLC25A37
	LRR1
	RAE1
	KRT14
	DNM1
	ERMP1
	POLR3D
	COMMD8
	CDK14
	GPR153
	SGCB
	USP35
	WDYHV1
	PLOD3
	MED30
	GJA4
	MTMR2
	ADCK5
	KCTD15
	PERP

## Sheet: Table S1-4
Table S1-4. NMF metagenes for 57 validation samples. Related to Figure S2.
Metagene 1 (82)	Metagene 2 (53)
PDZK1	PMAIP1
C5H11orf53	MMRN1
CNKSR2	CPA3
ESRRB	ANGPTL1
SLC36A2	EMILIN2
KRT20	SFRP4
HS3ST6	WNT11
CRYM	C6
AANAT	OGN
GCGR	F13A1
CNTN3	CD209
KYNU	CCN3
SERTM1	CHRDL1
HMGCLL1	CYP1A1
SLC26A7	PRSS35
PGBD5	CILP
SNCG	LYVE1
OBP	LOX
GAPDHS	PINLYP
PDE1C	GXYLT2
ACSM4	DPT
GALNT13	FAP
RNF212	ASPN
PRLR	FZD10
SPOCK1	TMEM176A
NTNG1	HOXD8
PNMT	RBP4
ST6GAL2	CA6
BHMT2	OLFML1
ACSM5	MMP23
PROKR2	FAM110D
POF1B	IGFBP3
HEPACAM2	SLC34A2
KLKB1	VEGFD
STEAP2	TPC3
PGR	NOTUM
FBXO2	IRF4
C25H2orf72	OMD
STK32B	TKTL1
BEX5	RF00586
AREG	MZB1
NTF3	ACKR2
ESRRG	LRRC32
ARMH1	CMA1
SLITRK3	CHST7
PRIMA1	MFAP2
UQCC3	CXCL6
SLITRK4	BMP6
ADRA1A	ITGB3
SPDEF	RASGRP3
MLPH	THBS2
ARHGEF38	VCAM1
TBC1D16	TMEM176B
IL20RA
TMEM229A
MAPK4
SERPINA3
MC5R
CITED1
GJB1
FAM149A
BIK
SLC16A12
ARHGAP20
POU2F3
OLFM2
SLC13A3
NRCAM
TM6SF1
COL2A1
ACACB
CLDN10
PKIA
CBLN2
CALB2
LMO1
TNFRSF18
CSPG5
ROPN1L
MSI1
DLK2
TLE2

## Sheet: Table S1-5
Table S1-5. Quality control data for Discovery and Validation sets. Related to Figure S1.							samples in red were eliminated due to low quality
batch	file_name	Total reads	Uniquely mapped reads	Ratio of reads uniquely mapped	CDS targeting rate
Discovery	SRR7779542	41062345	35217545	0.8577	0.577845
Discovery	SRR7779546	52214618	45534549	0.8721	0.539218
Discovery	SRR7779547	38218622	30664148	0.8023	0.477856
Discovery	SRR7779568	40128410	34693883	0.8646	0.561577
Discovery	SRR7779570	49968249	40500615	0.8105	0.528228
Discovery	SRR7779571	39683841	33623370	0.8473	0.545453
Discovery	SRR7779583	42984891	36703218	0.8539	0.5296
Discovery	SRR7779598	41294057	34022167	0.8239	0.483234
Discovery	SRR7779489	64044244	31006197	0.4841	0.319784
Discovery	SRR7779545	52214618	25980014	0.8015	0.359729
Discovery	SRR7779565	47559922	27144153	0.8228	0.433587
Discovery	SRR7779659	76225484	62530278	0.8203	0.44436
Discovery	SRR7779590	34438469	24331106	0.7568	0.463422
Discovery	SRR7779579	37348256	28567431	0.8553	0.479937
Discovery	SRR7779526	42302501	32678346	0.7725	0.489405
Discovery	SRR7779572	39326969	25198846	0.8436	0.491671
Discovery	SRR7779502	36299850	27207429	0.7495	0.504226
Discovery	SRR7779566	57548362	40654973	0.8548	0.505953
Discovery	SRR7779543	40537165	26910957	0.8381	0.518228
Discovery	SRR7779667	34994658	27925525	0.798	0.52451
Discovery	SRR7779591	37939257	27834763	0.8082	0.525465
Discovery	SRR7779584	39517975	30699062	0.8634	0.54599
Discovery	SRR7779661	34376750	28185187	0.8199	0.546744
Discovery	SRR7779471	34980746	27102929	0.7748	0.549057
Discovery	SRR7779557	37175744	29869879	0.8737	0.555482
Discovery	SRR7779669	34323869	27916058	0.8133	0.555614
Discovery	SRR7779655	53435687	44522214	0.8332	0.558869
Discovery	SRR7779556	34188206	27809778	0.8818	0.559333
Discovery	SRR7779670	31422249	24614689	0.7834	0.560433
Discovery	SRR7779654	55124851	46083917	0.836	0.561132
Discovery	SRR7779492	41914423	32237429	0.7691	0.561664
Discovery	SRR7779475	40501317	34755722	0.8581	0.564025
Discovery	SRR7779561	35424193	27608875	0.8146	0.566309
Discovery	SRR7779630	31613442	26908338	0.8512	0.566555
Discovery	SRR7779535	32964156	28284391	0.858	0.568509
Discovery	SRR7779540	33628635	27319109	0.8653	0.568885
Discovery	SRR7779634	35397842	30287987	0.8556	0.57029
Discovery	SRR7779581	32016546	28087124	0.8191	0.573252
Discovery	SRR7779612	35211924	28373273	0.8058	0.573545
Discovery	SRR7779500	37999285	32153197	0.8462	0.578016
Discovery	SRR7779640	37854316	32778126	0.8659	0.57947
Discovery	SRR7779548	33253228	25185751	0.833	0.580025
Discovery	SRR7779587	34753264	29118867	0.8378	0.581279
Discovery	SRR7779595	35665847	27732778	0.8197	0.581555
Discovery	SRR7779585	39938546	33741874	0.8538	0.582359
Discovery	SRR7779666	34251677	27822416	0.8123	0.582806
Discovery	SRR7779618	33883411	28377511	0.8375	0.584353
Discovery	SRR7779494	40671515	34031452	0.8367	0.584394
Discovery	SRR7779527	28152782	22323165	0.7929	0.585998
Discovery	SRR7779553	35263391	29447128	0.8611	0.587927
Discovery	SRR7779468	33291867	27366610	0.822	0.587931
Discovery	SRR7779663	42060127	35400917	0.8417	0.588274
Discovery	SRR7779498	35978239	30002003	0.8339	0.590324
Discovery	SRR7779519	36978218	28658640	0.775	0.591164
Discovery	SRR7779588	32870806	29441665	0.8472	0.591376
Discovery	SRR7779665	31913339	26297173	0.824	0.591678
Discovery	SRR7779641	34768415	29806750	0.8573	0.592141
Discovery	SRR7779613	35220223	29968117	0.8509	0.592142
Discovery	SRR7779631	32155372	27506540	0.8554	0.592469
Discovery	SRR7779533	36650645	31220081	0.8518	0.592745
Discovery	SRR7779580	34288251	30460625	0.8156	0.593357
Discovery	SRR7779578	33401470	27314472	0.7719	0.593532
Discovery	SRR7779601	35922720	30425241	0.847	0.593584
Discovery	SRR7779530	35056372	28137149	0.8026	0.593953
Discovery	SRR7779504	38927590	33247327	0.8541	0.595065
Discovery	SRR7779554	33245573	29461200	0.8355	0.596382
Discovery	SRR7779589	32148187	26953143	0.82	0.597656
Discovery	SRR7779508	32451763	27286467	0.8408	0.599807
Discovery	SRR7779503	36241807	31082235	0.8576	0.599859
Discovery	SRR7779633	33533693	28476632	0.8492	0.599993
Discovery	SRR7779657	26956881	21930591	0.8135	0.6001
Discovery	SRR7779472	37755167	31173638	0.8257	0.600322
Discovery	SRR7779552	34195306	30818714	0.8479	0.600324
Discovery	SRR7779466	34543879	28607350	0.8281	0.600768
Discovery	SRR7779593	34505672	29433604	0.8392	0.601335
Discovery	SRR7779620	37783047	31113142	0.8235	0.60183
Discovery	SRR7779562	34130592	29937802	0.8451	0.603754
Discovery	SRR7779662	35956760	30655946	0.8526	0.60495
Discovery	SRR7779509	33404280	28550181	0.8547	0.606954
Discovery	SRR7779499	37965536	32818978	0.8644	0.607632
Discovery	SRR7779501	32336722	26940611	0.8331	0.607715
Discovery	SRR7779608	35106135	30212283	0.8606	0.608035
Discovery	SRR7779628	34826621	29733944	0.8538	0.608358
Discovery	SRR7779491	35832145	29475521	0.8226	0.608534
Discovery	SRR7779477	36309339	31710039	0.8733	0.608552
Discovery	SRR7779523	66168354	56764175	0.8579	0.609614
Discovery	SRR7779464	37034229	30718121	0.8295	0.610212
Discovery	SRR7779460	46095759	37910710	0.8224	0.610468
Discovery	SRR7779558	35105658	31636150	0.851	0.610629
Discovery	SRR7779607	44332192	37804278	0.8528	0.611232
Discovery	SRR7779507	35466452	30130393	0.8495	0.613066
Discovery	SRR7779537	34968758	30215287	0.8484	0.613491
Discovery	SRR7779627	35170006	29933496	0.8511	0.613629
Discovery	SRR7779614	34027156	27361849	0.8041	0.613829
Discovery	SRR7779538	34502210	30213419	0.864	0.614272
Discovery	SRR7779621	31718302	24799147	0.7819	0.614787
Discovery	SRR7779649	28362878	23401720	0.8251	0.615624
Discovery	SRR7779510	32098083	27376057	0.8529	0.617209
Discovery	SRR7779616	31484824	27051176	0.8592	0.620977
Discovery	SRR7779462	31103073	26341766	0.8469	0.621714
Discovery	SRR7779639	33408798	27928391	0.836	0.623401
Discovery	SRR7779482	36392750	29926506	0.8223	0.624631
Discovery	SRR7779485	48315291	39889964	0.8256	0.624837
Discovery	SRR7779511	34051201	27406185	0.8049	0.625257
Discovery	SRR7779487	60853606	47751713	0.7847	0.62556
Discovery	SRR7779493	38295764	32707133	0.8541	0.626648
Discovery	SRR7779596	35119453	30608607	0.8582	0.626663
Discovery	SRR7779528	31972076	26914731	0.8418	0.626931
Discovery	SRR7779467	29679567	25205128	0.8492	0.627501
Discovery	SRR7779648	40611251	34645356	0.8531	0.627768
Discovery	SRR7779604	50300365	42508082	0.8451	0.627929
Discovery	SRR7779605	38320557	32311861	0.8432	0.62908
Discovery	SRR7779470	36239788	31274440	0.863	0.629619
Discovery	SRR7779486	32853896	27514976	0.8375	0.629627
Discovery	SRR7779481	32728733	28530718	0.8717	0.629835
Discovery	SRR7779539	31570252	29627288	0.8587	0.630608
Discovery	SRR7779660	31437350	26526317	0.8438	0.63192
Discovery	SRR7779615	37964847	32336868	0.8518	0.632453
Discovery	SRR7779521	34854643	29064912	0.8339	0.633854
Discovery	SRR7779497	31779886	26844499	0.8447	0.636247
Discovery	SRR7779626	40230844	34662150	0.8616	0.636422
Discovery	SRR7779623	38576241	31584850	0.8188	0.63674
Discovery	SRR7779603	39169207	33733006	0.8612	0.637643
Discovery	SRR7779625	47622266	39287444	0.825	0.638171
Discovery	SRR7779474	33890036	26996929	0.7966	0.639892
Discovery	SRR7779516	39249104	32675219	0.8325	0.639979
Discovery	SRR7779635	35564744	29198291	0.821	0.641207
Discovery	SRR7779643	29720267	25260884	0.85	0.642575
Discovery	SRR7779672	37122803	31475380	0.8479	0.642697
Discovery	SRR7779677	41545211	34904583	0.8402	0.644038
Discovery	SRR7779515	39052651	32646594	0.836	0.648422
Discovery	SRR7779599	39434966	33501738	0.8495	0.650164
Discovery	SRR7779638	36205187	29440092	0.8131	0.650604
Discovery	SRR7779488	76501264	62527763	0.8173	0.651239
Discovery	SRR7779574	36094818	31083217	0.8436	0.653371
Discovery	SRR7779676	29945624	24792668	0.8279	0.6539
Discovery	SRR7779551	36346959	32893990	0.8311	0.653972
Discovery	SRR7779576	33813552	29401427	0.8624	0.659179
Discovery	SRR7779673	36537176	31226797	0.8547	0.65956
Discovery	SRR7779651	48054976	40704988	0.8471	0.660384
Discovery	SRR7779606	32947112	28265955	0.8579	0.661805
Discovery	SRR7779679	30738229	25598968	0.8328	0.662502
Discovery	SRR7779647	32908005	28374735	0.8622	0.663127
Discovery	SRR7779484	26702321	22328213	0.8362	0.664017
Discovery	SRR7779624	37224880	32058638	0.8612	0.66464
Discovery	SRR7779600	33205799	28419494	0.8559	0.664778
Discovery	SRR7779479	31990030	27118261	0.8477	0.664825
Discovery	SRR7779644	33859869	29206585	0.8626	0.666035
Discovery	SRR7779681	45691948	39258553	0.8592	0.667977
Discovery	SRR7779609	31724046	26765399	0.8437	0.66835
Discovery	SRR7779483	32969493	27522982	0.8348	0.673196
Discovery	SRR7779653	37929291	32269482	0.8508	0.67361
Discovery	SRR7779675	37059575	31025678	0.8372	0.676391
Discovery	SRR7779619	34945535	29566372	0.8461	0.681853
Discovery	SRR7779645	39026181	32746172	0.8391	0.686741
Discovery	SRR7779517	30607394	27351535	0.8936	0.695966
Discovery	SRR7779513	33649672	28996198	0.8617	0.696685
Discovery	SRR7779550	39579083	38494807	0.8424	0.739168
Validation	SRR10012977	9848453	4941139	0.5017	0.350516
Validation	SRR10012979	14536287	7150756	0.4919	0.342974
Validation	SRR10012937	30872064	10244466	0.3318	0.197519
Validation	SRR10012945	31560527	11392144	0.361	0.238224
Validation	SRR10012921	36290753	20832786	0.5741	0.326706
Validation	SRR10012932	36430318	17647683	0.4844	0.334004
Validation	SRR10013001	39229287	29092062	0.7416	0.415004
Validation	SRR10012959	39909126	21236784	0.5321	0.274313
Validation	SRR10012936	41038566	22075172	0.5379	0.349505
Validation	SRR10012939	41234501	20459146	0.4962	0.317611
Validation	SRR10012918	43278717	21888871	0.5058	0.289507
Validation	SRR10012929	45342715	29022904	0.6401	0.379354
Validation	SRR10012944	47787880	15937605	0.3335	0.209296
Validation	SRR10012989	49082111	20977630	0.4274	0.282118
Validation	SRR10012941	50847184	24323297	0.4784	0.286303
Validation	SRR10012919	52395277	22140968	0.4226	0.306739
Validation	SRR10012998	54024926	38794474	0.7181	0.453741
Validation	SRR10012995	54499700	26246019	0.4816	0.265453
Validation	SRR10012946	56192755	28409920	0.5056	0.298052
Validation	SRR10012923	57608185	29482379	0.5118	0.321604
Validation	SRR10012916	57726659	24150666	0.4184	0.286612
Validation	SRR10012968	57797611	24963031	0.4319	0.305282
Validation	SRR10012928	60097520	35842443	0.5964	0.398409
Validation	SRR10013002	60358725	40785297	0.6757	0.384143
Validation	SRR10012984	60633745	29536851	0.4871	0.2909
Validation	SRR10012973	63405029	35015462	0.5523	0.338331
Validation	SRR10012962	63414769	35881393	0.5658	0.333247
Validation	SRR10012958	63879015	35662323	0.5583	0.337827
Validation	SRR10012991	64370905	33095995	0.5141	0.343128
Validation	SRR10012986	64450177	30820715	0.4782	0.313367
Validation	SRR10012997	66165702	40824594	0.617	0.409538
Validation	SRR10012974	67469186	35268492	0.5227	0.329657
Validation	SRR10012940	69034220	32555900	0.4716	0.303183
Validation	SRR10012988	69939125	34198438	0.489	0.337445
Validation	SRR10012987	70470859	36240597	0.5143	0.327128
Validation	SRR10012985	71759167	40231841	0.5607	0.296073
Validation	SRR10012954	74370240	37667434	0.5065	0.31978
Validation	SRR10012943	74581083	30427468	0.408	0.255865
Validation	SRR10012924	76438966	36671002	0.4797	0.320075
Validation	SRR10012970	77661616	36028693	0.4639	0.297755
Validation	SRR10012981	78902627	50695993	0.6425	0.436538
Validation	SRR10012952	79363999	44301908	0.5582	0.315792
Validation	SRR10012927	79708818	37161332	0.4662	0.298009
Validation	SRR10012966	79915644	35753373	0.4474	0.303158
Validation	SRR10012978	79955451	43248800	0.5409	0.370491
Validation	SRR10012915	80233674	32841636	0.4093	0.274205
Validation	SRR10012957	80234638	45739029	0.5701	0.330287
Validation	SRR10012961	80476655	39983354	0.4968	0.286931
Validation	SRR10012975	80655103	39081027	0.4845	0.294836
Validation	SRR10012980	80848107	46356565	0.5734	0.406419
Validation	SRR10012948	80923108	31002268	0.3831	0.249306
Validation	SRR10012925	84146985	28967100	0.3442	0.223044
Validation	SRR10012963	87502019	40282141	0.4604	0.283308
Validation	SRR10012951	90240201	44991713	0.4986	0.28214
Validation	SRR10012949	93009489	30852539	0.3317	0.224872
Validation	SRR10012964	93873070	48403484	0.5156	0.311528
Validation	SRR10013000	99979883	52652229	0.5266	0.345176
Validation	SRR10012971	100367408	55343555	0.5514	0.34636
Validation	SRR10012993	100993367	42420334	0.42	0.242139
Validation	SRR10012972	101573656	55773563	0.5491	0.327061
Validation	SRR10012935	103656551	46983989	0.4533	0.287111
Validation	SRR10012917	104175649	41323668	0.3967	0.255799
Validation	SRR10012999	107589177	61824552	0.5746	0.358517

## Sheet: Table S1-6
Table S1-5. Histology, breed enrichment, lymph invasion, and mutated/copy number altered genes/pathways, and respective Fisher's exact test p-values. Related to Figure 1.
Histology				Breed
p = 0.000678	cBLMT	cNBLMT		p-value = 0.0014	cNBLMT	cBLMT
complex	13	33		Maltese	26	8
other	56	39		not Maltese	48	61
p= 0.007	cBLMT	cNBLMT
simple	46	32		Lymph node invasion
other	23	42		p<8e-07	cBLMT	cNBLMT
				present	17	0
				absent	45	69
Gene and pathway mutations
p= 0.0034	cBLMT	cNBLMT
PIK3CA	13	32
PIK3CA WT	38	27
p= = 0.0358	cBLMT	cNBLMT
KAT6B	1	8
KAT6B WT	50	51
p-value = 1	cBLMT	cNBLMT
KRAS	4	4
KRAS WT	47	55
p = 0.043	cBLMT	cNBLMT
TP53	4	0
TP53 WT	47	59
p-value = 1	cBLMT	cNBLMT
AKT1	1	2
AKT1 WT	50	57
p-value = 1	cBLMT	cNBLMT
NRIP1	2	3
NRIP1 WT	49	56
p= 0.0039	cBLMT	cNBLMT
PI3K path	19	39
PI3K path WT	32	20
