# Supplementary material for: Human basal-like breast cancer is represented by one of the two mammary tumor subtypes in dogs
Source: Breast Cancer Res. 2023 Oct 3;25:114. doi: 10.1186/s13058-023-01705-5 (PMC10546663; doi:10.1186/s13058-023-01705-5)
Supplement: Supplementary file 3 — Additional file 3 Table S2, An file containing PAM50 genes, PAM50 classification, cross-species PAM50 analysis data, and ML-identified feature genes used for Figs. 2 and Additional file 1: Fig. S3. [file 13058_2023_1705_MOESM3_ESM.xlsx]

## Sheet: Table S2-1
Table S2-1. Cross-species PAM50 classification results of 100 random sampling using canFam3. Related to Figure 2.
Cross-species classification								Mahalanobis Distances of Multidimensional scaled data
subtype	numberOfSamplings	F_or_S	F= majority of canine subtype not clustered with equivalent human subtype					random sample	Canine Basal-like and Human Basal-like	Canine nonBasal-like and Human LumA	Human Basal-like and Human LumA	Canine Basal-like and Human LumA	Canine nonBasal-like and Human Basal-like
Basal-like	34	F	S= majority of canine subtype clustered with equivalent human subytpe					random sample 1	2.85457	3.66476	3.66901	3.7004	3.6536
Basal-like	66	S						random sample 2	3.01661	3.60663	3.4877	3.65353	3.59576
LumA	87	F						random sample 3	2.93366	3.65566	3.57879	3.69402	3.61904
LumA	13	S						random sample 4	3.09997	3.71606	3.58881	3.72953	3.63481
								random sample 5	3.00266	3.71238	3.59355	3.71438	3.61977
								random sample 6	2.99582	3.74444	3.61048	3.73976	3.67526
								random sample 7	3.13353	3.62178	3.59835	3.67585	3.69777
								random sample 8	2.92196	3.73413	3.61867	3.75148	3.60908
								random sample 9	2.86914	3.65944	3.56151	3.68273	3.5683
								random sample 10	2.95029	3.7407	3.50323	3.73167	3.66205
								random sample 11	2.99657	3.65304	3.51114	3.68905	3.688
								random sample 12	3.06257	3.65712	3.59225	3.69786	3.65108
								random sample 13	2.97448	3.68627	3.56597	3.71308	3.64191
								random sample 14	3.08468	3.66393	3.5943	3.69565	3.67032
								random sample 15	2.92888	3.69953	3.63642	3.73426	3.59074
								random sample 16	3.02289	3.71156	3.56018	3.71635	3.67988
								random sample 17	2.95529	3.74203	3.59619	3.73537	3.58762
								random sample 18	3.01902	3.62103	3.58259	3.66302	3.62311
								random sample 19	2.99117	3.71471	3.55261	3.72225	3.60806
								random sample 20	3.0359	3.76117	3.53565	3.75441	3.64153
								random sample 21	2.99283	3.70225	3.58004	3.71853	3.6356
								random sample 22	3.16429	3.66171	3.55181	3.69897	3.6243
								random sample 23	3.211	3.69807	3.60663	3.70789	3.68398
								random sample 24	3.09249	3.66255	3.59356	3.69036	3.67701
								random sample 25	3.02758	3.68081	3.64238	3.70137	3.6181
								random sample 26	3.06964	3.65556	3.60914	3.71383	3.64729
								random sample 27	2.8899	3.73605	3.68665	3.7573	3.63691
								random sample 28	3.13632	3.69751	3.5791	3.72233	3.66759
								random sample 29	3.03281	3.69368	3.54379	3.69573	3.67769
								random sample 30	2.95563	3.72272	3.58368	3.72663	3.69049
								random sample 31	2.83516	3.65916	3.64769	3.68305	3.62427
								random sample 32	2.88545	3.71284	3.62991	3.73396	3.64159
								random sample 33	2.91018	3.70049	3.52498	3.70631	3.63002
								random sample 34	3.04997	3.68723	3.67134	3.72351	3.64587
								random sample 35	3.03557	3.65765	3.57614	3.68177	3.65063
								random sample 36	3.04953	3.72264	3.59452	3.72592	3.6169
								random sample 37	2.91875	3.69662	3.62521	3.72415	3.62455
								random sample 38	3.10616	3.70626	3.54253	3.71842	3.64008
								random sample 39	2.87517	3.57808	3.54218	3.6231	3.62349
								random sample 40	2.98795	3.69891	3.58502	3.71016	3.6675
								random sample 41	3.01383	3.66119	3.69091	3.69241	3.68939
								random sample 42	2.7989	3.72437	3.71089	3.72765	3.64662
								random sample 43	2.93427	3.69445	3.61241	3.71512	3.6287
								random sample 44	3.22328	3.77509	3.4786	3.76515	3.6658
								random sample 45	2.92531	3.6851	3.56868	3.72033	3.64876
								random sample 46	3.00622	3.6794	3.56484	3.68055	3.71099
								random sample 47	2.93827	3.60896	3.56583	3.6589	3.64293
								random sample 48	2.8792	3.70488	3.65041	3.73166	3.56176
								random sample 49	2.99137	3.69632	3.56742	3.73699	3.64032
								random sample 50	2.94922	3.63677	3.6585	3.68294	3.68133
								random sample 51	2.87569	3.67236	3.52688	3.70352	3.63825
								random sample 52	2.9566	3.66155	3.56445	3.68178	3.66136
								random sample 53	2.86708	3.52736	3.58295	3.61157	3.62671
								random sample 54	2.95829	3.74045	3.65014	3.73848	3.66974
								random sample 55	3.08768	3.70441	3.61063	3.72344	3.69079
								random sample 56	2.95991	3.63613	3.49329	3.63715	3.6931
								random sample 57	2.89757	3.64877	3.58915	3.6849	3.63946
								random sample 58	2.97907	3.58893	3.54612	3.64712	3.69746
								random sample 59	2.85705	3.6091	3.57801	3.66081	3.60448
								random sample 60	3.05625	3.6336	3.52748	3.67282	3.6561
								random sample 61	2.97737	3.62694	3.56569	3.64807	3.66321
								random sample 62	2.87487	3.68303	3.49228	3.69191	3.62792
								random sample 63	2.90125	3.70484	3.61048	3.71897	3.66713
								random sample 64	3.0044	3.65356	3.56491	3.69408	3.61629
								random sample 65	3.02158	3.74846	3.5409	3.72309	3.68963
								random sample 66	2.93832	3.65242	3.6005	3.68834	3.61727
								random sample 67	2.82238	3.58438	3.54753	3.61094	3.58732
								random sample 68	2.86298	3.62573	3.58737	3.66453	3.62692
								random sample 69	2.88825	3.65052	3.58917	3.68946	3.62627
								random sample 70	2.95484	3.72268	3.59368	3.71443	3.63875
								random sample 71	3.02385	3.66092	3.51562	3.68191	3.61494
								random sample 72	2.93957	3.72809	3.56975	3.7342	3.63294
								random sample 73	3.09579	3.63248	3.50453	3.65589	3.61212
								random sample 74	2.85204	3.68702	3.62162	3.70882	3.57873
								random sample 75	3.05222	3.59764	3.51761	3.6459	3.64481
								random sample 76	2.99147	3.5926	3.54461	3.63785	3.66114
								random sample 77	3.06964	3.71788	3.63252	3.73611	3.61796
								random sample 78	2.98555	3.6632	3.53005	3.6869	3.64632
								random sample 79	2.9911	3.6737	3.52903	3.68319	3.61107
								random sample 80	2.84054	3.59036	3.45628	3.62374	3.56836
								random sample 81	3.05071	3.57979	3.62325	3.64599	3.62038
								random sample 82	3.12824	3.65228	3.58678	3.70845	3.65386
								random sample 83	2.90994	3.66463	3.5462	3.70072	3.60301
								random sample 84	3.04776	3.5592	3.43977	3.61942	3.65647
								random sample 85	3.14034	3.68326	3.62673	3.70988	3.60531
								random sample 86	3.02314	3.69694	3.5447	3.7458	3.65522
								random sample 87	3.0265	3.69381	3.57817	3.72945	3.62863
								random sample 88	3.11792	3.71852	3.59459	3.71716	3.70852
								random sample 89	2.93771	3.64337	3.612	3.68708	3.61298
								random sample 90	2.95103	3.6175	3.60702	3.63903	3.66565
								random sample 91	2.90142	3.70197	3.57673	3.71455	3.60069
								random sample 92	3.05489	3.67028	3.59369	3.70743	3.60152
								random sample 93	2.91993	3.61279	3.63538	3.653	3.65671
								random sample 94	2.91711	3.62339	3.64099	3.64665	3.66435
								random sample 95	3.18377	3.72667	3.52647	3.71981	3.7113
								random sample 96	2.82784	3.5574	3.52387	3.61842	3.55157
								random sample 97	2.94918	3.63349	3.66007	3.67508	3.64257
								random sample 98	2.92265	3.64633	3.58998	3.67749	3.65658
								random sample 99	3.01357	3.7195	3.60666	3.75006	3.6459
								random sample 100	3.12535	3.66718	3.58564	3.70873	3.66074

## Sheet: Table S2-2
Table S2-2. PAM50 genes used for RNA-seq and DNA microarray data analysis. Related to Figure 2 and Figure S3.
All human PAM50 genes		RNA-seq (annotated with canFam3.1.84)		DNA microarray (platform GeneChip® Canine Genome 2.0 Array, GPL3738)		RNA-seq (annotated with canFam4 NCBI RefSeq)
ACTR3B		ACTR3B		ACTR3B		ACTR3B
ANLN		ANLN		ANLN		ANLN
BAG1		BAG1		BAG1		BAG1
BCL2		BCL2		BCL2		BCL2
BIRC5		BIRC5		BIRC5		BIRC5
BLVRA		BLVRA		BLVRA		BLVRA
CCNB1		CCNE1		CCNE1		CCNB1
CCNE1		CDC20		CDC20		CCNE1
CDC20		CDC6		CDC6		CDC20
CDC6		CDH3		CDH3		CDC6
NUF2		CEP55		CENPF		CDH3
CDH3		CXXC5		CXXC5		CENPF
CENPF		EGFR		EGFR		CEP55
CEP55		ERBB2		ERBB2		CXXC5
CXXC5		ESR1		ESR1		EGFR
EGFR		EXO1		EXO1		ERBB2
ERBB2		FGFR4		FGFR4		ESR1
ESR1		FOXA1		FOXA1		EXO1
EXO1		GPR160		GRB7		FGFR4
FGFR4		GRB7		KIF2C		FOXA1
FOXA1		KIF2C		KRT14		FOXC1
FOXC1		KRT14		KRT17		GPR160
GPR160		KRT17		MAPT		GRB7
GRB7		KRT5		MDM2		KIF2C
KIF2C		MAPT		MELK		KRT14
NDC80		MDM2		MIA		KRT17
KRT14		MELK		MLPH		KRT5
KRT17		MKI67		MMP11		MAPT
KRT5		MLPH		MYBL2		MDM2
MAPT		MMP11		MYC		MELK
MDM2		MYBL2		NDC80		MIA
MELK		MYC		NUF2		MKI67
MIA		NDC80		ORC6L		MLPH
MKI67		NUF2		PGR		MMP11
MLPH		ORC6		PTTG1		MYBL2
MMP11		PGR		RRM2		MYC
MYBL2		RRM2		SLC39A6		NDC80
MYC		SFRP1		TMEM45B		NUF2
NAT1		SLC39A6		UBE2C		ORC6
ORC6		TMEM45B		UBE2T		PGR
PGR		TYMS				PHGDH
PHGDH		UBE2C				PTTG1
PTTG1		UBE2T				RRM2
RRM2						SFRP1
SFRP1						SLC39A6
SLC39A6						TMEM45B
TMEM45B						TYMS
TYMS						UBE2C
UBE2C						UBE2T
UBE2T

## Sheet: Table S2-3
Table S2-3. Comparison of PAM50 subtype assignment of canine samples using canFam3 vs. canFam4. Related to Figure S3.
initial sample number	Initial (canFam3) PAM50 subtype	canFam4 PAM50 subtype, NCBI RefSeq (gene annotation)
49	Basal-like	35	Basal-like	0.714286
		6	Luminal B	0.122449
		8	HER2-enriched	0.163265
8	HER2-enriched	7	HER2-enriched	0.875
		1	Luminal B	0.125
61	Luminal A	53	Luminal A	0.868852
		3	Luminal B	0.0491803
		5	Normal-like	0.0819672
18	Luminal B	14	Luminal B	0.777778
		2	HER2-enriched	0.111111
		2	Basal-like	0.111111
7	Normal-like	5	Normal-like	0.714286
		1	Luminal A	0.142857
		1	Luminal B	0.142857

## Sheet: Table S2-4
Table S2-4. Cross-species PAM50 classification results of 100 random sampling using canFam4. Related to Figure S3.
Cross-species classification, together (S) or separate (F)								Mahalanobis Distances of Multidimensional scaled data
subtype	numberOfSamplings	F_or_S						random sampling	Canine Basal-like and Human Basal-like	Canine nonBasal-like and Human LumA	Human Basal-like and Human LumA	Canine Basal-like and Human LumA	Canine nonBasal-like and Human Basal-like
Basal-like	46	S						random sample 1	2.8828	3.61399	3.59961	3.63471	3.59376
LumA	33	S						random sample 2	2.96283	3.60496	3.62578	3.63383	3.66877
Basal-like	54	F						random sample 3	2.86851	3.73564	3.68016	3.7317	3.62682
LumA	67	F						random sample 4	2.82303	3.69011	3.57145	3.69911	3.61796
								random sample 5	2.88529	3.6179	3.57125	3.64704	3.63831
								random sample 6	2.87532	3.64034	3.59141	3.6474	3.60148
								random sample 7	3.00755	3.66524	3.7115	3.68648	3.67725
								random sample 8	2.82498	3.62532	3.55284	3.64932	3.59728
								random sample 9	2.90225	3.6364	3.61051	3.64862	3.64471
								random sample 10	2.89005	3.52461	3.59105	3.58672	3.6473
								random sample 11	2.9566	3.69438	3.55127	3.69631	3.61772
								random sample 12	2.83091	3.639	3.5874	3.65748	3.6213
								random sample 13	2.92076	3.61256	3.67538	3.64546	3.63582
								random sample 14	2.8528	3.59621	3.58263	3.62651	3.61611
								random sample 15	2.86339	3.68549	3.57889	3.68811	3.59535
								random sample 16	2.89586	3.60916	3.56571	3.63995	3.60465
								random sample 17	2.85038	3.69026	3.59251	3.70019	3.61143
								random sample 18	2.82978	3.66541	3.54203	3.66534	3.61066
								random sample 19	2.94668	3.6948	3.61002	3.7051	3.6218
								random sample 20	2.88698	3.67859	3.60283	3.68557	3.62578
								random sample 21	2.96128	3.66762	3.58404	3.68109	3.60845
								random sample 22	2.85956	3.67278	3.59893	3.67845	3.59747
								random sample 23	3.03949	3.58229	3.5603	3.60988	3.65625
								random sample 24	2.97787	3.67627	3.60717	3.6833	3.65124
								random sample 25	2.97929	3.65501	3.59939	3.67092	3.64819
								random sample 26	2.91867	3.68669	3.5926	3.69015	3.61799
								random sample 27	2.81825	3.60323	3.60796	3.62705	3.63105
								random sample 28	2.79253	3.65366	3.69182	3.67234	3.61672
								random sample 29	3.0012	3.64858	3.57831	3.66535	3.62843
								random sample 30	2.84216	3.65004	3.61562	3.66893	3.60946
								random sample 31	2.93536	3.67671	3.56946	3.68535	3.60773
								random sample 32	2.7699	3.66477	3.68622	3.6801	3.60746
								random sample 33	2.95835	3.68558	3.55281	3.68937	3.63882
								random sample 34	2.98091	3.63857	3.54182	3.64142	3.65615
								random sample 35	2.83392	3.61528	3.54094	3.62697	3.61141
								random sample 36	2.89142	3.6555	3.59301	3.6671	3.62742
								random sample 37	2.91273	3.66452	3.58579	3.67305	3.63248
								random sample 38	2.80668	3.68234	3.5872	3.67765	3.58919
								random sample 39	2.88611	3.66668	3.59926	3.67786	3.61793
								random sample 40	2.79625	3.64663	3.57289	3.64539	3.59156
								random sample 41	2.98424	3.61509	3.59252	3.63415	3.65819
								random sample 42	2.95074	3.6159	3.55861	3.63546	3.65548
								random sample 43	2.81867	3.6652	3.61709	3.67925	3.61222
								random sample 44	2.87741	3.63119	3.65514	3.64518	3.64552
								random sample 45	2.951	3.61451	3.61914	3.63527	3.64324
								random sample 46	2.79518	3.67854	3.61779	3.67882	3.613
								random sample 47	2.85136	3.68951	3.6839	3.70485	3.59599
								random sample 48	2.93757	3.65781	3.5467	3.66173	3.61947
								random sample 49	2.88205	3.65623	3.61149	3.67335	3.61049
								random sample 50	2.95528	3.72544	3.64678	3.7195	3.64847
								random sample 51	2.9548	3.5988	3.61458	3.6366	3.66238
								random sample 52	2.83804	3.67112	3.66368	3.6887	3.62259
								random sample 53	2.84969	3.65022	3.59505	3.64786	3.64312
								random sample 54	2.87793	3.59466	3.53207	3.61053	3.60674
								random sample 55	2.79546	3.64117	3.62206	3.65775	3.60601
								random sample 56	2.84935	3.60955	3.55043	3.63179	3.59474
								random sample 57	2.99943	3.56418	3.58056	3.60591	3.66585
								random sample 58	2.80862	3.62752	3.52572	3.64306	3.57904
								random sample 59	2.92467	3.65849	3.55607	3.67567	3.60724
								random sample 60	2.88925	3.63062	3.51985	3.64801	3.61661
								random sample 61	2.9111	3.61842	3.64264	3.64862	3.6575
								random sample 62	2.9482	3.60673	3.54881	3.63189	3.61942
								random sample 63	2.85231	3.622	3.59421	3.64428	3.61076
								random sample 64	2.94807	3.67864	3.62358	3.68184	3.63608
								random sample 65	2.93262	3.64806	3.61184	3.66432	3.65009
								random sample 66	2.87712	3.58045	3.61216	3.61721	3.62635
								random sample 67	2.9226	3.58324	3.58408	3.61211	3.66996
								random sample 68	2.88698	3.59224	3.53396	3.60453	3.63957
								random sample 69	2.94532	3.63915	3.60537	3.65753	3.62901
								random sample 70	2.88127	3.64237	3.64231	3.65933	3.63674
								random sample 71	2.823	3.60725	3.4913	3.61175	3.60173
								random sample 72	2.93016	3.6185	3.50043	3.63042	3.62844
								random sample 73	2.84016	3.55652	3.51242	3.58431	3.5968
								random sample 74	2.9108	3.59204	3.61006	3.62134	3.62429
								random sample 75	2.86326	3.70444	3.60618	3.69428	3.61449
								random sample 76	2.92646	3.71906	3.63334	3.71914	3.61795
								random sample 77	2.95244	3.6306	3.66057	3.6513	3.67349
								random sample 78	2.87345	3.59367	3.54734	3.62917	3.60612
								random sample 79	2.77803	3.66207	3.6299	3.67614	3.61124
								random sample 80	2.86728	3.63528	3.52199	3.65022	3.5973
								random sample 81	2.91544	3.63463	3.6193	3.66369	3.60423
								random sample 82	2.83571	3.6701	3.60819	3.67939	3.5746
								random sample 83	2.94372	3.71755	3.64259	3.71632	3.65115
								random sample 84	2.95901	3.64927	3.53242	3.66246	3.63562
								random sample 85	2.94124	3.65016	3.58097	3.65719	3.61931
								random sample 86	2.80649	3.60643	3.63821	3.63436	3.59532
								random sample 87	2.91459	3.57857	3.52403	3.61129	3.60719
								random sample 88	3.02465	3.69964	3.5701	3.69606	3.65258
								random sample 89	2.92721	3.63769	3.54724	3.64825	3.62266
								random sample 90	2.95041	3.6462	3.55141	3.65254	3.63497
								random sample 91	2.883	3.63914	3.56782	3.65469	3.59681
								random sample 92	2.91546	3.56237	3.56975	3.60016	3.63012
								random sample 93	2.9204	3.5859	3.55961	3.60918	3.6655
								random sample 94	2.84609	3.7035	3.58568	3.70348	3.61192
								random sample 95	2.93962	3.58715	3.59152	3.62731	3.66175
								random sample 96	2.97393	3.64045	3.58054	3.65294	3.66758
								random sample 97	2.85948	3.6432	3.61404	3.6463	3.62131
								random sample 98	2.89463	3.64108	3.61794	3.65602	3.62099
								random sample 99	2.90261	3.60972	3.60078	3.63491	3.62503
								random sample 100	2.88087	3.64399	3.63564	3.66541	3.58916

## Sheet: Table S2-5
Table S2-5. hBLBC or hLumA feature genes identified by machine learning. Related to Figure 2 and Figure S3.
hBLBC		hLumA
ACADSB		AURKA
AGR2		BIRC5
ANP32E		BUB1
ANXA9		BUB1B
AR		C2orf40
ARMT1		CCNA2
AURKB		CDC45
BCAS1		CDCA5
BCL11A		CDK1
C5AR2		CDKN3
C9orf40		CENPA
CA12		CEP55
CCNE1		CKAP2L
CDC20		COL17A1
CDCA2		CRYAB
CDCA8		DEPDC1B
CENPA		DLGAP5
CENPW		ESPL1
CEP55		EXO1
CLSTN2		FAM189A2
CMBL		FAM83D
CT83		FOXM1
CTPS1		HMMR
CXXC5		KIF11
DEGS2		KIF14
ESR1		KIF2C
FAM171A1		KRT14
FBP1		KRT17
FOXA1		KRT5
FSIP1		MAMDC2
GATA3		MCM10
IL6ST		MYBL2
KCNJ11		MYH11
KIF2C		NCAPG
MAPT		NCAPH
MCCC2		NDC80
MLPH		NEK2
MTHFD1L		NUF2
NDC80		NUSAP1
ORC1		OSR1
PGR		PHYHD1
PRKX		PLK1
PSAT1		RRM2
RHOB		SFRP1
SCUBE2		SKA1
SFT2D2		SPRY2
SLC16A6		TBC1D31
SLC44A4		TPX2
SLC7A8		UBE2C
SMIM14		UBE2T
SPDEF		ANLN
TBC1D9		ASB13
THSD4		BCL2
TTLL4		BTG2
ZMYND10		C5AR2
ACOX2		CA12
B3GNT5		CARD19
C5orf30		CCDC170
CDH3		CDC20
DSC2		CENPN
EGFR		DCAKD
FSCN1		E2F2
GABRP		ELP2
GFRA1		ERBB2
HID1		ESR1
IFRD1		G6PD
IL34		GATA3
KCNK5		GRB7
KRT17		IGF1R
KRT5		IGFBP4
LMX1B		IL6ST
MICALL1		KDM4B
RARA		MAPT
RGMA		MIEN1
RHBDL2		MPHOSPH6
SFRP1		NPY1R
SLC39A6		ORC1
SLC46A1		ORMDL3
SLC9A3R1		PGAP3
STARD10		PGR
TBX19		PPM1J
TMBIM6		PSAT1
TRIM29		RERG
WFS1		SCCPDH
ABCC11		SEMA3B
C15orf41		SLC39A6
C9orf152		STARD3
CCDC125		SUSD3
CMTM7		TBC1D9
CREB3L1		THSD4
CREB3L4		ZNF516
ERBB2		ACADSB
ERGIC1		AGR2
GALNT7		ANP32E
GPD1L		ANXA9
GPR160		AR
ITGB8		ARMT1
L3MBTL4		AURKB
ORMDL3		BCAS1
PGAP3		BCL11A
PM20D2		C9orf40
PTX3		CCNE1
RND1		CDCA2
SIDT1		CDCA8
SPTLC2		CENPW
STARD3		CLSTN2
TFCP2L1		CMBL
TMEM39B		CT83
TMEM45B		CTPS1
TMEM63C		CXXC5
TMEM86A		DEGS2
TRIM3		FAM171A1
TSPAN1		FBP1
TSPAN15		FOXA1
WIPF3		FSIP1
		KCNJ11
		MCCC2
		MLPH
		MTHFD1L
		PRKX
		RHOB
		SCUBE2
		SFT2D2
		SLC16A6
		SLC44A4
		SLC7A8
		SMIM14
		SPDEF
		TTLL4
		ZMYND10
