# Supplementary material for: Human basal-like breast cancer is represented by one of the two mammary tumor subtypes in dogs
Source: Breast Cancer Res. 2023 Oct 3;25:114. doi: 10.1186/s13058-023-01705-5 (PMC10546663; doi:10.1186/s13058-023-01705-5)
Supplement: Supplementary file 4 — Additional file 4 Table S3, An file containing DE genes, enriched functions, and ssGSEA scores used for Figs. 3 and Additional file 1: Fig. S4. [file 13058_2023_1705_MOESM4_ESM.xlsx]

## Sheet: Table S3-1
Table S3-1. DE Genes between cNBLMT and cBLMT (143 samples) and their enriched functions. Related to Figure 3.			GSEA								GSEA
Identified with an expression fold change of >2 and a BH adjusted p-value of < 0.01			upregulated in cNBLMT (497 genes; BH adjusted p-value < 0.01, 2-fold)								upregulated in cBLMT (1,123 genes; BH adjusted p-value < 0.01, 2-fold)
upregulated in cNBLMT (497 genes)	upregulated in cBLMT (1,123 genes)		Gene Set Name	# Genes in Gene Set (K)	Description	# Genes in Overlap (k)	k/K	p-value	FDR q-value		Gene Set Name	# Genes in Gene Set (K)	Description	# Genes in Overlap (k)	k/K	p-value	FDR q-value
AADAT	A2ML1		GO_INTRINSIC_COMPONENT_OF_PLASMA_MEMBRANE	1708	The component of the plasma membrane consisting of the gene products and protein complexes having either part of their peptide sequence embedded in the hydrophobic region of the membrane or some other covalently attached group such as a GPI anchor that is similarly embedded in the membrane. [GOC:dos, GOC:mah]	103	0.0603	1.97e-39	4.44e-35		NABA_MATRISOME	1026	Ensemble of genes encoding extracellular matrix and extracellular matrix-associated proteins	179	0.1745	1.7e-85	3.85e-81
AANAT	A4GNT		GO_ION_TRANSPORT	1677	The directed movement of charged atoms or small charged molecules into, out of or within a cell, or between cells, by means of some agent such as a transporter or pore. [GOC:ai]	100	0.0596	8.04e-38	9.08e-34		MEISSNER_BRAIN_HCP_WITH_H3K4ME3_AND_H3K27ME3	1056	Genes with high-CpG-density promoters (HCP) bearing histone H3 dimethylation at K4 (H3K4me2) and trimethylation at K27 (H3K27me3) in brain.	175	0.1657	7.94e-80	8.97e-76
ABCB11	AADACL4		MIKKELSEN_MEF_HCP_WITH_H3K27ME3	582	Genes with high-CpG-density promoters (HCP) bearing histone H3 trimethylation mark at K27 (H3K27me3) in MEF cells (embryonic fibroblast).	62	0.1065	2.37e-37	1.78e-33		DUTERTRE_ESTRADIOL_RESPONSE_24HR_UP	323	Genes up-regulated in MCF7 cells (breast cancer) at 24 h of estradiol [PubChem=5757] treatment.	105	0.3251	6.48e-79	4.88e-75
ABCC11	ABCA12		GO_TRANSMEMBRANE_TRANSPORTER_ACTIVITY	1047	Enables the transfer of a substance, usually a specific substance or a group of related substances, from one side of a membrane to the other. [GOC:jid, GOC:mtg_transport, ISBN:0815340729]	78	0.0745	7.34e-36	4.15e-32		GOBERT_OLIGODENDROCYTE_DIFFERENTIATION_UP	563	Genes up-regulated during later stage of differentiation of Oli-Neu cells (oligodendroglial precursor) in response to PD174265 [PubChem=4709].	128	0.2274	4.39e-75	2.48e-71
ABCC8	ABCB4		GO_ION_TRANSMEMBRANE_TRANSPORTER_ACTIVITY	879	Enables the transfer of an ion from one side of a membrane to the other. [GOC:dgf, GOC:mtg_transport, ISBN:0815340729]	72	0.0819	9.61e-36	4.34e-32		FLORIO_NEOCORTEX_BASAL_RADIAL_GLIA_DN	190	Genes down-regulated in basal radial glia (bRG) relative to apical radial glia (aRG), and up-regulated in both aRG and bRG relative to neurons.	79	0.4158	2.52e-69	1.14e-65
ABI3BP	ABCB5		GO_TRANSPORTER_ACTIVITY	1250	Enables the directed movement of substances (such as macromolecules, small molecules, ions) into, out of or within a cell, or between cells. [GOC:ai, GOC:dgf]	84	0.0672	2.37e-35	8.94e-32		ROSTY_CERVICAL_CANCER_PROLIFERATION_CLUSTER	140	The 'Cervical Cancer Proliferation Cluster' (CCPC): genes whose expression in cervical carcinoma positively correlates with that of the HPV E6 and E7 oncogenes; they are also differentially expressed according to disease outcome.	69	0.4929	4.35e-67	1.64e-63
ACACB	ABCC4		GO_TRANSMEMBRANE_TRANSPORT	1587	The process in which a solute is transported across a lipid bilayer, from one side of a membrane to the other. [GOC:dph, GOC:jid]	88	0.0555	7.91e-31	2.55e-27		GSE15750_DAY6_VS_DAY10_TRAF6KO_EFF_CD8_TCELL_UP	200	Genes up-regulated in comparison of wild type CD8 effector T cells at day 6 versus those from mice defficient for TRAF6 [GeneID=7189] at day 10.	78	0.39	7.76e-66	2.5e-62
ACE2	ABCC9		YOSHIMURA_MAPK8_TARGETS_UP	1179	Genes up-regulated in vascular smooth muscle cells (VSMC) by MAPK8 (JNK1) [GeneID=5599].	76	0.0645	9.18e-31	2.59e-27		KOBAYASHI_EGFR_SIGNALING_24HR_DN	252	Genes down-regulated in H1975 cells (non-small cell lung cancer, NSCLC) resistant to gefitinib [PubChem=123631] after treatment with EGFR inhibitor CL-387785 [PubChem=2776] for 24h.	84	0.3333	3.3e-64	9.32e-61
ACOXL	ACER1		SMID_BREAST_CANCER_BASAL_DN	699	Genes down-regulated in basal subtype of breast cancer samles.	57	0.0815	2.95e-28	7.41e-25		GSE15750_DAY6_VS_DAY10_EFF_CD8_TCELL_UP	200	Genes up-regulated in comparison of wild type CD8 effector T cells at day 6 versus those at day 10.	76	0.38	3.79e-63	9.51e-60
ACPP	ACKR1		GO_ION_TRANSMEMBRANE_TRANSPORT	1138	A process in which an ion is transported across a membrane. [GOC:mah]	71	0.0624	7.03e-28	1.59e-24		SMID_BREAST_CANCER_BASAL_UP	662	Genes up-regulated in basal subtype of breast cancer samles.	122	0.1843	1.5e-60	3.39e-57
ACSM4	ACKR3		DODD_NASOPHARYNGEAL_CARCINOMA_UP	1785	Genes up-regulated in nasopharyngeal carcinoma (NPC) compared to the normal tissue.	88	0.0493	3.58e-27	6.89e-24		SOTIRIOU_BREAST_CANCER_GRADE_1_VS_3_UP	154	Up-regulated genes whose expression correlated with histologic grade of invasive breast cancer tumors: comparison of grade 1 vs grade 3.	66	0.4286	4.16e-59	8.54e-56
ACSM5	ACKR4		GO_ACTIVE_TRANSMEMBRANE_TRANSPORTER_ACTIVITY	359	Enables the transfer of a specific substance or related group of substances from one side of a membrane to the other, up the solute's concentration gradient. The transporter binds the solute and undergoes a series of conformational changes. Transport works equally well in either direction. [GOC:mtg_transport, ISBN:0815340729]	42	0.117	3.66e-27	6.89e-24		FISCHER_DREAM_TARGETS	967	Target genes of the DREAM complex.	143	0.1479	2.2e-58	4.14e-55
ADGRG7	ACOT11		GO_MONOVALENT_INORGANIC_CATION_TRANSMEMBRANE_TRANSPORTER_ACTIVITY	383	Enables the transfer of a inorganic cations with a valency of one from one side of a membrane to the other. Inorganic cations are atoms or small molecules with a positive charge that do not contain carbon in covalent linkage. [GOC:ai, GOC:mtg_transport, ISBN:0815340729]	42	0.1097	4.91e-26	8.53e-23		BENPORATH_ES_WITH_H3K27ME3	1113	Set 'H3K27 bound': genes posessing the trimethylated H3K27 (H3K27me3) mark in their promoters in human embryonic stem cells, as identified by ChIP on chip.	152	0.1366	1.88e-57	3.28e-54
ADRA1A	ACOT7		BENPORATH_SUZ12_TARGETS	1033	Set 'Suz12 targets': genes identified by ChIP on chip as targets of the Polycomb protein SUZ12 [GeneID=23512] in human embryonic stem cells.	65	0.0629	9.49e-26	1.53e-22		NABA_MATRISOME_ASSOCIATED	751	Ensemble of genes encoding ECM-associated proteins including ECM-affilaited proteins, ECM regulators and secreted factors	122	0.1625	2.95e-54	4.76e-51
AFF3	ACP7		BENPORATH_EED_TARGETS	1058	Set 'Eed targets': genes identified by ChIP on chip as targets of the Polycomb protein EED [GeneID=8726] in human embryonic stem cells.	65	0.0614	3.54e-25	5.33e-22		GO_EXTRACELLULAR_MATRIX	524	A structure lying external to one or more cells, which provides structural support, biochemical or biomechanical cues for cells or tissues. [GOC:BHF, GOC:mah, GOC:rph, NIF_Subcellular:nlx_subcell_20090513, PMID:21123617, PMID:28089324]	103	0.1966	6.91e-54	1.04e-50
AGBL3	ACSBG1		GO_CATION_TRANSMEMBRANE_TRANSPORTER_ACTIVITY	646	Enables the transfer of cation from one side of a membrane to the other. [GOC:dgf, GOC:mtg_transport, ISBN:0815340729]	51	0.0789	1.03e-24	1.39e-21		SHEDDEN_LUNG_CANCER_POOR_SURVIVAL_A6	459	Cluster 6 of method A: up-regulation of these genes in patients with non-small cell lung cancer (NSCLC) predicts poor survival outcome.	97	0.2113	9.24e-54	1.3e-50
AK9	ACSM3		BENPORATH_ES_WITH_H3K27ME3	1113	Set 'H3K27 bound': genes posessing the trimethylated H3K27 (H3K27me3) mark in their promoters in human embryonic stem cells, as identified by ChIP on chip.	66	0.0593	1.05e-24	1.39e-21		BENPORATH_SUZ12_TARGETS	1033	Set 'Suz12 targets': genes identified by ChIP on chip as targets of the Polycomb protein SUZ12 [GeneID=23512] in human embryonic stem cells.	141	0.1365	3.48e-53	4.63e-50
AKAP12	ADAM11		GO_ANION_TRANSPORT	611	The directed movement of anions, atoms or small molecules with a net negative charge, into, out of or within a cell, or between cells, by means of some agent such as a transporter or pore. [GOC:ai]	49	0.0802	4.49e-24	5.64e-21		CHIANG_LIVER_CANCER_SUBCLASS_PROLIFERATION_UP	179	Top 200 marker genes up-regulated in the 'proliferation' subclass of hepatocellular carcinoma (HCC); characterized by increased proliferation, high levels of serum AFP [GeneID=174], and chromosomal instability.	64	0.3575	2.47e-51	3.1e-48
ALAD	ADAM12		GO_SECONDARY_ACTIVE_TRANSMEMBRANE_TRANSPORTER_ACTIVITY	235	Enables the transfer of a solute from one side of a membrane to the other, up its concentration gradient. The transporter binds the solute and undergoes a series of conformational changes. Transport works equally well in either direction and is driven by a chemiosmotic source of energy, not direct ATP coupling. Secondary active transporters include symporters and antiporters. [GOC:mtg_transport, …	32	0.1362	5.17e-23	6.14e-20		GO_INTRINSIC_COMPONENT_OF_PLASMA_MEMBRANE	1708	The component of the plasma membrane consisting of the gene products and protein complexes having either part of their peptide sequence embedded in the hydrophobic region of the membrane or some other covalently attached group such as a GPI anchor that is similarly embedded in the membrane. [GOC:dos, GOC:mah]	179	0.1048	1.44e-50	1.71e-47
ALDH1A1	ADAM19		BENPORATH_PRC2_TARGETS	649	Set 'PRC2 targets': Polycomb Repression Complex 2 (PRC) targets; identified by ChIP on chip on human embryonic stem cells as genes that: posess the trimethylated H3K27 mark in their promoters and are bound by SUZ12 [GeneID=23512] and EED [GeneID=8726] Polycomb proteins.	49	0.0755	6.22e-23	7.03e-20		GSE39110_DAY3_VS_DAY6_POST_IMMUNIZATION_CD8_TCELL_DN	200	Genes down-regulated in CD8 T cells after immunization: day 3 versus day 6.	66	0.33	2.74e-50	3.1e-47
ALDH1B1	ADAM33		GO_ANION_TRANSMEMBRANE_TRANSPORTER_ACTIVITY	321	Enables the transfer of a negatively charged ion from one side of a membrane to the other. [GOC:dgf, GOC:mtg_transport, ISBN:0815340729]	36	0.1121	8.37e-23	9.01e-20		MODULE_54	262	Cell cycle (expression cluster).	73	0.2786	1.22e-49	1.31e-46
ALOX15B	ADAMDEC1		DOANE_BREAST_CANCER_ESR1_UP	111	Genes up-regulated in breast cancer samples positive for ESR1 [GeneID=2099] compared to the ESR1 negative tumors.	24	0.2162	1.65e-22	1.69e-19		GSE13547_CTRL_VS_ANTI_IGM_STIM_BCELL_12H_UP	193	Genes up-regulated in B lymphocytes: control versus stimulated by anti-IgM for 12h.	64	0.3316	6.04e-49	6.2e-46
ANK1	ADAMTS18		GO_SYMPORTER_ACTIVITY	144	Enables the active transport of a solute across a membrane by a mechanism whereby two or more species are transported together in the same direction in a tightly coupled process not directly linked to a form of energy other than chemiosmotic energy. [GOC:mtg_transport, ISBN:0815340729, PMID:10839820]	26	0.1806	3.82e-22	3.75e-19		GSE30962_PRIMARY_VS_SECONDARY_ACUTE_LCMV_INF_CD8_TCELL_UP	200	Genes up-regulated in comparison of splenic primary CD8 effector T cells at day 8 post-acute infection versus splenic secondary CD8 effector T cells at day 8 post-acute infection.	64	0.32	7.77e-48	7.63e-45
ANKEF1	ADAMTS19		GO_METAL_ION_TRANSMEMBRANE_TRANSPORTER_ACTIVITY	440	Enables the transfer of metal ions from one side of a membrane to the other. [GOC:ai]	40	0.0909	8.35e-22	7.86e-19		GO_EPITHELIUM_DEVELOPMENT	1278	The process whose specific outcome is the progression of an epithelium over time, from its formation to the mature structure. An epithelium is a tissue that covers the internal or external surfaces of an anatomical structure. [GOC:dph, GOC:mtg_lung]	148	0.1158	7.99e-47	7.52e-44
ANKFN1	ADAMTS20		GO_CATION_TRANSPORT	1159	The directed movement of cations, atoms or small molecules with a net positive charge, into, out of or within a cell, or between cells, by means of some agent such as a transporter or pore. [GOC:ai]	63	0.0544	1.22e-21	1.11e-18		GRAHAM_CML_DIVIDING_VS_NORMAL_QUIESCENT_UP	184	Genes up-regulated in quiescent CD34+ [GeneID=8842] cells isolated from peripheral blood of normal donors compared to the dividing cells from CML (chronic myeloid leukemia) patients.	61	0.3315	1.08e-46	9.79e-44
ANKRD33B	ADAMTS4		GO_PLASMA_MEMBRANE_REGION	1186	A membrane that is a (regional) part of the plasma membrane. [GOC:dos]	63	0.0531	3.97e-21	3.45e-18		FISCHER_G2_M_CELL_CYCLE	236	Cell cycle genes with peak expression in G2/M check point.	67	0.2839	3.21e-46	2.79e-43
ANKRD34B	ADAMTS7		GO_ORGANIC_ANION_TRANSMEMBRANE_TRANSPORTER_ACTIVITY	206	Enables the transfer of organic anions from one side of a membrane to the other. Organic anions are atoms or small molecules with a negative charge which contain carbon in covalent linkage. [GOC:ai]	28	0.1359	2.86e-20	2.31e-17		GO_ANIMAL_ORGAN_MORPHOGENESIS	1034	Morphogenesis of an animal organ. An organ is defined as a tissue or set of tissues that work together to perform a specific function or functions. Morphogenesis is the process in which anatomical structures are generated and organized. Organs are commonly observed as visibly distinct structures, but may also exist as loosely associated clusters of cells that work together to perform a specific f…	131	0.1267	1.1e-45	8.94e-43
ANO3	ADCY5		GO_ORGANIC_ANION_TRANSPORT	485	The directed movement of organic anions into, out of or within a cell, or between cells, by means of some agent such as a transporter or pore. Organic anions are atoms or small molecules with a negative charge which contain carbon in covalent linkage. [GOC:ai, GOC:krc]	40	0.0825	2.86e-20	2.31e-17		GSE27241_WT_VS_RORGT_KO_TH17_POLARIZED_CD4_TCELL_UP	175	Genes up-regulated in polarizing CD4 [GeneID=920] Th17 cells: wildtype versus RORC [GeneID=6097] knockout.	59	0.3371	1.11e-45	8.94e-43
ANOS1	ADCY8		GO_NEURON_PART	1715	Any constituent part of a neuron, the basic cellular unit of nervous tissue. A typical neuron consists of a cell body (often called the soma), an axon, and dendrites. Their purpose is to receive, conduct, and transmit impulses in the nervous system. [GOC:pr, http://en.wikipedia.org/wiki/Neuron]	75	0.0437	4.21e-20	3.28e-17		MARSON_BOUND_BY_E2F4_UNSTIMULATED	682	Genes with promoters bound by E2F4 [GeneID=1874] in unstimulated hybridoma cells.	106	0.1554	2.88e-45	2.25e-42
ANPEP	ADGRD1		GO_SODIUM_ION_TRANSMEMBRANE_TRANSPORTER_ACTIVITY	148	Enables the transfer of sodium ions (Na+) from one side of a membrane to the other. [GOC:ai, GOC:BHF]	24	0.1622	2.14e-19	1.61e-16		SARRIO_EPITHELIAL_MESENCHYMAL_TRANSITION_UP	180	Genes up-regulated in MCF10A cells (breast cancer) grown at low (mesenchymal phenotype) compared to those grown at high (epithelial, basal-like phenotype) confluency.	59	0.3278	7.21e-45	5.43e-42
AOC1	ADGRE3		MODULE_117	722	Signaling.	46	0.0637	1.19e-18	8.67e-16		GO_EXTRACELLULAR_STRUCTURE_ORGANIZATION	421	A process that is carried out at the cellular level which results in the assembly, arrangement of constituent parts, or disassembly of structures in the space external to the outermost structure of a cell. For cells without external protective or external encapsulating structures this refers to space outside of the plasma membrane, and also covers the host cell environment outside an intracellula…	84	0.1995	1.46e-44	1.07e-41
AOX2	ADGRF4		GO_ORGANIC_ACID_TRANSPORT	328	The directed movement of organic acids, any acidic compound containing carbon in covalent linkage, into, out of or within a cell, or between cells, by means of some agent such as a transporter or pore. [ISBN:0198506732]	32	0.0976	1.4e-18	9.87e-16		LEE_EARLY_T_LYMPHOCYTE_UP	109	Genes up-regulated at early stages of progenitor T lymphocyte maturation compared to the late stages.	48	0.4404	5.55e-44	3.92e-41
AR	ADGRG2		LIEN_BREAST_CARCINOMA_METAPLASTIC_VS_DUCTAL_DN	112	Genes down-regulated between two breast carcinoma subtypes: metaplastic (MCB) and ductal (DCB).	21	0.1875	1.71e-18	1.17e-15		BENPORATH_EED_TARGETS	1058	Set 'Eed targets': genes identified by ChIP on chip as targets of the Polycomb protein EED [GeneID=8726] in human embryonic stem cells.	130	0.1229	7.31e-44	5e-41
AREG	ADGRL4		MEISSNER_BRAIN_HCP_WITH_H3K4ME3_AND_H3K27ME3	1056	Genes with high-CpG-density promoters (HCP) bearing histone H3 dimethylation at K4 (H3K4me2) and trimethylation at K27 (H3K27me3) in brain.	55	0.0521	3.74e-18	2.48e-15		GNF2_CCNA2	68	Neighborhood of CCNA2	40	0.5882	1.44e-43	9.57e-41
ARHGDIB	ADIPOQ		MEISSNER_NPC_HCP_WITH_H3K4ME2_AND_H3K27ME3	341	Genes with high-CpG-density promoters (HCP) bearing histone H3 dimethylation mark at K4 (H3K4me2) and trimethylation mark at K27 (H3K27me3) in neural precursor cells (NPC).	32	0.0938	4.41e-18	2.85e-15		VECCHI_GASTRIC_CANCER_EARLY_UP	434	Up-regulated genes distinguishing between early gastric cancer (EGC) and normal tissue samples.	83	0.1912	1.48e-42	9.54e-40
ARHGEF38	ADORA2B		GO_METAL_ION_TRANSPORT	885	The directed movement of metal ions, any metal ion with an electric charge, into, out of or within a cell, or between cells, by means of some agent such as a transporter or pore. [GOC:ai]	50	0.0565	5.15e-18	3.24e-15		GSE14415_NATURAL_TREG_VS_TCONV_DN	190	Genes down-regulated in natural T reg versus T conv.	58	0.3053	3.88e-42	2.44e-39
ARMC3	AGTR1		GO_RESPONSE_TO_DRUG	1018	Any process that results in a change in state or activity of a cell or an organism (in terms of movement, secretion, enzyme production, gene expression, etc.) as a result of a drug stimulus. A drug is a substance used in the diagnosis, treatment or prevention of a disease. [GOC:jl]	53	0.0521	1.62e-17	9.89e-15		GO_COLLAGEN_CONTAINING_EXTRACELLULAR_MATRIX	406	An extracellular matrix consisting mainly of proteins (especially collagen) and glycosaminoglycans (mostly as proteoglycans) that provides not only essential physical scaffolding for the cellular constituents but can also initiate crucial biochemical and biomechanical cues required for tissue morphogenesis, differentiation and homeostasis. The components are secreted by cells in the vicinity and …	80	0.197	4.74e-42	2.9e-39
ARR3	AK5		MIKKELSEN_NPC_HCP_WITH_H3K27ME3	341	Genes with high-CpG-density promoters (HCP) bearing histone H3 trimethylation mark at K27 (H3K27me3) in neural progenitor cells (NPC).	31	0.0909	3.66e-17	2.17e-14		GO_LOCOMOTION	1943	Self-propelled movement of a cell or organism from one location to another. [GOC:dgh]	177	0.0911	1.52e-41	9.06e-39
ARRDC5	ALDH1A3		GO_INORGANIC_ION_TRANSMEMBRANE_TRANSPORT	834	The process in which an inorganic ion is transported across a membrane. [GOC:mah]	47	0.0564	5.99e-17	3.47e-14		TATAAA_TATA_01	1313	Genes having at least one occurence of the highly conserved motif M51 TATAAA sites. The motif matches transcription factor binding site V$TATA_01 (v7.4 TRANSFAC).	141	0.1074	8.74e-41	5.06e-38
ARSH	ALDH1L2		REACTOME_TRANSPORT_OF_SMALL_MOLECULES	728	Transport of small molecules	43	0.0591	2.56e-16	1.45e-13		NUYTTEN_EZH2_TARGETS_DN	1018	Genes down-regulated in PC3 cells (prostate cancer) after knockdown of EZH2 [GeneID=2146] by RNAi.	123	0.1208	9.9e-41	5.59e-38
ASCL1	ALOX12		GO_SYNAPSE	1171	The junction between a nerve fiber of one neuron and another neuron, muscle fiber or glial cell. As the nerve fiber approaches the synapse it enlarges into a specialized structure, the presynaptic nerve ending, which contains mitochondria and synaptic vesicles. At the tip of the nerve ending is the presynaptic membrane; facing it, and separated from it by a minute cleft (the synaptic cleft) is a …	55	0.047	3.29e-16	1.81e-13		GO_REGULATION_OF_CELL_POPULATION_PROLIFERATION	1708	Any process that modulates the frequency, rate or extent of cell proliferation. [GOC:jl]	163	0.0954	1.13e-40	6.22e-38
ATP12A	ALX1		REACTOME_SLC_MEDIATED_TRANSMEMBRANE_TRANSPORT	250	SLC-mediated transmembrane transport	26	0.104	5.21e-16	2.74e-13		HORIUCHI_WTAP_TARGETS_DN	316	Genes down-regulated in primary endothelial cells (HUVEC) after knockdown of WTAP [GeneID=9589] by RNAi.	70	0.2215	2.04e-40	1.1e-37
ATP2B2	ALX3		GO_CATION_TRANSMEMBRANE_TRANSPORT	847	The process in which a cation is transported across a membrane. [GOC:dos, GOC:vw]	46	0.0543	5.22e-16	2.74e-13		GO_TUBE_DEVELOPMENT	1105	The process whose specific outcome is the progression of a tube over time, from its initial formation to a mature structure. Epithelial and endothelial tubes transport gases, liquids and cells from one site to another and form the basic structure of many organs and tissues including lung and trachea, kidney, the mammary gland, the vascular system and the gastrointestinal and urinary-genital tract…	127	0.1149	9.25e-40	4.86e-37
ATP2B3	AMZ1		GO_MONOVALENT_INORGANIC_CATION_TRANSPORT	527	The directed movement of inorganic cations with a valency of one into, out of or within a cell, or between cells, by means of some agent such as a transporter or pore. Inorganic cations are atoms or small molecules with a positive charge which do not contain carbon in covalent linkage. [GOC:ai]	36	0.0683	9.12e-16	4.68e-13		GNF2_CDC20	56	Neighborhood of CDC20	35	0.625	1.24e-39	6.39e-37
ATP6AP1L	ANGPT2		GO_ORGANIC_ACID_TRANSMEMBRANE_TRANSPORTER_ACTIVITY	152	Enables the transfer of organic acids from one side of a membrane to the other. Organic acids are acidic compound containing carbon in covalent linkage, [ISBN:0198506732]	21	0.1382	1.12e-15	5.62e-13		GO_EPITHELIAL_CELL_DIFFERENTIATION	767	The process in which a relatively unspecialized cell acquires specialized features of an epithelial cell, any of the cells making up an epithelium. [GOC:ecd, PMID:11839751]	104	0.1356	6.37e-39	3.2e-36
ATP6V0A4	ANGPTL1		MODULE_23	562	Liver genes - metabolism and xenobiotics.	37	0.0658	1.15e-15	5.65e-13		HOLLERN_SQUAMOUS_BREAST_TUMOR	156	Genes that have high expression in mammary tumors of squamous epithelium histology.	51	0.3269	7.09e-39	3.48e-36
ATP6V1G3	ANGPTL4		MODULE_55	830	Genes in the cancer module 55.	45	0.0542	1.18e-15	5.65e-13		BASAKI_YBX1_TARGETS_UP	291	Genes up-regulated in SKOC-3 cells (ovarian cancer) after YB-1 (YBX1) [GeneID=4904] knockdown by RNAi.	66	0.2268	7.64e-39	3.67e-36
AZGP1	ANKLE1		GO_SOLUTE_CATION_SYMPORTER_ACTIVITY	102	Enables the transfer of a solute or solutes from one side of a membrane to the other according to the reaction: solute(out) + cation(out) = solute(in) + cation(in). [GOC:ai]	18	0.1765	1.49e-15	6.99e-13		KINSEY_TARGETS_OF_EWSR1_FLII_FUSION_UP	1289	Genes up-regulated in TC71 and EWS502 cells (Ewing's sarcoma) by EWSR1-FLI1 [GeneID=2130;2314] as inferred from RNAi knockdown of this fusion protein.	136	0.1055	1.75e-38	8.16e-36
BCAT2	ANKRD1		GOZGIT_ESR1_TARGETS_DN	767	Genes down-regulated in TMX2-28 cells (breast cancer) which do not express ESR1 [GeneID=2099]) compared to the parental MCF7 cells which do.	43	0.0561	1.62e-15	7.49e-13		BERENJENO_TRANSFORMED_BY_RHOA_UP	540	Genes up-regulated in NIH3T3 cells (fibroblasts) transformed by expression of contitutively active (Q63L) form of RHOA [GeneID=387] off plasmid vector.	87	0.1611	1.77e-38	8.16e-36
BCHE	ANKRD24		GO_PASSIVE_TRANSMEMBRANE_TRANSPORTER_ACTIVITY	454	Enables the transfer of a single solute from one side of a membrane to the other by a mechanism involving conformational change, either by facilitated diffusion or in a membrane potential dependent process if the solute is charged. [GOC:mtg_transport, ISBN:0815340729]	33	0.0727	2.52e-15	1.14e-12		GO_CIRCULATORY_SYSTEM_DEVELOPMENT	1161	The process whose specific outcome is the progression of the circulatory system over time, from its formation to the mature structure. The circulatory system is the organ system that passes nutrients (such as amino acids and electrolytes), gases, hormones, blood cells, etc. to and from cells in the body to help fight diseases and help stabilize body temperature and pH to maintain homeostasis. [GO…	128	0.1102	3.53e-38	1.6e-35
BCO2	ANKRD37
BFSP2	ANLN
BHMT	ANO4
BHMT2	AP1S2
BIK	APLNR
BRINP2	APOLD1
BSND	ARHGAP31
BSPRY	ARSF
C1QL1	ASAP1
C4BPB	ASB16
CA8	ASB2
CACNA1E	ASIC2
CADM2	ASIP
CADPS	ASPG
CALB2	ASPM
CAPN13	ASPN
CAPSL	ASPRV1
CCDC170	ASXL3
CCK	ATAD2
CD164L2	ATAD5
CDH12	ATCAY
CDH20	ATP1A2
CES2	ATP1A4
CES5A	AURKA
CFAP100	AVPR1A
CFAP46	AVPR2
CFAP57	AWAT1
CFTR	B3GALT1
CHODL	B3GALT5
CHRM1	B3GNT3
CHRNA4	B3GNT7
CISH	B4GALNT4
CLDN18	BAALC
CLDN2	BACE2
CLMN	BAMBI
CLSTN2	BARHL2
CMTM2	BARX1
CMTM8	BCAS1
CNDP1	BCAT1
CNKSR2	BCL11B
CNTN3	BCL2L15
CPQ	BDKRB1
CPS1	BDNF
CPXM2	BEND4
CREB3L4	BICD1
CRISP2	BIRC5
CRYBA2	BMP2
CSF3	BMP7
CSN1S1	BNC1
CSN2	BNIP3
CSN3	BPIFB3
CSPG5	BPIFC
CST6	BRCA1
CTH	BRIP1
CUX2	BUB1B
CYP1B1	C1QTNF6
CYP2S1	C6
CYP4V2	CA14
DAGLA	CA6
DBH	CA9
DMGDH	CACNA1A
DNAJC12	CACNA1H
DNAJC5B	CACNG5
DNAJC6	CADM3
DNASE1	CADM4
DNASE2B	CALML5
DPP4	CAMKV
DRC3	CAPN14
DRP2	CAPS2
DSCAML1	CASQ2
EDEM3	CASR
EDN3	CCBE1
EFHD1	CCDC150
EGF	CCDC33
EHD3	CCDC63
ELL2	CCDC68
ENDOU	CCDC73
ENO4	CCL1
ENPP3	CCL14
ENPP6	CCNA2
ENPP7	CCNB3
EPYC	CCND2
ERAS	CCNE2
ESR1	CCNF
ESRRB	CD109
ETNPPL	CD248
F11	CD300E
FADS6	CD5L
FAM107B	CD70
FAM110C	CD93
FAM166A	CDC25A
FAM177B	CDC25B
FAM184B	CDC45
FAM20A	CDC6
FAM83F	CDCA2
FATE1	CDCA3
FBXO2	CDCA5
FBXW2	CDCA8
FGF14	CDH15
FHAD1	CDH18
FIGN	CDH2
FMOD	CDH5
FOXA1	CDH7
FOXI2	CDHR2
FRMPD4	CDK1
FSTL4	CDK6
GAL3ST2	CDKN1A
GALNT13	CDO1
GAPDHS	CDSN
GATA3	CDT1
GATM	CEMIP
GCGR	CENPA
GCM1	CENPE
GCNT7	CENPH
GDF5	CENPI
GIPC2	CENPK
GJB1	CENPL
GJC3	CENPM
GLP1R	CENPP
GLRA2	CENPU
GP9	CENPW
GPR39	CEP295NL
GPX2	CEP55
GPX3	CERS3
GRAMD1B	CFD
GREM1	CHAC1
GRIA4	CHAF1A
GRIK1	CHRDL1
HAAO	CHRM2
HAND2	CHRNA3
HAVCR1	CHRNA5
HCN1	CHST11
HDHD3	CHST3
HEATR4	CHST4
HEMGN	CHST7
HEPACAM	CHST9
HEPACAM2	CHTF18
HMGCLL1	CIDEA
HMX2	CIDEC
HOXB2	CILP
HPX	CIT
HRH1	CKAP2L
HSD11B1	CLCA2
HSD11B2	CLCN4
HSD17B13	CLDN11
HSD17B2	CLDN6
HTR3A	CLDN9
HTR4	CLEC11A
HTR5A	CLEC12B
HYDIN	CLEC2L
IFI6	CLEC3B
IGSF10	CLEC4G
IL20RA	CLGN
IL22RA2	CLIC3
IL23R	CLSPN
IL2RA	CMTM5
INPP4B	CNFN
INSRR	CNIH2
IQGAP2	CNNM1
ISG15	CNTN1
ITIH2	CNTN2
IYD	CNTN4
JAKMIP1	COCH
KCNA2	COL14A1
KCND3	COL15A1
KCNG4	COL1A1
KCNIP4	COL1A2
KCNJ11	COL21A1
KCNK1	COL22A1
KCNK12	COL28A1
KCNN2	COL4A1
KCNS1	COL4A2
KCTD14	COL5A1
KIAA1324	COL6A3
KLHL13	COL6A5
KLKB1	COL9A1
KRT20	COL9A2
KY	COL9A3
KYNU	COLEC11
LALBA	COMP
LCN8	COX4I2
LDHD	CPED1
LEXM	CPNE7
LGI1	CREB3L3
LINGO3	CRMP1
LMO1	CRNN
LNP1	CSF2
LPO	CSMD2
LRG1	CSMD3
LRP2	CSTA
LRRC1	CT83
LRRC2	CTHRC1
LRRC26	CXCL13
LRRIQ4	CXCL17
LRRN2	CYFIP2
LRRN3	CYGB
LYPD6B	CYP26A1
MAB21L3	CYP26B1
MAP7D2	CYP27B1
MAPK4	CYP27C1
MC2R	CYP2F1
MC5R	CYP2W1
METTL7B	CYP4F22
MFSD6L	CYP51A1
MLPH	DBF4
MMEL1	DCK
MMP21	DCLK3
MMP24	DCN
MMP7	DDIAS
MOB3B	DDN
MOGAT1	DEPDC1
MSS51	DEPDC1B
MSX2	DEPDC7
MTMR7	DES
MYLK3	DGAT2
MYOC	DHH
MYPN	DHRS9
MYRIP	DIAPH3
MYT1	DKK1
NALCN	DKK3
NDP	DLC1
NEFM	DLGAP2
NELL1	DLGAP5
NLRP13	DLK1
NME9	DLX1
NOD2	DLX2
NOX1	DLX3
NOXA1	DLX4
NPAS3	DMC1
NPB	DMRT1
NPNT	DMRT3
NPY	DNA2
NRCAM	DNAH17
NSUN7	DNAJC22
NTM	DNM1
NTNG1	DNMT3B
NTRK1	DNPH1
NTRK2	DOC2A
NWD2	DOK5
NXPE4	DOK6
NXPH2	DOK7
OSBPL6	DPEP1
OTOA	DPF1
OTOF	DPT
P2RX6	DPYS
PACSIN1	DRAXIN
PAH	DRD1
PASD1	DSC3
PC	DSCC1
PCDH7	DSG1
PDE1C	DSG3
PDILT	DSG4
PDYN	DTL
PEBP4	DUSP9
PENK	DYRK4
PGBD5	DYSF
PGM5	DZIP1L
PGR	E2F2
PHKG1	E2F8
PHYHIPL	EBF3
PIGR	ECEL1
PIK3R3	ECT2
PIP	EFCAB5
PIP5K1B	EFNB1
PIR	EGFL6
PKHD1	EGLN3
PLA2G12B	ELMOD1
PLA2G2C	ELN
PLS1	ELOVL2
PNMT	ELOVL4
POF1B	ELOVL7
POU2F3	EMB
PP2D1	EMCN
PPCDC	EMILIN1
PPP1R42	EMX2
PRELP	ENO2
PRIMA1	ENPP2
PRKG2	ENTPD2
PRLR	EPB41L3
PROKR2	EPHA2
PROM1	EPHA4
PROM2	EPHA7
PRRT3	EPHB2
PTGFR	EPHX4
PTHLH	ERCC6L
QRICH2	ERMN
RAB15	ESCO2
RAB17	ESM1
RASAL1	ESPL1
RASEF	ESR2
REEP1	ETV2
REEP6	ETV3L
REPS2	ETV4
RERG	EXO1
RFX4	EXOC3L1
RGL3	EYA4
RGN	F13A1
RIBC2	FA2H
RILP	FABP7
RIPPLY1	FADS1
RNASE13	FAM167A
RNASE4	FAM222A
RNF128	FAM3B
RNF152	FAM71F2
RNF212	FAM83A
ROPN1L	FAM83B
ROS1	FAM83C
RPH3A	FAM83D
RSPH1	FANCD2
RSPH14	FANCI
RSPO1	FANCM
RTN1	FANK1
RTN4RL1	FAP
S100B	FAT3
SCGB1A1	FBLN1
SCN1A	FBLN2
SCN4A	FBN3
SCN7A	FBXL16
SCRG1	FBXO43
SCTR	FBXO5
SDR9C7	FBXW12
SEC14L4	FGF10
SEC31B	FGF16
SEMA3C	FGF18
SERPINA11	FGF21
SERPINA5	FGF9
SERPINI2	FGFR3
SERTM1	FGFR4
SETBP1	FHL2
SFTPC	FIBCD1
SGPP2	FILIP1
SI	FKBP1B
SLC12A1	FLNC
SLC12A3	FLRT2
SLC12A8	FLRT3
SLC13A2	FN1
SLC13A3	FNDC7
SLC15A2	FOXA2
SLC16A11	FOXE3
SLC16A12	FOXF2
SLC16A14	FOXI3
SLC16A6	FOXM1
SLC16A9	FOXN1
SLC19A3	FRMD3
SLC1A2	FSCN1
SLC1A6	FSCN2
SLC22A1	FSTL3
SLC22A10	FYN
SLC24A4	FZD10
SLC25A18	FZD2
SLC25A31	FZD4
SLC26A1	FZD6
SLC26A4	GABRA3
SLC26A7	GADD45A
SLC27A2	GAL3ST3
SLC2A10	GALNT14
SLC34A2	GALNT16
SLC34A3	GALR2
SLC35D3	GAP43
SLC36A2	GAREM2
SLC38A4	GAS2
SLC3A1	GAS2L3
SLC44A4	GBP5
SLC44A5	GCNT1
SLC4A9	GDF15
SLC52A3	GDF6
SLC5A8	GDPD2
SLC6A14	GINS4
SLC6A17	GIPC3
SLC6A7	GIPR
SLCO4C1	GJA1
SLITRK3	GJA4
SMARCD2	GJA8
SNAP25	GJB2
SNTG2	GJB3
SNX31	GJB4
SPAG8	GJB5
SPATA4	GJB6
SPDEF	GJC1
SPEF2	GLB1L3
SPP2	GLIPR1L2
SRMS	GLIS1
SSPO	GMNN
ST6GAL2	GNRH1
ST8SIA6	GPA33
STAC2	GPAT2
STC2	GPC2
STEAP2	GPC3
STK32A	GPR1
STK32B	GPR182
STPG1	GPR19
STS	GPR25
SULT1C2	GPR33
SULT1C4	GPR37L1
SYT10	GPR4
SYT13	GPR68
SYTL3	GPR85
SYTL5	GPR87
TAS1R1	GPRC5A
TAT	GPRC5D
TBC1D16	GPRIN3
TDRD1	GRIN2C
TEX12	GRM3
TFAP2B	GRM7
TFF3	GRM8
TGFB3	GRP
THSD4	GRPR
TIMP4	GSC
TLDC2	GSDMA
TLE2	GSG1L
TM6SF1	GTSE1
TMC5	GXYLT2
TMEM125	H2AFY2
TMEM132B	HAO1
TMEM213	HAS1
TMEM229A	HAS2
TMEM239	HAUS7
TMEM252	HCK
TMEM45B	HELLS
TMEM72	HIC1
TMEM79	HIST1H1A
TMPRSS11D	HIST1H2BJ
TNFRSF18	HJURP
TOX3	HK2
TREH	HMCN2
TRH	HMGB3
TRPV6	HMGCS2
TXNDC11	HNF4A
UBL4B	HORMAD1
UGT1A6	HOXA11
UGT2A1	HOXB7
UNC13C	HOXB8
USH2A	HOXB9
VIPR1	HOXC10
VIPR2	HOXC11
VSTM5	HOXC13
VWA3A	HOXD10
VWC2	HOXD3
VWC2L	HOXD4
WDR49	HOXD8
WDR66	HPCAL4
WDR72	HPGD
WDR93	HR
WNT4	HRH2
XK	HS6ST2
ZBBX	HSPA12B
ZBTB16	HSPA4L
	HSPB7
	HTR1E
	HTR3C
	HTR6
	HTRA1
	HTRA3
	HYAL1
	IBSP
	ID3
	IFITM10
	IGDCC4
	IGF2BP2
	IGF2BP3
	IGFBP3
	IGLON5
	IGSF23
	IL12A
	IL17RD
	IL1R2
	IL22RA1
	IL23A
	IL24
	IL37
	IL3RA
	IL6
	ILDR2
	INHBA
	INSC
	IQCA1L
	IQGAP3
	IQSEC3
	ISG20
	ISL1
	ITGA11
	ITGA5
	ITGA9
	ITIH5
	ITPKA
	JAG1
	JAM3
	KANK3
	KCNA5
	KCNE3
	KCNF1
	KCNG1
	KCNH3
	KCNJ15
	KCNJ3
	KCNJ4
	KCNK15
	KCNK7
	KCNMB3
	KCNQ5
	KCNV1
	KCTD16
	KCTD8
	KHDRBS2
	KIAA1211
	KIAA1324L
	KIF11
	KIF14
	KIF15
	KIF18B
	KIF20A
	KIF22
	KIF23
	KIF24
	KIF26B
	KIF2C
	KIF5C
	KIFC1
	KIT
	KLF4
	KLF5
	KLHL14
	KLHL4
	KLK10
	KLK11
	KLK13
	KLK6
	KNSTRN
	KNTC1
	KRT1
	KRT10
	KRT13
	KRT2
	KRT23
	KRT25
	KRT27
	KRT32
	KRT36
	KRT39
	KRT40
	KRT5
	KRT72
	KRT75
	KRT78
	KRT79
	KRT80
	KRT82
	KRTAP3-1
	KRTAP7-1
	KRTAP8-1
	KRTDAP
	L1CAM
	LAMA1
	LAMA4
	LAMC3
	LAMP5
	LAYN
	LCT
	LEF1
	LEP
	LGALS4
	LHFPL4
	LHX2
	LIF
	LIPC
	LIPK
	LIPM
	LMX1A
	LOX
	LOXL1
	LOXL2
	LPAR4
	LPIN1
	LRP12
	LRRC17
	LSS
	LTB4R
	LTBP1
	LUZP2
	LY6G6C
	LYG2
	LYPD1
	LYPD3
	LYPD6
	LYVE1
	MAB21L1
	MADCAM1
	MAGEL2
	MAP3K15
	MARC1
	MARCO
	MARK1
	MASP1
	MBNL3
	MCM10
	MCM2
	MCM3
	MCM4
	MCM5
	MCM6
	MEDAG
	MEIOC
	MELK
	MEOX1
	MEST
	MEX3B
	MFAP2
	MFAP4
	MFAP5
	MFSD2A
	MGAM
	MGAT3
	MGAT4C
	MGLL
	MIS18A
	MISP
	MKI67
	MKRN3
	MLLT11
	MMD
	MMP1
	MMP11
	MMP13
	MMP16
	MMP25
	MMP27
	MMP28
	MMP3
	MMS22L
	MNX1
	MOG
	MOV10L1
	MPPED1
	MPZ
	MSC
	MSH4
	MSMP
	MT3
	MTBP
	MTFR2
	MUC5B
	MYBL1
	MYBL2
	MYO16
	MYO3A
	MYOCD
	NAP1L2
	NAV1
	NCAPG
	NCAPG2
	NCAPH
	NDC80
	NDNF
	NDRG1
	NDUFA4L2
	NEBL
	NECAB1
	NECAB3
	NEFH
	NEIL3
	NEK2
	NEURL1B
	NEUROG2
	NGF
	NHSL1
	NIPAL4
	NKD2
	NMUR1
	NMUR2
	NNMT
	NOS2
	NOTUM
	NOVA1
	NOVA2
	NOX4
	NPPC
	NR5A1
	NR5A2
	NRN1
	NRSN1
	NT5DC2
	NUF2
	NUSAP1
	NYAP2
	OCA2
	OGN
	OIP5
	OLFML1
	OMD
	OPRD1
	OR51E2
	ORC1
	ORC6
	OSM
	OSR2
	OTOP1
	OXT
	P2RX3
	P4HA1
	PADI1
	PADI4
	PALD1
	PALM
	PAPPA
	PAPPA2
	PARPBP
	PAX3
	PCDH12
	PCSK1N
	PDE10A
	PDE1B
	PDE3A
	PDGFB
	PDGFRB
	PDK4
	PDPN
	PDZD4
	PECAM1
	PFN4
	PGC
	PGPEP1L
	PHYHIP
	PI16
	PIEZO2
	PINLYP
	PIP5KL1
	PITPNC1
	PITX1
	PITX2
	PKHD1L1
	PKMYT1
	PLA2G2D
	PLA2G3
	PLAG1
	PLAU
	PLAUR
	PLB1
	PLEKHB1
	PLIN1
	PLK1
	PLK4
	PLOD2
	PLPP4
	PLPPR3
	PLSCR5
	PMEL
	PMEPA1
	PNMA2
	PNMA6A
	PNPLA3
	PODXL2
	POLE
	POSTN
	POU1F1
	POU3F2
	PPBP
	PPFIA2
	PPFIA3
	PRC1
	PRDM1
	PRDM6
	PRDM8
	PRMT8
	PROCR
	PROKR1
	PROS1
	PROX2
	PRPH
	PRR11
	PRR7
	PRRT4
	PRSS12
	PRSS35
	PRSS38
	PRSS53
	PRSS57
	PRUNE2
	PSORS1C2
	PTGER1
	PTGIR
	PTGIS
	PTGS2
	PTH1R
	PTPN5
	PTX3
	PXDN
	RAB27B
	RAB3B
	RACGAP1
	RAD51
	RAD51AP1
	RAI14
	RAP2B
	RASD2
	RASGRF2
	RASGRP1
	RASL10B
	RASL11A
	RASL11B
	RBM44
	RBP2
	RBP4
	RBP7
	RBPJL
	RCN3
	RDH12
	RECQL4
	RFTN1
	RGR
	RGS16
	RGS4
	RHCG
	RHEBL1
	RIMKLB
	RIPPLY3
	RIT2
	RLBP1
	RMI2
	RNF165
	RNF222
	RNF225
	ROBO4
	RPGRIP1
	RPTN
	RRM2
	RSPH4A
	RTKN2
	RTL1
	RTN4RL2
	S100A12
	S100A5
	S1PR1
	S1PR3
	S1PR4
	SACS
	SALL3
	SAMD14
	SAMHD1
	SAPCD2
	SATB2
	SAXO1
	SCARF2
	SCEL
	SCML2
	SCN5A
	SCUBE3
	SELE
	SELL
	SELP
	SEMA3D
	SEMA3E
	SEMA5A
	SEMA7A
	SEPT3
	SERPINA12
	SERPINA9
	SERPINB10
	SERPINB11
	SERPINB12
	SERPINB13
	SERPINB2
	SERPINB5
	SERPINC1
	SERPINE1
	SERPINF1
	SEZ6L2
	SFRP4
	SFRP5
	SGCD
	SGCE
	SGCG
	SH2D5
	SHANK1
	SHCBP1
	SHISA2
	SHOX2
	SIAH3
	SLC10A6
	SLC12A5
	SLC13A5
	SLC15A1
	SLC15A3
	SLC16A3
	SLC17A7
	SLC17A8
	SLC1A5
	SLC22A16
	SLC22A3
	SLC25A41
	SLC2A1
	SLC2A6
	SLC38A5
	SLC45A3
	SLC47A1
	SLC4A11
	SLC4A4
	SLC5A10
	SLC6A11
	SLC6A12
	SLC6A13
	SLC6A15
	SLC6A4
	SLC8A3
	SLC9A3
	SLIT3
	SMAD9
	SMPD3
	SNCB
	SNTA1
	SNX10
	SOAT2
	SOCS3
	SORCS2
	SOSTDC1
	SOX17
	SOX2
	SOX8
	SP5
	SP6
	SP7
	SPAG17
	SPATA16
	SPATA25
	SPATC1L
	SPC24
	SPC25
	SPDYA
	SPIC
	SPINK5
	SPINK7
	SPO11
	SPTLC3
	SPTSSB
	SQLE
	SRD5A2
	SRPX2
	SRRM3
	ST6GALNAC3
	ST6GALNAC5
	STAB2
	STAC
	STIL
	STMN1
	STMND1
	STOX1
	STRA6
	STRIP2
	SUCNR1
	SVEP1
	SYN1
	TBX15
	TBX18
	TBX2
	TBX20
	TBX5
	TBXA2R
	TCAF1
	TCF15
	TCF24
	TDRD5
	TDRD6
	TEC
	TENM1
	TENM2
	TEX26
	TEX28
	TFPI
	TFPI2
	TFRC
	TG
	TGM1
	TGM2
	TGM3
	TGM5
	THBS2
	THBS3
	THEM5
	THPO
	THRSP
	TIAM1
	TICRR
	TK1
	TKTL1
	TLL1
	TLX2
	TLX3
	TM4SF20
	TMC8
	TMEFF2
	TMEM119
	TMEM130
	TMEM176A
	TMEM176B
	TMEM215
	TMEM246
	TMEM26
	TMEM74
	TMEM88
	TMEM92
	TMOD1
	TMOD2
	TMPRSS11E
	TMPRSS3
	TMPRSS6
	TMPRSS7
	TMPRSS9
	TNFAIP6
	TNFRSF11B
	TNFSF15
	TNFSF4
	TNN
	TNS4
	TOMM20L
	TONSL
	TOP2A
	TOX2
	TPPP3
	TPRG1
	TPX2
	TREM1
	TREX2
	TRIP13
	TROAP
	TRPC3
	TRPM6
	TSHR
	TSPAN18
	TSPAN8
	TSPEAR
	TTC24
	TTK
	TWIST2
	TXNDC2
	UACA
	UBE2C
	UBE2S
	UBE2U
	UHRF1
	UPB1
	UPK1B
	USP44
	VASH2
	VASN
	VAT1L
	VGLL3
	VWDE
	VWF
	WASF1
	WBP2NL
	WFDC1
	WFIKKN2
	WNT11
	WNT16
	WNT2
	WNT2B
	WNT5B
	WNT7A
	WNT7B
	WNT9B
	WT1
	WWC3
	XKR5
	ZDHHC14
	ZFHX4
	ZFPM2
	ZG16
	ZIC4
	ZNF385B
	ZNF536
	ZNF804A
	ZNF804B
	ZP2
	ZYG11A

## Sheet: Table S3-2
Table S3-2. DE genes between cNBLMT and cBLMT, 57 validation set samples & enriched functions. Related to Figure S4.
						172 up in nonbasal-like, BH adjusted p-value < 0.01, 2-fold				GSEA								GSEA
						589 up in basal-like, BH adjusted p-value < 0.01, 2-fold				172 up in cNBLMT, BH adjusted p-value < 0.01, 2-fold								589 up in cBLMT, BH adjusted p-value < 0.01, 2-fold
baseMean	log2FoldChange	lfcSE	stat	pvalue	padj	Gene				Gene Set Name	# Genes in Gene Set (K)	Description	# Genes in Overlap (k)	k/K	p-value	FDR q-value		Gene Set Name	# Genes in Gene Set (K)	Description	# Genes in Overlap (k)	k/K	p-value	FDR q-value
264.852	-4.9441	0.713393	-6.93041	4.2e-12	7.54e-10	AKR1C3				YOSHIMURA_MAPK8_TARGETS_UP	1196	Genes up-regulated in vascular smooth muscle cells (VSMC) by MAPK8 (JNK1) [GeneID=5599].	29	0.0242	3.42e-15	9.74e-11		NABA_MATRISOME	1026	Ensemble of genes encoding extracellular matrix and extracellular matrix-associated proteins	139	0.1355	2.23e-107	7.34e-103
2.76759	-3.90691	1.1138	-3.50773	0.000451947	0.00521477	OR9Q4				SMID_BREAST_CANCER_BASAL_DN	699	Genes down-regulated in basal subtype of breast cancer samles.	23	0.0329	5.92e-15	9.74e-11		GOCC_EXTERNAL_ENCAPSULATING_STRUCTURE	570	A structure that lies outside the plasma membrane and surrounds the entire cell or cells. This does not include the periplasmic space. [GOC:go_curators]	94	0.1649	2.24e-79	3.68e-75
2.29631	-3.45928	0.845634	-4.09075	4.3e-05	0.000806645	BPIFB6				DESCARTES_FETAL_LIVER_HEPATOBLASTS	502	descartes DE_gene_by_organ.csv, fold.change>5, qval<0.05, pval<0.05	20	0.0398	1.14e-14	1.25e-10		SCHUETZ_BREAST_CANCER_DUCTAL_INVASIVE_UP	353	Genes up-regulated in invasive ductal carcinoma (IDC) relative to ductal carcinoma in situ (DCIS, non-invasive).	73	0.2068	7.04e-69	7.71e-65
46.3972	-3.40222	0.942435	-3.61003	0.000306162	0.00385948	SI				GOBP_RESPONSE_TO_HORMONE	842	Any process that results in a change in state or activity of a cell or an organism (in terms of movement, secretion, enzyme production, gene expression, etc.) as a result of a hormone stimulus. [GOC:jl]	22	0.0261	2.35e-12	1.66e-08		NABA_CORE_MATRISOME	275	Ensemble of genes encoding core extracellular matrix including ECM glycoproteins, collagens and proteoglycans	67	0.2436	2.34e-68	1.92e-64
172.979	-3.17248	0.676268	-4.69116	2.72e-06	8.48e-05	LOC480777				GOCC_PLASMA_MEMBRANE_REGION	1233	A membrane that is a (regional) part of the plasma membrane. [GOC:dos]	26	0.0211	2.53e-12	1.66e-08		GOCC_COLLAGEN_CONTAINING_EXTRACELLULAR_MATRIX	427	An extracellular matrix consisting mainly of proteins (especially collagen) and glycosaminoglycans (mostly as proteoglycans) that provides not only essential physical scaffolding for the cellular constituents but can also initiate crucial biochemical and biomechanical cues required for tissue morphogenesis, differentiation and homeostasis. The components are secreted by cells in the vicinity and …	72	0.1686	3.31e-61	2.18e-57
77.2652	-3.07714	0.622667	-4.94187	7.74e-07	2.87e-05	GRIK1				DOANE_BREAST_CANCER_ESR1_UP	111	Genes up-regulated in breast cancer samples positive for ESR1 [GeneID=2099] compared to the ESR1 negative tumors.	10	0.0901	2.24e-11	1.23e-07		HAY_BONE_MARROW_STROMAL	767		85	0.1108	7.03e-57	3.85e-53
27.4722	-2.83268	0.740513	-3.82529	0.000130619	0.00197013	GFAP				GOBP_CELL_CELL_SIGNALING	1633	Any process that mediates the transfer of information from one cell to another. This process includes signal transduction in the receiving cell and, where applicable, release of a ligand and any processes that actively facilitate its transport and presentation to the receiving cell. Examples include signaling via soluble ligands, via cell adhesion molecules and via gap junctions. [GOC:dos, GOC:ma…	28	0.0171	4.25e-11	2e-07		GOMF_EXTRACELLULAR_MATRIX_STRUCTURAL_CONSTITUENT	172	The action of a molecule that contributes to the structural integrity of the extracellular matrix. [GOC:mah]	50	0.2907	2.36e-55	1.11e-51
34.0173	-2.77665	0.598568	-4.63881	3.5e-06	0.000105317	PKHD1				GOBP_SMALL_MOLECULE_METABOLIC_PROCESS	1771	The chemical reactions and pathways involving small molecules, any low molecular weight, monomeric, non-encoded molecule. [GOC:curators, GOC:pde, GOC:vw]	29	0.0164	5.4e-11	2.22e-07		DESCARTES_FETAL_EYE_STROMAL_CELLS	91	descartes DE_gene_by_organ.csv, fold.change>5, qval<0.05, pval<0.05	41	0.4505	5.88e-55	2.42e-51
58.3594	-2.75034	0.804584	-3.41834	0.000630038	0.00672837	CCK				AACTTT_UNKNOWN	1928	Genes having at least one occurrence of the highly conserved motif M17 AACTTT in the regions spanning 4 kb centered on their transcription starting sites [-2kb,+2kb]. The motif does not match any known transcription factor binding site.	30	0.0156	8.22e-11	3e-07		GOBP_BIOLOGICAL_ADHESION	1515	The attachment of a cell or organism to a substrate, another cell, or other organism. Biological adhesion includes intracellular attachment between membrane regions. [GOC:isa_complete]	109	0.0719	2.82e-54	1.03e-50
473.53	-2.72118	0.469861	-5.79147	6.98e-09	5.21e-07	KYNU				GOCC_NEURON_PROJECTION	1340	A prolongation or process extending from a nerve cell, e.g. an axon or dendrite. [GOC:jl, http://www.cogsci.princeton.edu/~wn/]	25	0.0187	9.31e-11	3.06e-07		GAO_LARGE_INTESTINE_ADULT_CJ_IMMUNE_CELLS	505		70	0.1386	2.03e-53	6.66e-50
3.08884	-2.64917	0.701209	-3.77801	0.000158089	0.00228537	HTR3A				CTTTGA_LEF1_Q2	1248	Genes having at least one occurrence of the highly conserved motif M73 CTTTGA in the regions spanning 4 kb centered on their transcription starting sites [-2kb, +2kb]. This matches the LEF1 [GeneSymbol=LEF1] transcription factor binding site V$LEF1_Q2 (v7.4 TRANSFAC).	24	0.0192	1.25e-10	3.75e-07		BOQUEST_STEM_CELL_UP	262	Genes up-regulated in freshly isolated CD31- [GeneID=5175] (stromal stem cells from adipose tissue) versus the CD31+ (non-stem) counterparts.	55	0.2099	2.98e-52	8.9e-49
6.73975	-2.58545	0.591607	-4.37022	1.24e-05	0.000293692	DMRTA1				GOBP_TRANSMEMBRANE_TRANSPORT	1529	The process in which a solute is transported across a lipid bilayer, from one side of a membrane to the other. [GOC:dph, GOC:jid]	26	0.017	2.75e-10	7.54e-07		SMID_BREAST_CANCER_LUMINAL_B_DN	587	Genes down-regulated in the luminal B subtype of breast cancer.	72	0.1227	3.73e-51	1.02e-47
298.818	-2.57196	0.562421	-4.57301	4.81e-06	0.000132331	GH1				GOBP_ION_TRANSMEMBRANE_TRANSPORT	1128	A process in which an ion is transported across a membrane. [GOC:mah]	22	0.0195	6.17e-10	1.56e-06		SMID_BREAST_CANCER_NORMAL_LIKE_UP	484	Genes up-regulated in the normal-like subtype of breast cancer.	67	0.1384	4.44e-51	1.12e-47
99.0318	-2.50014	0.648107	-3.8576	0.000114505	0.00177455	CRISP2				MODULE_55	831	Genes in the cancer module 55.	19	0.0229	7.59e-10	1.77e-06		TRAVAGLINI_LUNG_ADVENTITIAL_FIBROBLAST_CELL	296		54	0.1824	7.97e-48	1.87e-44
23.3547	-2.4856	0.580916	-4.27876	1.88e-05	0.000410246	CADM2				MODULE_88	834	Heart, liver, kidney and pancreas metabolic and xenobiotic response genes.	19	0.0228	8.06e-10	1.77e-06		REACTOME_EXTRACELLULAR_MATRIX_ORGANIZATION	301	Extracellular matrix organization	54	0.1794	2.05e-47	4.5e-44
323.09	-2.40803	0.603333	-3.99121	6.57e-05	0.00114463	PDZK1				GOBP_REGULATION_OF_HORMONE_LEVELS	499	Any process that modulates the levels of hormone within an organism or a tissue. A hormone is any substance formed in very small amounts in one specialized organ or group of cells and carried (sometimes in the bloodstream) to another organ or group of cells in the same organism, upon which it has a specific regulatory action. [GOC:BHF, GOC:dph, GOC:tb]	15	0.0301	1.36e-09	2.79e-06		MURARO_PANCREAS_MESENCHYMAL_STROMAL_CELL	681		72	0.1057	1.25e-46	2.56e-43
39.7277	-2.36978	0.660044	-3.59033	0.000330255	0.00409066	UGT1A6				MIKKELSEN_MEF_HCP_WITH_H3K27ME3	590	Genes with high-CpG-density promoters (HCP) bearing histone H3 trimethylation mark at K27 (H3K27me3) in MEF cells (embryonic fibroblast).	16	0.0271	1.64e-09	3.15e-06		DESCARTES_FETAL_KIDNEY_STROMAL_CELLS	146	descartes DE_gene_by_organ.csv, fold.change>5, qval<0.05, pval<0.05	42	0.2877	2.17e-46	4.2e-43
110.824	-2.29897	0.5996	-3.83417	0.000125986	0.00190906	HEPACAM				GOBP_REGULATION_OF_TRANS_SYNAPTIC_SIGNALING	429	Any process that modulates the frequency, rate or extent of trans-synaptic signaling. [GOC:dos]	14	0.0326	1.73e-09	3.15e-06		GOBP_TUBE_DEVELOPMENT	1127	The process whose specific outcome is the progression of a tube over time, from its initial formation to a mature structure. Epithelial and endothelial tubes transport gases, liquids and cells from one site to another and form the basic structure of many organs and tissues including lung and trachea, kidney, the mammary gland, the vascular system and the gastrointestinal and urinary-genital tract…	87	0.0772	2.39e-45	4.37e-42
239.746	-2.28832	0.337315	-6.78393	1.17e-11	1.92e-09	HMGCLL1				GOBP_CELL_PROJECTION_ORGANIZATION	1551	A process that is carried out at the cellular level which results in the assembly, arrangement of constituent parts, or disassembly of a prolongation or process extending from a cell, e.g. a flagellum or axon. [GOC:jl, GOC:mah, http://www.cogsci.princeton.edu/~wn/]	25	0.0161	1.87e-09	3.15e-06		GOBP_CIRCULATORY_SYSTEM_DEVELOPMENT	1199	The process whose specific outcome is the progression of the circulatory system over time, from its formation to the mature structure. The circulatory system is the organ system that passes nutrients (such as amino acids and electrolytes), gases, hormones, blood cells, etc. to and from cells in the body to help fight diseases and help stabilize body temperature and pH to maintain homeostasis. [GO…	89	0.0742	4.9e-45	8.47e-42
8.18348	-2.26644	0.59415	-3.8146	0.000136406	0.00203887	LOC478750				GOBP_ION_TRANSPORT	1556	The directed movement of charged atoms or small charged molecules into, out of or within a cell, or between cells, by means of some agent such as a transporter or pore. [GOC:ai]	25	0.0161	2e-09	3.15e-06		MODULE_47	225	ECM and collagens.	47	0.2089	1.27e-44	2.09e-41
48.5047	-2.26176	0.453257	-4.99002	6.04e-07	2.36e-05	SLC25A18				GOZGIT_ESR1_TARGETS_DN	783	Genes down-regulated in TMX2-28 cells (breast cancer) which do not express ESR1 [GeneID=2099]) compared to the parental MCF7 cells which do.	18	0.023	2.01e-09	3.15e-06		HALLMARK_EPITHELIAL_MESENCHYMAL_TRANSITION	200	Genes defining epithelial-mesenchymal transition, as in wound healing, fibrosis and metastasis.	45	0.225	2.57e-44	4.02e-41
201.387	-2.25979	0.374352	-6.03655	1.57e-09	1.44e-07	DIO2				BENPORATH_ES_WITH_H3K27ME3	1115	Set 'H3K27 bound': genes posessing the trimethylated H3K27 (H3K27me3) mark in their promoters in human embryonic stem cells, as identified by ChIP on chip.	21	0.0188	2.9e-09	4.26e-06		GOCC_INTRINSIC_COMPONENT_OF_PLASMA_MEMBRANE	1737	The component of the plasma membrane consisting of the gene products and protein complexes having either part of their peptide sequence embedded in the hydrophobic region of the membrane or some other covalently attached group such as a GPI anchor that is similarly embedded in the membrane. [GOC:dos, GOC:mah]	104	0.0599	2.89e-44	4.32e-41
1127.55	-2.24557	0.338094	-6.64186	3.1e-11	4.65e-09	GALNT13				GOCC_SYNAPTIC_MEMBRANE	372	A specialized area of membrane on either the presynaptic or the postsynaptic side of a synapse, the junction between a nerve fiber of one neuron and another neuron or muscle fiber or glial cell. [GOC:BHF, PMID:20410104]	13	0.0349	2.98e-09	4.26e-06		GOBP_EXTERNAL_ENCAPSULATING_STRUCTURE_ORGANIZATION	313	A process that is carried out at the cellular level which results in the assembly, arrangement of constituent parts, or disassembly of external structures that lie outside the plasma membrane and surround the entire cell. [GOC:ai, GOC:dph, GOC:jl, GOC:mah]	52	0.1661	7.07e-44	1.01e-40
38.0039	-2.19464	0.46	-4.77095	1.83e-06	6.06e-05	GATM				GOBP_RESPONSE_TO_ENDOGENOUS_STIMULUS	1597	Any process that results in a change in state or activity of a cell or an organism (in terms of movement, secretion, enzyme production, gene expression, etc.) as a result of a stimulus arising within the organism. [GOC:sm]	25	0.0157	3.37e-09	4.61e-06		NABA_MATRISOME_ASSOCIATED	751	Ensemble of genes encoding ECM-associated proteins including ECM-affilaited proteins, ECM regulators and secreted factors	72	0.0959	1.04e-43	1.42e-40
36.2766	-2.17176	0.476288	-4.55976	5.12e-06	0.000139321	TTC6				MODULE_11	539	Genes in the cancer module 11.	15	0.0278	3.84e-09	5.01e-06		DESCARTES_FETAL_ADRENAL_STROMAL_CELLS	153	descartes DE_gene_by_organ.csv, fold.change>5, qval<0.05, pval<0.05	40	0.2614	2.37e-42	3.12e-39
279.066	-2.17092	0.481441	-4.50921	6.51e-06	0.000171317	CRYM				GOCC_INTRINSIC_COMPONENT_OF_PLASMA_MEMBRANE	1737	The component of the plasma membrane consisting of the gene products and protein complexes having either part of their peptide sequence embedded in the hydrophobic region of the membrane or some other covalently attached group such as a GPI anchor that is similarly embedded in the membrane. [GOC:dos, GOC:mah]	26	0.015	3.96e-09	5.01e-06		GOBP_VASCULATURE_DEVELOPMENT	819	The process whose specific outcome is the progression of the vasculature over time, from its formation to the mature structure. The vasculature is an interconnected tubular multi-tissue structure that contains fluid that is actively transported around the organism. [GOC:dph, UBERON:0002409]	73	0.0891	3.8e-42	4.8e-39
287.069	-2.09611	0.396835	-5.28206	1.28e-07	6.49e-06	CNKSR2				MODULE_66	551	Genes in the cancer module 66.	15	0.0272	5.15e-09	6.26e-06		GOBP_TUBE_MORPHOGENESIS	937	The process in which the anatomical structures of a tube are generated and organized. Epithelial and endothelial tubes transport gases, liquids and cells from one site to another and form the basic structure of many organs and tissues, with tube shape and organization varying from the single-celled excretory organ in Caenorhabditis elegans to the branching trees of the mammalian kidney and insect…	77	0.0822	5.88e-42	7.17e-39
262.644	-2.08449	0.450902	-4.62292	3.78e-06	0.000110866	QRICH2				GOBP_NERVOUS_SYSTEM_PROCESS	1510	A organ system process carried out by any of the organs or tissues of neurological system. [GOC:ai, GOC:mtg_cardio]	24	0.0159	5.38e-09	6.26e-06		NABA_ECM_GLYCOPROTEINS	196	Genes encoding structural ECM glycoproteins	43	0.2194	7.14e-42	8.39e-39
200.94	-2.07499	0.300579	-6.9033	5.08e-12	8.91e-10	F11				GOMF_INORGANIC_MOLECULAR_ENTITY_TRANSMEMBRANE_TRANSPORTER_ACTIVITY	737	Enables the transfer of an inorganic molecular entity from the outside of a cell to the inside of the cell across a membrane. An inorganic molecular entity is a molecular entity that contains no carbon. [GOC:mtg_transport, ISBN:0815340729]	17	0.0231	5.52e-09	6.26e-06		DESCARTES_FETAL_THYMUS_STROMAL_CELLS	137	descartes DE_gene_by_organ.csv, fold.change>5, qval<0.05, pval<0.05	38	0.2774	2.24e-41	2.53e-38
43.2351	-2.05282	0.586892	-3.49778	0.000469145	0.00536026	SORCS3				GOBP_SYNAPTIC_SIGNALING	741	Cell-cell signaling to, from or within a synapse. [GOC:dos]	17	0.0229	5.98e-09	6.55e-06		MODULE_1	368	Ovary genes.	53	0.144	2.31e-41	2.53e-38
287.315	-1.99314	0.337324	-5.90867	3.45e-09	2.83e-07	GAPDHS				MODULE_23	562	Liver genes - metabolism and xenobiotics.	15	0.0267	6.7e-09	7.04e-06		GOBP_TISSUE_DEVELOPMENT	1916	The process whose specific outcome is the progression of a tissue over time, from its formation to the mature structure. [ISBN:0471245208]	105	0.0548	3.22e-41	3.41e-38
5.99495	-1.99041	0.584027	-3.40807	0.000654242	0.00692353	LOC102152433				GOBP_TISSUE_DEVELOPMENT	1916	The process whose specific outcome is the progression of a tissue over time, from its formation to the mature structure. [ISBN:0471245208]	27	0.0141	6.85e-09	7.04e-06		GAO_LARGE_INTESTINE_24W_C1_DCLK1POS_PROGENITOR	99		34	0.3434	8.97e-41	9.21e-38
89.8156	-1.97232	0.493832	-3.99391	6.5e-05	0.00113772	PRKG2				LEE_NEURAL_CREST_STEM_CELL_UP	147	Genes up-regulated in the neural crest stem cells (NCS), defined as p75+/HNK1+ [GeneID=4804;27087].	9	0.0612	7.2e-09	7.17e-06		DESCARTES_FETAL_CEREBELLUM_VASCULAR_ENDOTHELIAL_CELLS	637	descartes DE_gene_by_organ.csv, fold.change>5, qval<0.05, pval<0.05	64	0.1005	4.47e-40	4.45e-37
1698.77	-1.96094	0.493569	-3.97297	7.1e-05	0.00120889	LOC111089962				GOMF_ION_TRANSMEMBRANE_TRANSPORTER_ACTIVITY	857	Enables the transfer of an ion from one side of a membrane to the other. [GOC:dgf, GOC:mtg_transport, ISBN:0815340729]	18	0.021	8.13e-09	7.86e-06		DESCARTES_FETAL_CEREBRUM_VASCULAR_ENDOTHELIAL_CELLS	589	descartes DE_gene_by_organ.csv, fold.change>5, qval<0.05, pval<0.05	62	0.1053	5e-40	4.84e-37
123.293	-1.92547	0.417586	-4.61097	4.01e-06	0.000115216	LOC491028				GOCC_SYNAPSE	1305	The junction between an axon of one neuron and a dendrite of another neuron, a muscle fiber or a glial cell. As the axon approaches the synapse it enlarges into a specialized structure, the presynaptic terminal bouton, which contains mitochondria and synaptic vesicles. At the tip of the terminal bouton is the presynaptic membrane; facing it, and separated from it by a minute cleft (the synaptic c…	22	0.0169	8.76e-09	8.23e-06		CUI_DEVELOPING_HEART_C3_FIBROBLAST_LIKE_CELL	117		35	0.2991	1.7e-39	1.6e-36
246.345	-1.92123	0.460022	-4.17638	2.96e-05	0.000595036	SNCG				GOBP_NEURON_DEVELOPMENT	1098	The process whose specific outcome is the progression of a neuron over time, from initial commitment of the cell to a specific fate, to the fully functional differentiated cell. [GOC:dph]	20	0.0182	1.24e-08	1.13e-05		GOBP_ANATOMICAL_STRUCTURE_FORMATION_INVOLVED_IN_MORPHOGENESIS	1209	The developmental process pertaining to the initial formation of an anatomical structure from unspecified parts. This process begins with the specific processes that contribute to the appearance of the discrete structure and ends when the structural rudiment is recognizable. An anatomical structure is any biological entity that occupies space and is distinguished from its surroundings. Anatomical…	83	0.0687	2.16e-39	1.97e-36
125.218	-1.8979	0.489169	-3.87985	0.000104522	0.00163692	PNMT				LIM_MAMMARY_LUMINAL_MATURE_UP	111	Genes consistently up-regulated in mature mammary luminal cells both in mouse and human species.	8	0.0721	1.4e-08	1.25e-05		ANASTASSIOU_MULTICANCER_INVASIVENESS_SIGNATURE	64	Invasiveness signature resulting from cancer cell/microenvironment interaction.	29	0.4531	2.96e-39	2.63e-36
7.01768	-1.89573	0.553511	-3.42492	0.000614981	0.00658908	GAL3ST1				GOBP_REGULATION_OF_MEMBRANE_POTENTIAL	425	Any process that modulates the establishment or extent of a membrane potential, the electric potential existing across any membrane arising from charges in the membrane itself and from the charges present in the media on either side of the membrane. [GOC:jl, GOC:mtg_cardio, GOC:tb, ISBN:0198506732]	13	0.0306	1.45e-08	1.25e-05		BOQUEST_STEM_CELL_CULTURED_VS_FRESH_UP	428	Genes up-regulated in cultured stromal stem cells from adipose tissue, compared to the freshly isolated cells.	54	0.1262	4.86e-39	4.2e-36
29.5905	-1.89502	0.574581	-3.29809	0.000973443	0.00943438	GRID2				TGANTCA_AP1_C	1139	Genes having at least one occurrence of the highly conserved motif M7 TGANTCA in the regions spanning 4 kb centered on their transcription starting sites [-2kb, +2kb]. This matches the JUN [GeneSymbol=JUN] transcription factor binding site V$AP1_C (v7.4 TRANSFAC).	20	0.0176	2.27e-08	1.91e-05		GOBP_BLOOD_VESSEL_MORPHOGENESIS	701	The process in which the anatomical structures of blood vessels are generated and organized. The blood vessel is the vasculature carrying blood. [GOC:jid]	65	0.0927	1.48e-38	1.24e-35
54.6376	-1.89333	0.422478	-4.48149	7.41e-06	0.00019174	ANKEF1				MANNO_MIDBRAIN_NEUROTYPES_HOPC	366	Cell types are named using anatomical and functional mnemonics prefixed by 'm' or'h' to indicate mouse and human respectively: OMTN, oculomotor and trochlear nucleus; Sert, serotonergic; NbM, medial neuroblast; NbDA, neuroblast dopaminergic; DA0-2, dopaminergic neurons; RN, red nucleus; Gaba1-2, GABAergic neurons; mNbL1-2, lateral neuroblasts; NbML1-5, mediolateral neuroblasts; NProg, neuronal pr…	12	0.0328	2.49e-08	2.05e-05		MODULE_5	434	Lung genes.	53	0.1221	1.38e-37	1.13e-34
340.528	-1.86655	0.367982	-5.0724	3.93e-07	1.67e-05	STK32B				GOBP_EPITHELIUM_DEVELOPMENT	1149	The process whose specific outcome is the progression of an epithelium over time, from its formation to the mature structure. An epithelium is a tissue that covers the internal or external surfaces of an anatomical structure. [GOC:dph, GOC:mtg_lung]	20	0.0174	2.62e-08	2.1e-05		GOBP_CELL_MIGRATION	1556	The controlled self-propelled movement of a cell from one site to a destination guided by molecular cues. Cell migration is a central process in the development and maintenance of multicellular organisms. [GOC:cjm, GOC:dph, GOC:ems, GOC:pf, Wikipedia:Cell_migration]	89	0.0572	4.04e-36	3.24e-33
201.684	-1.86642	0.389855	-4.78747	1.69e-06	5.66e-05	GCGR				GOBP_RESPONSE_TO_OXYGEN_CONTAINING_COMPOUND	1653	Any process that results in a change in state or activity of a cell or an organism (in terms of movement, secretion, enzyme production, gene expression, etc.) as a result of an oxygen-containing compound stimulus. [GOC:pr, GOC:TermGenie]	24	0.0145	3e-08	2.35e-05		SWEET_LUNG_CANCER_KRAS_DN	423	Genes down-regulated in the Kras2LA mouse lung cancer model with mutated KRAS [GeneID=3845].	51	0.1206	6.5e-36	5.09e-33
102.339	-1.8601	0.4104	-4.53241	5.83e-06	0.000155537	ESRRB				MODULE_100	543	Genes in the cancer module 100.	14	0.0258	3.35e-08	2.51e-05		GOBP_LOCOMOTION	1921	Self-propelled movement of a cell or organism from one location to another. [GOC:dgh]	98	0.051	9.13e-36	6.98e-33
39917	-1.85563	0.438007	-4.23654	2.27e-05	0.000478887	BCHE				GAO_ESOPHAGUS_25W_C1_CILIATED_EPITHELIAL_CELLS	458		13	0.0284	3.48e-08	2.51e-05		GOCC_CELL_SURFACE	932	The external part of the cell wall and/or plasma membrane. [GOC:jl, GOC:mtg_sensu, GOC:sm]	70	0.0751	1.3e-35	9.74e-33
1249.51	-1.85354	0.365017	-5.07796	3.82e-07	1.64e-05	HEPACAM2				MODULE_137	545	CNS genes.	14	0.0257	3.51e-08	2.51e-05		GOBP_ANIMAL_ORGAN_MORPHOGENESIS	1037	Morphogenesis of an animal organ. An organ is defined as a tissue or set of tissues that work together to perform a specific function or functions. Morphogenesis is the process in which anatomical structures are generated and organized. Organs are commonly observed as visibly distinct structures, but may also exist as loosely associated clusters of cells that work together to perform a specific f…	73	0.0704	2.7e-35	1.97e-32
19.0088	-1.84999	0.465058	-3.97796	6.95e-05	0.00119125	MESP2				TGGAAA_NFAT_Q4_01	1935	Genes having at least one occurrence of the highly conserved motif M55 TGGAAA in the regions spanning 4 kb centered on their transcription starting sites [-2kb, +2kb]. This matches the NFAT [GeneSymbol=NFAT], NFATC [GeneSymbol=NFATC] transcription factor binding site V$NFAT_Q4_01 (v7.4 TRANSFAC).	26	0.0134	3.51e-08	2.51e-05		RUBENSTEIN_SKELETAL_MUSCLE_FAP_CELLS	179		37	0.2067	3.91e-35	2.79e-32
147.103	-1.84974	0.416987	-4.43595	9.17e-06	0.000228815	SPTBN5				BENPORATH_EED_TARGETS	1059	Set 'Eed targets': genes identified by ChIP on chip as targets of the Polycomb protein EED [GeneID=8726] in human embryonic stem cells.	19	0.0179	3.74e-08	2.62e-05		PICCALUGA_ANGIOIMMUNOBLASTIC_LYMPHOMA_UP	210	Up-regulated genes in angioimmunoblastic lymphoma (AILT) compared to normal T lymphocytes.	39	0.1857	4.6e-35	3.22e-32
24.8016	-1.83047	0.467759	-3.91327	9.11e-05	0.00147109	PRIMA1				BENPORATH_PRC2_TARGETS	650	Set 'PRC2 targets': Polycomb Repression Complex 2 (PRC) targets; identified by ChIP on chip on human embryonic stem cells as genes that: posess the trimethylated H3K27 mark in their promoters and are bound by SUZ12 [GeneID=23512] and EED [GeneID=8726] Polycomb proteins.	15	0.0231	4.55e-08	3.11e-05		MODULE_2	384	DRG (dorsal root ganglia) genes.	48	0.125	1.4e-34	9.61e-32
15151.1	-1.80425	0.338487	-5.33033	9.8e-08	5.2e-06	GPX3				MARTENS_TRETINOIN_RESPONSE_UP	855	Genes up-regulated in NB4 cells (acute promyelocytic leukemia, APL) in response to tretinoin [PubChem=444795]; based on Chip-seq data.	17	0.0199	4.78e-08	3.19e-05		GOBP_REGULATION_OF_MULTICELLULAR_ORGANISMAL_DEVELOPMENT	1394	Any process that modulates the frequency, rate or extent of multicellular organismal development. [GOC:obol]	82	0.0588	4.49e-34	3.01e-31
40.475	-1.80342	0.481131	-3.74829	0.000178043	0.00252035	SLC26A9				MANNO_MIDBRAIN_NEUROTYPES_HOMTN	389	Cell types are named using anatomical and functional mnemonics prefixed by 'm' or'h' to indicate mouse and human respectively: OMTN, oculomotor and trochlear nucleus; Sert, serotonergic; NbM, medial neuroblast; NbDA, neuroblast dopaminergic; DA0-2, dopaminergic neurons; RN, red nucleus; Gaba1-2, GABAergic neurons; mNbL1-2, lateral neuroblasts; NbML1-5, mediolateral neuroblasts; NProg, neuronal pr…	12	0.0308	4.84e-08	3.19e-05		GOBP_REGULATION_OF_CELL_POPULATION_PROLIFERATION	1745	Any process that modulates the frequency, rate or extent of cell proliferation. [GOC:jl]	91	0.0521	7.53e-34	4.95e-31
18.7396	-1.7961	0.508771	-3.53027	0.000415133	0.00486205	NTM				FAN_EMBRYONIC_CTX_BIG_GROUPS_GLIAL	133		8	0.0602	5.79e-08	3.74e-05		MEISSNER_BRAIN_HCP_WITH_H3K4ME3_AND_H3K27ME3	1073	Genes with high-CpG-density promoters (HCP) bearing histone H3 dimethylation at K4 (H3K4me2) and trimethylation at K27 (H3K27me3) in brain.	72	0.0671	1.79e-33	1.15e-30
42.7703	-1.77588	0.332302	-5.34417	9.08e-08	4.89e-06	C5H11orf53				GOMF_PASSIVE_TRANSMEMBRANE_TRANSPORTER_ACTIVITY	485	Enables the transfer of a single solute from one side of a membrane to the other by a mechanism involving conformational change, either by facilitated diffusion or in a membrane potential dependent process if the solute is charged. [GOC:mtg_transport, ISBN:0815340729]	13	0.0268	6.76e-08	4.27e-05		MODULE_64	517	Membranal receptors.	52	0.1006	1.18e-32	7.43e-30
289.189	-1.75748	0.418811	-4.19637	2.71e-05	0.000555025	AREG				MANNO_MIDBRAIN_NEUROTYPES_HGABA	1106	Cell types are named using anatomical and functional mnemonics prefixed by 'm' or'h' to indicate mouse and human respectively: OMTN, oculomotor and trochlear nucleus; Sert, serotonergic; NbM, medial neuroblast; NbDA, neuroblast dopaminergic; DA0-2, dopaminergic neurons; RN, red nucleus; Gaba1-2, GABAergic neurons; mNbL1-2, lateral neuroblasts; NbML1-5, mediolateral neuroblasts; NProg, neuronal pr…	19	0.0172	7.35e-08	4.56e-05		TATAAA_TATA_01	1318	Genes having at least one occurrence of the highly conserved motif M51 TATAAA in the regions spanning 4 kb centered on their transcription starting sites [-2kb, +2kb]. This matches the TAF [GeneSymbol=TAF], TATA [GeneSymbol=TATA] transcription factor binding site V$TATA_01 (v7.4 TRANSFAC).	78	0.0592	1.45e-32	9e-30
30.7118	-1.74983	0.462776	-3.78116	0.000156098	0.00226579	COL4A3				GOBP_NEURON_DIFFERENTIATION	1356	The process in which a relatively unspecialized cell acquires specialized features of a neuron. [GOC:mah]	21	0.0155	8.24e-08	5.02e-05		AIZARANI_LIVER_C29_MVECS_2	313		42	0.1342	1.22e-31	7.42e-29
398.259	-1.72725	0.269467	-6.40987	1.46e-10	1.85e-08	GGT1				KRAS.KIDNEY_UP.V1_UP	141	Genes up-regulated in epithelial kidney cancer cell lines over-expressing an oncogenic form of KRAS [Gene ID=3845] gene.	8	0.0567	9.12e-08	5.45e-05		BENPORATH_ES_WITH_H3K27ME3	1115	Set 'H3K27 bound': genes posessing the trimethylated H3K27 (H3K27me3) mark in their promoters in human embryonic stem cells, as identified by ChIP on chip.	71	0.0637	1.38e-31	8.26e-29
191.539	-1.70155	0.460364	-3.69611	0.00021893	0.00295482	CUX2				GOBP_NEUROGENESIS	1631	Generation of cells within the nervous system. [GO_REF:0000021, GOC:cls, GOC:curators, GOC:dgh, GOC:dph, GOC:jid]	23	0.0141	1.01e-07	5.95e-05		MANNO_MIDBRAIN_NEUROTYPES_HPERIC	795	Cell types are named using anatomical and functional mnemonics prefixed by 'm' or'h' to indicate mouse and human respectively: OMTN, oculomotor and trochlear nucleus; Sert, serotonergic; NbM, medial neuroblast; NbDA, neuroblast dopaminergic; DA0-2, dopaminergic neurons; RN, red nucleus; Gaba1-2, GABAergic neurons; mNbL1-2, lateral neuroblasts; NbML1-5, mediolateral neuroblasts; NProg, neuronal pr…	61	0.0767	1.46e-31	8.58e-29
1464.29	-1.6725	0.278761	-5.99977	1.98e-09	1.75e-07	TLE2				GOBP_BEHAVIOR	597	The internally coordinated responses (actions or inactions) of animals (individuals or groups) to internal or external stimuli, via a mechanism that involves nervous system activity. [GOC:ems, GOC:jl, ISBN:0395448956, PMID:20160973]	14	0.0235	1.07e-07	6.19e-05		ONDER_CDH1_TARGETS_2_UP	257	Genes up-regulated in HMLE cells (immortalized nontransformed mammary epithelium) after E-cadhedrin (CDH1) [GeneID=999] knockdown by RNAi.	39	0.1518	1.53e-31	8.85e-29
208.293	-1.64125	0.487937	-3.36365	0.000769197	0.00790469	LAMB4				CAGGTA_AREB6_01	803	Genes having at least one occurrence of the highly conserved motif M76 CAGGTA in the regions spanning 4 kb centered on their transcription starting sites [-2kb, +2kb]. This matches the TCF8 [GeneSymbol=TCF8] transcription factor binding site V$AREB6_01 (v7.4 TRANSFAC).	16	0.0199	1.18e-07	6.68e-05		TRAVAGLINI_LUNG_LYMPHATIC_CELL	209		36	0.1722	3.2e-31	1.81e-28
37.7929	-1.63495	0.442745	-3.69275	0.000221844	0.00299023	SNAP25				BENPORATH_SUZ12_TARGETS	1035	Set 'Suz12 targets': genes identified by ChIP on chip as targets of the Polycomb protein SUZ12 [GeneID=23512] in human embryonic stem cells.	18	0.0174	1.39e-07	7.73e-05		HU_FETAL_RETINA_FIBROBLAST	385	Retinal Fibroblasts	45	0.1169	3.49e-31	1.94e-28
27.5434	-1.62373	0.318327	-5.10083	3.38e-07	1.49e-05	CFAP57				GOBP_ANIMAL_ORGAN_MORPHOGENESIS	1037	Morphogenesis of an animal organ. An organ is defined as a tissue or set of tissues that work together to perform a specific function or functions. Morphogenesis is the process in which anatomical structures are generated and organized. Organs are commonly observed as visibly distinct structures, but may also exist as loosely associated clusters of cells that work together to perform a specific f…	18	0.0174	1.43e-07	7.82e-05		AIZARANI_LIVER_C21_STELLATE_CELLS_1	194		35	0.1804	4.09e-31	2.24e-28
323.313	-1.61634	0.337495	-4.78924	1.67e-06	5.63e-05	PGR				GOBP_REGULATION_OF_NEUROTRANSMITTER_LEVELS	214	Any process that modulates levels of neurotransmitter. [GOC:jl]	9	0.0421	1.83e-07	9.88e-05		CHICAS_RB1_TARGETS_CONFLUENT	566	Genes up-regulated in confluent IMR90 cells (fibroblast) after knockdown of RB1 [GeneID=5925] by RNAi.	52	0.0919	9.98e-31	5.38e-28
1682.77	-1.61501	0.321549	-5.0226	5.1e-07	2.07e-05	SLC16A12				MODULE_12	360	Spinal cord (neuro-development) genes.	11	0.0306	1.96e-07	0.000104		GOMF_STRUCTURAL_MOLECULE_ACTIVITY	689	The action of a molecule that contributes to the structural integrity of a complex or its assembly within or outside a cell. [GOC:mah, GOC:vw]	56	0.0813	2.76e-30	1.46e-27
141.884	-1.61021	0.316306	-5.09068	3.57e-07	1.55e-05	NTF3				GOMF_IDENTICAL_PROTEIN_BINDING	1977	Binding to an identical protein or proteins. [GOC:jl]	25	0.0126	2.1e-07	0.000109		VECCHI_GASTRIC_CANCER_ADVANCED_VS_EARLY_UP	177	Up-regulated genes distinguishing between two subtypes of gastric cancer: advanced (AGC) and early (EGC).	33	0.1864	6.84e-30	3.57e-27
1236.32	-1.59932	0.30423	-5.25694	1.46e-07	7.24e-06	NRCAM				HELLER_HDAC_TARGETS_SILENCED_BY_METHYLATION_UP	461	Genes up-regulated in multiple myeloma (MM) cell lines treated with both decitabine [PubChem=451668] TSA [PubChem=5562].	12	0.026	3e-07	0.000154		MODULE_38	463	Placenta genes.	47	0.1015	9.17e-30	4.71e-27
99.0321	-1.57662	0.367643	-4.28844	1.8e-05	0.000397011	SERTM1				HATADA_METHYLATED_IN_LUNG_CANCER_UP	377	Genes with hypermethylated DNA in lung cancer samples.	11	0.0292	3.1e-07	0.000157		DESCARTES_FETAL_MUSCLE_STROMAL_CELLS	99	descartes DE_gene_by_organ.csv, fold.change>5, qval<0.05, pval<0.05	27	0.2727	1.69e-29	8.53e-27
235.644	-1.57249	0.437877	-3.59116	0.000329208	0.00408698	PROKR2				GOBP_INORGANIC_ION_TRANSMEMBRANE_TRANSPORT	866	The process in which an inorganic ion is transported across a membrane. [GOC:mah]	16	0.0185	3.23e-07	0.000161		TURASHVILI_BREAST_LOBULAR_CARCINOMA_VS_DUCTAL_NORMAL_UP	70	Genes up-regulated in lobular carcinoma vs normal ductal breast cells.	24	0.3429	4.19e-29	2.07e-26
598.944	-1.56689	0.331736	-4.7233	2.32e-06	7.42e-05	PRLR				DESCARTES_FETAL_KIDNEY_URETERIC_BUD_CELLS	301	descartes DE_gene_by_organ.csv, fold.change>5, qval<0.05, pval<0.05	10	0.0332	3.34e-07	0.000163		MODULE_122	141	Adhesion molecules.	30	0.2128	4.22e-29	2.07e-26
169.37	-1.5657	0.359784	-4.35177	1.35e-05	0.000314518	ADRA1A				GOBP_HORMONE_METABOLIC_PROCESS	230	The chemical reactions and pathways involving any hormone, naturally occurring substances secreted by specialized cells that affects the metabolism or behavior of other cells possessing functional receptors for the hormone. [GOC:jl]	9	0.0391	3.37e-07	0.000163		GOMF_MOLECULAR_TRANSDUCER_ACTIVITY	1528	A compound molecular function in which an effector function is controlled by one or more regulatory components. [GOC:dos, GOC:pdt]	79	0.0517	4.73e-29	2.29e-26
38.7242	-1.56511	0.421695	-3.71148	0.00020605	0.00281918	ESPN				MIR5680	469	Genes predicted to be targets of miRBase v22 microRNA hsa-miR-5680 in miRDB v6.0 with MirTarget v4 prediction scores > 80 (high confidence targets).	12	0.0256	3.6e-07	0.000172		MURARO_PANCREAS_ENDOTHELIAL_CELL	362		42	0.116	4.93e-29	2.35e-26
35.6303	-1.55756	0.458351	-3.39818	0.000678357	0.0071234	SLC24A4				LIEN_BREAST_CARCINOMA_METAPLASTIC_VS_DUCTAL_DN	115	Genes down-regulated between two breast carcinoma subtypes: metaplastic (MCB) and ductal (DCB).	7	0.0609	3.69e-07	0.000172		MCLACHLAN_DENTAL_CARIES_UP	265	Genes up-regulated in pulpal tissue extracted from carious teeth.	37	0.1396	1.25e-28	5.88e-26
114.469	-1.54201	0.354075	-4.35503	1.33e-05	0.000310324	GJB1				DOANE_BREAST_CANCER_CLASSES_UP	71	Genes up-regulated in ER(-) / PR(-) breast tumors (do not express ESR1 and PGR [GeneID=2099;5241]) with molecular similarity to ER(+) (class A) relative to the rest of the ER(-) / PR(-) samples (class B).	6	0.0845	3.71e-07	0.000172		GOBP_REGULATION_OF_IMMUNE_SYSTEM_PROCESS	1435	Any process that modulates the frequency, rate, or extent of an immune system process. [GOC:add]	76	0.053	1.33e-28	6.14e-26
92.5087	-1.53731	0.465889	-3.29974	0.000967761	0.00940019	C1QTNF12				GOBP_REGULATION_OF_CELL_PROJECTION_ORGANIZATION	664	Any process that modulates the frequency, rate or extent of a process involved in the formation, arrangement of constituent parts, or disassembly of cell projections. [GOC:mah]	14	0.0211	3.86e-07	0.000176		GOBP_DEFENSE_RESPONSE	1739	Reactions, triggered in response to the presence of a foreign body or the occurrence of an injury, which result in restriction of damage to the organism attacked or prevention/recovery from the infection caused by the attack. [GOC:go_curators]	83	0.0477	3.67e-28	1.68e-25
51.5593	-1.53363	0.393663	-3.89579	9.79e-05	0.00155524	CCDC180				GOMF_TRANSPORTER_ACTIVITY	1235	Enables the directed movement of substances (such as macromolecules, small molecules, ions) into, out of or within a cell, or between cells. [GOC:ai, GOC:dgf]	19	0.0154	3.96e-07	0.000179		GOBP_NEGATIVE_REGULATION_OF_MULTICELLULAR_ORGANISMAL_PROCESS	1124	Any process that stops, prevents, or reduces the frequency, rate or extent of an organismal process, the processes pertinent to the function of an organism above the cellular level; includes the integrated processes of tissues and organs. [GOC:ai]	67	0.0596	3.85e-28	1.73e-25
60.8617	-1.52948	0.45046	-3.39538	0.000685324	0.00716888	SLC1A6				MIR6867_5P	884	Genes predicted to be targets of miRBase v22 microRNA hsa-miR-6867-5p in miRDB v6.0 with MirTarget v4 prediction scores > 80 (high confidence targets).	16	0.0181	4.24e-07	0.000189		GOBP_NEGATIVE_REGULATION_OF_RESPONSE_TO_STIMULUS	1664	Any process that stops, prevents, or reduces the frequency, rate or extent of a response to a stimulus. Response to stimulus is a change in state or activity of a cell or an organism (in terms of movement, secretion, enzyme production, gene expression, etc.) as a result of a stimulus. [GOC:jid]	81	0.0487	4.85e-28	2.15e-25
85.216	-1.52538	0.313902	-4.85941	1.18e-06	4.16e-05	RNF212				GOBP_EPITHELIAL_CELL_DIFFERENTIATION	670	The process in which a relatively unspecialized cell acquires specialized features of an epithelial cell, any of the cells making up an epithelium. [GOC:ecd, PMID:11839751]	14	0.0209	4.3e-07	0.000189		SABATES_COLORECTAL_ADENOMA_DN	299	Genes down-regulated in colorectal adenoma compared to normal mucosa samples.	38	0.1271	7.8e-28	3.42e-25
72.4994	-1.52161	0.332725	-4.57316	4.8e-06	0.000132331	PGBD5				GOBP_RESPONSE_TO_LIPID	887	Any process that results in a change in state or activity of a cell or an organism (in terms of movement, secretion, enzyme production, gene expression, etc.) as a result of a lipid stimulus. [GOC:sl]	16	0.018	4.44e-07	0.00019		MODULE_88	834	Heart, liver, kidney and pancreas metabolic and xenobiotic response genes.	58	0.0695	8.34e-28	3.61e-25
55.3032	-1.51735	0.409049	-3.70946	0.000207705	0.0028347	MSTN				DESCARTES_MAIN_FETAL_CILIATED_EPITHELIAL_CELLS	672	descartes DE_gene_77_main_cell_type.csv, fold.change>=1.5, qval<0.05, pval<0.05	14	0.0208	4.45e-07	0.00019		LINDGREN_BLADDER_CANCER_CLUSTER_2B	389	Genes specifically up-regulated in Cluster IIb of urothelial cell carcinom (UCC) tumors.	42	0.108	9.12e-28	3.89e-25
1739.67	-1.50844	0.280643	-5.37494	7.66e-08	4.28e-06	TFAP2B				DESCARTES_FETAL_STOMACH_CILIATED_EPITHELIAL_CELLS	316	descartes DE_gene_by_organ.csv, fold.change>5, qval<0.05, pval<0.05	10	0.0316	5.21e-07	0.00022		GOBP_HOMEOSTATIC_PROCESS	1810	Any biological process involved in the maintenance of an internal steady state. [GOC:jl, ISBN:0395825172]	84	0.0464	1.13e-27	4.76e-25
758.349	-1.49491	0.313544	-4.76779	1.86e-06	6.14e-05	MLPH				GOBP_RESPONSE_TO_ORGANIC_CYCLIC_COMPOUND	901	Any process that results in a change in state or activity of a cell or an organism (in terms of movement, secretion, enzyme production, gene expression, etc.) as a result of an organic cyclic compound stimulus. [GOC:ef]	16	0.0178	5.45e-07	0.000225		GOBP_INFLAMMATORY_RESPONSE	815	The immediate defensive reaction (by vertebrate tissue) to infection or injury caused by chemical or physical agents. The process is characterized by local vasodilation, extravasation of plasma into intercellular spaces and accumulation of white blood cells and macrophages. [GO_REF:0000022, ISBN:0198506732]	57	0.0699	1.85e-27	7.7e-25
60.7861	-1.4823	0.261922	-5.65931	1.52e-08	1e-06	HOXB2				GOBP_CELLULAR_RESPONSE_TO_HORMONE_STIMULUS	583	Any process that results in a change in state or activity of a cell (in terms of movement, secretion, enzyme production, gene expression, etc.) as a result of a hormone stimulus. [GOC:mah]	13	0.0223	5.48e-07	0.000225		RUBENSTEIN_SKELETAL_MUSCLE_FBN1_FAP_CELLS	289		37	0.128	3.02e-27	1.24e-24
35.8733	-1.47666	0.3935	-3.75262	0.000174993	0.00248363	ANO3				GOMF_MOLECULAR_TRANSDUCER_ACTIVITY	1528	A compound molecular function in which an effector function is controlled by one or more regulatory components. [GOC:dos, GOC:pdt]	21	0.0137	5.83e-07	0.000237		GOBP_POSITIVE_REGULATION_OF_MULTICELLULAR_ORGANISMAL_PROCESS	1470	Any process that activates or increases the frequency, rate or extent of an organismal process, any of the processes pertinent to the function of an organism above the cellular level; includes the integrated processes of tissues and organs. [GOC:ai]	75	0.051	3.28e-27	1.33e-24
76.9574	-1.47067	0.334075	-4.40222	1.07e-05	0.000260315	SLC6A7				ZHONG_PFC_MAJOR_TYPES_ASTROCYTES	325		10	0.0308	6.72e-07	0.00027		GOMF_SIGNALING_RECEPTOR_BINDING	1550	Binding to one or more specific sites on a receptor molecule, a macromolecule that undergoes combination with a hormone, neurotransmitter, drug or intracellular messenger to initiate a change in cell function. [GOC:bf, GOC:ceb, ISBN:0198506732]	77	0.0497	3.35e-27	1.34e-24
16.2973	-1.45144	0.37528	-3.86763	0.0001099	0.00170642	ALDH3A1				GOBP_RESPONSE_TO_XENOBIOTIC_STIMULUS	411	Any process that results in a change in state or activity of a cell or an organism (in terms of movement, secretion, enzyme production, gene expression, etc.) as a result of a stimulus from a xenobiotic, a compound foreign to the organim exposed to it. It may be synthesized by another organism (like ampicilin) or it can be a synthetic chemical. [GOC:jl, GOC:krc]	11	0.0268	7.25e-07	0.000284		CHEN_METABOLIC_SYNDROM_NETWORK	1245	Genes forming the macrophage-enriched metabolic network (MEMN) claimed to have a causal relationship with the metabolic syndrom traits.	69	0.0554	4.1e-27	1.62e-24
13.9033	-1.44369	0.378425	-3.81498	0.000136193	0.00203887	DSC2				REACTOME_NEURONAL_SYSTEM	411	Neuronal System	11	0.0268	7.25e-07	0.000284		GOMF_GLYCOSAMINOGLYCAN_BINDING	236	Binding to a glycan (polysaccharide) containing a substantial proportion of aminomonosaccharide residues. [GOC:jl, ISBN:0198506732]	34	0.1441	7.34e-27	2.87e-24
2536.85	-1.43558	0.438013	-3.27749	0.00104735	0.00996173	SCRG1				MANNO_MIDBRAIN_NEUROTYPES_HNBGABA	703	Cell types are named using anatomical and functional mnemonics prefixed by 'm' or'h' to indicate mouse and human respectively: OMTN, oculomotor and trochlear nucleus; Sert, serotonergic; NbM, medial neuroblast; NbDA, neuroblast dopaminergic; DA0-2, dopaminergic neurons; RN, red nucleus; Gaba1-2, GABAergic neurons; mNbL1-2, lateral neuroblasts; NbML1-5, mediolateral neuroblasts; NProg, neuronal pr…	14	0.0199	7.6e-07	0.000294		SMID_BREAST_CANCER_LUMINAL_A_UP	85	Genes up-regulated in the luminal A subtype of breast cancer.	24	0.2824	9.11e-27	3.52e-24
3045.18	-1.42177	0.229287	-6.20083	5.62e-10	6.2e-08	STAC2				GOBP_RESPONSE_TO_STEROID_HORMONE	330	Any process that results in a change in state or activity of a cell or an organism (in terms of movement, secretion, enzyme production, gene expression, etc.) as a result of a steroid hormone stimulus. [GOC:go_curators]	10	0.0303	7.72e-07	0.000295		FAN_EMBRYONIC_CTX_BIG_GROUPS_BRAIN_ENDOTHELIAL	365		40	0.1096	9.7e-27	3.71e-24
43.6679	-1.41414	0.429815	-3.29013	0.00100143	0.00963584	FAM124A				SMID_BREAST_CANCER_RELAPSE_IN_BRAIN_DN	81	Genes down-regulated in brain relapse of breast cancer.	6	0.0741	8.14e-07	0.000308		CUI_DEVELOPING_HEART_COMPACT_VENTRICULAR_CARDIOMYOCYTE	65		22	0.3385	1.23e-26	4.63e-24
63.0291	-1.41201	0.37917	-3.72395	0.000196133	0.00272021	KCND3				MODULE_220	333	Developmental processes.	10	0.03	8.38e-07	0.000313		WALLACE_PROSTATE_CANCER_RACE_UP	303	Genes up-regulated in prostate cancer samples from African-American patients compared to those from the European-American patients.	37	0.1221	1.69e-26	6.3e-24
43.4269	-1.40888	0.360166	-3.91176	9.16e-05	0.00147738	MMP21				GOCC_POSTSYNAPSE	607	The part of a synapse that is part of the post-synaptic cell. [GOC:dos]	13	0.0214	8.59e-07	0.000316		MANNO_MIDBRAIN_NEUROTYPES_HENDO	888	Cell types are named using anatomical and functional mnemonics prefixed by 'm' or'h' to indicate mouse and human respectively: OMTN, oculomotor and trochlear nucleus; Sert, serotonergic; NbM, medial neuroblast; NbDA, neuroblast dopaminergic; DA0-2, dopaminergic neurons; RN, red nucleus; Gaba1-2, GABAergic neurons; mNbL1-2, lateral neuroblasts; NbML1-5, mediolateral neuroblasts; NProg, neuronal pr…	58	0.0653	2.07e-26	7.65e-24
131.028	-1.40805	0.210852	-6.6779	2.42e-11	3.7e-09	ARMH1				GOBP_CELL_MORPHOGENESIS_INVOLVED_IN_DIFFERENTIATION	711	The change in form (cell shape and size) that occurs when relatively unspecialized cells, e.g. embryonic or regenerative cells, acquire specialized structural and/or functional features that characterize the cells, tissues, or organs of the mature organism or some other relatively stable phase of the organism's life history. [GOC:go_curators]	14	0.0197	8.68e-07	0.000316		GOBP_REGULATION_OF_CELL_ADHESION	762	Any process that modulates the frequency, rate or extent of attachment of a cell to another cell or to the extracellular matrix. [GOC:mah]	54	0.0709	2.55e-26	9.32e-24
17.2223	-1.40524	0.359306	-3.91098	9.19e-05	0.00148073	KCNJ11				MODULE_274	82	Vesicular transport / synapse genes.	6	0.0732	8.75e-07	0.000316		GOBP_RESPONSE_TO_WOUNDING	561	Any process that results in a change in state or activity of a cell or an organism (in terms of movement, secretion, enzyme production, gene expression, etc.) as a result of a stimulus indicating damage to the organism. [GOC:go_curators]	47	0.0838	4.25e-26	1.53e-23
21.1942	-1.38923	0.42186	-3.2931	0.00099088	0.00955241	CPS1				SRY_02	259	Genes having at least one occurrence of the motif NWWAACAAWANN in the regions spanning 4 kb centered on their transcription starting sites [-2kb, +2kb]. This matches the SRY [GeneSymbol=SRY] transcription factor binding site V$SRY_02 (v7.4 TRANSFAC).	9	0.0347	9.07e-07	0.000324		GOBP_REGULATION_OF_ANATOMICAL_STRUCTURE_MORPHOGENESIS	976	Any process that modulates the frequency, rate or extent of anatomical structure morphogenesis. [GOC:mah]	60	0.0615	6.27e-26	2.24e-23
30.4814	-1.38122	0.360634	-3.82998	0.000128156	0.00193655	UNC5D				MIR944	425	Genes predicted to be targets of miRBase v22 microRNA hsa-miR-944 in miRDB v6.0 with MirTarget v4 prediction scores > 80 (high confidence targets).	11	0.0259	1.01e-06	0.000355		GOBP_POSITIVE_REGULATION_OF_SIGNALING	1713	Any process that activates, maintains or increases the frequency, rate or extent of a signaling process. [GOC:mtg_signal]	79	0.0461	7.84e-26	2.77e-23
185.775	-1.37472	0.395576	-3.47523	0.000510419	0.00573958	NTNG1				MODULE_117	722	Signaling.	14	0.0194	1.04e-06	0.000364		GOBP_RESPONSE_TO_GROWTH_FACTOR	719	Any process that results in a change in state or activity of a cell or an organism (in terms of movement, secretion, enzyme production, gene expression, etc.) as a result of a growth factor stimulus. [GOC:BHF, GOC:mah]	52	0.0723	8.83e-26	3.09e-23
116.144	-1.36979	0.35292	-3.88132	0.000103891	0.0016286	KCNN2				GOMF_GATED_CHANNEL_ACTIVITY	342	Enables the transmembrane transfer of a solute by a channel that opens in response to a specific stimulus. [GOC:mtg_transport]	10	0.0292	1.07e-06	0.000369		GOBP_ENZYME_LINKED_RECEPTOR_PROTEIN_SIGNALING_PATHWAY	984	Any series of molecular signals initiated by the binding of an extracellular ligand to a receptor on the surface of the target cell, where the receptor possesses catalytic activity or is closely associated with an enzyme such as a protein kinase, and ending with regulation of a downstream cellular process, e.g. transcription. [GOC:mah, GOC:signaling, ISBN:0815316194]	60	0.061	9.58e-26	3.32e-23
289.103	-1.36865	0.34398	-3.97886	6.92e-05	0.00118928	CNTN3				SMID_BREAST_CANCER_LUMINAL_A_UP	85	Genes up-regulated in the luminal A subtype of breast cancer.	6	0.0706	1.08e-06	0.000371		MODULE_84	546	Immune (humoral) and inflammatory response.	46	0.0842	1.15e-25	3.95e-23
119.982	-1.35981	0.399118	-3.40705	0.000656694	0.00693601	ALDH1A2				GOMF_ACTIVE_ION_TRANSMEMBRANE_TRANSPORTER_ACTIVITY	266	Enables the transfer of an ion from one side of a membrane to the other up the solute's concentration gradient. This is carried out by binding the solute and undergoing a series of conformational changes. Transport works equally well in either direction. [GOC:mtg_transport, ISBN:0815340729]	9	0.0338	1.13e-06	0.000379		NAKAYAMA_SOFT_TISSUE_TUMORS_PCA1_UP	83	Top 100 probe sets contrubuting to the positive side of the 1st principal component; predominantly associated with spindle cell and pleomorphic sarcoma samples.	23	0.2771	1.71e-25	5.8e-23
400.308	-1.35908	0.408954	-3.3233	0.000889579	0.00880425	SPDEF				MIR4795_3P	728	Genes predicted to be targets of miRBase v22 microRNA hsa-miR-4795-3p in miRDB v6.0 with MirTarget v4 prediction scores > 80 (high confidence targets).	14	0.0192	1.15e-06	0.000379		BENPORATH_SUZ12_TARGETS	1035	Set 'Suz12 targets': genes identified by ChIP on chip as targets of the Polycomb protein SUZ12 [GeneID=23512] in human embryonic stem cells.	61	0.0589	2.16e-25	7.25e-23
7426.98	-1.34524	0.335449	-4.01027	6.07e-05	0.00107436	ANPEP				GSE37532_TREG_VS_TCONV_CD4_TCELL_FROM_VISCERAL_ADIPOSE_TISSUE_UP	136	Genes up-regulated in visceral adipose tissue of aged mice: T reg versus T conv.	7	0.0515	1.15e-06	0.000379		MODULE_55	831	Genes in the cancer module 55.	55	0.0662	2.37e-25	7.88e-23
30.217	-1.33181	0.340012	-3.91695	8.97e-05	0.00145604	INPP5J				GOBP_REGULATION_OF_NEURON_PROJECTION_DEVELOPMENT	431	Any process that modulates the rate, frequency or extent of neuron projection development. Neuron projection development is the process whose specific outcome is the progression of a neuron projection over time, from its formation to the mature structure. A neuron projection is any process extending from a neural cell, such as axons or dendrites (collectively called neurites). [GOC:dph, GOC:tb]	11	0.0255	1.15e-06	0.000379		TURASHVILI_BREAST_LOBULAR_CARCINOMA_VS_LOBULAR_NORMAL_DN	74	Genes down-regulated in lobular carcinoma vs normal lobular breast cells.	22	0.2973	3.35e-25	1.1e-22
2891.07	-1.3155	0.217051	-6.06079	1.35e-09	1.27e-07	GATA3
90.2538	-1.30727	0.365104	-3.58055	0.000342876	0.00419926	CNDP1
17.9589	-1.29641	0.390342	-3.32122	0.000896238	0.00884873	LRRC31
55.6043	-1.29015	0.295451	-4.36671	1.26e-05	0.000297588	ABCC8
540.596	-1.28817	0.274089	-4.69981	2.6e-06	8.17e-05	ARHGEF38
77.0308	-1.27942	0.305137	-4.19295	2.75e-05	0.000562043	LOC102152733
190.722	-1.27681	0.335615	-3.8044	0.000142151	0.00210142	POF1B
1150.67	-1.27007	0.272426	-4.66207	3.13e-06	9.6e-05	MAP1B
14.57	-1.27004	0.318179	-3.9916	6.56e-05	0.00114403	TOGARAM2
104.467	-1.26591	0.309785	-4.08641	4.38e-05	0.000818603	ANKDD1A
447.218	-1.25729	0.26632	-4.72098	2.35e-06	7.47e-05	TMEM205
175.835	-1.25439	0.380695	-3.29501	0.000984189	0.00951034	FBXO2
379.236	-1.25155	0.334287	-3.74395	0.000181152	0.00254891	CNTFR
98.4637	-1.25058	0.311477	-4.01501	5.94e-05	0.00105912	ESRRG
6293.23	-1.24046	0.241605	-5.13426	2.83e-07	1.27e-05	SEMA3C
122.075	-1.23555	0.308777	-4.00143	6.3e-05	0.0011069	PEBP4
30.8577	-1.21398	0.315472	-3.84813	0.000119022	0.00182841	SLC26A1
24.336	-1.20825	0.212297	-5.69134	1.26e-08	8.52e-07	PDZD7
135.962	-1.20727	0.292351	-4.12953	3.64e-05	0.000706706	LOC483462
47.2987	-1.20357	0.27049	-4.44961	8.6e-06	0.000217062	ANKRD34B
2356.72	-1.20354	0.332312	-3.62172	0.000292655	0.00372947	TNNI2
52.5086	-1.20019	0.281297	-4.26664	1.98e-05	0.000429173	MSI1
810.162	-1.19432	0.269745	-4.42757	9.53e-06	0.000236442	DHRS3
144.059	-1.19225	0.261622	-4.55717	5.18e-06	0.000139934	TNFRSF18
51.0112	-1.1847	0.299681	-3.9532	7.71e-05	0.00128782	SPEF2
39.2302	-1.17995	0.279436	-4.2226	2.41e-05	0.000504275	AK9
544.92	-1.17795	0.290098	-4.06051	4.9e-05	0.000900531	RTN1
52.183	-1.16944	0.319547	-3.65968	0.000252534	0.00333517	CMTM2
467.53	-1.16747	0.348575	-3.34926	0.000810282	0.00822578	NUPR1
41.2862	-1.16413	0.325783	-3.57334	0.000352462	0.00428776	MMEL1
1792.02	-1.15557	0.318288	-3.63059	0.000282779	0.0036405	LOC479257
1217.69	-1.14515	0.272824	-4.1974	2.7e-05	0.000553189	EDEM3
3439.81	-1.14331	0.268175	-4.26331	2.01e-05	0.000435042	MT2A
554.99	-1.14236	0.226192	-5.0504	4.41e-07	1.85e-05	RNF128
313.891	-1.13994	0.343796	-3.31575	0.000913986	0.00899138	STEAP2
99.8003	-1.13092	0.335961	-3.36621	0.000762083	0.00785133	OTOF
398.812	-1.13027	0.212132	-5.32815	9.92e-08	5.25e-06	CHRNA7
1312.59	-1.12934	0.325125	-3.47355	0.000513627	0.00574357	ATP6V1C2
576.2	-1.12427	0.307916	-3.65123	0.000260986	0.00341917	SNRPD3
305.515	-1.1237	0.243706	-4.61088	4.01e-06	0.000115216	TM6SF1
159.85	-1.1236	0.259756	-4.32561	1.52e-05	0.000348926	PPCDC
733.238	-1.12175	0.27647	-4.05742	4.96e-05	0.000910511	RUFY4
72.2575	-1.11787	0.266997	-4.18681	2.83e-05	0.000573874	RTN4RL1
1512.14	-1.1108	0.22333	-4.97379	6.57e-07	2.51e-05	KLHL13
196.04	-1.10568	0.30984	-3.56854	0.000358978	0.0043444	NWD1
150.999	-1.10329	0.32539	-3.39066	0.000697245	0.00727038	REV1
1492.43	-1.10125	0.287103	-3.83575	0.000125183	0.00190042	ALDOC
657.498	-1.10115	0.243191	-4.52793	5.96e-06	0.000157843	OCIAD2
534.317	-1.09242	0.256448	-4.25981	2.05e-05	0.000439581	MIOX
77.0118	-1.08753	0.278204	-3.90911	9.26e-05	0.00148784	ENHO
168.507	-1.08061	0.309379	-3.49284	0.000477911	0.00544139	PLS1
355.317	-1.07951	0.248254	-4.34841	1.37e-05	0.00031802	LDHD
310.356	-1.07498	0.243846	-4.40846	1.04e-05	0.000253682	CD164L2
188.705	-1.07056	0.311614	-3.43553	0.000591385	0.00638088	ESR1
150.004	-1.06294	0.252696	-4.20638	2.59e-05	0.000536377	CCDC170
151.891	-1.05808	0.308291	-3.43207	0.000598992	0.00644085	OTOA
960.977	-1.05188	0.177753	-5.91766	3.27e-09	2.73e-07	BCAT2
93.5108	-1.05057	0.294669	-3.56526	0.000363492	0.00437958	FHAD1
21.6067	-1.0491	0.245745	-4.26905	1.96e-05	0.000425965	TAT
1009.13	-1.04215	0.209244	-4.98055	6.34e-07	2.44e-05	SORBS1
566.177	-1.03642	0.266216	-3.89315	9.89e-05	0.00156919	RIMS1
365.186	-1.03473	0.242217	-4.27192	1.94e-05	0.00042191	MACROD1
50.4551	-1.03428	0.197166	-5.24574	1.56e-07	7.62e-06	AK8
3286.99	-1.02657	0.309018	-3.32204	0.000893627	0.00883896	DPP4
3516.76	-1.02584	0.173903	-5.89891	3.66e-09	2.96e-07	ATG3
4046.83	-1.02152	0.204677	-4.99086	6.01e-07	2.36e-05	TRPS1
40.7276	-1.01303	0.247553	-4.09219	4.27e-05	0.00080585	PPP1R36
44.5919	-1.01233	0.255733	-3.95852	7.54e-05	0.00126857	GPR39
800.771	-1.01009	0.208164	-4.85238	1.22e-06	4.27e-05	RASEF
199.84	-1.00835	0.267936	-3.76339	0.000167629	0.00239156	YBX2	1
655.319	-1.00611	0.289086	-3.4803	0.000500855	0.00564758	NSUN7	2
13583	1.00049	0.177855	5.62531	1.85e-08	1.2e-06	LAMB1	3
371.831	1.00063	0.220915	4.5295	5.91e-06	0.000156925	LY9	4
229.308	1.00373	0.209916	4.78159	1.74e-06	5.8e-05	XG	5
20.6025	1.00436	0.279054	3.59916	0.000319248	0.0039906	TAL1	6
289.168	1.00554	0.193471	5.19739	2.02e-07	9.63e-06	TSPAN4	7
140.219	1.00593	0.195741	5.13907	2.76e-07	1.25e-05	C4H1orf198	8
1114.05	1.0061	0.257753	3.90336	9.49e-05	0.00151768	SULF1	9
140.866	1.00786	0.24123	4.17798	2.94e-05	0.000592927	SLC43A1	10
433.334	1.01493	0.160303	6.33131	2.43e-10	2.9e-08	RPS6KA2	11
1948.78	1.01598	0.205815	4.93638	7.96e-07	2.94e-05	CYBB	12
835.151	1.01789	0.178756	5.69427	1.24e-08	8.41e-07	ARHGAP31	13
730.043	1.01846	0.203956	4.99351	5.93e-07	2.34e-05	MCAM	14
1370.74	1.02	0.200759	5.08072	3.76e-07	1.62e-05	FSCN1	15
552.382	1.02037	0.234097	4.35876	1.31e-05	0.000305956	ACVRL1	16
90.3241	1.02444	0.248315	4.12559	3.7e-05	0.000715662	C5AR1	17
137.521	1.02495	0.306421	3.3449	0.000823116	0.00833825	RXRG	18
74.5816	1.02496	0.250882	4.08544	4.4e-05	0.000819901	SCG3	19
53.3111	1.0282	0.230882	4.45338	8.45e-06	0.000213611	CDC42EP2	20
143.388	1.02998	0.173159	5.94815	2.71e-09	2.32e-07	LOC100682670	21
173.692	1.03124	0.166412	6.19695	5.76e-10	6.32e-08	CALCRL	22
166.394	1.03142	0.208422	4.94871	7.47e-07	2.8e-05	IRF8	23
279.491	1.03176	0.245599	4.20098	2.66e-05	0.000545197	IL2RG	24
236.746	1.03251	0.259473	3.97924	6.91e-05	0.00118891	CD2	25
2421.7	1.03498	0.155624	6.65054	2.92e-11	4.42e-09	UCP2	26
473.26	1.03561	0.258288	4.00954	6.08e-05	0.00107652	EGFLAM	27
737.897	1.0369	0.196846	5.26755	1.38e-07	6.96e-06	WDFY4	28
90.714	1.03751	0.244973	4.23521	2.28e-05	0.000480485	MMP28	29
252.894	1.03936	0.220631	4.71085	2.47e-06	7.76e-05	ARMCX1	30
71.5718	1.03966	0.299436	3.47206	0.00051648	0.00575691	PALM	31
380.945	1.04186	0.19711	5.28567	1.25e-07	6.38e-06	PREX2	32
143.094	1.04277	0.2465	4.23031	2.33e-05	0.000490004	RASL11B	33
1000.48	1.04313	0.286623	3.63938	0.0002733	0.00353798	IL1R1	34
3737.34	1.0463	0.24189	4.32554	1.52e-05	0.000348926	CRIP1	35
1181.56	1.04678	0.150201	6.96915	3.19e-12	5.92e-10	RGL1	36
259.471	1.04976	0.182655	5.74723	9.07e-09	6.48e-07	FLI1	37
327.178	1.04982	0.25514	4.11469	3.88e-05	0.000746617	FOXC2	38
350.019	1.05222	0.242256	4.34342	1.4e-05	0.000324878	CDKN1A	39
303.525	1.05372	0.200497	5.25553	1.48e-07	7.27e-06	IL16	40
329.322	1.05435	0.30847	3.41799	0.000630865	0.0067328	BMP2	41
86.2439	1.05493	0.286733	3.67914	0.000234018	0.00312598	CD3G	42
1362.44	1.05728	0.197153	5.36276	8.2e-08	4.54e-06	ENG	43
122.306	1.06004	0.276686	3.83119	0.000127527	0.00192883	CD3E	44
20.7329	1.06096	0.319229	3.32351	0.000888922	0.00880307	LOC484314	45
3024.64	1.06139	0.146076	7.26601	3.7e-13	8.9e-11	TGFBR2	46
306.897	1.06629	0.301805	3.53303	0.000410829	0.00482201	KANK3	47
661.394	1.06658	0.20709	5.1503	2.6e-07	1.19e-05	DCHS1	48
326.226	1.06715	0.234334	4.55399	5.26e-06	0.000141786	PLEK	49
282.438	1.06821	0.297304	3.59298	0.000326917	0.00406741	ABCG2	50
1291.72	1.06871	0.261927	4.08017	4.5e-05	0.000834234	ITIH5	51
27.7816	1.07383	0.312303	3.43842	0.000585118	0.00632717	LOC106559612	52
148.451	1.07632	0.263097	4.09097	4.3e-05	0.000806645	FLRT2	53
193.756	1.07716	0.233513	4.61287	3.97e-06	0.000114928	RGS5	54
562.857	1.07731	0.215914	4.98954	6.05e-07	2.36e-05	RASA4B	55
47.7951	1.07743	0.251545	4.28325	1.84e-05	0.000404216	GIPC3	56
340.735	1.07778	0.219765	4.90422	9.38e-07	3.38e-05	ITGAL	57
123.31	1.07824	0.276733	3.89634	9.77e-05	0.00155323	NRXN2	58
457.535	1.07974	0.305017	3.53995	0.000400201	0.00471079	A4GALT	59
37.586	1.07996	0.256268	4.21419	2.51e-05	0.000521455	SCIMP	60
523.177	1.08013	0.18869	5.72437	1.04e-08	7.22e-07	RHOJ	61
602.835	1.08022	0.183448	5.88843	3.9e-09	3.12e-07	TRPV2	62
319.452	1.08028	0.228813	4.72123	2.34e-06	7.47e-05	ABCC4	63
185.542	1.0806	0.270955	3.98811	6.66e-05	0.00115478	EDARADD	64
605.79	1.08141	0.316657	3.41508	0.000637637	0.00677852	SEMA3G	65
139.909	1.08198	0.25853	4.18514	2.85e-05	0.000576685	RASGRF2	66
555.463	1.08347	0.226468	4.78419	1.72e-06	5.74e-05	SEMA7A	67
416.567	1.08347	0.242396	4.46985	7.83e-06	0.000200595	GADD45A	68
86.2053	1.09151	0.264342	4.12916	3.64e-05	0.000707005	LOC489534	69
94.5721	1.09542	0.219244	4.99635	5.84e-07	2.31e-05	CA13	70
236.047	1.09755	0.238889	4.5944	4.34e-06	0.000121922	EBF1	71
175.254	1.0981	0.185833	5.90909	3.44e-09	2.83e-07	SH2D3C	72
103.87	1.09871	0.201859	5.44299	5.24e-08	3.09e-06	NOVA1	73
226.12	1.09875	0.284056	3.86807	0.000109699	0.00170642	LAMC3	74
263.201	1.09924	0.267378	4.11118	3.94e-05	0.000756298	EMR4	75
121.048	1.10699	0.212424	5.21125	1.88e-07	9.02e-06	SELPLG	76
177.038	1.10739	0.219716	5.04007	4.65e-07	1.94e-05	IRAG2	77
1011.51	1.11031	0.259397	4.28034	1.87e-05	0.000407897	CEACAM28	78
354.267	1.11195	0.258718	4.29793	1.72e-05	0.000384027	PLAUR	79
212.284	1.11505	0.240569	4.63507	3.57e-06	0.000106655	PIK3CG	80
286.173	1.11557	0.268264	4.15848	3.2e-05	0.000635682	RASGRP1	81
5725.5	1.1185	0.209707	5.33362	9.63e-08	5.14e-06	HTRA1	82
77.321	1.11918	0.281135	3.98093	6.86e-05	0.00118642	S1PR3	83
36.6064	1.12	0.340965	3.2848	0.00102056	0.00976368	FANK1	84
49.7448	1.12135	0.336265	3.33471	0.00085388	0.00857927	CACNA1A	85
256.424	1.12178	0.223529	5.01852	5.21e-07	2.09e-05	ROBO4	86
7778.27	1.12331	0.202308	5.55247	2.82e-08	1.78e-06	IGFBP7	87
835.916	1.12564	0.160052	7.03296	2.02e-12	4.03e-10	PTPRB	88
10475.4	1.12765	0.224319	5.02697	4.98e-07	2.04e-05	CTSK	89
1753.08	1.12796	0.269596	4.1839	2.87e-05	0.000578409	AQP1	90
157.642	1.13118	0.172484	6.55813	5.45e-11	7.71e-09	SYNE3	91
128.87	1.13156	0.262677	4.3078	1.65e-05	0.000370315	SHE	92
722.129	1.13225	0.151239	7.48652	7.07e-14	2.18e-11	FYN	93
28.5515	1.13388	0.261718	4.33244	1.47e-05	0.000339585	NOS2	94
602.225	1.13642	0.160831	7.06598	1.59e-12	3.3e-10	F2R	95
122.85	1.13802	0.221999	5.12623	2.96e-07	1.32e-05	PPP1R16B	96
306.684	1.14011	0.229572	4.96622	6.83e-07	2.58e-05	RAC2	97
248.947	1.14058	0.337953	3.37498	0.000738222	0.00764403	GALNT15	98
3784.87	1.14121	0.193684	5.8921	3.81e-09	3.07e-07	FSTL1	99
25.0648	1.14222	0.332447	3.4358	0.000590796	0.00638013	SHOX2	100
68.9558	1.1465	0.297836	3.84943	0.000118393	0.00182272	PMAIP1	101
13.2547	1.14776	0.340911	3.36674	0.000760626	0.00784126	P2RX3	102
498.748	1.14882	0.251804	4.56235	5.06e-06	0.00013784	SRGN	103
26.4076	1.15624	0.257482	4.49057	7.1e-06	0.000184643	AP3M2	104
63.2347	1.16622	0.249096	4.68182	2.84e-06	8.8e-05	F8	105
18.7962	1.16913	0.35088	3.332	0.00086225	0.00861723	SATB2	106
270.471	1.17045	0.253166	4.62327	3.78e-06	0.000110866	EPB41L3	107
174.26	1.17093	0.301455	3.88427	0.000102639	0.00161361	LOC609800	108
97.2947	1.17213	0.34119	3.43542	0.000591646	0.00638088	TREM1	109
338.63	1.17311	0.200695	5.84525	5.06e-09	3.96e-07	CPED1	110
109.54	1.17448	0.262199	4.47936	7.49e-06	0.000193074	IL2RB	111
1623.66	1.1762	0.200777	5.85822	4.68e-09	3.7e-07	CD163	112
96.1973	1.17636	0.28076	4.1899	2.79e-05	0.000568954	UNC5A	113
57.7499	1.17817	0.353573	3.33218	0.000861695	0.00861695	CD96	114
14672.6	1.18237	0.274878	4.30144	1.7e-05	0.000379539	LUM	115
374.228	1.18339	0.215324	5.49584	3.89e-08	2.36e-06	APOL5	116
27.4389	1.18517	0.319883	3.70502	0.000211376	0.00287521	HOXB6	117
100.468	1.18818	0.333008	3.56802	0.000359695	0.00434467	PDCD1LG2	118
739.42	1.19496	0.276978	4.31427	1.6e-05	0.000362296	THBS3	119
203.931	1.19709	0.280918	4.26134	2.03e-05	0.000438307	PIM2	120
82.9688	1.19949	0.265461	4.5185	6.23e-06	0.000164501	CCL14	121
52.2905	1.19981	0.34665	3.46117	0.000537838	0.00593765	CRLF2	122
150.732	1.20048	0.199785	6.00883	1.87e-09	1.66e-07	EVI2A	123
81.1294	1.20263	0.282375	4.25896	2.05e-05	0.000439903	LHX6	124
535.917	1.20331	0.231842	5.19021	2.1e-07	9.95e-06	CD109	125
192.377	1.20408	0.244183	4.93106	8.18e-07	3.01e-05	DACT1	126
179.024	1.20485	0.362813	3.32085	0.000897448	0.00885532	IDO1	127
100.076	1.2054	0.323701	3.7238	0.000196247	0.00272021	SGCE	128
740.294	1.20582	0.235926	5.11102	3.2e-07	1.42e-05	VSIG4	129
221.017	1.20995	0.244575	4.94715	7.53e-07	2.81e-05	AFAP1L1	130
228.361	1.21348	0.282445	4.29633	1.74e-05	0.00038533	ADAMTS17	131
106.305	1.21477	0.335142	3.62464	0.000289361	0.00369325	GPM6A	132
1145.06	1.21479	0.315696	3.84797	0.000119099	0.00182841	ADAMTS4	133
13.9781	1.21485	0.365313	3.3255	0.000882595	0.00876164	SOD3	134
1761.23	1.21541	0.224759	5.40761	6.39e-08	3.66e-06	MPEG1	135
129.985	1.21594	0.272668	4.45941	8.22e-06	0.000209631	DEPP1	136
700.805	1.21738	0.232587	5.23406	1.66e-07	8.05e-06	TIE1	137
832.275	1.21923	0.260684	4.67706	2.91e-06	8.99e-05	FLNC	138
228.77	1.22085	0.262876	4.64422	3.41e-06	0.000102975	CLEC11A	139
50.0065	1.22275	0.232602	5.25684	1.47e-07	7.24e-06	MEIS1	140
17.5998	1.22476	0.339708	3.60534	0.000311744	0.00390629	PRF1	141
269.617	1.22506	0.222153	5.5145	3.5e-08	2.16e-06	PRDM1	142
16.045	1.22775	0.273975	4.48123	7.42e-06	0.00019174	GAB3	143
414.178	1.22932	0.339967	3.616	0.000299191	0.00379207	ESM1	144
363.073	1.23003	0.22884	5.37507	7.66e-08	4.28e-06	XYLT1	145
62.8254	1.23057	0.300177	4.09949	4.14e-05	0.000788103	PDE1B	146
118.165	1.23124	0.361315	3.40767	0.000655212	0.00692483	RRAD	147
374.977	1.23386	0.268173	4.601	4.2e-06	0.00011935	TSPAN18	148
41.9604	1.23561	0.25129	4.91707	8.78e-07	3.2e-05	GRAP2	149
83.4602	1.23582	0.364658	3.38897	0.000701554	0.00731065	CD79B	150
6637.83	1.23687	0.199231	6.20823	5.36e-10	5.96e-08	LAMA4	151
371.348	1.23733	0.202709	6.10395	1.03e-09	1.03e-07	PTGIS	152
1600.83	1.23828	0.234471	5.28119	1.28e-07	6.5e-06	LYZ	153
198.254	1.23887	0.283063	4.37665	1.21e-05	0.000287232	B3GNT9	154
66.3391	1.24395	0.250461	4.96665	6.81e-07	2.58e-05	HRH2	155
1451.62	1.24451	0.211963	5.87136	4.32e-09	3.43e-07	ADAMTS2	156
65.3586	1.24722	0.273964	4.55251	5.3e-06	0.000142553	WSCD1	157
3232.88	1.24801	0.200287	6.23109	4.63e-10	5.22e-08	LSP1	158
49.6409	1.24992	0.230729	5.41726	6.05e-08	3.48e-06	EXOC3L1	159
161.223	1.25526	0.282416	4.44473	8.8e-06	0.000221024	SRPX2	160
23.7842	1.2567	0.367339	3.42108	0.00062372	0.00667834	FAM124B	161
862.004	1.25723	0.200488	6.27085	3.59e-10	4.08e-08	CD34	162
198.873	1.2586	0.310342	4.05551	5e-05	0.000915831	GLI1	163
97.1127	1.25894	0.313849	4.0113	6.04e-05	0.00107176	IL18RAP	164
76.7804	1.26033	0.228268	5.5213	3.37e-08	2.09e-06	TESPA1	165
68.4269	1.2664	0.342573	3.69672	0.000218406	0.00295363	POU2AF1	166
153.269	1.26706	0.276714	4.57894	4.67e-06	0.000129726	RASL11A	167
19.2959	1.26812	0.349507	3.6283	0.000285292	0.00365845	WNT16	168
398.619	1.27412	0.267849	4.75685	1.97e-06	6.46e-05	PLXDC1	169
606.244	1.27463	0.2803	4.54738	5.43e-06	0.000145593	EMCN	170
280.312	1.27567	0.304179	4.19384	2.74e-05	0.000560552	PAPPA	171
55.5102	1.27569	0.276134	4.61982	3.84e-06	0.000111735	RUBCNL	172
16.7724	1.28206	0.345596	3.7097	0.000207506	0.00283436	CD28	173
97.3622	1.28479	0.322879	3.97918	6.92e-05	0.00118891	SLAMF7	174
84.8202	1.28873	0.224024	5.75266	8.79e-09	6.33e-07	TNFAIP8L3	175
78.1036	1.29116	0.230337	5.60553	2.08e-08	1.33e-06	WFDC1	176
4057.55	1.29523	0.193477	6.69447	2.16e-11	3.37e-09	ITGA5	177
8.6367	1.2988	0.375981	3.45444	0.000551446	0.00604705	TRPC3	178
679.483	1.30131	0.258608	5.03199	4.85e-07	1.99e-05	KLF4	179
65.9331	1.3018	0.364964	3.56692	0.000361199	0.00435838	CXCR3	180
103.444	1.30304	0.346191	3.76394	0.000167259	0.00238836	GZMK	181
133.921	1.30445	0.389482	3.34918	0.000810504	0.00822578	SELE	182
490.02	1.30881	0.183145	7.14629	8.92e-13	1.97e-10	DLC1	183
165.331	1.3105	0.362475	3.61543	0.000299852	0.00379751	TGM1	184
13.8044	1.31202	0.389985	3.36428	0.000767434	0.00789255	GPR82	185
239.676	1.31229	0.247917	5.29328	1.2e-07	6.22e-06	CD93	186
727.308	1.3129	0.267016	4.91694	8.79e-07	3.2e-05	MEGF6	187
2029.81	1.31671	0.345184	3.81451	0.000136451	0.00203887	MMP12	188
43.5743	1.31787	0.244931	5.38058	7.42e-08	4.17e-06	FRMD3	189
67.3999	1.31813	0.240527	5.48017	4.25e-08	2.55e-06	P2RX5	190
31.1065	1.31824	0.356399	3.69876	0.000216655	0.0029392	OGDHL	191
73.9952	1.3191	0.222297	5.93397	2.96e-09	2.49e-07	ZDHHC14	192
429.812	1.31934	0.180428	7.31228	2.63e-13	6.93e-11	EMILIN1	193
41.5859	1.3208	0.279834	4.71994	2.36e-06	7.48e-05	MYCT1	194
128.364	1.32234	0.33783	3.91422	9.07e-05	0.00146926	FAM167B	195
504.005	1.32294	0.232018	5.70188	1.18e-08	8.11e-07	THBD	196
789.805	1.32377	0.188749	7.01339	2.33e-12	4.53e-10	ECM1	197
98.668	1.3251	0.298421	4.44036	8.98e-06	0.000224517	SLC14A1	198
1164.88	1.32594	0.251634	5.26934	1.37e-07	6.91e-06	HMCN1	199
1362.2	1.32702	0.21744	6.10294	1.04e-09	1.03e-07	STAB1	200
93.0013	1.32709	0.227321	5.83796	5.28e-09	4.09e-07	BCL6B	201
416.343	1.32753	0.183416	7.2378	4.56e-13	1.05e-10	ANTXR2	202
52.1551	1.33052	0.384656	3.45899	0.000542204	0.00598181	CADM3	203
198.682	1.33062	0.276243	4.81685	1.46e-06	5e-05	ELN	204
299.616	1.33138	0.240252	5.54158	3e-08	1.89e-06	ABCC9	205
41.6582	1.33179	0.36138	3.68529	0.000228438	0.00306144	ADAMTS19	206
9.76374	1.33386	0.33673	3.96123	7.46e-05	0.00125815	FASLG	207
95.5792	1.33415	0.298447	4.47032	7.81e-06	0.000200471	PDE3A	208
22.8466	1.33733	0.331914	4.02915	5.6e-05	0.00100895	GUCY1A2	209
6132.2	1.33771	0.353445	3.78478	0.000153848	0.00223791	SMPDL3A	210
161.115	1.34291	0.32812	4.09274	4.26e-05	0.000805788	COCH	211
38.5003	1.34997	0.37272	3.62193	0.000292409	0.00372924	LOC608975	212
121.718	1.35442	0.262415	5.16135	2.45e-07	1.13e-05	ADGRE1	213
102.185	1.35554	0.349845	3.8747	0.000106756	0.0016687	FCER1A	214
346.934	1.35807	0.197335	6.88204	5.9e-12	1e-09	CSGALNACT1	215
97.1173	1.36295	0.270461	5.03935	4.67e-07	1.94e-05	HIC1	216
1652.09	1.36302	0.160491	8.49281	2.02e-17	1.94e-14	DAB2	217
304.489	1.36473	0.18854	7.23842	4.54e-13	1.05e-10	CLIC2	218
28.9406	1.36861	0.310307	4.41052	1.03e-05	0.000251654	NR5A2	219
160.405	1.36969	0.357064	3.83598	0.000125065	0.00190038	MEST	220
6614.84	1.37218	0.175675	7.81091	5.68e-15	2.16e-12	HSPG2	221
162.84	1.3762	0.356873	3.85626	0.000115136	0.00177928	ADAMDEC1	222
1316.02	1.37983	0.361315	3.81891	0.000134042	0.00201617	SERPINA9	223
185.55	1.38077	0.227314	6.07431	1.25e-09	1.19e-07	P4HA3	224
39.5744	1.38087	0.273694	5.04531	4.53e-07	1.89e-05	GPR68	225
272.486	1.3823	0.325219	4.25035	2.13e-05	0.000454379	CLEC2D	226
1458.06	1.38261	0.31987	4.32241	1.54e-05	0.000351934	GPRC5A	227
49.451	1.38328	0.294905	4.6906	2.72e-06	8.48e-05	CTLA4	228
77.225	1.38776	0.330172	4.20315	2.63e-05	0.000541357	TBX15	229
6.53954	1.38994	0.377325	3.68367	0.000229897	0.00307847	KCNJ4	230
34.3018	1.39123	0.34712	4.00793	6.13e-05	0.0010827	ADGRE3	231
185.335	1.39157	0.254656	5.46448	4.64e-08	2.76e-06	HSPA12B	232
2949.24	1.39402	0.242794	5.74157	9.38e-09	6.67e-07	THY1	233
181.387	1.39475	0.199021	7.00808	2.42e-12	4.59e-10	RFTN1	234
666.256	1.39512	0.408016	3.41926	0.000627912	0.00671135	LOC607368	235
46.1029	1.39678	0.317879	4.39407	1.11e-05	0.000269069	CYGB	236
23.1193	1.40613	0.30778	4.56862	4.91e-06	0.000134679	TVP23A	237
36.6613	1.40619	0.388845	3.61631	0.000298828	0.00379041	CCL24	238
63.6471	1.40765	0.326816	4.30716	1.65e-05	0.000370372	FAIM2	239
74.7639	1.40803	0.255438	5.51222	3.54e-08	2.18e-06	LRRN4CL	240
17.658	1.41159	0.396763	3.55775	0.000374044	0.00447702	LOC482987	241
160.146	1.42008	0.248884	5.70579	1.16e-08	7.96e-07	ECSCR	242
827.7	1.42172	0.195139	7.28569	3.2e-13	7.93e-11	CDH5	243
69.8037	1.42502	0.319929	4.45417	8.42e-06	0.000213152	ABCA12	244
1823.93	1.42643	0.208328	6.84703	7.54e-12	1.26e-09	DPYSL3	245
21.2632	1.43032	0.363061	3.93962	8.16e-05	0.00134713	IGF2BP3	246
607.088	1.43322	0.203417	7.04572	1.85e-12	3.77e-10	FZD2	247
25.1976	1.43394	0.318128	4.50743	6.56e-06	0.000171927	C1QTNF7	248
18.7561	1.43674	0.369747	3.88575	0.000102013	0.0016053	TMEM26	249
389.088	1.43943	0.251074	5.7331	9.86e-09	6.92e-07	DNM1	250
51.6018	1.43962	0.377142	3.81718	0.000134987	0.00202853	BTLA	251
305.163	1.44039	0.179295	8.03361	9.46e-16	3.87e-13	ENTPD1	252
59.6159	1.44092	0.40426	3.56434	0.000364775	0.00438458	SLC6A15	253
5696.53	1.44172	0.278348	5.17959	2.22e-07	1.04e-05	MXRA5	254
82.7203	1.44403	0.342836	4.21201	2.53e-05	0.000524236	CHST7	255
496.447	1.44909	0.21447	6.7566	1.41e-11	2.26e-09	ADGRL4	256
19.5122	1.45023	0.425553	3.40787	0.000654712	0.00692402	CHSY3	257
530.073	1.45088	0.238464	6.08428	1.17e-09	1.13e-07	VWA5A	258
62.8239	1.45478	0.263782	5.51507	3.49e-08	2.16e-06	DIPK2B	259
51.8381	1.45949	0.310886	4.69463	2.67e-06	8.35e-05	ITK	260
6446.66	1.46114	0.227409	6.42515	1.32e-10	1.68e-08	COL4A1	261
33.3991	1.46802	0.396011	3.70703	0.000209703	0.0028572	KRT75	262
285.982	1.46871	0.254912	5.76162	8.33e-09	6.08e-07	CD248	263
197.027	1.47513	0.26363	5.59543	2.2e-08	1.4e-06	APOLD1	264
27.0898	1.47513	0.343052	4.30002	1.71e-05	0.000380948	IL13RA2	265
775.916	1.47543	0.284528	5.18553	2.15e-07	1.01e-05	SLC2A3	266
56.3244	1.4756	0.375992	3.92456	8.69e-05	0.00142206	CAMKV	267
5376.63	1.47631	0.219784	6.71708	1.85e-11	2.94e-09	VWF	268
131.643	1.47673	0.299996	4.92251	8.54e-07	3.13e-05	CCL13	269
63.7062	1.4773	0.275652	5.35928	8.36e-08	4.57e-06	CCR2	270
168.715	1.48005	0.228746	6.47028	9.78e-11	1.31e-08	PCDH12	271
58.7109	1.48218	0.293671	5.04706	4.49e-07	1.88e-05	MSC	272
9.18546	1.48493	0.441711	3.36177	0.00077446	0.0079438	XCR1	273
60.5944	1.48797	0.250347	5.94364	2.79e-09	2.37e-07	ZFPM2	274
7.63235	1.48973	0.42824	3.47874	0.000503781	0.00567665	DNER	275
415.711	1.49146	0.368535	4.047	5.19e-05	0.000940365	ACKR1	276
12.9827	1.49149	0.404525	3.68701	0.0002269	0.00304583	OCA2	277
810.449	1.50337	0.263383	5.70793	1.14e-08	7.89e-07	SMOC2	278
3552.82	1.50365	0.252497	5.95511	2.6e-09	2.24e-07	LAMA2	279
132.845	1.50751	0.410604	3.67146	0.000241173	0.00320584	MZB1	280
7.16515	1.50859	0.412922	3.65345	0.000258742	0.00339249	LOC489516	281
224.053	1.5099	0.425548	3.54813	0.000387971	0.00458996	KERA	282
323.152	1.51233	0.245095	6.17038	6.81e-10	7.19e-08	ITGBL1	283
210.613	1.51365	0.267811	5.65195	1.59e-08	1.04e-06	DKK2	284
83.0606	1.51397	0.401431	3.77143	0.000162313	0.00233611	TNFRSF17	285
22.4996	1.515	0.338082	4.48117	7.42e-06	0.00019174	ZPLD1	286
1601.59	1.517	0.327617	4.6304	3.65e-06	0.000108294	ENPP2	287
49.9124	1.51811	0.358954	4.22926	2.34e-05	0.000491468	NAPSA	288
308.777	1.52099	0.276394	5.50297	3.73e-08	2.28e-06	CTHRC1	289
37.8344	1.52208	0.411585	3.69809	0.000217227	0.00294256	ASIC2	290
12.239	1.52239	0.416522	3.65501	0.000257174	0.00338278	CYP19A1	291
3661.77	1.52259	0.23382	6.5118	7.43e-11	1.02e-08	COL15A1	292
9.10689	1.52913	0.423462	3.61102	0.000304996	0.00385155	LAX1	293
257.402	1.53298	0.213492	7.18052	6.94e-13	1.58e-10	RASGRP3	294
12.5278	1.53434	0.359271	4.2707	1.95e-05	0.000423671	LOC100686622	295
26.4491	1.53669	0.359973	4.2689	1.96e-05	0.000425965	FGF18	296
252.964	1.54201	0.33085	4.66075	3.15e-06	9.65e-05	INHBA	297
100.623	1.54851	0.228988	6.76241	1.36e-11	2.2e-09	ANGPT2	298
58.9556	1.54939	0.298633	5.18826	2.12e-07	1e-05	EBF3	299
97.6274	1.55049	0.335522	4.62113	3.82e-06	0.000111431	DGAT2	300
84.5986	1.5543	0.305987	5.07962	3.78e-07	1.63e-05	AVPR1A	301
22.7194	1.5554	0.428642	3.62866	0.000284894	0.00365845	P2RY10	302
108.708	1.56766	0.293709	5.33748	9.42e-08	5.05e-06	MFAP2	303
27.855	1.56984	0.352262	4.45646	8.33e-06	0.000211638	NNMT	304
337.475	1.57519	0.479057	3.28811	0.00100863	0.00967236	MMP13	305
1340.59	1.57527	0.401754	3.92098	8.82e-05	0.00144049	MFAP4	306
194.935	1.57617	0.228173	6.90777	4.92e-12	8.75e-10	SLC38A5	307
166.159	1.58222	0.352724	4.48571	7.27e-06	0.000188598	IL3RA	308
445.072	1.58657	0.3584	4.42682	9.56e-06	0.000236708	STRA6	309
8.15924	1.58973	0.36329	4.37594	1.21e-05	0.000287754	LOC475563	310
7255.24	1.60181	0.260579	6.14713	7.89e-10	8.06e-08	C3	311
50.3606	1.60192	0.451417	3.54866	0.000387201	0.00458517	NDNF	312
183.567	1.60275	0.282653	5.67038	1.42e-08	9.55e-07	ENO2	313
124.958	1.60664	0.472075	3.40337	0.000665601	0.00701649	FABP4	314
1493.75	1.60678	0.303288	5.29787	1.17e-07	6.08e-06	PI16	315
760.375	1.60753	0.231691	6.93824	3.97e-12	7.29e-10	NID2	316
5.12663	1.60914	0.44844	3.5883	0.000332841	0.00411334	HOXB5	317
78.6953	1.60937	0.334475	4.81163	1.5e-06	5.12e-05	CMA1	318
179.522	1.61708	0.233276	6.93205	4.15e-12	7.54e-10	ADAMTS7	319
9.55415	1.61709	0.434047	3.72562	0.000194836	0.00270651	CABP7	320
42.4886	1.62138	0.315357	5.14141	2.73e-07	1.24e-05	P2RY12	321
136.289	1.62649	0.247737	6.56539	5.19e-11	7.44e-09	SELP	322
1006.47	1.62862	0.403488	4.03635	5.43e-05	0.000980791	LOC106559118	323
27.4714	1.62869	0.267186	6.0957	1.09e-09	1.06e-07	KCTD16	324
404.538	1.63089	0.408392	3.99344	6.51e-05	0.00113876	TNFRSF11B	325
626.2	1.63122	0.381079	4.28054	1.86e-05	0.000407897	COL8A1	326
525.605	1.63758	0.226037	7.24474	4.33e-13	1.03e-10	CSF2RB	327
1103.07	1.63915	0.259102	6.32629	2.51e-10	2.98e-08	FHL1	328
293.037	1.63923	0.263666	6.21707	5.07e-10	5.67e-08	TPC3	329
521.247	1.64101	0.217119	7.55812	4.09e-14	1.34e-11	MMP19	330
29.9788	1.64407	0.348872	4.71253	2.45e-06	7.71e-05	NIBAN3	331
222.925	1.64523	0.364642	4.51191	6.42e-06	0.000169425	CCN5	332
102.851	1.64888	0.3204	5.14631	2.66e-07	1.21e-05	IL1R2	333
248.457	1.64889	0.25026	6.58872	4.44e-11	6.48e-09	ITGAM	334
23.9647	1.65421	0.472367	3.50196	0.000461846	0.00529535	SCN3A	335
507.608	1.65842	0.225409	7.35737	1.88e-13	5.38e-11	PROS1	336
2784.2	1.66379	0.211709	7.85883	3.88e-15	1.51e-12	PECAM1	337
182.378	1.67292	0.466497	3.58613	0.000335617	0.00413826	FZD10	338
9.05577	1.67479	0.445972	3.75536	0.00017309	0.00246303	LOC100686711	339
138.507	1.67517	0.273218	6.13126	8.72e-10	8.8e-08	PROCR	340
62.094	1.67631	0.282269	5.93868	2.87e-09	2.43e-07	CYP27B1	341
325.648	1.68164	0.348099	4.83091	1.36e-06	4.7e-05	ADGRG2	342
1604.27	1.68168	0.229246	7.3357	2.21e-13	6.11e-11	SLIT3	343
226.363	1.68539	0.404452	4.1671	3.08e-05	0.000615998	ADCYAP1R1	344
324.852	1.68899	0.291732	5.78955	7.06e-09	5.25e-07	C1QTNF6	345
31.583	1.69009	0.515577	3.27806	0.00104523	0.00994734	GPR87	346
400.644	1.69165	0.20981	8.06276	7.46e-16	3.25e-13	FZD4	347
101.333	1.69964	0.223886	7.59154	3.16e-14	1.08e-11	PDE10A	348
241.853	1.7004	0.328153	5.18173	2.2e-07	1.03e-05	SELL	349
65.1237	1.70162	0.327646	5.19348	2.06e-07	9.81e-06	RGS16	350
217.707	1.70805	0.355738	4.80144	1.58e-06	5.34e-05	RPS19	351
267.836	1.7102	0.376561	4.54163	5.58e-06	0.000149128	PKHD1L1	352
5.45972	1.71121	0.486591	3.51673	0.000436897	0.00506974	RAB3B	353
2645.4	1.7164	0.326916	5.25026	1.52e-07	7.46e-06	SERPINF1	354
11.0532	1.71715	0.333081	5.15537	2.53e-07	1.16e-05	PTGIR	355
25.5661	1.72122	0.514796	3.3435	0.000827294	0.00836503	NOX5	356
284.043	1.72227	0.338357	5.0901	3.58e-07	1.55e-05	CA12	357
8662.33	1.72378	0.231109	7.45871	8.74e-14	2.65e-11	FBN1	358
21.454	1.7246	0.370799	4.65103	3.3e-06	0.000100001	PRKCQ	359
10.7464	1.72566	0.43531	3.96421	7.36e-05	0.00124381	LY6G6C	360
300.828	1.72749	0.267265	6.46359	1.02e-10	1.36e-08	ADAM12	361
57.2356	1.72868	0.307536	5.62109	1.9e-08	1.22e-06	HTR2B	362
44.4336	1.73146	0.331642	5.22088	1.78e-07	8.59e-06	TWIST2	363
17.8415	1.73172	0.42759	4.04996	5.12e-05	0.000932675	GSC	364
24.3533	1.73411	0.370329	4.68261	2.83e-06	8.79e-05	HPGD	365
10.0206	1.73613	0.442061	3.92736	8.59e-05	0.00140951	EOMES	366
3729.39	1.74006	0.231687	7.51041	5.89e-14	1.85e-11	FBLN2	367
6.47923	1.74013	0.39656	4.38806	1.14e-05	0.000276205	SMCO3	368
152.078	1.74213	0.315478	5.5222	3.35e-08	2.09e-06	ACKR2	369
70.0622	1.74297	0.37619	4.63322	3.6e-06	0.000107218	CCN4	370
151.175	1.74599	0.290372	6.01296	1.82e-09	1.63e-07	PRUNE2	371
137.083	1.74656	0.282934	6.17302	6.7e-10	7.11e-08	COL21A1	372
4.99146	1.74724	0.476167	3.66939	0.000243126	0.00322655	RS1	373
151.945	1.74738	0.215281	8.11673	4.79e-16	2.37e-13	BMP6	374
12.9812	1.75981	0.414685	4.24374	2.2e-05	0.000465561	TMOD2	375
30.6616	1.76427	0.470402	3.75055	0.000176444	0.00250205	SLC1A7	376
90.1325	1.76599	0.35465	4.97954	6.37e-07	2.45e-05	GXYLT2	377
184.077	1.76899	0.242091	7.30714	2.73e-13	6.98e-11	PDPN	378
854.597	1.77245	0.264855	6.69213	2.2e-11	3.39e-09	MEDAG	379
524.498	1.77731	0.252364	7.04265	1.89e-12	3.81e-10	HTRA3	380
29.3135	1.77846	0.441609	4.02723	5.64e-05	0.00101402	CYP4B1	381
3158.01	1.7803	0.366487	4.85774	1.19e-06	4.18e-05	C7	382
408.293	1.78112	0.291793	6.10408	1.03e-09	1.03e-07	ADAM33	383
1613.78	1.78163	0.217294	8.19916	2.42e-16	1.52e-13	MRC1	384
10.76	1.78403	0.428523	4.16321	3.14e-05	0.00062569	ZNF385D	385
10.9268	1.78532	0.498967	3.57803	0.000346197	0.00422412	TRIM72	386
41.69	1.78879	0.434629	4.11567	3.86e-05	0.00074434	FGFR4	387
556.922	1.79556	0.272127	6.59822	4.16e-11	6.13e-09	CRISPLD2	388
1289.08	1.79598	0.34352	5.22817	1.71e-07	8.28e-06	TFPI2	389
35.9382	1.79667	0.345067	5.20674	1.92e-07	9.21e-06	RXFP1	390
31.5138	1.79906	0.403419	4.45954	8.21e-06	0.000209631	XPNPEP2	391
83.8083	1.79944	0.368661	4.88103	1.06e-06	3.77e-05	ALOX12	392
2695.9	1.79953	0.219073	8.21429	2.13e-16	1.4e-13	PDGFRB	393
235.09	1.80288	0.281831	6.39701	1.58e-10	1.97e-08	AOAH	394
5.08691	1.80426	0.513664	3.51253	0.00044387	0.00513972	LRRC3	395
13.4912	1.80945	0.3684	4.91164	9.03e-07	3.27e-05	IGF1	396
5.11429	1.81124	0.546107	3.31664	0.000911078	0.00897169	SLC26A8	397
331.163	1.82116	0.288181	6.31951	2.62e-10	3.09e-08	ITGB3	398
206.735	1.82687	0.490708	3.72293	0.000196922	0.00272623	LOC612177	399
46.8921	1.82739	0.535203	3.4144	0.000639234	0.00679108	ANKRD1	400
2457.94	1.82846	0.247474	7.38849	1.49e-13	4.41e-11	SVEP1	401
64.1361	1.83513	0.315059	5.82471	5.72e-09	4.39e-07	EBF2	402
21.067	1.83555	0.464531	3.9514	7.77e-05	0.00129608	IGLON5	403
8.10964	1.84127	0.415949	4.42668	9.57e-06	0.000236708	SUCNR1	404
22.0599	1.85148	0.387806	4.77424	1.8e-06	5.98e-05	RASD2	405
256.086	1.85903	0.19845	9.36777	7.41e-21	3.03e-17	ADAM19	406
12.5038	1.85991	0.522705	3.55824	0.000373342	0.0044719	FGF10	407
29.6638	1.86204	0.505567	3.68307	0.000230441	0.00308323	PAX9	408
26.683	1.86221	0.451631	4.1233	3.73e-05	0.000720958	LOC102155749	409
3577.88	1.86817	0.262706	7.11127	1.15e-12	2.45e-10	TNXB	410
33107.5	1.87301	0.311411	6.0146	1.8e-09	1.63e-07	COL1A2	411
124.394	1.87639	0.295792	6.34361	2.24e-10	2.72e-08	MMP23	412
10.7564	1.88129	0.398994	4.71509	2.42e-06	7.63e-05	TNFRSF9	413
147.918	1.88794	0.232163	8.13197	4.22e-16	2.16e-13	TMEM176B	414
173.57	1.89363	0.460902	4.10854	3.98e-05	0.000762294	GJB2	415
39.5615	1.89669	0.527362	3.59656	0.000322451	0.00401835	CIDEA	416
5.24236	1.89714	0.549574	3.45203	0.000556387	0.00608585	TRPC7	417
7.24515	1.9019	0.570059	3.33633	0.000848932	0.00853631	CD70	418
3.62851	1.90245	0.579357	3.28372	0.00102448	0.00977347	WNT2B	419
32.2994	1.90884	0.397549	4.80152	1.57e-06	5.34e-05	LOC481634	420
127.163	1.9126	0.295204	6.47892	9.24e-11	1.26e-08	IRF4	421
811.176	1.91667	0.273222	7.01508	2.3e-12	4.53e-10	PODN	422
42193.2	1.92088	0.268598	7.15152	8.58e-13	1.92e-10	COL3A1	423
128.806	1.92297	0.399931	4.80826	1.52e-06	5.19e-05	LOC607055	424
264.262	1.92987	0.27163	7.10479	1.21e-12	2.53e-10	OLFML1	425
6.68302	1.9323	0.540565	3.57459	0.000350776	0.00427043	LPAR4	426
35.9971	1.9391	0.56259	3.44674	0.000567394	0.00617636	LOC484865	427
12.061	1.94238	0.444017	4.37456	1.22e-05	0.000288741	LOC610632	428
119.936	1.95082	0.214891	9.07819	1.1e-19	2.41e-16	LRRC32	429
1304.28	1.95176	0.268283	7.27502	3.46e-13	8.45e-11	VCAM1	430
24.3122	1.95235	0.364595	5.35485	8.56e-08	4.67e-06	MMP27	431
605.817	1.95312	0.386384	5.05487	4.31e-07	1.82e-05	L1CAM	432
1697.05	1.96058	0.216142	9.07079	1.18e-19	2.41e-16	PXDN	433
12.0116	1.96355	0.502103	3.91066	9.2e-05	0.00148122	KCNG1	434
176.386	1.96659	0.318174	6.18086	6.38e-10	6.86e-08	LOX	435
158.631	1.98748	0.425134	4.67495	2.94e-06	9.07e-05	LOC100049001	436
47.2069	1.98928	0.409951	4.85249	1.22e-06	4.27e-05	TMEM132E	437
35.0229	1.99117	0.532549	3.73895	0.000184794	0.00259569	LYPD3	438
52.5535	1.99584	0.568527	3.51054	0.000447192	0.00517086	GDF10	439
37.5625	2.00189	0.547874	3.65392	0.000258262	0.00339249	SOSTDC1	440
742.643	2.00308	0.2858	7.00869	2.41e-12	4.59e-10	SERPINE1	441
26.4125	2.01177	0.350862	5.73378	9.82e-09	6.92e-07	DHRS9	442
107.036	2.01635	0.306698	6.57437	4.89e-11	7.07e-09	CEMIP	443
177.013	2.02377	0.424524	4.76716	1.87e-06	6.15e-05	VEGFD	444
84.4807	2.02937	0.241672	8.39721	4.57e-17	3.93e-14	TFPI	445
81.4324	2.04341	0.351302	5.81667	6e-09	4.57e-07	C1QTNF3	446
124.758	2.04506	0.537928	3.80173	0.000143688	0.0021203	NELL2	447
31.577	2.05092	0.516863	3.96802	7.25e-05	0.00123174	CNTN4	448
34.2044	2.05212	0.310889	6.60083	4.09e-11	6.08e-09	SERPINB10	449
34.305	2.05463	0.378353	5.43045	5.62e-08	3.26e-06	CLEC4O	450
61.6061	2.05839	0.383689	5.36473	8.11e-08	4.51e-06	F2RL2	451
251.877	2.06485	0.450372	4.58477	4.54e-06	0.00012659	SERPINB2	452
175.152	2.07072	0.257551	8.04005	8.98e-16	3.76e-13	TMEM176A	453
10.3432	2.07357	0.483193	4.2914	1.78e-05	0.000392823	FCRL2	454
88.7468	2.07392	0.415357	4.99309	5.94e-07	2.34e-05	ADGRD1	455
29.3787	2.10822	0.479659	4.39525	1.11e-05	0.000268005	SFRP5	456
9415.82	2.11097	0.22132	9.5381	1.45e-21	7.93e-18	FBLN1	457
5052.55	2.11395	0.233547	9.05146	1.41e-19	2.56e-16	COL5A1	458
110.894	2.11909	0.437431	4.8444	1.27e-06	4.41e-05	CYP26A1	459
102.058	2.12234	0.263275	8.06128	7.55e-16	3.25e-13	KIF26B	460
120.062	2.12545	0.324185	6.5563	5.52e-11	7.71e-09	TNFAIP6	461
438.177	2.12844	0.411857	5.16791	2.37e-07	1.1e-05	CLEC3B	462
4855.12	2.12867	0.344799	6.17365	6.67e-10	7.11e-08	POSTN	463
28.8755	2.13014	0.634872	3.35522	0.000793024	0.00810878	CLDN11	464
334.669	2.13463	0.372415	5.73186	9.93e-09	6.94e-07	OMD	465
177.561	2.15655	0.437669	4.92735	8.34e-07	3.06e-05	LOC448801	466
6.23349	2.16235	0.493287	4.38355	1.17e-05	0.000279505	KCNMB2	467
11.9798	2.16526	0.470837	4.59875	4.25e-06	0.000120025	SPAG17	468
24.0052	2.17129	0.423765	5.12381	2.99e-07	1.34e-05	MEFV	469
343.542	2.17556	0.337168	6.45245	1.1e-10	1.44e-08	TMEM119	470
1068.72	2.17619	0.269895	8.0631	7.44e-16	3.25e-13	FAP	471
19.318	2.1782	0.400464	5.43919	5.35e-08	3.13e-06	NRIP3	472
56.8126	2.17876	0.438675	4.96667	6.81e-07	2.58e-05	MS4A2	473
5.53573	2.18761	0.60574	3.61146	0.000304477	0.00385012	LMX1A	474
484.081	2.2072	0.336625	6.55686	5.5e-11	7.71e-09	MFAP5	475
39839.6	2.21746	0.363697	6.09699	1.08e-09	1.06e-07	FN1	476
214.793	2.22086	0.586383	3.78739	0.000152237	0.00222355	DMRT3	477
52.5877	2.23091	0.360106	6.19513	5.82e-10	6.35e-08	FCER2	478
17291.8	2.23836	0.307166	7.28712	3.17e-13	7.93e-11	DCN	479
4680.1	2.2498	0.366562	6.13759	8.38e-10	8.51e-08	GPNMB	480
237.423	2.25607	0.358819	6.28748	3.23e-10	3.72e-08	CHRDL1	481
3471.84	2.26308	0.277089	8.16736	3.15e-16	1.84e-13	COL14A1	482
4.05697	2.27103	0.689216	3.29509	0.000983902	0.00951034	CCDC172	483
109.115	2.27387	0.378162	6.01294	1.82e-09	1.63e-07	EPHA3	484
61.1808	2.27538	0.428528	5.30976	1.1e-07	5.72e-06	GPC3	485
23.2667	2.31191	0.316078	7.31436	2.59e-13	6.93e-11	LIPC	486
20.2122	2.31474	0.410618	5.63721	1.73e-08	1.13e-06	HDC	487
493.143	2.33383	0.547933	4.25934	2.05e-05	0.000439903	LOC482176	488
64.3052	2.3436	0.618832	3.78712	0.000152401	0.00222355	IL6	489
11.7162	2.35721	0.528991	4.45604	8.35e-06	0.000211638	MAB21L1	490
87.1935	2.36637	0.580884	4.07374	4.63e-05	0.000854705	KLK10	491
80.3951	2.36802	0.54903	4.31311	1.61e-05	0.00036353	BPIFB4	492
10.3604	2.36884	0.445506	5.31719	1.05e-07	5.54e-06	KLHL4	493
9.53651	2.37363	0.680838	3.48634	0.000489679	0.00554449	LOC485469	494
106.378	2.3931	0.27035	8.85187	8.61e-19	1.28e-15	ZFHX4	495
42.8487	2.40042	0.628317	3.82039	0.00013324	0.0020075	KRT23	496
12.3648	2.40529	0.449313	5.35325	8.64e-08	4.69e-06	PTGDR2	497
6.24233	2.41364	0.699283	3.4516	0.000557282	0.00608856	LEP	498
20.2588	2.41873	0.474166	5.10102	3.38e-07	1.49e-05	CMKLR2	499
17.1912	2.42043	0.530439	4.56307	5.04e-06	0.000137667	ASIP	500
341.364	2.42184	0.295732	8.1893	2.63e-16	1.59e-13	ACKR3	501
46.7383	2.42448	0.54959	4.41143	1.03e-05	0.000250972	CERS3	502
279.464	2.42639	0.297812	8.14739	3.72e-16	2.03e-13	IGFBP3	503
11.0931	2.42642	0.716112	3.38833	0.000703198	0.00732312	LOC102153191	504
336.135	2.43164	0.517777	4.6963	2.65e-06	8.3e-05	LOC102155737	505
310.115	2.439	0.301891	8.07907	6.53e-16	3.05e-13	PIEZO2	506
10.9948	2.44095	0.499487	4.88691	1.02e-06	3.67e-05	LOC102155967	507
8903.69	2.45337	0.279904	8.76504	1.87e-18	2.54e-15	COL6A3	508
2652.11	2.45446	0.306837	7.9992	1.25e-15	4.99e-13	CFH	509
41.5747	2.46541	0.399714	6.16794	6.92e-10	7.25e-08	MAP1LC3C	510
17.3768	2.47893	0.407065	6.08976	1.13e-09	1.09e-07	WNT2	511
600.928	2.50056	0.388553	6.43557	1.23e-10	1.58e-08	COMP	512
22.4801	2.50913	0.67292	3.72873	0.000192451	0.00268249	CAPN14	513
2.36479	2.51359	0.693442	3.6248	0.000289189	0.00369325	DNTT	514
16.7377	2.51766	0.49024	5.13556	2.81e-07	1.27e-05	ART4	515
212.894	2.52747	0.400484	6.31104	2.77e-10	3.24e-08	OGN	516
309.888	2.53648	0.311341	8.14696	3.73e-16	2.03e-13	ITGA11	517
204.495	2.56576	0.529241	4.84799	1.25e-06	4.34e-05	CPB1	518
13.7569	2.57303	0.713679	3.6053	0.000311791	0.00390629	COL6A6	519
138.755	2.58972	0.318064	8.14215	3.88e-16	2.05e-13	BMPER	520
137.476	2.59579	0.33473	7.75488	8.84e-15	3.21e-12	PRSS35	521
25.9189	2.60949	0.441503	5.91046	3.41e-09	2.83e-07	WFIKKN2	522
9.09721	2.6105	0.749331	3.48377	0.000494401	0.00558636	ADGRF4	523
12.3994	2.61755	0.632822	4.13632	3.53e-05	0.000688568	FOXF2	524
132.91	2.64588	0.41764	6.33532	2.37e-10	2.85e-08	COL28A1	525
348.574	2.6643	0.552669	4.82078	1.43e-06	4.92e-05	MMP1	526
6.31559	2.67986	0.537604	4.98482	6.2e-07	2.4e-05	SLC17A7	527
27.4215	2.68476	0.715088	3.75444	0.000173728	0.00246995	CDH8	528
9.01697	2.69518	0.810509	3.32529	0.000883271	0.00876304	CCDC73	529
327.657	2.72142	0.326447	8.33649	7.65e-17	6.2e-14	DPT	530
20.8302	2.78736	0.410932	6.78303	1.18e-11	1.92e-09	CCBE1	531
243.205	2.78741	0.512987	5.43369	5.52e-08	3.21e-06	LOC479668	532
6.57009	2.79816	0.603985	4.63282	3.61e-06	0.000107232	TBX5	533
2.82819	2.80521	0.598845	4.68436	2.81e-06	8.73e-05	HTR2A	534
4.58869	2.80701	0.613593	4.5747	4.77e-06	0.00013171	HOXB8	535
34874.8	2.81	0.339476	8.27746	1.26e-16	8.94e-14	COL1A1	536
2.03783	2.81891	0.75531	3.73212	0.000189872	0.00265474	NMUR2	537
11.9848	2.82445	0.820281	3.44328	0.000574712	0.00623941	NTS	538
17.5226	2.83842	0.49251	5.76316	8.26e-09	6.05e-07	TNFSF18	539
257.537	2.85823	0.379715	7.52728	5.18e-14	1.66e-11	HMCN2	540
351.279	2.86364	0.307938	9.2994	1.41e-20	4.62e-17	RBP4	541
13.1895	2.87615	0.536643	5.35952	8.34e-08	4.57e-06	MAP3K19	542
158.014	2.88347	0.347759	8.29157	1.12e-16	8.31e-14	CCN3	543
147.94	2.88679	0.333879	8.64621	5.32e-18	6.22e-15	LYVE1	544
26.3983	2.89152	0.623756	4.63566	3.56e-06	0.000106547	PLIN1	545
808.441	2.89629	0.396372	7.30699	2.73e-13	6.98e-11	LOC480601	546
4208.41	2.91928	0.354601	8.23258	1.83e-16	1.25e-13	THBS2	547
16.4622	2.92882	0.732689	3.99737	6.41e-05	0.00112486	CASQ2	548
12.9444	2.94086	0.828968	3.54762	0.000388731	0.00459562	RHCG	549
170.512	2.94174	0.363523	8.09233	5.85e-16	2.81e-13	ANGPTL1	550
1028.67	2.94561	0.350452	8.40519	4.27e-17	3.88e-14	CILP	551
1356.47	2.98159	0.292652	10.1881	2.24e-24	3.66e-20	ASPN	552
71.1757	2.98953	0.549542	5.44004	5.33e-08	3.12e-06	AK5	553
498.53	3.01448	0.411142	7.33198	2.27e-13	6.18e-11	SFRP4	554
595.803	3.084	0.360462	8.55569	1.17e-17	1.24e-14	C6	555
9.3476	3.10697	0.757104	4.10376	4.06e-05	0.00077642	LOC610614	556
17.2491	3.17305	0.595282	5.33032	9.8e-08	5.2e-06	CXCL13	557
7.6965	3.17507	0.691064	4.59446	4.34e-06	0.000121922	LHX8	558
330.94	3.18085	0.343613	9.25706	2.1e-20	5.73e-17	CD209	559
16.204	3.1959	0.493855	6.47133	9.71e-11	1.31e-08	SLC18A2	560
23.3303	3.2464	0.427661	7.59106	3.17e-14	1.08e-11	MAGEL2	561
72.7585	3.25597	0.371879	8.75546	2.03e-18	2.56e-15	LRRC17	562
6.95255	3.27299	0.545787	5.99683	2.01e-09	1.77e-07	STAB2	563
12.2798	3.27364	0.561478	5.83039	5.53e-09	4.26e-07	MYO3A	564
13.6509	3.29282	0.566336	5.81426	6.09e-09	4.61e-07	OSR2	565
5.18449	3.30857	0.736634	4.49147	7.07e-06	0.000184151	SLC9A3	566
104.556	3.48327	0.50848	6.85035	7.37e-12	1.24e-09	MASP1	567
688.66	3.51354	0.352916	9.95573	2.38e-23	1.95e-19	F13A1	568
40.7816	3.54529	0.614904	5.76559	8.14e-09	5.99e-07	CLEC4G	569
6604.19	3.59107	0.821398	4.37191	1.23e-05	0.000291852	CSN3	570
237.636	3.65685	0.544765	6.71271	1.91e-11	3e-09	PRG4	571
5.37743	3.69249	0.713976	5.17172	2.32e-07	1.08e-05	ADGRG4	572
59.8519	3.71188	0.434066	8.55143	1.22e-17	1.24e-14	PAPPA2	573
648.134	3.73241	0.505818	7.37896	1.6e-13	4.66e-11	MMRN1	574
4.4271	3.82767	0.720219	5.31459	1.07e-07	5.58e-06	TNFSF4	575
30.7036	3.87109	0.876209	4.418	9.96e-06	0.000244926	LOC102156842	576
86.3201	4.0408	0.896681	4.50639	6.59e-06	0.000172496	TCN1	577
15.8971	4.08007	0.771345	5.28955	1.23e-07	6.32e-06	KRT32	578
2.04282	4.15133	1.13771	3.64886	0.000263406	0.00343768	CBLN4	579
1.69476	4.20797	1.11985	3.7576	0.00017155	0.00244324	MMP8	580
59.9243	4.7356	0.781421	6.06025	1.36e-09	1.27e-07	CDSN	581
111.426	4.79829	0.877511	5.46807	4.55e-08	2.71e-06	MYH3	582
15.7708	5.12217	1.42567	3.59281	0.000327134	0.00406741	FOXI3	583
199.555	5.1431	0.576702	8.91812	4.74e-19	7.75e-16	COL6A5	584
183.688	5.2739	0.918733	5.7404	9.45e-09	6.69e-07	RPTN	585
5.51089	5.9096	1.69107	3.49459	0.000474783	0.00541332	CNFN	586
8.19851	5.9857	0.78167	7.65757	1.89e-14	6.73e-12	WT1	587
15.4705	6.31188	1.56841	4.02439	5.71e-05	0.00102406	SERPINA12	588
10.4282	6.62096	1.58888	4.16705	3.09e-05	0.000615998	SPINK7	589

## Sheet: Table S3-3
Table S3-3. ssGSEA scores of signature gene sets for the discovery set. Related to Figure 3.
Name	Subtype	Geneset	ssGSEAval
T-76	cBLMT	WNT targets	-429.301
T-406434	cBLMT	WNT targets	164.64
T-341400	cBLMT	WNT targets	147.716
SRR7779677	cBLMT	WNT targets	-1026.36
SRR7779676	cBLMT	WNT targets	-333.464
SRR7779675	cBLMT	WNT targets	-1512.23
SRR7779669	cBLMT	WNT targets	-632.324
SRR7779667	cBLMT	WNT targets	-1180.04
SRR7779662	cBLMT	WNT targets	1285.86
SRR7779660	cBLMT	WNT targets	-251.055
SRR7779659	cBLMT	WNT targets	-918.768
SRR7779657	cBLMT	WNT targets	-143.705
SRR7779655	cBLMT	WNT targets	-947.689
SRR7779654	cBLMT	WNT targets	-265.469
SRR7779653	cBLMT	WNT targets	-357.66
SRR7779649	cBLMT	WNT targets	-997.525
SRR7779647	cBLMT	WNT targets	-640.949
SRR7779643	cBLMT	WNT targets	-264.374
SRR7779639	cBLMT	WNT targets	158.31
SRR7779635	cBLMT	WNT targets	-373.453
SRR7779633	cBLMT	WNT targets	-1256.11
SRR7779630	cBLMT	WNT targets	294.748
SRR7779627	cBLMT	WNT targets	1048.4
SRR7779621	cBLMT	WNT targets	-152.263
SRR7779619	cBLMT	WNT targets	-1794.16
SRR7779612	cBLMT	WNT targets	-147.861
SRR7779606	cBLMT	WNT targets	-246.007
SRR7779598	cBLMT	WNT targets	452.93
SRR7779595	cBLMT	WNT targets	527.304
SRR7779593	cBLMT	WNT targets	-1263.16
SRR7779588	cBLMT	WNT targets	-165.816
SRR7779579	cBLMT	WNT targets	331.76
SRR7779578	cBLMT	WNT targets	2246.61
SRR7779574	cBLMT	WNT targets	-179.217
SRR7779571	cBLMT	WNT targets	797.493
SRR7779566	cBLMT	WNT targets	502.628
SRR7779558	cBLMT	WNT targets	-602.26
SRR7779551	cBLMT	WNT targets	2.23223
SRR7779543	cBLMT	WNT targets	534.802
SRR7779542	cBLMT	WNT targets	1376.32
SRR7779539	cBLMT	WNT targets	220.73
SRR7779535	cBLMT	WNT targets	1399.26
SRR7779527	cBLMT	WNT targets	604.583
SRR7779516	cBLMT	WNT targets	-994.032
SRR7779515	cBLMT	WNT targets	-582.779
SRR7779511	cBLMT	WNT targets	-97.1571
SRR7779508	cBLMT	WNT targets	-62.406
SRR7779504	cBLMT	WNT targets	668.997
SRR7779501	cBLMT	WNT targets	-1092.59
SRR7779492	cBLMT	WNT targets	-672.507
SRR7779491	cBLMT	WNT targets	1198.29
SRR7779486	cBLMT	WNT targets	226.05
SRR7779485	cBLMT	WNT targets	-1144.46
SRR7779477	cBLMT	WNT targets	322.045
SRR7779475	cBLMT	WNT targets	-473.462
SRR7779470	cBLMT	WNT targets	-1264.33
SRR7779467	cBLMT	WNT targets	-417.638
SRR7779462	cBLMT	WNT targets	-286.484
5T2B	cBLMT	WNT targets	-376.147
518T1A	cBLMT	WNT targets	-383.394
444006T	cBLMT	WNT targets	2226.07
434975T	cBLMT	WNT targets	3680.22
428433T	cBLMT	WNT targets	936.115
424406T	cBLMT	WNT targets	2858.65
422604T	cBLMT	WNT targets	754.926
400368T	cBLMT	WNT targets	2386.11
396278T	cBLMT	WNT targets	-376.218
159T	cBLMT	WNT targets	-6.69432
115T	cBLMT	WNT targets	87.3794
T-76	cBLMT	Beta catenin-TCF targets	3567.27
T-406434	cBLMT	Beta catenin-TCF targets	3391.51
T-341400	cBLMT	Beta catenin-TCF targets	2829.03
SRR7779677	cBLMT	Beta catenin-TCF targets	1832.2
SRR7779676	cBLMT	Beta catenin-TCF targets	2254.79
SRR7779675	cBLMT	Beta catenin-TCF targets	1892.47
SRR7779669	cBLMT	Beta catenin-TCF targets	2503.51
SRR7779667	cBLMT	Beta catenin-TCF targets	3423.53
SRR7779662	cBLMT	Beta catenin-TCF targets	2881.29
SRR7779660	cBLMT	Beta catenin-TCF targets	1902
SRR7779659	cBLMT	Beta catenin-TCF targets	2448.53
SRR7779657	cBLMT	Beta catenin-TCF targets	1709.9
SRR7779655	cBLMT	Beta catenin-TCF targets	1935.05
SRR7779654	cBLMT	Beta catenin-TCF targets	2935.33
SRR7779653	cBLMT	Beta catenin-TCF targets	2499.53
SRR7779649	cBLMT	Beta catenin-TCF targets	1631.08
SRR7779647	cBLMT	Beta catenin-TCF targets	2578.47
SRR7779643	cBLMT	Beta catenin-TCF targets	2625.19
SRR7779639	cBLMT	Beta catenin-TCF targets	2668.69
SRR7779635	cBLMT	Beta catenin-TCF targets	2917.65
SRR7779633	cBLMT	Beta catenin-TCF targets	1636.23
SRR7779630	cBLMT	Beta catenin-TCF targets	3051.32
SRR7779627	cBLMT	Beta catenin-TCF targets	2531.93
SRR7779621	cBLMT	Beta catenin-TCF targets	2609.63
SRR7779619	cBLMT	Beta catenin-TCF targets	1618.44
SRR7779612	cBLMT	Beta catenin-TCF targets	3023.12
SRR7779606	cBLMT	Beta catenin-TCF targets	1311.19
SRR7779598	cBLMT	Beta catenin-TCF targets	2917.43
SRR7779595	cBLMT	Beta catenin-TCF targets	1883.03
SRR7779593	cBLMT	Beta catenin-TCF targets	2458.21
SRR7779588	cBLMT	Beta catenin-TCF targets	3216.95
SRR7779579	cBLMT	Beta catenin-TCF targets	2933.7
SRR7779578	cBLMT	Beta catenin-TCF targets	3011.25
SRR7779574	cBLMT	Beta catenin-TCF targets	2513.53
SRR7779571	cBLMT	Beta catenin-TCF targets	2084.98
SRR7779566	cBLMT	Beta catenin-TCF targets	2409.61
SRR7779558	cBLMT	Beta catenin-TCF targets	3142.91
SRR7779551	cBLMT	Beta catenin-TCF targets	2318.67
SRR7779543	cBLMT	Beta catenin-TCF targets	2033.16
SRR7779542	cBLMT	Beta catenin-TCF targets	2677.75
SRR7779539	cBLMT	Beta catenin-TCF targets	2719.62
SRR7779535	cBLMT	Beta catenin-TCF targets	3047.72
SRR7779527	cBLMT	Beta catenin-TCF targets	2534.05
SRR7779516	cBLMT	Beta catenin-TCF targets	1787.18
SRR7779515	cBLMT	Beta catenin-TCF targets	2389.08
SRR7779511	cBLMT	Beta catenin-TCF targets	1620.62
SRR7779508	cBLMT	Beta catenin-TCF targets	2655.42
SRR7779504	cBLMT	Beta catenin-TCF targets	2827.84
SRR7779501	cBLMT	Beta catenin-TCF targets	2792.98
SRR7779492	cBLMT	Beta catenin-TCF targets	2167.22
SRR7779491	cBLMT	Beta catenin-TCF targets	2463.2
SRR7779486	cBLMT	Beta catenin-TCF targets	2653.33
SRR7779485	cBLMT	Beta catenin-TCF targets	2006.84
SRR7779477	cBLMT	Beta catenin-TCF targets	2195.86
SRR7779475	cBLMT	Beta catenin-TCF targets	2583.74
SRR7779470	cBLMT	Beta catenin-TCF targets	2279.23
SRR7779467	cBLMT	Beta catenin-TCF targets	2369.16
SRR7779462	cBLMT	Beta catenin-TCF targets	2179.52
5T2B	cBLMT	Beta catenin-TCF targets	2258.37
518T1A	cBLMT	Beta catenin-TCF targets	2494.73
444006T	cBLMT	Beta catenin-TCF targets	2525.73
434975T	cBLMT	Beta catenin-TCF targets	3986.58
428433T	cBLMT	Beta catenin-TCF targets	3094.47
424406T	cBLMT	Beta catenin-TCF targets	3121.69
422604T	cBLMT	Beta catenin-TCF targets	2863.42
400368T	cBLMT	Beta catenin-TCF targets	3400.96
396278T	cBLMT	Beta catenin-TCF targets	2556.69
159T	cBLMT	Beta catenin-TCF targets	2507.39
115T	cBLMT	Beta catenin-TCF targets	2360.46
T-76	cBLMT	MYC targets	5736.29
T-406434	cBLMT	MYC targets	5813.99
T-341400	cBLMT	MYC targets	5781.62
SRR7779677	cBLMT	MYC targets	5878.96
SRR7779676	cBLMT	MYC targets	5902.9
SRR7779675	cBLMT	MYC targets	5684.68
SRR7779669	cBLMT	MYC targets	6146.82
SRR7779667	cBLMT	MYC targets	6035.75
SRR7779662	cBLMT	MYC targets	5943.39
SRR7779660	cBLMT	MYC targets	5977.75
SRR7779659	cBLMT	MYC targets	5785.08
SRR7779657	cBLMT	MYC targets	5784.97
SRR7779655	cBLMT	MYC targets	5874.07
SRR7779654	cBLMT	MYC targets	5971.96
SRR7779653	cBLMT	MYC targets	5747.26
SRR7779649	cBLMT	MYC targets	5719.14
SRR7779647	cBLMT	MYC targets	5855.06
SRR7779643	cBLMT	MYC targets	5788.77
SRR7779639	cBLMT	MYC targets	5676.25
SRR7779635	cBLMT	MYC targets	6141.79
SRR7779633	cBLMT	MYC targets	5623.34
SRR7779630	cBLMT	MYC targets	5993.72
SRR7779627	cBLMT	MYC targets	5935.96
SRR7779621	cBLMT	MYC targets	5987.81
SRR7779619	cBLMT	MYC targets	5711.68
SRR7779612	cBLMT	MYC targets	5891.67
SRR7779606	cBLMT	MYC targets	5624.81
SRR7779598	cBLMT	MYC targets	6072.17
SRR7779595	cBLMT	MYC targets	5692.17
SRR7779593	cBLMT	MYC targets	5995.14
SRR7779588	cBLMT	MYC targets	5993.2
SRR7779579	cBLMT	MYC targets	5900.89
SRR7779578	cBLMT	MYC targets	6050.66
SRR7779574	cBLMT	MYC targets	5795.27
SRR7779571	cBLMT	MYC targets	5780.22
SRR7779566	cBLMT	MYC targets	5960.8
SRR7779558	cBLMT	MYC targets	5896.01
SRR7779551	cBLMT	MYC targets	5927.15
SRR7779543	cBLMT	MYC targets	5901.71
SRR7779542	cBLMT	MYC targets	6097.89
SRR7779539	cBLMT	MYC targets	5877.14
SRR7779535	cBLMT	MYC targets	5869.46
SRR7779527	cBLMT	MYC targets	5688.55
SRR7779516	cBLMT	MYC targets	5714.3
SRR7779515	cBLMT	MYC targets	5722.64
SRR7779511	cBLMT	MYC targets	5605.52
SRR7779508	cBLMT	MYC targets	5980.22
SRR7779504	cBLMT	MYC targets	5947.39
SRR7779501	cBLMT	MYC targets	5800.31
SRR7779492	cBLMT	MYC targets	5898.67
SRR7779491	cBLMT	MYC targets	5619.35
SRR7779486	cBLMT	MYC targets	5983.82
SRR7779485	cBLMT	MYC targets	5749.32
SRR7779477	cBLMT	MYC targets	5626.06
SRR7779475	cBLMT	MYC targets	5684.65
SRR7779470	cBLMT	MYC targets	5825.53
SRR7779467	cBLMT	MYC targets	5928.95
SRR7779462	cBLMT	MYC targets	5833.42
5T2B	cBLMT	MYC targets	5518.67
518T1A	cBLMT	MYC targets	5636.5
444006T	cBLMT	MYC targets	6110.94
434975T	cBLMT	MYC targets	5881.83
428433T	cBLMT	MYC targets	5819.33
424406T	cBLMT	MYC targets	5792.59
422604T	cBLMT	MYC targets	5913.5
400368T	cBLMT	MYC targets	5778.46
396278T	cBLMT	MYC targets	5886.4
159T	cBLMT	MYC targets	5824.67
115T	cBLMT	MYC targets	5644.48
T-76	cBLMT	Cell cycle	3069.53
T-406434	cBLMT	Cell cycle	2862.8
T-341400	cBLMT	Cell cycle	2070.37
SRR7779677	cBLMT	Cell cycle	2274.69
SRR7779676	cBLMT	Cell cycle	2530.52
SRR7779675	cBLMT	Cell cycle	1494.3
SRR7779669	cBLMT	Cell cycle	3283.96
SRR7779667	cBLMT	Cell cycle	3175.97
SRR7779662	cBLMT	Cell cycle	2246.21
SRR7779660	cBLMT	Cell cycle	2511.32
SRR7779659	cBLMT	Cell cycle	1575.69
SRR7779657	cBLMT	Cell cycle	936.945
SRR7779655	cBLMT	Cell cycle	1428.95
SRR7779654	cBLMT	Cell cycle	2736.31
SRR7779653	cBLMT	Cell cycle	1552.65
SRR7779649	cBLMT	Cell cycle	1724.34
SRR7779647	cBLMT	Cell cycle	2927.67
SRR7779643	cBLMT	Cell cycle	2493.96
SRR7779639	cBLMT	Cell cycle	1054.39
SRR7779635	cBLMT	Cell cycle	3124.84
SRR7779633	cBLMT	Cell cycle	1244.72
SRR7779630	cBLMT	Cell cycle	2714.16
SRR7779627	cBLMT	Cell cycle	1603.61
SRR7779621	cBLMT	Cell cycle	3443.5
SRR7779619	cBLMT	Cell cycle	1628.23
SRR7779612	cBLMT	Cell cycle	2522.5
SRR7779606	cBLMT	Cell cycle	1385.44
SRR7779598	cBLMT	Cell cycle	2917.62
SRR7779595	cBLMT	Cell cycle	813.496
SRR7779593	cBLMT	Cell cycle	2488.82
SRR7779588	cBLMT	Cell cycle	3038.79
SRR7779579	cBLMT	Cell cycle	3568.33
SRR7779578	cBLMT	Cell cycle	3300.95
SRR7779574	cBLMT	Cell cycle	2622.56
SRR7779571	cBLMT	Cell cycle	1100.07
SRR7779566	cBLMT	Cell cycle	2754.09
SRR7779558	cBLMT	Cell cycle	3221.8
SRR7779551	cBLMT	Cell cycle	2465.85
SRR7779543	cBLMT	Cell cycle	3479.52
SRR7779542	cBLMT	Cell cycle	3761.06
SRR7779539	cBLMT	Cell cycle	2871.58
SRR7779535	cBLMT	Cell cycle	3433.6
SRR7779527	cBLMT	Cell cycle	1727.83
SRR7779516	cBLMT	Cell cycle	2308.61
SRR7779515	cBLMT	Cell cycle	2341.74
SRR7779511	cBLMT	Cell cycle	1100.56
SRR7779508	cBLMT	Cell cycle	3178.47
SRR7779504	cBLMT	Cell cycle	2838.92
SRR7779501	cBLMT	Cell cycle	2113.23
SRR7779492	cBLMT	Cell cycle	2801.71
SRR7779491	cBLMT	Cell cycle	1071.94
SRR7779486	cBLMT	Cell cycle	2985.7
SRR7779485	cBLMT	Cell cycle	2766.52
SRR7779477	cBLMT	Cell cycle	1413.1
SRR7779475	cBLMT	Cell cycle	3096.21
SRR7779470	cBLMT	Cell cycle	2284.95
SRR7779467	cBLMT	Cell cycle	2066.61
SRR7779462	cBLMT	Cell cycle	1640.13
5T2B	cBLMT	Cell cycle	1764
518T1A	cBLMT	Cell cycle	2265.34
444006T	cBLMT	Cell cycle	2617.44
434975T	cBLMT	Cell cycle	2883.91
428433T	cBLMT	Cell cycle	2860.41
424406T	cBLMT	Cell cycle	3064.38
422604T	cBLMT	Cell cycle	2440.25
400368T	cBLMT	Cell cycle	2738.97
396278T	cBLMT	Cell cycle	2093.83
159T	cBLMT	Cell cycle	2368.07
115T	cBLMT	Cell cycle	1976.52
T-76	cBLMT	Proliferation	750.823
T-406434	cBLMT	Proliferation	721.537
T-341400	cBLMT	Proliferation	-249.05
SRR7779677	cBLMT	Proliferation	54.7071
SRR7779676	cBLMT	Proliferation	-435.055
SRR7779675	cBLMT	Proliferation	-1018.14
SRR7779669	cBLMT	Proliferation	1652.57
SRR7779667	cBLMT	Proliferation	1094.13
SRR7779662	cBLMT	Proliferation	75.9915
SRR7779660	cBLMT	Proliferation	-86.5698
SRR7779659	cBLMT	Proliferation	-862.806
SRR7779657	cBLMT	Proliferation	-1163.26
SRR7779655	cBLMT	Proliferation	-1062.57
SRR7779654	cBLMT	Proliferation	549.579
SRR7779653	cBLMT	Proliferation	-1032.53
SRR7779649	cBLMT	Proliferation	-152.594
SRR7779647	cBLMT	Proliferation	437.964
SRR7779643	cBLMT	Proliferation	321.103
SRR7779639	cBLMT	Proliferation	-1504.77
SRR7779635	cBLMT	Proliferation	895.966
SRR7779633	cBLMT	Proliferation	-838.873
SRR7779630	cBLMT	Proliferation	403.063
SRR7779627	cBLMT	Proliferation	-328.363
SRR7779621	cBLMT	Proliferation	1282.75
SRR7779619	cBLMT	Proliferation	-923.458
SRR7779612	cBLMT	Proliferation	20.6469
SRR7779606	cBLMT	Proliferation	-1171.55
SRR7779598	cBLMT	Proliferation	612.08
SRR7779595	cBLMT	Proliferation	-1651.04
SRR7779593	cBLMT	Proliferation	-183.727
SRR7779588	cBLMT	Proliferation	855.638
SRR7779579	cBLMT	Proliferation	1230.01
SRR7779578	cBLMT	Proliferation	1277
SRR7779574	cBLMT	Proliferation	156.4
SRR7779571	cBLMT	Proliferation	-1622.79
SRR7779566	cBLMT	Proliferation	363.494
SRR7779558	cBLMT	Proliferation	1206.65
SRR7779551	cBLMT	Proliferation	84.0301
SRR7779543	cBLMT	Proliferation	921.259
SRR7779542	cBLMT	Proliferation	1361.85
SRR7779539	cBLMT	Proliferation	881.54
SRR7779535	cBLMT	Proliferation	955.576
SRR7779527	cBLMT	Proliferation	-462.844
SRR7779516	cBLMT	Proliferation	-251.339
SRR7779515	cBLMT	Proliferation	-335.776
SRR7779511	cBLMT	Proliferation	-1778.78
SRR7779508	cBLMT	Proliferation	432.297
SRR7779504	cBLMT	Proliferation	923.346
SRR7779501	cBLMT	Proliferation	196.773
SRR7779492	cBLMT	Proliferation	-179.865
SRR7779491	cBLMT	Proliferation	-1394.21
SRR7779486	cBLMT	Proliferation	523.053
SRR7779485	cBLMT	Proliferation	23.6881
SRR7779477	cBLMT	Proliferation	-973.615
SRR7779475	cBLMT	Proliferation	612.886
SRR7779470	cBLMT	Proliferation	-145.718
SRR7779467	cBLMT	Proliferation	-63.8699
SRR7779462	cBLMT	Proliferation	-684.715
5T2B	cBLMT	Proliferation	-417.438
518T1A	cBLMT	Proliferation	28.137
444006T	cBLMT	Proliferation	296.292
434975T	cBLMT	Proliferation	1236.95
428433T	cBLMT	Proliferation	1001.4
424406T	cBLMT	Proliferation	1430.8
422604T	cBLMT	Proliferation	114.504
400368T	cBLMT	Proliferation	705.562
396278T	cBLMT	Proliferation	-166.112
159T	cBLMT	Proliferation	-138.135
115T	cBLMT	Proliferation	-130.864
T-76	cBLMT	Stromal CRC	-1555.5
T-406434	cBLMT	Stromal CRC	-1172.27
T-341400	cBLMT	Stromal CRC	205.934
SRR7779677	cBLMT	Stromal CRC	2403.62
SRR7779676	cBLMT	Stromal CRC	-623.523
SRR7779675	cBLMT	Stromal CRC	776.525
SRR7779669	cBLMT	Stromal CRC	-2075.27
SRR7779667	cBLMT	Stromal CRC	-2021.27
SRR7779662	cBLMT	Stromal CRC	-2376.09
SRR7779660	cBLMT	Stromal CRC	-88.5652
SRR7779659	cBLMT	Stromal CRC	2437.37
SRR7779657	cBLMT	Stromal CRC	2360.9
SRR7779655	cBLMT	Stromal CRC	-424.571
SRR7779654	cBLMT	Stromal CRC	-2021.37
SRR7779653	cBLMT	Stromal CRC	319.467
SRR7779649	cBLMT	Stromal CRC	395.973
SRR7779647	cBLMT	Stromal CRC	1548.44
SRR7779643	cBLMT	Stromal CRC	88.2016
SRR7779639	cBLMT	Stromal CRC	595.897
SRR7779635	cBLMT	Stromal CRC	-868.921
SRR7779633	cBLMT	Stromal CRC	2897.7
SRR7779630	cBLMT	Stromal CRC	-573.058
SRR7779627	cBLMT	Stromal CRC	640.56
SRR7779621	cBLMT	Stromal CRC	-1202.1
SRR7779619	cBLMT	Stromal CRC	856.961
SRR7779612	cBLMT	Stromal CRC	-2780.71
SRR7779606	cBLMT	Stromal CRC	1063.35
SRR7779598	cBLMT	Stromal CRC	-1677.44
SRR7779595	cBLMT	Stromal CRC	335.65
SRR7779593	cBLMT	Stromal CRC	-1977.54
SRR7779588	cBLMT	Stromal CRC	-460.181
SRR7779579	cBLMT	Stromal CRC	-1233.58
SRR7779578	cBLMT	Stromal CRC	-1484.07
SRR7779574	cBLMT	Stromal CRC	79.6835
SRR7779571	cBLMT	Stromal CRC	1441.2
SRR7779566	cBLMT	Stromal CRC	724.272
SRR7779558	cBLMT	Stromal CRC	-2456.4
SRR7779551	cBLMT	Stromal CRC	-1213.86
SRR7779543	cBLMT	Stromal CRC	79.6762
SRR7779542	cBLMT	Stromal CRC	-1500.42
SRR7779539	cBLMT	Stromal CRC	-904.662
SRR7779535	cBLMT	Stromal CRC	-1142.47
SRR7779527	cBLMT	Stromal CRC	2512.06
SRR7779516	cBLMT	Stromal CRC	2160.29
SRR7779515	cBLMT	Stromal CRC	-489.361
SRR7779511	cBLMT	Stromal CRC	-277.205
SRR7779508	cBLMT	Stromal CRC	-1067.22
SRR7779504	cBLMT	Stromal CRC	1072.91
SRR7779501	cBLMT	Stromal CRC	-764.271
SRR7779492	cBLMT	Stromal CRC	1759.8
SRR7779491	cBLMT	Stromal CRC	2000.93
SRR7779486	cBLMT	Stromal CRC	-1550.34
SRR7779485	cBLMT	Stromal CRC	877.764
SRR7779477	cBLMT	Stromal CRC	-485.773
SRR7779475	cBLMT	Stromal CRC	1919.69
SRR7779470	cBLMT	Stromal CRC	147.748
SRR7779467	cBLMT	Stromal CRC	-1319.67
SRR7779462	cBLMT	Stromal CRC	74.3571
5T2B	cBLMT	Stromal CRC	1201.74
518T1A	cBLMT	Stromal CRC	709.007
444006T	cBLMT	Stromal CRC	-88.2954
434975T	cBLMT	Stromal CRC	-1801.02
428433T	cBLMT	Stromal CRC	-1490.67
424406T	cBLMT	Stromal CRC	-1038.1
422604T	cBLMT	Stromal CRC	-126.063
400368T	cBLMT	Stromal CRC	1016.36
396278T	cBLMT	Stromal CRC	132.072
159T	cBLMT	Stromal CRC	-413.849
115T	cBLMT	Stromal CRC	-268.174
T-76	cBLMT	CAF CRC	-1142.93
T-406434	cBLMT	CAF CRC	-584.145
T-341400	cBLMT	CAF CRC	994.329
SRR7779677	cBLMT	CAF CRC	3270.17
SRR7779676	cBLMT	CAF CRC	-286.038
SRR7779675	cBLMT	CAF CRC	1091.91
SRR7779669	cBLMT	CAF CRC	-1818.22
SRR7779667	cBLMT	CAF CRC	-1589.13
SRR7779662	cBLMT	CAF CRC	-2058.45
SRR7779660	cBLMT	CAF CRC	31.2284
SRR7779659	cBLMT	CAF CRC	3506.83
SRR7779657	cBLMT	CAF CRC	2907.35
SRR7779655	cBLMT	CAF CRC	-294.825
SRR7779654	cBLMT	CAF CRC	-1533.12
SRR7779653	cBLMT	CAF CRC	984.35
SRR7779649	cBLMT	CAF CRC	-577.271
SRR7779647	cBLMT	CAF CRC	2251.85
SRR7779643	cBLMT	CAF CRC	1010.09
SRR7779639	cBLMT	CAF CRC	1501.68
SRR7779635	cBLMT	CAF CRC	-1071.29
SRR7779633	cBLMT	CAF CRC	2116.92
SRR7779630	cBLMT	CAF CRC	380.557
SRR7779627	cBLMT	CAF CRC	1372.96
SRR7779621	cBLMT	CAF CRC	-1126.28
SRR7779619	cBLMT	CAF CRC	590.865
SRR7779612	cBLMT	CAF CRC	-2502.99
SRR7779606	cBLMT	CAF CRC	1282.61
SRR7779598	cBLMT	CAF CRC	-1469.41
SRR7779595	cBLMT	CAF CRC	721.353
SRR7779593	cBLMT	CAF CRC	-1883.86
SRR7779588	cBLMT	CAF CRC	153.989
SRR7779579	cBLMT	CAF CRC	-522.103
SRR7779578	cBLMT	CAF CRC	-1220.73
SRR7779574	cBLMT	CAF CRC	530.752
SRR7779571	cBLMT	CAF CRC	1781
SRR7779566	cBLMT	CAF CRC	1863.22
SRR7779558	cBLMT	CAF CRC	-1858.04
SRR7779551	cBLMT	CAF CRC	-680.496
SRR7779543	cBLMT	CAF CRC	428.584
SRR7779542	cBLMT	CAF CRC	-1558.16
SRR7779539	cBLMT	CAF CRC	-424.74
SRR7779535	cBLMT	CAF CRC	-845.817
SRR7779527	cBLMT	CAF CRC	3214.66
SRR7779516	cBLMT	CAF CRC	3068.62
SRR7779515	cBLMT	CAF CRC	-268.701
SRR7779511	cBLMT	CAF CRC	329.872
SRR7779508	cBLMT	CAF CRC	-1271.5
SRR7779504	cBLMT	CAF CRC	1997.74
SRR7779501	cBLMT	CAF CRC	-61.824
SRR7779492	cBLMT	CAF CRC	1866.36
SRR7779491	cBLMT	CAF CRC	2473.24
SRR7779486	cBLMT	CAF CRC	-1759.8
SRR7779485	cBLMT	CAF CRC	847.69
SRR7779477	cBLMT	CAF CRC	-464.037
SRR7779475	cBLMT	CAF CRC	3172.2
SRR7779470	cBLMT	CAF CRC	431.529
SRR7779467	cBLMT	CAF CRC	-903.877
SRR7779462	cBLMT	CAF CRC	456.376
5T2B	cBLMT	CAF CRC	1861.62
518T1A	cBLMT	CAF CRC	1663.05
444006T	cBLMT	CAF CRC	459.412
434975T	cBLMT	CAF CRC	-1088.65
428433T	cBLMT	CAF CRC	-1122.75
424406T	cBLMT	CAF CRC	-75.6346
422604T	cBLMT	CAF CRC	-20.3783
400368T	cBLMT	CAF CRC	1580.72
396278T	cBLMT	CAF CRC	916.002
159T	cBLMT	CAF CRC	-253.417
115T	cBLMT	CAF CRC	-94.8751
T-76	cBLMT	Endothelial CRC	-1889.05
T-406434	cBLMT	Endothelial CRC	-1717.85
T-341400	cBLMT	Endothelial CRC	-785.744
SRR7779677	cBLMT	Endothelial CRC	1056.1
SRR7779676	cBLMT	Endothelial CRC	-1010.05
SRR7779675	cBLMT	Endothelial CRC	-788.061
SRR7779669	cBLMT	Endothelial CRC	-2851.12
SRR7779667	cBLMT	Endothelial CRC	-2176.94
SRR7779662	cBLMT	Endothelial CRC	-2520.75
SRR7779660	cBLMT	Endothelial CRC	-797.825
SRR7779659	cBLMT	Endothelial CRC	1493.05
SRR7779657	cBLMT	Endothelial CRC	2934.54
SRR7779655	cBLMT	Endothelial CRC	593.524
SRR7779654	cBLMT	Endothelial CRC	-2369.98
SRR7779653	cBLMT	Endothelial CRC	633.446
SRR7779649	cBLMT	Endothelial CRC	-370.292
SRR7779647	cBLMT	Endothelial CRC	-806.014
SRR7779643	cBLMT	Endothelial CRC	-728.849
SRR7779639	cBLMT	Endothelial CRC	854.324
SRR7779635	cBLMT	Endothelial CRC	-1156.15
SRR7779633	cBLMT	Endothelial CRC	3801.05
SRR7779630	cBLMT	Endothelial CRC	-967.923
SRR7779627	cBLMT	Endothelial CRC	713.873
SRR7779621	cBLMT	Endothelial CRC	-340.031
SRR7779619	cBLMT	Endothelial CRC	2914.75
SRR7779612	cBLMT	Endothelial CRC	-3126.93
SRR7779606	cBLMT	Endothelial CRC	1749.27
SRR7779598	cBLMT	Endothelial CRC	-2386.86
SRR7779595	cBLMT	Endothelial CRC	613.182
SRR7779593	cBLMT	Endothelial CRC	-2078.77
SRR7779588	cBLMT	Endothelial CRC	-1396.14
SRR7779579	cBLMT	Endothelial CRC	-2023.15
SRR7779578	cBLMT	Endothelial CRC	-2620
SRR7779574	cBLMT	Endothelial CRC	-513.538
SRR7779571	cBLMT	Endothelial CRC	2120.57
SRR7779566	cBLMT	Endothelial CRC	-820.956
SRR7779558	cBLMT	Endothelial CRC	-3192.34
SRR7779551	cBLMT	Endothelial CRC	-2183.93
SRR7779543	cBLMT	Endothelial CRC	-1164.07
SRR7779542	cBLMT	Endothelial CRC	-1200.89
SRR7779539	cBLMT	Endothelial CRC	-1537.27
SRR7779535	cBLMT	Endothelial CRC	-1952.47
SRR7779527	cBLMT	Endothelial CRC	2382.55
SRR7779516	cBLMT	Endothelial CRC	1184.91
SRR7779515	cBLMT	Endothelial CRC	-742.251
SRR7779511	cBLMT	Endothelial CRC	281.153
SRR7779508	cBLMT	Endothelial CRC	-2139.79
SRR7779504	cBLMT	Endothelial CRC	-82.753
SRR7779501	cBLMT	Endothelial CRC	-1927.02
SRR7779492	cBLMT	Endothelial CRC	2530.97
SRR7779491	cBLMT	Endothelial CRC	2568.97
SRR7779486	cBLMT	Endothelial CRC	-1199.88
SRR7779485	cBLMT	Endothelial CRC	-312.586
SRR7779477	cBLMT	Endothelial CRC	-521.679
SRR7779475	cBLMT	Endothelial CRC	33.0333
SRR7779470	cBLMT	Endothelial CRC	-369.896
SRR7779467	cBLMT	Endothelial CRC	-1954.77
SRR7779462	cBLMT	Endothelial CRC	-607.069
5T2B	cBLMT	Endothelial CRC	1668.59
518T1A	cBLMT	Endothelial CRC	-147.182
444006T	cBLMT	Endothelial CRC	-1478.35
434975T	cBLMT	Endothelial CRC	-2181.71
428433T	cBLMT	Endothelial CRC	-1454.88
424406T	cBLMT	Endothelial CRC	-2563.79
422604T	cBLMT	Endothelial CRC	-1096.05
400368T	cBLMT	Endothelial CRC	1849.91
396278T	cBLMT	Endothelial CRC	-454.076
159T	cBLMT	Endothelial CRC	322.64
115T	cBLMT	Endothelial CRC	1769.51
T-76	cBLMT	Leukocytes CRC	-2764.49
T-406434	cBLMT	Leukocytes CRC	-2986.36
T-341400	cBLMT	Leukocytes CRC	-2191.69
SRR7779677	cBLMT	Leukocytes CRC	-388.389
SRR7779676	cBLMT	Leukocytes CRC	-1468.08
SRR7779675	cBLMT	Leukocytes CRC	773.648
SRR7779669	cBLMT	Leukocytes CRC	-2271.28
SRR7779667	cBLMT	Leukocytes CRC	-3279.64
SRR7779662	cBLMT	Leukocytes CRC	-3271.37
SRR7779660	cBLMT	Leukocytes CRC	61.7552
SRR7779659	cBLMT	Leukocytes CRC	-1839.71
SRR7779657	cBLMT	Leukocytes CRC	-968.118
SRR7779655	cBLMT	Leukocytes CRC	-1796.58
SRR7779654	cBLMT	Leukocytes CRC	-3311.44
SRR7779653	cBLMT	Leukocytes CRC	-2368.99
SRR7779649	cBLMT	Leukocytes CRC	2918.54
SRR7779647	cBLMT	Leukocytes CRC	427.127
SRR7779643	cBLMT	Leukocytes CRC	-2601.89
SRR7779639	cBLMT	Leukocytes CRC	-2842.68
SRR7779635	cBLMT	Leukocytes CRC	330.307
SRR7779633	cBLMT	Leukocytes CRC	4426.24
SRR7779630	cBLMT	Leukocytes CRC	-3378.28
SRR7779627	cBLMT	Leukocytes CRC	-1993.68
SRR7779621	cBLMT	Leukocytes CRC	-2128.62
SRR7779619	cBLMT	Leukocytes CRC	220.848
SRR7779612	cBLMT	Leukocytes CRC	-3359.57
SRR7779606	cBLMT	Leukocytes CRC	-258.911
SRR7779598	cBLMT	Leukocytes CRC	-1698.41
SRR7779595	cBLMT	Leukocytes CRC	-1312.51
SRR7779593	cBLMT	Leukocytes CRC	-2157.94
SRR7779588	cBLMT	Leukocytes CRC	-1957.31
SRR7779579	cBLMT	Leukocytes CRC	-3067.54
SRR7779578	cBLMT	Leukocytes CRC	-1434.81
SRR7779574	cBLMT	Leukocytes CRC	-1228.35
SRR7779571	cBLMT	Leukocytes CRC	-479.417
SRR7779566	cBLMT	Leukocytes CRC	-2397.72
SRR7779558	cBLMT	Leukocytes CRC	-3789.22
SRR7779551	cBLMT	Leukocytes CRC	-2248.77
SRR7779543	cBLMT	Leukocytes CRC	-364.064
SRR7779542	cBLMT	Leukocytes CRC	-1492.19
SRR7779539	cBLMT	Leukocytes CRC	-2107.87
SRR7779535	cBLMT	Leukocytes CRC	-1589.09
SRR7779527	cBLMT	Leukocytes CRC	-350.371
SRR7779516	cBLMT	Leukocytes CRC	-1656.37
SRR7779515	cBLMT	Leukocytes CRC	-1033.5
SRR7779511	cBLMT	Leukocytes CRC	-2838.01
SRR7779508	cBLMT	Leukocytes CRC	1104.95
SRR7779504	cBLMT	Leukocytes CRC	-1837.49
SRR7779501	cBLMT	Leukocytes CRC	-1993.06
SRR7779492	cBLMT	Leukocytes CRC	544.397
SRR7779491	cBLMT	Leukocytes CRC	-526.3
SRR7779486	cBLMT	Leukocytes CRC	-1011.85
SRR7779485	cBLMT	Leukocytes CRC	1855.35
SRR7779477	cBLMT	Leukocytes CRC	-540.266
SRR7779475	cBLMT	Leukocytes CRC	-2127.35
SRR7779470	cBLMT	Leukocytes CRC	-448.114
SRR7779467	cBLMT	Leukocytes CRC	-2264.35
SRR7779462	cBLMT	Leukocytes CRC	-821.61
5T2B	cBLMT	Leukocytes CRC	-2022.77
518T1A	cBLMT	Leukocytes CRC	-2541.11
444006T	cBLMT	Leukocytes CRC	-1122.17
434975T	cBLMT	Leukocytes CRC	-3764.94
428433T	cBLMT	Leukocytes CRC	-2974.48
424406T	cBLMT	Leukocytes CRC	-3388.52
422604T	cBLMT	Leukocytes CRC	250.124
400368T	cBLMT	Leukocytes CRC	-2058.79
396278T	cBLMT	Leukocytes CRC	-2026.94
159T	cBLMT	Leukocytes CRC	-1663.14
115T	cBLMT	Leukocytes CRC	-2726.59
T-76	cBLMT	EMT up	1668.27
T-406434	cBLMT	EMT up	1394.3
T-341400	cBLMT	EMT up	2920.58
SRR7779677	cBLMT	EMT up	4896.25
SRR7779676	cBLMT	EMT up	1474.14
SRR7779675	cBLMT	EMT up	3049.89
SRR7779669	cBLMT	EMT up	-1196.26
SRR7779667	cBLMT	EMT up	476.369
SRR7779662	cBLMT	EMT up	35.7352
SRR7779660	cBLMT	EMT up	2841.81
SRR7779659	cBLMT	EMT up	4643.98
SRR7779657	cBLMT	EMT up	3972.47
SRR7779655	cBLMT	EMT up	2162.24
SRR7779654	cBLMT	EMT up	1000.53
SRR7779653	cBLMT	EMT up	3690.71
SRR7779649	cBLMT	EMT up	1484.33
SRR7779647	cBLMT	EMT up	4304.25
SRR7779643	cBLMT	EMT up	3921.07
SRR7779639	cBLMT	EMT up	4563.39
SRR7779635	cBLMT	EMT up	1037.37
SRR7779633	cBLMT	EMT up	4507.32
SRR7779630	cBLMT	EMT up	3566.37
SRR7779627	cBLMT	EMT up	4088.56
SRR7779621	cBLMT	EMT up	1282.86
SRR7779619	cBLMT	EMT up	3083.71
SRR7779612	cBLMT	EMT up	-1583.52
SRR7779606	cBLMT	EMT up	3341.42
SRR7779598	cBLMT	EMT up	301.598
SRR7779595	cBLMT	EMT up	3350.19
SRR7779593	cBLMT	EMT up	273.337
SRR7779588	cBLMT	EMT up	3222.65
SRR7779579	cBLMT	EMT up	1858.8
SRR7779578	cBLMT	EMT up	189.44
SRR7779574	cBLMT	EMT up	3514.18
SRR7779571	cBLMT	EMT up	3259.82
SRR7779566	cBLMT	EMT up	4549.35
SRR7779558	cBLMT	EMT up	308.482
SRR7779551	cBLMT	EMT up	1635.22
SRR7779543	cBLMT	EMT up	2146.75
SRR7779542	cBLMT	EMT up	270.352
SRR7779539	cBLMT	EMT up	2362.01
SRR7779535	cBLMT	EMT up	797.927
SRR7779527	cBLMT	EMT up	5234.96
SRR7779516	cBLMT	EMT up	4847.06
SRR7779515	cBLMT	EMT up	1803.36
SRR7779511	cBLMT	EMT up	2551.91
SRR7779508	cBLMT	EMT up	569.013
SRR7779504	cBLMT	EMT up	4210.39
SRR7779501	cBLMT	EMT up	2866.09
SRR7779492	cBLMT	EMT up	3507.44
SRR7779491	cBLMT	EMT up	3968.57
SRR7779486	cBLMT	EMT up	1059.01
SRR7779485	cBLMT	EMT up	2837.43
SRR7779477	cBLMT	EMT up	2007.71
SRR7779475	cBLMT	EMT up	4773.23
SRR7779470	cBLMT	EMT up	2950.72
SRR7779467	cBLMT	EMT up	1429.8
SRR7779462	cBLMT	EMT up	2582.61
5T2B	cBLMT	EMT up	4088.9
518T1A	cBLMT	EMT up	4169.17
444006T	cBLMT	EMT up	1860.88
434975T	cBLMT	EMT up	2060.57
428433T	cBLMT	EMT up	1201.58
424406T	cBLMT	EMT up	2490.23
422604T	cBLMT	EMT up	2857.52
400368T	cBLMT	EMT up	4419.44
396278T	cBLMT	EMT up	3892.03
159T	cBLMT	EMT up	2912.98
115T	cBLMT	EMT up	2549.64
T-76	cBLMT	EMT down	3859.14
T-406434	cBLMT	EMT down	3316.59
T-341400	cBLMT	EMT down	1607.03
SRR7779677	cBLMT	EMT down	2301.15
SRR7779676	cBLMT	EMT down	3964.84
SRR7779675	cBLMT	EMT down	4743.55
SRR7779669	cBLMT	EMT down	2740.77
SRR7779667	cBLMT	EMT down	1992.12
SRR7779662	cBLMT	EMT down	3314.78
SRR7779660	cBLMT	EMT down	1836.84
SRR7779659	cBLMT	EMT down	2826.24
SRR7779657	cBLMT	EMT down	211.914
SRR7779655	cBLMT	EMT down	4107.04
SRR7779654	cBLMT	EMT down	3325.52
SRR7779653	cBLMT	EMT down	3063.03
SRR7779649	cBLMT	EMT down	5748.79
SRR7779647	cBLMT	EMT down	178.858
SRR7779643	cBLMT	EMT down	3186.3
SRR7779639	cBLMT	EMT down	2153.32
SRR7779635	cBLMT	EMT down	3820.58
SRR7779633	cBLMT	EMT down	3081.28
SRR7779630	cBLMT	EMT down	-520.501
SRR7779627	cBLMT	EMT down	1782.88
SRR7779621	cBLMT	EMT down	3823.3
SRR7779619	cBLMT	EMT down	3202.24
SRR7779612	cBLMT	EMT down	4248.62
SRR7779606	cBLMT	EMT down	2560.16
SRR7779598	cBLMT	EMT down	2365
SRR7779595	cBLMT	EMT down	3230.2
SRR7779593	cBLMT	EMT down	3600.44
SRR7779588	cBLMT	EMT down	180.471
SRR7779579	cBLMT	EMT down	482.124
SRR7779578	cBLMT	EMT down	2922.47
SRR7779574	cBLMT	EMT down	4391.12
SRR7779571	cBLMT	EMT down	3205.74
SRR7779566	cBLMT	EMT down	-315.794
SRR7779558	cBLMT	EMT down	2131.89
SRR7779551	cBLMT	EMT down	3846.88
SRR7779543	cBLMT	EMT down	3146.38
SRR7779542	cBLMT	EMT down	3425.78
SRR7779539	cBLMT	EMT down	3057.71
SRR7779535	cBLMT	EMT down	3699.4
SRR7779527	cBLMT	EMT down	-3731.26
SRR7779516	cBLMT	EMT down	1668.53
SRR7779515	cBLMT	EMT down	3621.03
SRR7779511	cBLMT	EMT down	3942.64
SRR7779508	cBLMT	EMT down	2540.97
SRR7779504	cBLMT	EMT down	247.103
SRR7779501	cBLMT	EMT down	-3208.97
SRR7779492	cBLMT	EMT down	2854.16
SRR7779491	cBLMT	EMT down	-760.147
SRR7779486	cBLMT	EMT down	4438.67
SRR7779485	cBLMT	EMT down	3146.7
SRR7779477	cBLMT	EMT down	4332.51
SRR7779475	cBLMT	EMT down	-2786.32
SRR7779470	cBLMT	EMT down	3713.38
SRR7779467	cBLMT	EMT down	3924.21
SRR7779462	cBLMT	EMT down	3332.1
5T2B	cBLMT	EMT down	3618.83
518T1A	cBLMT	EMT down	4373.53
444006T	cBLMT	EMT down	-93.2855
434975T	cBLMT	EMT down	2962.18
428433T	cBLMT	EMT down	4136.29
424406T	cBLMT	EMT down	2123.02
422604T	cBLMT	EMT down	1695.44
400368T	cBLMT	EMT down	2094
396278T	cBLMT	EMT down	3261.28
159T	cBLMT	EMT down	3682.87
115T	cBLMT	EMT down	3922.41
T-76	cBLMT	EMT activation	3924.97
T-406434	cBLMT	EMT activation	3144.4
T-341400	cBLMT	EMT activation	4838.95
SRR7779677	cBLMT	EMT activation	6001.8
SRR7779676	cBLMT	EMT activation	3655.95
SRR7779675	cBLMT	EMT activation	4974.04
SRR7779669	cBLMT	EMT activation	-2409.93
SRR7779667	cBLMT	EMT activation	2609.77
SRR7779662	cBLMT	EMT activation	2318.69
SRR7779660	cBLMT	EMT activation	5068.92
SRR7779659	cBLMT	EMT activation	6037.8
SRR7779657	cBLMT	EMT activation	6090.69
SRR7779655	cBLMT	EMT activation	4400.13
SRR7779654	cBLMT	EMT activation	635.508
SRR7779653	cBLMT	EMT activation	5495.08
SRR7779649	cBLMT	EMT activation	3139.88
SRR7779647	cBLMT	EMT activation	5900.94
SRR7779643	cBLMT	EMT activation	5752.21
SRR7779639	cBLMT	EMT activation	5639.06
SRR7779635	cBLMT	EMT activation	2193.02
SRR7779633	cBLMT	EMT activation	5757.93
SRR7779630	cBLMT	EMT activation	5949.04
SRR7779627	cBLMT	EMT activation	5850.52
SRR7779621	cBLMT	EMT activation	3086.88
SRR7779619	cBLMT	EMT activation	5570.66
SRR7779612	cBLMT	EMT activation	-291.375
SRR7779606	cBLMT	EMT activation	4968.15
SRR7779598	cBLMT	EMT activation	2726.33
SRR7779595	cBLMT	EMT activation	5689.88
SRR7779593	cBLMT	EMT activation	3416.73
SRR7779588	cBLMT	EMT activation	5984.19
SRR7779579	cBLMT	EMT activation	4467.64
SRR7779578	cBLMT	EMT activation	2276.28
SRR7779574	cBLMT	EMT activation	4797.03
SRR7779571	cBLMT	EMT activation	5640.7
SRR7779566	cBLMT	EMT activation	6086.71
SRR7779558	cBLMT	EMT activation	3799.32
SRR7779551	cBLMT	EMT activation	4522.63
SRR7779543	cBLMT	EMT activation	2532.36
SRR7779542	cBLMT	EMT activation	1809.26
SRR7779539	cBLMT	EMT activation	3182.93
SRR7779535	cBLMT	EMT activation	2120.91
SRR7779527	cBLMT	EMT activation	6062.19
SRR7779516	cBLMT	EMT activation	6043.65
SRR7779515	cBLMT	EMT activation	4137.96
SRR7779511	cBLMT	EMT activation	5061.77
SRR7779508	cBLMT	EMT activation	3473.52
SRR7779504	cBLMT	EMT activation	6054.18
SRR7779501	cBLMT	EMT activation	5769.36
SRR7779492	cBLMT	EMT activation	5506.17
SRR7779491	cBLMT	EMT activation	5861.74
SRR7779486	cBLMT	EMT activation	3434.51
SRR7779485	cBLMT	EMT activation	4145.86
SRR7779477	cBLMT	EMT activation	3093.76
SRR7779475	cBLMT	EMT activation	6002.87
SRR7779470	cBLMT	EMT activation	3774.5
SRR7779467	cBLMT	EMT activation	4498.14
SRR7779462	cBLMT	EMT activation	4525.48
5T2B	cBLMT	EMT activation	4839.8
518T1A	cBLMT	EMT activation	5295.08
444006T	cBLMT	EMT activation	3952.67
434975T	cBLMT	EMT activation	2812.26
428433T	cBLMT	EMT activation	4074.34
424406T	cBLMT	EMT activation	4274.82
422604T	cBLMT	EMT activation	4981.98
400368T	cBLMT	EMT activation	5450.48
396278T	cBLMT	EMT activation	5372.36
159T	cBLMT	EMT activation	4234.28
115T	cBLMT	EMT activation	3588.56
T-401188	cNBLMT	WNT targets	-607.284
T-32510	cNBLMT	WNT targets	-288.671
SRR7779681	cNBLMT	WNT targets	-524.852
SRR7779679	cNBLMT	WNT targets	-997.356
SRR7779673	cNBLMT	WNT targets	-1324.41
SRR7779670	cNBLMT	WNT targets	-210.833
SRR7779666	cNBLMT	WNT targets	170.426
SRR7779665	cNBLMT	WNT targets	-41.1629
SRR7779661	cNBLMT	WNT targets	471.896
SRR7779651	cNBLMT	WNT targets	-713.473
SRR7779648	cNBLMT	WNT targets	603.62
SRR7779641	cNBLMT	WNT targets	663.744
SRR7779640	cNBLMT	WNT targets	18.0673
SRR7779638	cNBLMT	WNT targets	-354.427
SRR7779634	cNBLMT	WNT targets	61.815
SRR7779628	cNBLMT	WNT targets	-164.148
SRR7779625	cNBLMT	WNT targets	-872.092
SRR7779624	cNBLMT	WNT targets	-1056.97
SRR7779618	cNBLMT	WNT targets	42.8461
SRR7779616	cNBLMT	WNT targets	-5.86694
SRR7779615	cNBLMT	WNT targets	-496.098
SRR7779613	cNBLMT	WNT targets	-329.648
SRR7779608	cNBLMT	WNT targets	502.817
SRR7779604	cNBLMT	WNT targets	-368.422
SRR7779603	cNBLMT	WNT targets	-174.025
SRR7779601	cNBLMT	WNT targets	-855.19
SRR7779600	cNBLMT	WNT targets	-30.7426
SRR7779599	cNBLMT	WNT targets	21.3654
SRR7779591	cNBLMT	WNT targets	-308.592
SRR7779590	cNBLMT	WNT targets	506.845
SRR7779589	cNBLMT	WNT targets	-262.421
SRR7779587	cNBLMT	WNT targets	556.798
SRR7779583	cNBLMT	WNT targets	-158.309
SRR7779581	cNBLMT	WNT targets	-54.2286
SRR7779570	cNBLMT	WNT targets	-860.166
SRR7779568	cNBLMT	WNT targets	-904.807
SRR7779557	cNBLMT	WNT targets	-877.018
SRR7779556	cNBLMT	WNT targets	268.779
SRR7779553	cNBLMT	WNT targets	-53.5635
SRR7779552	cNBLMT	WNT targets	-441.177
SRR7779545	cNBLMT	WNT targets	479.45
SRR7779538	cNBLMT	WNT targets	647.019
SRR7779537	cNBLMT	WNT targets	-680.48
SRR7779533	cNBLMT	WNT targets	-594.336
SRR7779530	cNBLMT	WNT targets	-231.805
SRR7779528	cNBLMT	WNT targets	-110.376
SRR7779523	cNBLMT	WNT targets	-20.1173
SRR7779521	cNBLMT	WNT targets	-717.569
SRR7779519	cNBLMT	WNT targets	-1042.09
SRR7779507	cNBLMT	WNT targets	-995.35
SRR7779500	cNBLMT	WNT targets	-284.107
SRR7779499	cNBLMT	WNT targets	187.558
SRR7779498	cNBLMT	WNT targets	122.901
SRR7779497	cNBLMT	WNT targets	-535.765
SRR7779494	cNBLMT	WNT targets	-1061
SRR7779488	cNBLMT	WNT targets	-946.143
SRR7779487	cNBLMT	WNT targets	-157.201
SRR7779482	cNBLMT	WNT targets	-177.013
SRR7779481	cNBLMT	WNT targets	-338.49
SRR7779479	cNBLMT	WNT targets	-362.632
SRR7779474	cNBLMT	WNT targets	-327.9
SRR7779472	cNBLMT	WNT targets	-793.602
SRR7779471	cNBLMT	WNT targets	-1600.12
SRR7779468	cNBLMT	WNT targets	-39.1262
SRR7779466	cNBLMT	WNT targets	-342.473
SRR7779464	cNBLMT	WNT targets	-448.207
435926T	cNBLMT	WNT targets	959.35
403802T	cNBLMT	WNT targets	-510.356
402421T	cNBLMT	WNT targets	-869.863
401130T	cNBLMT	WNT targets	-352.043
398129T	cNBLMT	WNT targets	-64.4435
397140T	cNBLMT	WNT targets	614.207
389674T	cNBLMT	WNT targets	298.871
375521T	cNBLMT	WNT targets	-1358.95
T-401188	cNBLMT	Beta catenin-TCF targets	3271.19
T-32510	cNBLMT	Beta catenin-TCF targets	2535.77
SRR7779681	cNBLMT	Beta catenin-TCF targets	1688.41
SRR7779679	cNBLMT	Beta catenin-TCF targets	2674.62
SRR7779673	cNBLMT	Beta catenin-TCF targets	1699.04
SRR7779670	cNBLMT	Beta catenin-TCF targets	2855.37
SRR7779666	cNBLMT	Beta catenin-TCF targets	2260.16
SRR7779665	cNBLMT	Beta catenin-TCF targets	2374.77
SRR7779661	cNBLMT	Beta catenin-TCF targets	1733.1
SRR7779651	cNBLMT	Beta catenin-TCF targets	1994.52
SRR7779648	cNBLMT	Beta catenin-TCF targets	2037.62
SRR7779641	cNBLMT	Beta catenin-TCF targets	2155.21
SRR7779640	cNBLMT	Beta catenin-TCF targets	2782.46
SRR7779638	cNBLMT	Beta catenin-TCF targets	2111.21
SRR7779634	cNBLMT	Beta catenin-TCF targets	1849.62
SRR7779628	cNBLMT	Beta catenin-TCF targets	1854.94
SRR7779625	cNBLMT	Beta catenin-TCF targets	2178.12
SRR7779624	cNBLMT	Beta catenin-TCF targets	1736.36
SRR7779618	cNBLMT	Beta catenin-TCF targets	2088.1
SRR7779616	cNBLMT	Beta catenin-TCF targets	1719.88
SRR7779615	cNBLMT	Beta catenin-TCF targets	2290.32
SRR7779613	cNBLMT	Beta catenin-TCF targets	2455.43
SRR7779608	cNBLMT	Beta catenin-TCF targets	2085.84
SRR7779604	cNBLMT	Beta catenin-TCF targets	2547.62
SRR7779603	cNBLMT	Beta catenin-TCF targets	2316.17
SRR7779601	cNBLMT	Beta catenin-TCF targets	1941.36
SRR7779600	cNBLMT	Beta catenin-TCF targets	1739.16
SRR7779599	cNBLMT	Beta catenin-TCF targets	1769.99
SRR7779591	cNBLMT	Beta catenin-TCF targets	2360.01
SRR7779590	cNBLMT	Beta catenin-TCF targets	2389.26
SRR7779589	cNBLMT	Beta catenin-TCF targets	2433.13
SRR7779587	cNBLMT	Beta catenin-TCF targets	2386.25
SRR7779583	cNBLMT	Beta catenin-TCF targets	2795.48
SRR7779581	cNBLMT	Beta catenin-TCF targets	2157.7
SRR7779570	cNBLMT	Beta catenin-TCF targets	2073.77
SRR7779568	cNBLMT	Beta catenin-TCF targets	1740.81
SRR7779557	cNBLMT	Beta catenin-TCF targets	2360.36
SRR7779556	cNBLMT	Beta catenin-TCF targets	1782.15
SRR7779553	cNBLMT	Beta catenin-TCF targets	1978.48
SRR7779552	cNBLMT	Beta catenin-TCF targets	2458.89
SRR7779545	cNBLMT	Beta catenin-TCF targets	2587.55
SRR7779538	cNBLMT	Beta catenin-TCF targets	2116.01
SRR7779537	cNBLMT	Beta catenin-TCF targets	3110.24
SRR7779533	cNBLMT	Beta catenin-TCF targets	2527.15
SRR7779530	cNBLMT	Beta catenin-TCF targets	1812.65
SRR7779528	cNBLMT	Beta catenin-TCF targets	2313.72
SRR7779523	cNBLMT	Beta catenin-TCF targets	1934.45
SRR7779521	cNBLMT	Beta catenin-TCF targets	2047.71
SRR7779519	cNBLMT	Beta catenin-TCF targets	1930.85
SRR7779507	cNBLMT	Beta catenin-TCF targets	2804.22
SRR7779500	cNBLMT	Beta catenin-TCF targets	2154.19
SRR7779499	cNBLMT	Beta catenin-TCF targets	1876.29
SRR7779498	cNBLMT	Beta catenin-TCF targets	2305.01
SRR7779497	cNBLMT	Beta catenin-TCF targets	1997.87
SRR7779494	cNBLMT	Beta catenin-TCF targets	2136.06
SRR7779488	cNBLMT	Beta catenin-TCF targets	1855.28
SRR7779487	cNBLMT	Beta catenin-TCF targets	1747.44
SRR7779482	cNBLMT	Beta catenin-TCF targets	2575.27
SRR7779481	cNBLMT	Beta catenin-TCF targets	2028.88
SRR7779479	cNBLMT	Beta catenin-TCF targets	1755.42
SRR7779474	cNBLMT	Beta catenin-TCF targets	2151.7
SRR7779472	cNBLMT	Beta catenin-TCF targets	1793.91
SRR7779471	cNBLMT	Beta catenin-TCF targets	2277.63
SRR7779468	cNBLMT	Beta catenin-TCF targets	2358.9
SRR7779466	cNBLMT	Beta catenin-TCF targets	2289.74
SRR7779464	cNBLMT	Beta catenin-TCF targets	2505.87
435926T	cNBLMT	Beta catenin-TCF targets	2854.66
403802T	cNBLMT	Beta catenin-TCF targets	2460.89
402421T	cNBLMT	Beta catenin-TCF targets	2374.4
401130T	cNBLMT	Beta catenin-TCF targets	2515.5
398129T	cNBLMT	Beta catenin-TCF targets	2060.96
397140T	cNBLMT	Beta catenin-TCF targets	1982.43
389674T	cNBLMT	Beta catenin-TCF targets	1948.12
375521T	cNBLMT	Beta catenin-TCF targets	1815.95
T-401188	cNBLMT	MYC targets	5772.64
T-32510	cNBLMT	MYC targets	5610.34
SRR7779681	cNBLMT	MYC targets	5653.52
SRR7779679	cNBLMT	MYC targets	5736.76
SRR7779673	cNBLMT	MYC targets	5657.12
SRR7779670	cNBLMT	MYC targets	5731.78
SRR7779666	cNBLMT	MYC targets	5837.12
SRR7779665	cNBLMT	MYC targets	5786.69
SRR7779661	cNBLMT	MYC targets	5738.67
SRR7779651	cNBLMT	MYC targets	5813.86
SRR7779648	cNBLMT	MYC targets	5588.14
SRR7779641	cNBLMT	MYC targets	5639.78
SRR7779640	cNBLMT	MYC targets	5714.79
SRR7779638	cNBLMT	MYC targets	5995.51
SRR7779634	cNBLMT	MYC targets	5525.8
SRR7779628	cNBLMT	MYC targets	5871.33
SRR7779625	cNBLMT	MYC targets	5731.35
SRR7779624	cNBLMT	MYC targets	5789.6
SRR7779618	cNBLMT	MYC targets	5892.54
SRR7779616	cNBLMT	MYC targets	5481.98
SRR7779615	cNBLMT	MYC targets	5677.82
SRR7779613	cNBLMT	MYC targets	5827.31
SRR7779608	cNBLMT	MYC targets	5571.37
SRR7779604	cNBLMT	MYC targets	5869.95
SRR7779603	cNBLMT	MYC targets	5599.24
SRR7779601	cNBLMT	MYC targets	5908.59
SRR7779600	cNBLMT	MYC targets	5710.25
SRR7779599	cNBLMT	MYC targets	5797.4
SRR7779591	cNBLMT	MYC targets	5855.89
SRR7779590	cNBLMT	MYC targets	5834.38
SRR7779589	cNBLMT	MYC targets	5825.05
SRR7779587	cNBLMT	MYC targets	5616.85
SRR7779583	cNBLMT	MYC targets	5688.86
SRR7779581	cNBLMT	MYC targets	5674.06
SRR7779570	cNBLMT	MYC targets	5799.14
SRR7779568	cNBLMT	MYC targets	5663.37
SRR7779557	cNBLMT	MYC targets	5596.51
SRR7779556	cNBLMT	MYC targets	5602.19
SRR7779553	cNBLMT	MYC targets	5634.24
SRR7779552	cNBLMT	MYC targets	5868.69
SRR7779545	cNBLMT	MYC targets	5789.88
SRR7779538	cNBLMT	MYC targets	5518.19
SRR7779537	cNBLMT	MYC targets	5546.89
SRR7779533	cNBLMT	MYC targets	5646.49
SRR7779530	cNBLMT	MYC targets	5688.83
SRR7779528	cNBLMT	MYC targets	5754.32
SRR7779523	cNBLMT	MYC targets	5747.98
SRR7779521	cNBLMT	MYC targets	5703.57
SRR7779519	cNBLMT	MYC targets	5719.13
SRR7779507	cNBLMT	MYC targets	5589.2
SRR7779500	cNBLMT	MYC targets	5639.35
SRR7779499	cNBLMT	MYC targets	5631.3
SRR7779498	cNBLMT	MYC targets	5815.58
SRR7779497	cNBLMT	MYC targets	5752.04
SRR7779494	cNBLMT	MYC targets	5670.6
SRR7779488	cNBLMT	MYC targets	5889.75
SRR7779487	cNBLMT	MYC targets	6001.17
SRR7779482	cNBLMT	MYC targets	5983.71
SRR7779481	cNBLMT	MYC targets	5704.59
SRR7779479	cNBLMT	MYC targets	5709.23
SRR7779474	cNBLMT	MYC targets	6068.3
SRR7779472	cNBLMT	MYC targets	5786.2
SRR7779471	cNBLMT	MYC targets	5759.33
SRR7779468	cNBLMT	MYC targets	5888.9
SRR7779466	cNBLMT	MYC targets	5969.99
SRR7779464	cNBLMT	MYC targets	5858.02
435926T	cNBLMT	MYC targets	5870.39
403802T	cNBLMT	MYC targets	5657.54
402421T	cNBLMT	MYC targets	5292.2
401130T	cNBLMT	MYC targets	5648.53
398129T	cNBLMT	MYC targets	5883.61
397140T	cNBLMT	MYC targets	5796.53
389674T	cNBLMT	MYC targets	5738.08
375521T	cNBLMT	MYC targets	5998.12
T-401188	cNBLMT	Cell cycle	1965.78
T-32510	cNBLMT	Cell cycle	1766.33
SRR7779681	cNBLMT	Cell cycle	1573.29
SRR7779679	cNBLMT	Cell cycle	1663.38
SRR7779673	cNBLMT	Cell cycle	1189.51
SRR7779670	cNBLMT	Cell cycle	1364.13
SRR7779666	cNBLMT	Cell cycle	1351
SRR7779665	cNBLMT	Cell cycle	1403.27
SRR7779661	cNBLMT	Cell cycle	1548.25
SRR7779651	cNBLMT	Cell cycle	1767.95
SRR7779648	cNBLMT	Cell cycle	1288.66
SRR7779641	cNBLMT	Cell cycle	1222.33
SRR7779640	cNBLMT	Cell cycle	1699.6
SRR7779638	cNBLMT	Cell cycle	2671.78
SRR7779634	cNBLMT	Cell cycle	902.791
SRR7779628	cNBLMT	Cell cycle	1108.03
SRR7779625	cNBLMT	Cell cycle	1354.43
SRR7779624	cNBLMT	Cell cycle	1584.79
SRR7779618	cNBLMT	Cell cycle	2321.23
SRR7779616	cNBLMT	Cell cycle	668.642
SRR7779615	cNBLMT	Cell cycle	1750.52
SRR7779613	cNBLMT	Cell cycle	2436.04
SRR7779608	cNBLMT	Cell cycle	1232.8
SRR7779604	cNBLMT	Cell cycle	2839.84
SRR7779603	cNBLMT	Cell cycle	1963.25
SRR7779601	cNBLMT	Cell cycle	2207.78
SRR7779600	cNBLMT	Cell cycle	1225.02
SRR7779599	cNBLMT	Cell cycle	1300.29
SRR7779591	cNBLMT	Cell cycle	2361.9
SRR7779590	cNBLMT	Cell cycle	1360.95
SRR7779589	cNBLMT	Cell cycle	2217.77
SRR7779587	cNBLMT	Cell cycle	1526.32
SRR7779583	cNBLMT	Cell cycle	1444.98
SRR7779581	cNBLMT	Cell cycle	1326.72
SRR7779570	cNBLMT	Cell cycle	1953.92
SRR7779568	cNBLMT	Cell cycle	1176.56
SRR7779557	cNBLMT	Cell cycle	2214.94
SRR7779556	cNBLMT	Cell cycle	1248
SRR7779553	cNBLMT	Cell cycle	1467.07
SRR7779552	cNBLMT	Cell cycle	1714.13
SRR7779545	cNBLMT	Cell cycle	1513.84
SRR7779538	cNBLMT	Cell cycle	1515.18
SRR7779537	cNBLMT	Cell cycle	1443.52
SRR7779533	cNBLMT	Cell cycle	1925.29
SRR7779530	cNBLMT	Cell cycle	1244.47
SRR7779528	cNBLMT	Cell cycle	1301.89
SRR7779523	cNBLMT	Cell cycle	1708.71
SRR7779521	cNBLMT	Cell cycle	1404.91
SRR7779519	cNBLMT	Cell cycle	1678.16
SRR7779507	cNBLMT	Cell cycle	1099.73
SRR7779500	cNBLMT	Cell cycle	1151.81
SRR7779499	cNBLMT	Cell cycle	1033.84
SRR7779498	cNBLMT	Cell cycle	967.06
SRR7779497	cNBLMT	Cell cycle	1533.19
SRR7779494	cNBLMT	Cell cycle	1726.64
SRR7779488	cNBLMT	Cell cycle	1585.12
SRR7779487	cNBLMT	Cell cycle	1011.67
SRR7779482	cNBLMT	Cell cycle	2447.48
SRR7779481	cNBLMT	Cell cycle	1994.58
SRR7779479	cNBLMT	Cell cycle	1579.75
SRR7779474	cNBLMT	Cell cycle	1911.24
SRR7779472	cNBLMT	Cell cycle	1214.09
SRR7779471	cNBLMT	Cell cycle	1595.22
SRR7779468	cNBLMT	Cell cycle	1760.33
SRR7779466	cNBLMT	Cell cycle	2108.11
SRR7779464	cNBLMT	Cell cycle	1741.1
435926T	cNBLMT	Cell cycle	2532.7
403802T	cNBLMT	Cell cycle	1057.39
402421T	cNBLMT	Cell cycle	885.895
401130T	cNBLMT	Cell cycle	1174.87
398129T	cNBLMT	Cell cycle	1905.83
397140T	cNBLMT	Cell cycle	1239.45
389674T	cNBLMT	Cell cycle	733.856
375521T	cNBLMT	Cell cycle	1638.06
T-401188	cNBLMT	Proliferation	-300.739
T-32510	cNBLMT	Proliferation	-721.418
SRR7779681	cNBLMT	Proliferation	-1053.23
SRR7779679	cNBLMT	Proliferation	-1206.83
SRR7779673	cNBLMT	Proliferation	-1371.22
SRR7779670	cNBLMT	Proliferation	-1285.05
SRR7779666	cNBLMT	Proliferation	-1151.86
SRR7779665	cNBLMT	Proliferation	-1318.87
SRR7779661	cNBLMT	Proliferation	-1029.27
SRR7779651	cNBLMT	Proliferation	-629.713
SRR7779648	cNBLMT	Proliferation	-1466.36
SRR7779641	cNBLMT	Proliferation	-1272.67
SRR7779640	cNBLMT	Proliferation	-1034.25
SRR7779638	cNBLMT	Proliferation	190.033
SRR7779634	cNBLMT	Proliferation	-1627.73
SRR7779628	cNBLMT	Proliferation	-944.92
SRR7779625	cNBLMT	Proliferation	-1195.29
SRR7779624	cNBLMT	Proliferation	-742.337
SRR7779618	cNBLMT	Proliferation	-182.654
SRR7779616	cNBLMT	Proliferation	-1871.53
SRR7779615	cNBLMT	Proliferation	-982.844
SRR7779613	cNBLMT	Proliferation	-223.371
SRR7779608	cNBLMT	Proliferation	-1350.66
SRR7779604	cNBLMT	Proliferation	62.8317
SRR7779603	cNBLMT	Proliferation	-1107.57
SRR7779601	cNBLMT	Proliferation	-153.409
SRR7779600	cNBLMT	Proliferation	-1429.68
SRR7779599	cNBLMT	Proliferation	-982.999
SRR7779591	cNBLMT	Proliferation	-225.18
SRR7779590	cNBLMT	Proliferation	-1132.53
SRR7779589	cNBLMT	Proliferation	-383.276
SRR7779587	cNBLMT	Proliferation	-1225.9
SRR7779583	cNBLMT	Proliferation	-1258.59
SRR7779581	cNBLMT	Proliferation	-1340.07
SRR7779570	cNBLMT	Proliferation	-831.866
SRR7779568	cNBLMT	Proliferation	-1441.44
SRR7779557	cNBLMT	Proliferation	-590.22
SRR7779556	cNBLMT	Proliferation	-1460.34
SRR7779553	cNBLMT	Proliferation	-1175.21
SRR7779552	cNBLMT	Proliferation	-787.153
SRR7779545	cNBLMT	Proliferation	-1058.28
SRR7779538	cNBLMT	Proliferation	-1185.85
SRR7779537	cNBLMT	Proliferation	-1473.07
SRR7779533	cNBLMT	Proliferation	-1117.23
SRR7779530	cNBLMT	Proliferation	-1322.18
SRR7779528	cNBLMT	Proliferation	-1506.08
SRR7779523	cNBLMT	Proliferation	-1119.5
SRR7779521	cNBLMT	Proliferation	-1204.57
SRR7779519	cNBLMT	Proliferation	-826.085
SRR7779507	cNBLMT	Proliferation	-1637.66
SRR7779500	cNBLMT	Proliferation	-1297.74
SRR7779499	cNBLMT	Proliferation	-1434.18
SRR7779498	cNBLMT	Proliferation	-1324.65
SRR7779497	cNBLMT	Proliferation	-1108.42
SRR7779494	cNBLMT	Proliferation	-1136.23
SRR7779488	cNBLMT	Proliferation	-1076.02
SRR7779487	cNBLMT	Proliferation	-1211.53
SRR7779482	cNBLMT	Proliferation	31.7642
SRR7779481	cNBLMT	Proliferation	-679.296
SRR7779479	cNBLMT	Proliferation	-776.222
SRR7779474	cNBLMT	Proliferation	-155.555
SRR7779472	cNBLMT	Proliferation	-1443.57
SRR7779471	cNBLMT	Proliferation	-1335.84
SRR7779468	cNBLMT	Proliferation	-629.591
SRR7779466	cNBLMT	Proliferation	-607.554
SRR7779464	cNBLMT	Proliferation	-987.219
435926T	cNBLMT	Proliferation	28.6494
403802T	cNBLMT	Proliferation	-1349.18
402421T	cNBLMT	Proliferation	-1438.08
401130T	cNBLMT	Proliferation	-1255.09
398129T	cNBLMT	Proliferation	-521.479
397140T	cNBLMT	Proliferation	-855.483
389674T	cNBLMT	Proliferation	-1758.42
375521T	cNBLMT	Proliferation	-303.71
T-401188	cNBLMT	Stromal CRC	-1836.89
T-32510	cNBLMT	Stromal CRC	-1083.39
SRR7779681	cNBLMT	Stromal CRC	-774.268
SRR7779679	cNBLMT	Stromal CRC	-761.297
SRR7779673	cNBLMT	Stromal CRC	-109.714
SRR7779670	cNBLMT	Stromal CRC	-477.337
SRR7779666	cNBLMT	Stromal CRC	-2142.51
SRR7779665	cNBLMT	Stromal CRC	-1195.26
SRR7779661	cNBLMT	Stromal CRC	117.258
SRR7779651	cNBLMT	Stromal CRC	-269.276
SRR7779648	cNBLMT	Stromal CRC	-232.84
SRR7779641	cNBLMT	Stromal CRC	-284.879
SRR7779640	cNBLMT	Stromal CRC	-1236.41
SRR7779638	cNBLMT	Stromal CRC	-1880.19
SRR7779634	cNBLMT	Stromal CRC	561.456
SRR7779628	cNBLMT	Stromal CRC	-611.441
SRR7779625	cNBLMT	Stromal CRC	-467.136
SRR7779624	cNBLMT	Stromal CRC	1543.43
SRR7779618	cNBLMT	Stromal CRC	-827.234
SRR7779616	cNBLMT	Stromal CRC	867.068
SRR7779615	cNBLMT	Stromal CRC	-391.239
SRR7779613	cNBLMT	Stromal CRC	-1608.62
SRR7779608	cNBLMT	Stromal CRC	-211.834
SRR7779604	cNBLMT	Stromal CRC	-1403.91
SRR7779603	cNBLMT	Stromal CRC	-1632.94
SRR7779601	cNBLMT	Stromal CRC	5.09608
SRR7779600	cNBLMT	Stromal CRC	172.753
SRR7779599	cNBLMT	Stromal CRC	163.742
SRR7779591	cNBLMT	Stromal CRC	-891.95
SRR7779590	cNBLMT	Stromal CRC	-868.319
SRR7779589	cNBLMT	Stromal CRC	-1364.1
SRR7779587	cNBLMT	Stromal CRC	-1006.87
SRR7779583	cNBLMT	Stromal CRC	-2181.61
SRR7779581	cNBLMT	Stromal CRC	-1004.85
SRR7779570	cNBLMT	Stromal CRC	-951.853
SRR7779568	cNBLMT	Stromal CRC	1066.2
SRR7779557	cNBLMT	Stromal CRC	-1656.7
SRR7779556	cNBLMT	Stromal CRC	-16.3755
SRR7779553	cNBLMT	Stromal CRC	-1827.16
SRR7779552	cNBLMT	Stromal CRC	-166.157
SRR7779545	cNBLMT	Stromal CRC	-373.714
SRR7779538	cNBLMT	Stromal CRC	-1571.51
SRR7779537	cNBLMT	Stromal CRC	-1899.35
SRR7779533	cNBLMT	Stromal CRC	-1898.84
SRR7779530	cNBLMT	Stromal CRC	1051.46
SRR7779528	cNBLMT	Stromal CRC	-1063.4
SRR7779523	cNBLMT	Stromal CRC	-270.669
SRR7779521	cNBLMT	Stromal CRC	476.867
SRR7779519	cNBLMT	Stromal CRC	-834.785
SRR7779507	cNBLMT	Stromal CRC	-712.16
SRR7779500	cNBLMT	Stromal CRC	677.551
SRR7779499	cNBLMT	Stromal CRC	214.678
SRR7779498	cNBLMT	Stromal CRC	-665.921
SRR7779497	cNBLMT	Stromal CRC	-757.263
SRR7779494	cNBLMT	Stromal CRC	-1604.03
SRR7779488	cNBLMT	Stromal CRC	-751.581
SRR7779487	cNBLMT	Stromal CRC	-350.912
SRR7779482	cNBLMT	Stromal CRC	-1184.26
SRR7779481	cNBLMT	Stromal CRC	998.294
SRR7779479	cNBLMT	Stromal CRC	-230.836
SRR7779474	cNBLMT	Stromal CRC	-1301.86
SRR7779472	cNBLMT	Stromal CRC	531.151
SRR7779471	cNBLMT	Stromal CRC	-1345.56
SRR7779468	cNBLMT	Stromal CRC	-1469.32
SRR7779466	cNBLMT	Stromal CRC	-1023.98
SRR7779464	cNBLMT	Stromal CRC	-1071.97
435926T	cNBLMT	Stromal CRC	-1702.51
403802T	cNBLMT	Stromal CRC	-489.728
402421T	cNBLMT	Stromal CRC	-30.307
401130T	cNBLMT	Stromal CRC	304.122
398129T	cNBLMT	Stromal CRC	-2152.43
397140T	cNBLMT	Stromal CRC	-696.67
389674T	cNBLMT	Stromal CRC	-1075.86
375521T	cNBLMT	Stromal CRC	-917.481
T-401188	cNBLMT	CAF CRC	-1361.97
T-32510	cNBLMT	CAF CRC	-302.639
SRR7779681	cNBLMT	CAF CRC	-142.779
SRR7779679	cNBLMT	CAF CRC	-603.192
SRR7779673	cNBLMT	CAF CRC	665.998
SRR7779670	cNBLMT	CAF CRC	-128.385
SRR7779666	cNBLMT	CAF CRC	-1935.73
SRR7779665	cNBLMT	CAF CRC	-1139.89
SRR7779661	cNBLMT	CAF CRC	606.228
SRR7779651	cNBLMT	CAF CRC	509.508
SRR7779648	cNBLMT	CAF CRC	93.9344
SRR7779641	cNBLMT	CAF CRC	253.065
SRR7779640	cNBLMT	CAF CRC	-473.924
SRR7779638	cNBLMT	CAF CRC	-1770.11
SRR7779634	cNBLMT	CAF CRC	1181.25
SRR7779628	cNBLMT	CAF CRC	-22.3009
SRR7779625	cNBLMT	CAF CRC	104.617
SRR7779624	cNBLMT	CAF CRC	2698.23
SRR7779618	cNBLMT	CAF CRC	127.421
SRR7779616	cNBLMT	CAF CRC	1487.9
SRR7779615	cNBLMT	CAF CRC	-49.0516
SRR7779613	cNBLMT	CAF CRC	-1331.63
SRR7779608	cNBLMT	CAF CRC	1.26341
SRR7779604	cNBLMT	CAF CRC	-740.193
SRR7779603	cNBLMT	CAF CRC	-1265.85
SRR7779601	cNBLMT	CAF CRC	887.443
SRR7779600	cNBLMT	CAF CRC	448.058
SRR7779599	cNBLMT	CAF CRC	1167.26
SRR7779591	cNBLMT	CAF CRC	-654.203
SRR7779590	cNBLMT	CAF CRC	-323.201
SRR7779589	cNBLMT	CAF CRC	-1081.25
SRR7779587	cNBLMT	CAF CRC	-332.234
SRR7779583	cNBLMT	CAF CRC	-2205.1
SRR7779581	cNBLMT	CAF CRC	-782.835
SRR7779570	cNBLMT	CAF CRC	-944.452
SRR7779568	cNBLMT	CAF CRC	1909.16
SRR7779557	cNBLMT	CAF CRC	-1366.16
SRR7779556	cNBLMT	CAF CRC	778.016
SRR7779553	cNBLMT	CAF CRC	-1716.67
SRR7779552	cNBLMT	CAF CRC	549.978
SRR7779545	cNBLMT	CAF CRC	295.847
SRR7779538	cNBLMT	CAF CRC	-1239.25
SRR7779537	cNBLMT	CAF CRC	-1655.65
SRR7779533	cNBLMT	CAF CRC	-1738.41
SRR7779530	cNBLMT	CAF CRC	1443.69
SRR7779528	cNBLMT	CAF CRC	-715.832
SRR7779523	cNBLMT	CAF CRC	345.728
SRR7779521	cNBLMT	CAF CRC	151.855
SRR7779519	cNBLMT	CAF CRC	-392.64
SRR7779507	cNBLMT	CAF CRC	-434.693
SRR7779500	cNBLMT	CAF CRC	1120.18
SRR7779499	cNBLMT	CAF CRC	322.495
SRR7779498	cNBLMT	CAF CRC	-292.693
SRR7779497	cNBLMT	CAF CRC	-503.817
SRR7779494	cNBLMT	CAF CRC	-1630.72
SRR7779488	cNBLMT	CAF CRC	-883.598
SRR7779487	cNBLMT	CAF CRC	-292.03
SRR7779482	cNBLMT	CAF CRC	-891.049
SRR7779481	cNBLMT	CAF CRC	1329.56
SRR7779479	cNBLMT	CAF CRC	608.532
SRR7779474	cNBLMT	CAF CRC	-1122.21
SRR7779472	cNBLMT	CAF CRC	315.129
SRR7779471	cNBLMT	CAF CRC	-481.89
SRR7779468	cNBLMT	CAF CRC	-1422.5
SRR7779466	cNBLMT	CAF CRC	-356.296
SRR7779464	cNBLMT	CAF CRC	-677.605
435926T	cNBLMT	CAF CRC	-1412.51
403802T	cNBLMT	CAF CRC	400.696
402421T	cNBLMT	CAF CRC	492.846
401130T	cNBLMT	CAF CRC	865.555
398129T	cNBLMT	CAF CRC	-2443.07
397140T	cNBLMT	CAF CRC	0.728296
389674T	cNBLMT	CAF CRC	-655.972
375521T	cNBLMT	CAF CRC	-1299.06
T-401188	cNBLMT	Endothelial CRC	-1869.98
T-32510	cNBLMT	Endothelial CRC	-2912.86
SRR7779681	cNBLMT	Endothelial CRC	-1928.23
SRR7779679	cNBLMT	Endothelial CRC	249.658
SRR7779673	cNBLMT	Endothelial CRC	-1283.71
SRR7779670	cNBLMT	Endothelial CRC	-1082.42
SRR7779666	cNBLMT	Endothelial CRC	-3051.24
SRR7779665	cNBLMT	Endothelial CRC	-1735.19
SRR7779661	cNBLMT	Endothelial CRC	-1047.11
SRR7779651	cNBLMT	Endothelial CRC	-2137.37
SRR7779648	cNBLMT	Endothelial CRC	-1548.29
SRR7779641	cNBLMT	Endothelial CRC	-2026.06
SRR7779640	cNBLMT	Endothelial CRC	-2383.31
SRR7779638	cNBLMT	Endothelial CRC	-2906.03
SRR7779634	cNBLMT	Endothelial CRC	-1192.97
SRR7779628	cNBLMT	Endothelial CRC	-1125.54
SRR7779625	cNBLMT	Endothelial CRC	-1367.1
SRR7779624	cNBLMT	Endothelial CRC	-80.8944
SRR7779618	cNBLMT	Endothelial CRC	-2565.02
SRR7779616	cNBLMT	Endothelial CRC	-957.532
SRR7779615	cNBLMT	Endothelial CRC	-1404.64
SRR7779613	cNBLMT	Endothelial CRC	-2397.93
SRR7779608	cNBLMT	Endothelial CRC	728.12
SRR7779604	cNBLMT	Endothelial CRC	-2112.96
SRR7779603	cNBLMT	Endothelial CRC	-1963.12
SRR7779601	cNBLMT	Endothelial CRC	-2655.05
SRR7779600	cNBLMT	Endothelial CRC	520.723
SRR7779599	cNBLMT	Endothelial CRC	-1411.83
SRR7779591	cNBLMT	Endothelial CRC	-1820.35
SRR7779590	cNBLMT	Endothelial CRC	-2461.33
SRR7779589	cNBLMT	Endothelial CRC	-3221.61
SRR7779587	cNBLMT	Endothelial CRC	-2470.86
SRR7779583	cNBLMT	Endothelial CRC	-1961.86
SRR7779581	cNBLMT	Endothelial CRC	-1697.73
SRR7779570	cNBLMT	Endothelial CRC	-2186.52
SRR7779568	cNBLMT	Endothelial CRC	-1005
SRR7779557	cNBLMT	Endothelial CRC	-2266.65
SRR7779556	cNBLMT	Endothelial CRC	-2315.71
SRR7779553	cNBLMT	Endothelial CRC	-2017.29
SRR7779552	cNBLMT	Endothelial CRC	-1557.52
SRR7779545	cNBLMT	Endothelial CRC	-976.098
SRR7779538	cNBLMT	Endothelial CRC	-2372.94
SRR7779537	cNBLMT	Endothelial CRC	-2238.66
SRR7779533	cNBLMT	Endothelial CRC	-2475.02
SRR7779530	cNBLMT	Endothelial CRC	163.355
SRR7779528	cNBLMT	Endothelial CRC	-1911.34
SRR7779523	cNBLMT	Endothelial CRC	-1272.48
SRR7779521	cNBLMT	Endothelial CRC	-425.365
SRR7779519	cNBLMT	Endothelial CRC	-997.519
SRR7779507	cNBLMT	Endothelial CRC	-998.117
SRR7779500	cNBLMT	Endothelial CRC	-70.595
SRR7779499	cNBLMT	Endothelial CRC	1154.61
SRR7779498	cNBLMT	Endothelial CRC	-1349.59
SRR7779497	cNBLMT	Endothelial CRC	-1503.3
SRR7779494	cNBLMT	Endothelial CRC	-1858.28
SRR7779488	cNBLMT	Endothelial CRC	-2173.73
SRR7779487	cNBLMT	Endothelial CRC	-2312.46
SRR7779482	cNBLMT	Endothelial CRC	-1824.85
SRR7779481	cNBLMT	Endothelial CRC	-421.393
SRR7779479	cNBLMT	Endothelial CRC	-1700.21
SRR7779474	cNBLMT	Endothelial CRC	-2769.08
SRR7779472	cNBLMT	Endothelial CRC	-935.425
SRR7779471	cNBLMT	Endothelial CRC	-3511.22
SRR7779468	cNBLMT	Endothelial CRC	-1998.78
SRR7779466	cNBLMT	Endothelial CRC	-2146.07
SRR7779464	cNBLMT	Endothelial CRC	-1511.33
435926T	cNBLMT	Endothelial CRC	-2012.24
403802T	cNBLMT	Endothelial CRC	-256.362
402421T	cNBLMT	Endothelial CRC	-957.434
401130T	cNBLMT	Endothelial CRC	430.747
398129T	cNBLMT	Endothelial CRC	-2452.63
397140T	cNBLMT	Endothelial CRC	-1373.48
389674T	cNBLMT	Endothelial CRC	-1791.57
375521T	cNBLMT	Endothelial CRC	-1059.63
T-401188	cNBLMT	Leukocytes CRC	-3376.25
T-32510	cNBLMT	Leukocytes CRC	-2252.91
SRR7779681	cNBLMT	Leukocytes CRC	-2027.3
SRR7779679	cNBLMT	Leukocytes CRC	-1991.94
SRR7779673	cNBLMT	Leukocytes CRC	-2119.39
SRR7779670	cNBLMT	Leukocytes CRC	-1278.88
SRR7779666	cNBLMT	Leukocytes CRC	-1878.9
SRR7779665	cNBLMT	Leukocytes CRC	-872.094
SRR7779661	cNBLMT	Leukocytes CRC	-603.187
SRR7779651	cNBLMT	Leukocytes CRC	-1247.32
SRR7779648	cNBLMT	Leukocytes CRC	-344.401
SRR7779641	cNBLMT	Leukocytes CRC	-726.834
SRR7779640	cNBLMT	Leukocytes CRC	-2819.83
SRR7779638	cNBLMT	Leukocytes CRC	-1254.62
SRR7779634	cNBLMT	Leukocytes CRC	-521.965
SRR7779628	cNBLMT	Leukocytes CRC	-2090.18
SRR7779625	cNBLMT	Leukocytes CRC	-1663.54
SRR7779624	cNBLMT	Leukocytes CRC	-2020.18
SRR7779618	cNBLMT	Leukocytes CRC	-2611.7
SRR7779616	cNBLMT	Leukocytes CRC	-350.466
SRR7779615	cNBLMT	Leukocytes CRC	-866.553
SRR7779613	cNBLMT	Leukocytes CRC	-1824.92
SRR7779608	cNBLMT	Leukocytes CRC	-1660.26
SRR7779604	cNBLMT	Leukocytes CRC	-2994.35
SRR7779603	cNBLMT	Leukocytes CRC	-2640.02
SRR7779601	cNBLMT	Leukocytes CRC	-946.802
SRR7779600	cNBLMT	Leukocytes CRC	-1255.1
SRR7779599	cNBLMT	Leukocytes CRC	-2366.53
SRR7779591	cNBLMT	Leukocytes CRC	-928.601
SRR7779590	cNBLMT	Leukocytes CRC	-1315.18
SRR7779589	cNBLMT	Leukocytes CRC	-552.501
SRR7779587	cNBLMT	Leukocytes CRC	-2039.61
SRR7779583	cNBLMT	Leukocytes CRC	-2234.63
SRR7779581	cNBLMT	Leukocytes CRC	-1191.84
SRR7779570	cNBLMT	Leukocytes CRC	127.636
SRR7779568	cNBLMT	Leukocytes CRC	-988.321
SRR7779557	cNBLMT	Leukocytes CRC	-2175.29
SRR7779556	cNBLMT	Leukocytes CRC	-1171.31
SRR7779553	cNBLMT	Leukocytes CRC	-2001.22
SRR7779552	cNBLMT	Leukocytes CRC	-1487.63
SRR7779545	cNBLMT	Leukocytes CRC	-2246.51
SRR7779538	cNBLMT	Leukocytes CRC	-1986.91
SRR7779537	cNBLMT	Leukocytes CRC	-2358.08
SRR7779533	cNBLMT	Leukocytes CRC	-1869.79
SRR7779530	cNBLMT	Leukocytes CRC	227.094
SRR7779528	cNBLMT	Leukocytes CRC	-1469.49
SRR7779523	cNBLMT	Leukocytes CRC	-1610.2
SRR7779521	cNBLMT	Leukocytes CRC	2032.17
SRR7779519	cNBLMT	Leukocytes CRC	-2209.65
SRR7779507	cNBLMT	Leukocytes CRC	-1461.81
SRR7779500	cNBLMT	Leukocytes CRC	-329.261
SRR7779499	cNBLMT	Leukocytes CRC	-893.723
SRR7779498	cNBLMT	Leukocytes CRC	-1373.89
SRR7779497	cNBLMT	Leukocytes CRC	-1018.96
SRR7779494	cNBLMT	Leukocytes CRC	-1223.84
SRR7779488	cNBLMT	Leukocytes CRC	831.071
SRR7779487	cNBLMT	Leukocytes CRC	1140.51
SRR7779482	cNBLMT	Leukocytes CRC	-1585.9
SRR7779481	cNBLMT	Leukocytes CRC	702.151
SRR7779479	cNBLMT	Leukocytes CRC	-2062.61
SRR7779474	cNBLMT	Leukocytes CRC	-565.699
SRR7779472	cNBLMT	Leukocytes CRC	2210.49
SRR7779471	cNBLMT	Leukocytes CRC	-2453.01
SRR7779468	cNBLMT	Leukocytes CRC	-1126.1
SRR7779466	cNBLMT	Leukocytes CRC	-2281.37
SRR7779464	cNBLMT	Leukocytes CRC	-1986.37
435926T	cNBLMT	Leukocytes CRC	-2406.15
403802T	cNBLMT	Leukocytes CRC	-3570.79
402421T	cNBLMT	Leukocytes CRC	-1190.26
401130T	cNBLMT	Leukocytes CRC	-1872.82
398129T	cNBLMT	Leukocytes CRC	-837.713
397140T	cNBLMT	Leukocytes CRC	-2548.98
389674T	cNBLMT	Leukocytes CRC	-1795.12
375521T	cNBLMT	Leukocytes CRC	287.162
T-401188	cNBLMT	EMT up	1477.8
T-32510	cNBLMT	EMT up	2778.51
SRR7779681	cNBLMT	EMT up	2290.05
SRR7779679	cNBLMT	EMT up	1895.91
SRR7779673	cNBLMT	EMT up	3694.13
SRR7779670	cNBLMT	EMT up	2215.89
SRR7779666	cNBLMT	EMT up	57.6433
SRR7779665	cNBLMT	EMT up	1176.54
SRR7779661	cNBLMT	EMT up	2481.71
SRR7779651	cNBLMT	EMT up	3162.12
SRR7779648	cNBLMT	EMT up	2501.46
SRR7779641	cNBLMT	EMT up	2921.49
SRR7779640	cNBLMT	EMT up	2540.85
SRR7779638	cNBLMT	EMT up	-800.43
SRR7779634	cNBLMT	EMT up	3850.17
SRR7779628	cNBLMT	EMT up	2595.29
SRR7779625	cNBLMT	EMT up	2474.37
SRR7779624	cNBLMT	EMT up	4746.12
SRR7779618	cNBLMT	EMT up	2899.39
SRR7779616	cNBLMT	EMT up	3528.49
SRR7779615	cNBLMT	EMT up	2739.51
SRR7779613	cNBLMT	EMT up	1651.48
SRR7779608	cNBLMT	EMT up	2615.3
SRR7779604	cNBLMT	EMT up	2006.89
SRR7779603	cNBLMT	EMT up	-107.945
SRR7779601	cNBLMT	EMT up	2931.86
SRR7779600	cNBLMT	EMT up	2203.66
SRR7779599	cNBLMT	EMT up	3424.83
SRR7779591	cNBLMT	EMT up	1556.32
SRR7779590	cNBLMT	EMT up	1612.56
SRR7779589	cNBLMT	EMT up	300.845
SRR7779587	cNBLMT	EMT up	2212.3
SRR7779583	cNBLMT	EMT up	-374.298
SRR7779581	cNBLMT	EMT up	935.821
SRR7779570	cNBLMT	EMT up	1296.33
SRR7779568	cNBLMT	EMT up	4213.17
SRR7779557	cNBLMT	EMT up	852.585
SRR7779556	cNBLMT	EMT up	3292.49
SRR7779553	cNBLMT	EMT up	457.775
SRR7779552	cNBLMT	EMT up	2828.69
SRR7779545	cNBLMT	EMT up	2441.78
SRR7779538	cNBLMT	EMT up	1206.55
SRR7779537	cNBLMT	EMT up	532.369
SRR7779533	cNBLMT	EMT up	888.833
SRR7779530	cNBLMT	EMT up	3193.76
SRR7779528	cNBLMT	EMT up	1849.68
SRR7779523	cNBLMT	EMT up	2791.32
SRR7779521	cNBLMT	EMT up	2319.52
SRR7779519	cNBLMT	EMT up	1820.9
SRR7779507	cNBLMT	EMT up	2050.67
SRR7779500	cNBLMT	EMT up	3461.26
SRR7779499	cNBLMT	EMT up	2831.54
SRR7779498	cNBLMT	EMT up	1837.67
SRR7779497	cNBLMT	EMT up	1643.86
SRR7779494	cNBLMT	EMT up	591.543
SRR7779488	cNBLMT	EMT up	656.794
SRR7779487	cNBLMT	EMT up	1403.53
SRR7779482	cNBLMT	EMT up	1219.57
SRR7779481	cNBLMT	EMT up	3449.73
SRR7779479	cNBLMT	EMT up	3239.04
SRR7779474	cNBLMT	EMT up	171.066
SRR7779472	cNBLMT	EMT up	2605.3
SRR7779471	cNBLMT	EMT up	1676.49
SRR7779468	cNBLMT	EMT up	365.723
SRR7779466	cNBLMT	EMT up	1574.01
SRR7779464	cNBLMT	EMT up	1188.49
435926T	cNBLMT	EMT up	752.044
403802T	cNBLMT	EMT up	3465.05
402421T	cNBLMT	EMT up	2845.43
401130T	cNBLMT	EMT up	3354.97
398129T	cNBLMT	EMT up	-525.939
397140T	cNBLMT	EMT up	2218.05
389674T	cNBLMT	EMT up	1818.37
375521T	cNBLMT	EMT up	1079.53
T-401188	cNBLMT	EMT down	4047.87
T-32510	cNBLMT	EMT down	2693.44
SRR7779681	cNBLMT	EMT down	4016.43
SRR7779679	cNBLMT	EMT down	4488.41
SRR7779673	cNBLMT	EMT down	2082.93
SRR7779670	cNBLMT	EMT down	3579.78
SRR7779666	cNBLMT	EMT down	4043.59
SRR7779665	cNBLMT	EMT down	3640.13
SRR7779661	cNBLMT	EMT down	3323.49
SRR7779651	cNBLMT	EMT down	2273.46
SRR7779648	cNBLMT	EMT down	3596.07
SRR7779641	cNBLMT	EMT down	2705.43
SRR7779640	cNBLMT	EMT down	3326.71
SRR7779638	cNBLMT	EMT down	2520.9
SRR7779634	cNBLMT	EMT down	2192.76
SRR7779628	cNBLMT	EMT down	1917.25
SRR7779625	cNBLMT	EMT down	3044.31
SRR7779624	cNBLMT	EMT down	471.632
SRR7779618	cNBLMT	EMT down	3419.78
SRR7779616	cNBLMT	EMT down	1752.5
SRR7779615	cNBLMT	EMT down	4255.28
SRR7779613	cNBLMT	EMT down	3250.27
SRR7779608	cNBLMT	EMT down	3618.28
SRR7779604	cNBLMT	EMT down	4169.46
SRR7779603	cNBLMT	EMT down	3713.21
SRR7779601	cNBLMT	EMT down	1694.31
SRR7779600	cNBLMT	EMT down	3059
SRR7779599	cNBLMT	EMT down	1651.27
SRR7779591	cNBLMT	EMT down	2951.71
SRR7779590	cNBLMT	EMT down	3284.12
SRR7779589	cNBLMT	EMT down	3665.04
SRR7779587	cNBLMT	EMT down	3599.97
SRR7779583	cNBLMT	EMT down	3719.21
SRR7779581	cNBLMT	EMT down	3886.77
SRR7779570	cNBLMT	EMT down	3775.29
SRR7779568	cNBLMT	EMT down	760.526
SRR7779557	cNBLMT	EMT down	3898.37
SRR7779556	cNBLMT	EMT down	2608.46
SRR7779553	cNBLMT	EMT down	3770.82
SRR7779552	cNBLMT	EMT down	2870.93
SRR7779545	cNBLMT	EMT down	3643.56
SRR7779538	cNBLMT	EMT down	3704.19
SRR7779537	cNBLMT	EMT down	4041.97
SRR7779533	cNBLMT	EMT down	3993.35
SRR7779530	cNBLMT	EMT down	3152.13
SRR7779528	cNBLMT	EMT down	3257.63
SRR7779523	cNBLMT	EMT down	2808.21
SRR7779521	cNBLMT	EMT down	3123.21
SRR7779519	cNBLMT	EMT down	4308.39
SRR7779507	cNBLMT	EMT down	4146.8
SRR7779500	cNBLMT	EMT down	2547.69
SRR7779499	cNBLMT	EMT down	2983.83
SRR7779498	cNBLMT	EMT down	3844.62
SRR7779497	cNBLMT	EMT down	4089.05
SRR7779494	cNBLMT	EMT down	4382.32
SRR7779488	cNBLMT	EMT down	3786
SRR7779487	cNBLMT	EMT down	1515.47
SRR7779482	cNBLMT	EMT down	2062.06
SRR7779481	cNBLMT	EMT down	2865.97
SRR7779479	cNBLMT	EMT down	2299.53
SRR7779474	cNBLMT	EMT down	2701.7
SRR7779472	cNBLMT	EMT down	1919.32
SRR7779471	cNBLMT	EMT down	3408.03
SRR7779468	cNBLMT	EMT down	3699.82
SRR7779466	cNBLMT	EMT down	3039.43
SRR7779464	cNBLMT	EMT down	3896.19
435926T	cNBLMT	EMT down	3221.6
403802T	cNBLMT	EMT down	2591.26
402421T	cNBLMT	EMT down	4028.04
401130T	cNBLMT	EMT down	3838.61
398129T	cNBLMT	EMT down	3977.39
397140T	cNBLMT	EMT down	2997.28
389674T	cNBLMT	EMT down	3693.95
375521T	cNBLMT	EMT down	2413.72
T-401188	cNBLMT	EMT activation	4206.94
T-32510	cNBLMT	EMT activation	4487.5
SRR7779681	cNBLMT	EMT activation	4985.16
SRR7779679	cNBLMT	EMT activation	4586.82
SRR7779673	cNBLMT	EMT activation	5894.72
SRR7779670	cNBLMT	EMT activation	4510.67
SRR7779666	cNBLMT	EMT activation	3708.53
SRR7779665	cNBLMT	EMT activation	4156.2
SRR7779661	cNBLMT	EMT activation	5204.38
SRR7779651	cNBLMT	EMT activation	5322.08
SRR7779648	cNBLMT	EMT activation	5264.37
SRR7779641	cNBLMT	EMT activation	5325.9
SRR7779640	cNBLMT	EMT activation	4749.8
SRR7779638	cNBLMT	EMT activation	1557.84
SRR7779634	cNBLMT	EMT activation	5876.04
SRR7779628	cNBLMT	EMT activation	5040.88
SRR7779625	cNBLMT	EMT activation	4789.62
SRR7779624	cNBLMT	EMT activation	6164.2
SRR7779618	cNBLMT	EMT activation	5463.4
SRR7779616	cNBLMT	EMT activation	5891.23
SRR7779615	cNBLMT	EMT activation	5005.21
SRR7779613	cNBLMT	EMT activation	3929.38
SRR7779608	cNBLMT	EMT activation	5028.99
SRR7779604	cNBLMT	EMT activation	4016.09
SRR7779603	cNBLMT	EMT activation	643.881
SRR7779601	cNBLMT	EMT activation	5175.24
SRR7779600	cNBLMT	EMT activation	4820.88
SRR7779599	cNBLMT	EMT activation	5792.78
SRR7779591	cNBLMT	EMT activation	4157.12
SRR7779590	cNBLMT	EMT activation	4637.2
SRR7779589	cNBLMT	EMT activation	3308.13
SRR7779587	cNBLMT	EMT activation	4492.45
SRR7779583	cNBLMT	EMT activation	1821.94
SRR7779581	cNBLMT	EMT activation	3962.21
SRR7779570	cNBLMT	EMT activation	4554.56
SRR7779568	cNBLMT	EMT activation	6140.4
SRR7779557	cNBLMT	EMT activation	1970.57
SRR7779556	cNBLMT	EMT activation	5767.09
SRR7779553	cNBLMT	EMT activation	2961.27
SRR7779552	cNBLMT	EMT activation	5160.8
SRR7779545	cNBLMT	EMT activation	4673.49
SRR7779538	cNBLMT	EMT activation	4090.73
SRR7779537	cNBLMT	EMT activation	2892.75
SRR7779533	cNBLMT	EMT activation	3428.28
SRR7779530	cNBLMT	EMT activation	5403.97
SRR7779528	cNBLMT	EMT activation	4580.06
SRR7779523	cNBLMT	EMT activation	5108.14
SRR7779521	cNBLMT	EMT activation	4415.46
SRR7779519	cNBLMT	EMT activation	3760.46
SRR7779507	cNBLMT	EMT activation	4237.5
SRR7779500	cNBLMT	EMT activation	5529.96
SRR7779499	cNBLMT	EMT activation	5501.9
SRR7779498	cNBLMT	EMT activation	4738.28
SRR7779497	cNBLMT	EMT activation	3889.3
SRR7779494	cNBLMT	EMT activation	4046.29
SRR7779488	cNBLMT	EMT activation	2609.14
SRR7779487	cNBLMT	EMT activation	5275.52
SRR7779482	cNBLMT	EMT activation	4358.38
SRR7779481	cNBLMT	EMT activation	5364.79
SRR7779479	cNBLMT	EMT activation	5789.4
SRR7779474	cNBLMT	EMT activation	3825.55
SRR7779472	cNBLMT	EMT activation	5559.86
SRR7779471	cNBLMT	EMT activation	4471.49
SRR7779468	cNBLMT	EMT activation	3823.99
SRR7779466	cNBLMT	EMT activation	3441.92
SRR7779464	cNBLMT	EMT activation	3948.05
435926T	cNBLMT	EMT activation	2748.29
403802T	cNBLMT	EMT activation	5918.98
402421T	cNBLMT	EMT activation	4007.48
401130T	cNBLMT	EMT activation	5090.14
398129T	cNBLMT	EMT activation	690.704
397140T	cNBLMT	EMT activation	4073.26
389674T	cNBLMT	EMT activation	5008.42
375521T	cNBLMT	EMT activation	4560.71

## Sheet: Table S3-4
Table S3-4. ssGSEA scores of signature gene sets for the validation set. Related to Figure S4.
Name	WNT targets	Beta catenin-TCF targets	MYC targets	Cell cycle	Proliferation	Stromal CRC	CAF CRC	Endothelial CRC	Leukocytes CRC	EMT up	EMT down	EMT activation	Subtype
1_R4	2842.84	2353.3	4376.51	1913.78	-1276.76	388.15	1295.7	3.8833	-2981.72	1719.69	2317.88	4038.91	cBLMT
1_L4	2637.51	2585.65	4225.51	770.658	-2349.35	1269.67	1356.14	1557.58	603.694	2015.37	1375.16	4265.78	cBLMT
1_L5	2726.43	2560.03	4572.14	2386.97	-780.452	-766.004	-906.189	-345.036	-450.736	551.136	1226.07	1468.96	cBLMT
13_L3a	2076.37	2493.8	4474.72	1840.03	-1179.47	-1351.57	-1082.98	-1794.13	-2345.57	440.914	2332.39	1490.39	cNBLMT
13_L3c	2379.51	2998.27	4682.56	1401.77	-1442.75	-1480.52	-1435.14	-954.866	-2026.41	-114.96	3196.27	1453.34	cNBLMT
13_L5	1884.33	2317.78	4383.35	1499.25	-1152.73	-736.116	-432.938	-2072.05	-997.348	1303.03	2826.7	2718.06	cNBLMT
13_R4b	3030.81	2652.32	4592.29	3215.67	1146.96	-2108.2	-1423.7	-2925.49	-3916.96	868.418	878.871	2151.43	cNBLMT
17_L1a	2272.56	2617.72	4536.51	1293.17	-2057.31	-834.541	-614.683	54.72	-2250.56	699.816	2478.3	1906.38	cNBLMT
17_L4a	2727.24	2507.96	4280.5	1020.56	-2048.14	-384.038	-220.884	-937.696	-738.182	1127.91	1632.97	2127.81	cNBLMT
17_R4a	2303.16	2228.38	4326.81	1293.3	-2416.86	-1403.11	-1028.53	-458.28	-3355.7	708.881	2059.55	1643.39	cNBLMT
18_R2	2123.42	2667.74	4495.54	1877.46	-1311.01	-1808.28	-1047.85	-2413.41	-3879.98	587.972	2436.07	1599.06	cNBLMT
18_R3	2282.51	2745.16	4810.34	2785.66	529.714	-2348.03	-1501.48	-3137.91	-4629.7	334.535	2556.01	766.132	cNBLMT
29_L3	3115.02	2493.66	4379.04	1868.89	-726.052	-1629.45	-881.48	-3346.34	-3352.39	958.97	2359.28	1932.52	cNBLMT
29_R2	3818.94	2427.82	4380.05	1613.92	-1131.81	1345.44	2295.86	2070.57	-2859.64	3337.76	-14.9754	5253.61	cBLMT
34_L1	2468.67	2805.21	4520.84	1448.22	-1031.61	492.25	1225.07	1021.57	-3059.53	2515.68	1060.18	5335.95	cBLMT
34_L2b	2231.29	2790.91	4533.48	1181.02	-1459.65	789.92	1227.48	1417.24	-1735.17	2344.09	2491.25	4620.31	cBLMT
34_L3	2899.33	2717.16	4421.72	2127.42	-380.09	-135.974	927.802	-1764.81	-3402.82	2141.07	903.727	4668.43	cNBLMT
34_R3	1760.15	2661.34	4519.95	1878.71	-754.468	1057.8	1033.67	1102.75	1104.67	1918.62	2242.9	4497.34	cBLMT
36_L3c	2701.94	2329.62	4211.4	924.384	-2122.36	-937.565	-417.555	-2552.4	-1975.9	1191.81	1483.25	2807.61	cNBLMT
36_R2	2709.94	2463.38	4273	1335.92	-1405.09	818.906	1615.62	-275.726	-2003.13	2464.38	2140.73	4547.13	cBLMT
36_R4	1979.82	2908.63	4566.55	1360.27	-1452.9	951.679	1601.35	974.234	-2074.16	2098.39	2164.83	3845.55	cBLMT
47_NL3	2401.82	2650.26	4481.55	2254.22	-123.966	945.067	1780.44	1043.52	-2922.93	2372.32	1284.48	3624.89	cBLMT
47_L3	2327.23	2672.99	4441.02	2478.88	552.709	-243.473	1128.11	318.999	-4738.4	2664.49	192.047	4762.09	cBLMT
47_R3	3091.55	2542.75	4634.32	2212.9	-448.561	-2246.79	-1463.6	-3251.94	-4102.21	372.878	1826.14	1383.33	cNBLMT
54_L3b	3214.94	2332.93	4737.88	3111.15	490.426	-1148.33	-1394.1	-2035.84	840.138	769.156	509.529	1715.69	cBLMT
54_L4	2850.03	2230.09	4044.62	715.532	-2241.76	542.947	806.769	2570.59	-2235.87	1518.69	2017.22	3074.31	cBLMT
54_L5b	2543	2278.04	4210.62	1434.85	-1388.96	-2143.57	-2112.87	-1763.31	-2602.2	-44.3202	2390.71	621.269	cNBLMT
54_R5a	2713.88	2158.28	3946.49	1099.65	-1871.62	-2500.36	-1860.76	-3850.76	-3802.48	211.886	2157.22	232.521	cNBLMT
54_R5b	4426.74	2465.47	4562.38	2048.08	-980.001	-2175.66	-1624.59	-1844.75	-4232.41	61.6804	2753.85	74.7182	cNBLMT
54_R4...35	3488.64	2316.56	4397.31	1882.6	-1108.27	1359.26	1370.65	2386.01	421.074	2247.75	1729.83	4198.3	cBLMT
54_L3	3328.67	2408.44	4701.03	2642.03	-120.538	38.569	-165.324	-180.97	1126.89	1570.5	1061.28	2352.13	cBLMT
59_R3	2696.09	2407.11	4426.44	1290.79	-1654.75	1024.83	1264.41	1950.99	-814.285	1702.06	2286.75	3385.76	cBLMT
59_L4	2749.82	1892.94	4054.59	802.719	-1971.97	2662.38	2848.13	3837.84	384.024	2889.26	574.006	4075.59	cBLMT
66_R3	2213.83	2577.85	4378.26	1214.51	-1783.13	788.348	1096.42	1425.57	-1414.53	1732	2594.01	3324.84	cBLMT
66_R5a	2798.77	2721.29	4365.29	1151.45	-1814.02	636.648	931.06	2487.84	-2641.22	1624.08	1925.17	3462.22	cBLMT
66_R5b	3326.08	2853.09	4594.25	2380.75	-16.6288	-1127.14	-814.343	-1351.07	-2331.16	706.264	3056.14	2366.12	cBLMT
66_L3	2670.11	1861.82	3806.88	958.438	-1782.46	-102.023	1038.57	-2482.22	-3031.92	2410.74	29.8649	2692.53	cNBLMT
66_L4a	2347.79	2009.5	4210.64	931.68	-2224.62	141.443	900.466	-186.353	-3015.49	1565.87	1291.02	3061.03	cNBLMT
66_L4b	1967.7	2537.25	4511.27	2249.5	-132.031	772.374	1444.46	2550.27	-3251.01	2089.11	1843.25	3629.89	cBLMT
69_R3	3057.34	2631.78	4635.14	1891.29	-1064.79	386.032	1254.06	-1183.37	-2066.17	1673.53	2107.8	3130.35	cBLMT
69_L2	2136.49	2730.78	4582.07	1957.84	-1095.71	-1491.19	-1163.84	-1260.77	-2831.76	-40.9291	3107.68	2298.1	cNBLMT
69_L3	2833.08	2654.32	4475.67	1509.57	-1578.87	-480.508	288.653	-1367.74	-2976.7	1861.8	1128.31	3325.72	cNBLMT
70_L3	2561.33	2409.18	4228.4	899.747	-2178.15	1034.76	1425.03	2170.48	-1918	1769.6	1864.6	3098.56	cBLMT
70_R1	3901.76	2973.43	4444.19	2589.6	344.615	-1790.18	-1429.37	-1792.27	-3287.23	368.319	2215.27	1115.86	cBLMT
82_R3a	2805.24	2813.58	4721.65	2149.68	-622.788	-2379.75	-2061.83	-2750.37	-3319.81	-603.321	2716.86	1001.15	cNBLMT
82_R5a	3100.74	2635.38	4362.36	1700.89	-1125.82	-1590.48	-645.193	-3758.8	-3298.35	1112.58	788.323	2384.41	cNBLMT
82_L3	3485.81	2799.07	4748.24	2073.34	-856.77	-2184.95	-1650.81	-2749.81	-3570.23	-328.177	2279.95	1352.16	cNBLMT
82_L4a	2803.33	2979.19	4897.05	1987.07	-579.104	-1341.17	-601.168	-1505.56	-3722.56	861.723	1713.24	2176.86	cNBLMT
82_L5b	3989	2839.43	4723.66	2226.21	-286.45	-1909.96	-1394.32	-2242.91	-3525.14	240.058	2082.19	1838.37	cNBLMT
83_L5	3223	2632.91	4203.69	955.624	-2278.53	-844.873	-736.027	-273.324	-1874.53	589.273	2586.21	2227.88	cNBLMT
83_R5	2329.93	2420.05	4470.99	2168.48	-663.811	-2230.53	-1502.75	-3971.24	-3657.78	285.455	2445.7	1609.62	cNBLMT
89_R2a	1797.36	2997.66	4550.29	1510.43	-1344.01	1357.05	1786.46	1647.32	-1067.63	1837.91	2690.18	4530.06	cBLMT
89_R2c	1860.07	2508.75	4603.86	2010.42	-900.511	38.9475	622.698	1011.59	-3100.57	1612.84	2175.95	4066.8	cBLMT
89_R3a	2864.3	2813.53	4660.32	2156.07	-966.893	-416.703	45.1091	-734.112	-2325.72	953.7	2107.27	2810.65	cNBLMT
89_R3c	3040.82	3195.66	5092.06	3309.46	766.788	-773.134	-401.718	-380.482	-2591.78	832.522	2358.89	2177.12	cBLMT
89_R4	2297.14	2266.52	4095.23	1158.09	-1862.52	-484.782	235.805	-601.969	-3218.39	1482.43	970.511	3145.62	cNBLMT
89_R5	1842.34	2626.78	4482.41	2113.21	-534.518	-1471.17	-793.759	-2074.17	-3770.5	900.512	1764.7	3624.09	cNBLMT

## Sheet: Table S3-5
Table S3-5. ssGSEA scores of breast cancer subtype up/downregulated genesets for the discovery set. Related to Figure 3.
Name	375521T	389674T	396278T	397140T	398129T	400368T	422604T	424406T	428433T	434975T	435150T	435926T	444006T	115T	159T	401130T	402421T	403802T	518T1A	5T2B	T-32510	T-341400	T-401188	T-406434	T-76	SRR7779460	SRR7779462	SRR7779464	SRR7779466	SRR7779467	SRR7779468	SRR7779470	SRR7779471	SRR7779472	SRR7779474	SRR7779475	SRR7779477	SRR7779479	SRR7779481	SRR7779482	SRR7779483	SRR7779484	SRR7779485	SRR7779486	SRR7779487	SRR7779488	SRR7779489	SRR7779491	SRR7779492
Basal-like down	-556.808	116.179	-242.46	353.913	-52.6299	-423.853	-872.115	-1059.18	-433.86	-1133.46	-575.488	-9.54009	-536.543	-42.45	-388.588	497.481	533.381	453.261	-450.071	-25.2628	-31.2257	-407.664	-377.833	-833.329	-676.944	228.089	116.095	34.4272	215.058	-269.22	54.6489	-372.538	8.82073	148.313	163.481	-1033.62	-335.145	197.835	331.395	-50.2407	39.2446	1129.29	-600.514	-658.094	113.425	110.443	322.925	681.906	-216.62
Basal-like up	1401.52	831.342	1902.1	1245.53	775.76	1735.49	1581.17	1447.32	1169.48	1988.85	1359.56	1127.74	1881.57	1232.33	1462.23	1467.87	1354.44	1489.68	2014.14	1269.36	1103.09	1783.45	1432.13	1975.93	1379.17	1105.43	1402.79	1134.83	1193.6	1622.63	1091.55	1441.34	822.171	694.953	1106.97	1215.62	1317.23	1307.8	1273.99	1178.69	1619.41	516.171	1358.7	1220.23	731.949	1131.37	905.146	300.728	1706.22
HER2-enriched down	2498.71	-143.081	1147	2287.7	-516.189	1076.75	858.283	2369.69	2756.03	395.498	-191.712	1560.08	2670.01	3585.93	2897.44	2479.9	214.922	341.093	669.274	3081.34	3129.81	2797.7	1587.75	1386.87	4048.29	-621.287	768.002	-407.858	1207.2	726.543	1613.7	133.833	-2002.97	3739.64	-396.353	-1192.75	3848.37	291.278	405.496	1232.28	1466.09	-1246.16	-3160.79	185.626	-84.3389	2626.8	1121.37	-3046.81	921.772
HER2-enriched up	519.443	1353.66	487.676	1300.96	1725.37	-317.569	195.075	-263.18	347.883	-514.502	719.379	1487.89	101.474	476.96	563.913	1491.77	1974.29	1807.54	1041.37	353.201	1096.01	465.601	991.081	268.471	408.704	616.935	1142.02	1154.24	981.733	1115	1362.64	594.109	1490.49	737.5	1599.68	-723.062	532.022	1367.8	1281.86	1525	1596.81	1233.1	237.226	852.967	1009.07	1491.44	1629.95	504.655	496.047
Luminal A down	-910.987	-2197.35	622.466	-879.161	-868.645	2216.51	1832.58	1428.12	2383.51	2308.39	732.978	1730.14	1579.54	1830.85	648.262	-492.685	-723.145	-636.107	1739.76	1080.25	580.926	1845.97	669.882	2533.38	3669.02	-634.092	-1500.41	-1106.45	174.147	856.745	556.582	1649.14	-1387.23	-2031.3	-120.189	1673.65	-1791.28	-675.33	590.37	2120.41	267.964	-2353.76	2121.85	2982.69	-2106.64	-754.769	851.876	-3491.19	1049.59
Luminal A up	-1796.67	-479.952	74.7376	-141.355	-2498.63	-97.0436	-1569.36	-2008.11	-2093.63	-2091.04	-1685.06	-1374.55	-1313.5	-456.715	-402.302	428.261	-706.642	132.061	-1288.17	132.674	-1058.22	96.2334	-2114.13	-1788.39	-2168.01	1168.59	-182.116	-638.183	198.702	-1728.93	-1111.82	-867.412	-1113.77	318.448	-1404.87	-961.762	-693.731	-623.715	754.534	-981.086	-1623.88	2891.84	-983.421	-1253.2	-263.784	-1710.52	789.52	3076.03	726.396
Luminal B down	1401.72	925.505	1346.06	905.455	569.55	1472.92	1459.88	492.475	283.379	627.693	619.128	579.492	1567.44	1027.72	1378.21	1733.28	1506.96	1008.01	1244.9	1387.87	686.709	1510.98	479.701	1043.05	500.415	2114.82	1707.49	941.137	947.334	1032.97	989.183	1432.28	437.122	1937.72	986.212	113.481	1654.12	954.838	1928.88	707.672	1232.88	1555.4	1328.48	959.619	1381.13	1346.17	849.585	1305.45	1940.76
Luminal B up	-1517.89	-1553.64	-1857.52	-1446.77	-1125.35	-1715.85	-2135.1	-2314.32	-1657.38	-2123.52	-1734.89	-1377.53	-1204.5	-1804.03	-2005.8	-1458.4	-1030.77	-1459.42	-2172.92	-1894.38	-1225.65	-1517.41	-1511.18	-1636.84	-1863.94	-2122.31	-2038.82	-1446.45	-1097.11	-1534.34	-1429	-2033.76	-1297.85	-1769.83	-1119.53	-2257.54	-2026.87	-1246.07	-1936.77	-1460.3	-1309.29	-1486.16	-2306.91	-2162.21	-1417.37	-1248	-481.201	-1490.57	-2106.05
Normal-like down	828.219	3223.23	4511.95	3649.5	1919.58	3262.05	1946.14	4693.36	5531.47	4719.32	3345.11	2895.11	2252.27	5084.84	5198.01	4636.99	4456.65	3917.42	5407.73	5046.09	1640.01	2911.22	4089.58	4106.7	5227.16	3316	4514.22	4214.33	2533.82	4358.12	3567.54	4768.87	3481.28	3009.97	3278	286.725	3310.15	4065.8	3195.53	1586.76	5018.97	-120.732	4324.12	4547.61	1650.58	3890.82	196.615	-3238.55	4326.13
Normal-like up	-30.7837	-358.538	-444.677	-618.499	-930.835	273.775	174.208	-1102.4	-1259.14	-1470.48	-1249.51	-801.08	-471.086	-140.595	211.519	364.61	-23.7932	-654.398	-622.907	363.325	-505.583	103.005	-1415.01	-787.458	-1399.38	1831.07	567.619	-523.38	-365.26	-652.294	-111.433	117.86	-1138.1	1772.8	-267.648	-803.381	637.671	-253	1225.19	-333.22	-555.931	956.992	461.917	-254.418	1066.51	3.29473	-57.0306	1175.56	1090.63
[truncated: 134 more columns]

## Sheet: Table S3-6
Table S3-6. ssGSEA scores of breast cancer subtype up/downregulated genesets for the validation set. Related to Figure S4.
Name	1_R4	1_L4	1_L5	13_L3a	13_L3c	13_L5	13_R4b	17_L1a	17_L4a	17_R4a	18_R2	18_R3	29_L3	29_R2	34_L1	34_L2b	34_L3	34_R3	36_L3c	36_R2	36_R4	47_NL3	47_L3	47_R3	54_L3b	54_L4	54_L5b	54_R5a	54_R5b	54_R4...35	54_L3	59_R3	59_L4	66_R3	66_R5a	66_R5b	66_L3	66_L4a	66_L4b	69_R3	69_L2	69_L3	70_L3	70_R1	82_R3a	82_R5a	82_L3	82_L4a	82_L5b
Basal-like down	-300.38	646.306	-440.539	97.9043	-5.06938	101.198	-893.285	140.943	9.80618	152.504	-521.54	-174.009	-173.238	-387.127	-15.418	12.5287	93.1503	213.405	195.136	-59.3373	81.8305	286.41	-610.053	-35.3094	-1196.71	401.902	-141.43	-283.398	-378.845	-268.641	-784.494	296.337	678.711	494.787	600.809	-365.108	-94.5603	401.857	-53.9719	194.5	-215.551	-178.382	257.198	-427.561	-2.74861	27.3193	1.49653	77.8937	-558.322
Basal-like up	1313.67	624.648	689.647	603.199	1088.21	1052.16	1092.59	830.215	682.451	243.076	1084.67	1013.72	936.96	1295.39	1343.98	1376.88	1116.61	1143.89	563.888	1043.99	1252.76	1034.91	1436.46	616.769	608.73	615.147	532.221	317.333	642.406	813.633	805.814	935.607	539.965	1043.13	971.549	1494.69	526.66	485.456	1417.17	1160.76	1360.13	1142.96	697.66	1003.68	1010.21	672.778	894.122	1226.35	1162.61
HER2-enriched down	3305.49	3035.98	4241.59	115.231	2558.24	300.266	1241.66	4073.27	497.885	-348.535	-332.773	-265.837	545.297	3125.21	-77.3494	392.72	432.409	3420.34	987.579	733.21	-1110.12	1742.01	857.914	1585.27	3690.06	1975.37	646.683	437.646	1600.02	4585.17	1335.32	1556.81	100.292	3950.34	5419.83	2849.26	3708.98	4621.68	413.95	5314.78	3627.23	1008.55	2241.11	4069.25	439.477	1641.56	940.754	413.204	1535.8
HER2-enriched up	1490.6	2061.02	1079.42	1939.32	2387.53	2000.15	487.437	2033.68	1653.96	1724.2	1312.14	1852.58	1519.82	498.752	1912.93	2114.81	1527.43	1986.16	1625.3	1351.61	1908.2	1338.06	234.673	1805.88	178.533	1577.94	1750.64	1827.13	1526.74	1091.41	705.334	1453.44	984.57	2307.55	1913.49	1805.66	1112.3	1760.38	1534.39	1962.78	1751.63	1516.17	1350.38	1063.58	2171.26	1633.85	1769.73	1938.93	1136.26
Luminal A down	-978.311	-2541.62	-1474.35	-1374.23	-2041.42	-1294.27	1310.8	-1976.41	-2456.1	-1981.73	-1779.66	1474.54	-718.079	-2261.39	-1332.93	-1545.51	-58.9675	-583.637	-1978.73	-1532.73	-1769.29	263.726	254.929	338.448	224.744	-3066.39	-1516.12	-2307.65	-595.451	-1750.86	-985.65	-1933.91	-2486.16	-2015.7	-2138.28	-520.46	-2737.1	-2467.3	184.912	-538.581	-522.581	-1718.89	-2739.43	-1059.85	5.58074	-974.891	108.042	198.048	511.089
Luminal A up	-35.154	1338.04	-960.767	-1232.89	-2167.18	-1393.14	-2457.47	-821.999	-746.139	-1021.44	-1759.85	-2002.46	-1588.27	310.605	-624.08	-490.819	-492.584	-235.408	-92.8545	281.541	-70.1925	1159.18	-908.39	-1903.44	-2428.17	1206.12	-1899.14	-2282.56	-1603.15	578.871	-567.085	542.534	2318.15	397.234	1094.69	-1585.57	281.912	553.679	-570.075	-135.542	-1594.69	-1274.57	561.011	-1057.15	-2638.48	-1719.96	-1897.1	-1397.64	-1796.25
Luminal B down	1005.92	1625.87	901.278	482.564	1018.91	1154.88	111.989	787.902	885.686	257.155	219.733	-172.89	403.089	1296.1	1176.58	1523.66	720.89	1610.55	714.492	1244.83	1241.44	910.563	423.645	-176.408	546.456	1339.65	180.393	-173.312	-52.6079	1478.82	1087.09	1509.58	1701.78	1622.77	1427.73	1327.08	628.965	854.645	1203.56	1257.28	905.954	925.906	1302.77	477.98	460.047	211.849	421.306	621.184	595.65
Luminal B up	-2014.42	-1301.97	-1671.21	-1322.6	-888.546	-1231.54	-1634.34	-1076.98	-1200.03	-1169.74	-1407.77	-1116.68	-1352.36	-1610.49	-1587.62	-1773.16	-1404.96	-1422.67	-1318.47	-1627.11	-1230.73	-1560.08	-1820.68	-1141.54	-2453.4	-1466.67	-1538.91	-1546.31	-1473.92	-2419.41	-2545.35	-1156.16	-1239.76	-1094.35	-1008.69	-1985.2	-1549.56	-953.694	-1593.46	-1125.15	-1171.3	-1219.92	-1472.19	-2158.35	-866.749	-1194.9	-1036.94	-915.893	-1540.93
Normal-like down	5569.07	2712.81	3176.17	2739.43	3049.26	3243.48	4136.96	2725.1	2563.77	2300.81	4232.48	2254.53	4276.5	2061.88	2423.21	3569.77	2317.51	2117.06	3381.76	5047.21	4607.87	2416.61	3216.85	1856.7	3223.73	605.142	1820.07	3368.27	2305.3	2412.88	3764.65	2600.39	1372.67	3535.11	2148.78	3590.48	1637.02	1971.99	2833.15	3525.83	2780.14	1791.44	4130.4	3183.4	2444.35	2002.75	1702.65	3304.45	2261.52
Normal-like up	-397.094	1344.03	180.292	-373.583	-329.931	308.963	-1103.23	-92.2033	365.344	-604.449	-1441.44	-1778.25	-846.079	431.126	-70.155	328.813	-257.726	1161.81	118.451	56.8181	-82.788	248.054	-935.607	-1313.49	159.428	939.956	-577.72	-1326.93	-1220.57	1211.61	786.346	784.457	1719.6	873.496	722.12	-108.763	25.0266	293.807	32.3358	157.758	-521.538	-67.7965	613.718	-776.94	-1087.62	-698.019	-877.787	-575.915	-939.635
[truncated: 8 more columns]
