# Supplementary material for: Human basal-like breast cancer is represented by one of the two mammary tumor subtypes in dogs
Source: Breast Cancer Res. 2023 Oct 3;25:114. doi: 10.1186/s13058-023-01705-5 (PMC10546663; doi:10.1186/s13058-023-01705-5)
Supplement: Supplementary file 5 — Additional file 5 Table S4An file containing ESR1 and PGR expression data of human and canine tumors used for Figs. 4 and Additional file 1: Fig. S5. [file 13058_2023_1705_MOESM5_ESM.xlsx]

## Sheet: Table S4-1
Table S4-1. ESR1 & PGR expression level (FPKM) for the canine discovery set. Related to Figure 4 and Figure S5.
Sample Name	ESR1	PGR	Subtype	Spayed_status	PIK3CA mutation status	PAM50
115T	0.678742	2.85042	cBLMT	Spayed	None	HER2-enriched
159T	0.427286	4.34247	cBLMT	Intact	None	Basal-like
375521T	1.25637	3.05825	cNBLMT	Unknown	None	LumA
389674T	4.19351	8.12352	cNBLMT	Unknown	None	LumA
396278T	0.510921	0.684575	cBLMT	Unknown	None	Basal-like
397140T	14.0827	12.4057	cNBLMT	Unknown	None	LumA
398129T	5.29583	14.9124	cNBLMT	Unknown	None	LumA
400368T	2.28574	5.10846	cBLMT	Unknown	None	Basal-like
401130T	9.26763	9.04463	cNBLMT	Spayed	H1047	LumA
402421T	7.77937	12.7395	cNBLMT	Intact	None	LumA
403802T	6.19874	2.84626	cNBLMT	Unknown	None	LumA
422604T	0.175789	4.00274	cBLMT	Unknown	None	HER2-enriched
424406T	0.02101	0.0656702	cBLMT	Unknown	None	Basal-like
428433T	0.440357	2.91587	cBLMT	Unknown	None	Basal-like
434975T	0.025622	0.390235	cBLMT	Unknown	None	Basal-like
435926T	5.5447	25.1215	cNBLMT	Unknown	None	LumB
444006T	0.874225	2.29004	cBLMT	Unknown	H1047	LumB
518T1A	0.0965471	1.24557	cBLMT	Intact	None	Basal-like
5T2B	1.03901	2.70108	cBLMT	Spayed	None	HER2-enriched
SRR7779462	2.13421	7.91762	cBLMT	Intact	None	normal-like
SRR7779464	1.87793	3.20491	cNBLMT	Spayed	H1047	normal-like
SRR7779466	3.83347	7.10886	cNBLMT	Intact	None	LumA
SRR7779467	1.14813	1.66994	cBLMT	Intact	None	Basal-like
SRR7779468	8.67041	11.751	cNBLMT	Intact	Other	LumA
SRR7779470	0.563796	7.85781	cBLMT	Intact	H1047	Basal-like
SRR7779471	6.27077	1.58242	cNBLMT	Intact	None	LumA
SRR7779472	3.10641	10.8982	cNBLMT	Intact	None	LumA
SRR7779474	0.852913	3.42994	cNBLMT	Intact	H1047	LumB
SRR7779475	0.273323	0.201777	cBLMT	Intact	H1047	LumB
SRR7779477	0.232086	5.28419	cBLMT	Spayed	None	normal-like
SRR7779479	5.68701	5.26895	cNBLMT	Intact	None	LumA
SRR7779481	3.64157	4.0986	cNBLMT	Intact	H1047	Basal-like
SRR7779482	5.32403	10.4877	cNBLMT	Intact	None	LumB
SRR7779485	0.068357	4.59731	cBLMT	Spayed	None	Basal-like
SRR7779486	0.162916	8.78911	cBLMT	Intact	None	Basal-like
SRR7779487	3.09595	8.82765	cNBLMT	Spayed	None	LumB
SRR7779488	2.51124	8.87692	cNBLMT	Spayed	Other	LumA
SRR7779491	10.648	0.109358	cBLMT	Intact	None	LumA
SRR7779492	0.324479	0.519197	cBLMT	Spayed	H1047	Basal-like
SRR7779494	3.6345	6.40943	cNBLMT	Intact	None	LumA
SRR7779497	5.60209	12.4804	cNBLMT	Spayed	H1047	LumA
SRR7779498	0.925953	1.86877	cNBLMT	Intact	None	normal-like
SRR7779499	5.92949	8.05701	cNBLMT	Intact	H1047	LumA
SRR7779500	4.26135	3.82089	cNBLMT	Intact	None	LumA
SRR7779501	0.0363857	0.384699	cBLMT	Spayed	None	Basal-like
SRR7779504	0.0468449	0.269276	cBLMT	Intact	H1047	Basal-like
SRR7779507	4.63698	3.48538	cNBLMT	Intact	None	LumA
SRR7779508	8.27223	3.96881	cBLMT	Intact	None	LumB
SRR7779511	7.83714	0.191845	cBLMT	Spayed	None	LumA
SRR7779515	2.44496	4.56874	cBLMT	Intact	None	Basal-like
SRR7779516	3.37925	5.14257	cBLMT	Intact	None	LumB
SRR7779519	2.41234	3.33847	cNBLMT	Spayed	None	LumA
SRR7779521	2.29326	2.17821	cNBLMT	Intact	H1047	LumB
SRR7779523	8.35694	13.5032	cNBLMT	Intact	H1047	LumA
SRR7779527	0.185443	0.150202	cBLMT	Spayed	H1047	LumB
SRR7779528	3.49366	9.36261	cNBLMT	Intact	H1047	LumA
SRR7779530	5.66843	12.4737	cNBLMT	Spayed	H1047	LumA
SRR7779533	25.7692	9.4859	cNBLMT	Spayed	H1047	LumA
SRR7779535	0.441891	2.3079	cBLMT	Intact	None	Basal-like
SRR7779537	9.23385	2.20409	cNBLMT	Intact	None	LumA
SRR7779538	16.697	22.1329	cNBLMT	Intact	None	LumA
SRR7779539	0.122093	0.334186	cBLMT	Intact	None	Basal-like
SRR7779542	0.44556	6.91942	cBLMT	Intact	None	Basal-like
SRR7779543	0.0355125	4.33263	cBLMT	Unknown	None	Basal-like
SRR7779545	3.29163	2.22849	cNBLMT	Spayed	None	LumA
SRR7779551	0.363738	4.67777	cBLMT	Spayed	None	Basal-like
SRR7779552	1.1673	1.0024	cNBLMT	Intact	None	Basal-like
SRR7779553	4.48386	10.1977	cNBLMT	Intact	None	LumA
SRR7779556	15.2607	16.9889	cNBLMT	Intact	H1047	LumA
SRR7779557	14.0141	19.5975	cNBLMT	Spayed	None	LumA
SRR7779558	0.10989	0.491684	cBLMT	Unknown	None	Basal-like
SRR7779566	0.646362	0.0717377	cBLMT	Intact	H1047	Basal-like
SRR7779568	6.85	7.39239	cNBLMT	Intact	None	LumA
SRR7779570	8.62791	13.3887	cNBLMT	Intact	None	LumB
SRR7779571	4.9258	6.80009	cBLMT	Intact	None	LumA
SRR7779574	2.52716	6.51974	cBLMT	Intact	Other	Basal-like
SRR7779578	1.40497	1.4971	cBLMT	Spayed	None	Basal-like
SRR7779579	0.261903	0.0679908	cBLMT	Spayed	None	Basal-like
SRR7779581	7.07034	10.3375	cNBLMT	Intact	H1047	LumA
SRR7779583	4.90622	19.3983	cNBLMT	Spayed	None	LumA
SRR7779587	2.49875	7.00788	cNBLMT	Spayed	None	LumA
SRR7779588	0.0446885	0	cBLMT	Intact	None	Basal-like
SRR7779589	2.70113	18.8852	cNBLMT	Intact	H1047	HER2-enriched
SRR7779590	2.27418	7.04146	cNBLMT	Spayed	H1047	LumA
SRR7779591	2.12278	16.6427	cNBLMT	Intact	Other	HER2-enriched
SRR7779593	0.429191	1.48285	cBLMT	Intact	None	Basal-like
SRR7779595	1.16306	2.91808	cBLMT	Intact	None	normal-like
SRR7779598	10.8863	7.10711	cBLMT	Intact	Other	LumB
SRR7779599	9.10857	5.0627	cNBLMT	Intact	H1047	LumA
SRR7779600	6.9671	18.9914	cNBLMT	Spayed	H1047	LumA
SRR7779601	1.60986	7.68634	cNBLMT	Spayed	Other	Basal-like
SRR7779603	27.828	41.3365	cNBLMT	Spayed	None	LumA
SRR7779604	17.3385	9.37231	cNBLMT	Spayed	H1047	Basal-like
SRR7779606	1.73712	2.01225	cBLMT	Intact	None	HER2-enriched
SRR7779608	6.52332	6.60377	cNBLMT	Spayed	H1047	LumA
SRR7779612	6.66506	0.230462	cBLMT	Unknown	None	Basal-like
SRR7779613	3.30853	15.427	cNBLMT	Intact	None	LumB
SRR7779615	5.55784	8.69456	cNBLMT	Intact	H1047	LumA
SRR7779616	9.06702	6.6291	cNBLMT	Intact	Other	LumA
SRR7779618	12.8562	16.9636	cNBLMT	Intact	H1047	Basal-like
SRR7779619	6.34303	13.4853	cBLMT	Intact	H1047	LumB
SRR7779621	0.158059	0.630165	cBLMT	Spayed	None	Basal-like
SRR7779624	5.21467	4.95419	cNBLMT	Intact	Other	LumA
SRR7779625	13.1005	8.49909	cNBLMT	Intact	H1047	LumA
SRR7779627	0.0763729	1.22342	cBLMT	Intact	H1047	Basal-like
SRR7779628	10.7416	6.51106	cNBLMT	Intact	None	LumA
SRR7779630	0.659484	1.74549	cBLMT	Intact	None	Basal-like
SRR7779633	0.615944	0.958941	cBLMT	Intact	None	HER2-enriched
SRR7779634	7.20913	6.40903	cNBLMT	Intact	None	LumA
SRR7779635	0.0353587	5.41384	cBLMT	Spayed	None	Basal-like
SRR7779638	3.84031	26.1652	cNBLMT	Intact	H1047	LumB
SRR7779639	1.04622	1.64984	cBLMT	Intact	Other	LumA
SRR7779640	5.70804	4.90624	cNBLMT	Intact	Other	LumA
SRR7779641	5.59058	10.776	cNBLMT	Intact	H1047	LumA
SRR7779643	0.889559	3.6553	cBLMT	Intact	Other	Basal-like
SRR7779647	1.39933	1.99202	cBLMT	Intact	None	LumB
SRR7779648	6.9267	10.9631	cNBLMT	Intact	H1047	LumA
SRR7779649	0.0874995	0.192192	cBLMT	Intact	None	Basal-like
SRR7779651	2.94527	9.57978	cNBLMT	Intact	H1047	normal-like
SRR7779653	3.71555	6.1303	cBLMT	Intact	None	LumA
SRR7779654	0.0832017	2.77813	cBLMT	Spayed	None	Basal-like
SRR7779655	2.19356	7.60193	cBLMT	Spayed	H1047	LumA
SRR7779657	7.79042	0.331031	cBLMT	Intact	None	LumB
SRR7779659	3.38825	0.00758131	cBLMT	Spayed	None	Basal-like
SRR7779660	0.522255	0.359241	cBLMT	Spayed	None	Basal-like
SRR7779661	6.8098	12.4618	cNBLMT	Unknown	H1047	LumA
SRR7779662	0.351064	1.73506	cBLMT	Intact	H1047	Basal-like
SRR7779665	2.2072	9.7887	cNBLMT	Intact	H1047	LumA
SRR7779666	2.47089	7.72809	cNBLMT	Spayed	None	LumA
SRR7779667	0.5013	0.888851	cBLMT	Intact	None	Basal-like
SRR7779669	0.0103144	0.0862901	cBLMT	Intact	None	Basal-like
SRR7779670	3.19285	5.08275	cNBLMT	Intact	H1047	LumA
SRR7779673	6.02048	6.3998	cNBLMT	Spayed	H1047	LumA
SRR7779675	5.05862	7.5571	cBLMT	Spayed	None	Basal-like
SRR7779676	5.9893	5.77087	cBLMT	Spayed	None	LumB
SRR7779677	0.534198	3.38564	cBLMT	Intact	H1047	Basal-like
SRR7779679	1.91407	3.08786	cNBLMT	Spayed	None	LumA
SRR7779681	9.96035	13.3321	cNBLMT	Intact	H1047	LumA
T-32510	10.5772	14.0824	cNBLMT	Unknown	None	LumA
T-341400	1.05541	0.622144	cBLMT	Spayed	None	Basal-like
T-401188	3.13277	0.193023	cNBLMT	Unknown	None	normal-like
T-406434	0.199719	0.368323	cBLMT	Unknown	Other	Basal-like
T-76	0.204095	4.35386	cBLMT	Spayed	None	HER2-enriched

## Sheet: Table S4-2
Table S4-2. ESR1 & PGR expression level (FPKM) for the TCGA BRCA set. Related to Figure 4 and Figure S5.
Sample Name	PAM50	TissueType	ESR1	PGR	PIK3CA mutation status
TCGA-A1-A0SB-01A-11R-A144-07	Normal-like	Primary Tumor	3.16084	0.0301509	WT
TCGA-A1-A0SD-01A-11R-A115-07	LumA	Primary Tumor	37.8821	2.42171	WT
TCGA-A1-A0SE-01A-11R-A084-07	LumA	Primary Tumor	17.0217	23.7191	WT
TCGA-A1-A0SF-01A-11R-A144-07	LumA	Primary Tumor	29.6837	22.7869	WT
TCGA-A1-A0SH-01A-11R-A084-07	LumA	Primary Tumor	4.05327	12.395	WT
TCGA-A1-A0SI-01A-11R-A144-07	LumB	Primary Tumor	15.0947	1.01825	H1047
TCGA-A1-A0SJ-01A-11R-A084-07	LumA	Primary Tumor	17.1634	12.0467	WT
TCGA-A1-A0SK-01A-12R-A084-07	Basal-like	Primary Tumor	0.0402969	0.0269113	WT
TCGA-A1-A0SM-01A-11R-A084-07	LumA	Primary Tumor	18.8015	0.258528	WT
TCGA-A1-A0SN-01A-11R-A144-07	LumB	Primary Tumor	47.4222	4.56473	WT
TCGA-A1-A0SP-01A-11R-A084-07	Basal-like	Primary Tumor	0.522004	0.104746	WT
TCGA-A1-A0SQ-01A-21R-A144-07	LumA	Primary Tumor	46.8365	25.9269	WT
TCGA-A2-A04N-01A-11R-A115-07	LumA	Primary Tumor	54.9117	54.6834	E542/5/6
TCGA-A2-A04P-01A-31R-A034-07	Basal-like	Primary Tumor	2.8958	0.0531405	Other
TCGA-A2-A04Q-01A-21R-A034-07	Basal-like	Primary Tumor	0.486451	0.391417	WT
TCGA-A2-A04R-01A-41R-A109-07	LumB	Primary Tumor	36.3079	15.3158	WT
TCGA-A2-A04T-01A-21R-A034-07	Basal-like	Primary Tumor	0.112774	0.0487177	H1047
TCGA-A2-A04U-01A-11R-A115-07	Basal-like	Primary Tumor	0.0239369	0.0228367	WT
TCGA-A2-A04V-01A-21R-A034-07	LumA	Primary Tumor	43.4376	0.383806	Other
TCGA-A2-A04W-01A-31R-A115-07	HER2-enriched	Primary Tumor	0.47779	0.088458	H1047
TCGA-A2-A04X-01A-21R-A034-07	HER2-enriched	Primary Tumor	4.55578	3.58809	WT
TCGA-A2-A04Y-01A-21R-A034-07	LumB	Primary Tumor	21.5283	2.19433	WT
TCGA-A2-A0CK-01A-11R-A22K-07	LumA	Primary Tumor	12.4706	6.86471	WT
TCGA-A2-A0CL-01A-11R-A115-07	Normal-like	Primary Tumor	4.30239	0.698989	WT
TCGA-A2-A0CM-01A-31R-A034-07	Basal-like	Primary Tumor	0.640885	0.0528123	WT
TCGA-A2-A0CO-01A-13R-A22K-07	LumA	Primary Tumor	24.4309	3.0461	WT
TCGA-A2-A0CP-01A-11R-A034-07	LumA	Primary Tumor	15.4237	28.0633	H1047
TCGA-A2-A0CQ-01A-21R-A034-07	LumA	Primary Tumor	53.2021	11.3433	WT
TCGA-A2-A0CR-01A-11R-A22K-07	LumA	Primary Tumor	8.00202	6.25656	E542/5/6
TCGA-A2-A0CS-01A-11R-A115-07	LumA	Primary Tumor	63.7206	10.6679	H1047
TCGA-A2-A0CT-01A-31R-A056-07	LumA	Primary Tumor	55.2827	0.131099	WT
TCGA-A2-A0CU-01A-12R-A034-07	LumA	Primary Tumor	106.701	1.00824	WT
TCGA-A2-A0CV-01A-31R-A115-07	LumA	Primary Tumor	35.7006	10.6656	WT
TCGA-A2-A0CW-01A-21R-A115-07	LumB	Primary Tumor	76.7712	9.69275	Other
TCGA-A2-A0D0-01A-11R-A00Z-07	Basal-like	Primary Tumor	0.0580209	0.00939344	WT
TCGA-A2-A0D2-01A-21R-A034-07	Basal-like	Primary Tumor	0.220488	0.202038	WT
TCGA-A2-A0D3-01A-11R-A115-07	LumA	Primary Tumor	42.3724	39.7925	H1047
TCGA-A2-A0D4-01A-11R-A00Z-07	LumB	Primary Tumor	35.7571	0.790186	WT
TCGA-A2-A0EM-01A-11R-A034-07	LumA	Primary Tumor	62.401	63.1586	H1047
TCGA-A2-A0EN-01A-13R-A084-07	LumA	Primary Tumor	27.5131	0.227709	H1047
TCGA-A2-A0EO-01A-11R-A034-07	LumA	Primary Tumor	25.7378	32.9072	E542/5/6
TCGA-A2-A0EP-01A-52R-A22U-07	LumA	Primary Tumor	8.84106	0.191073	WT
TCGA-A2-A0EQ-01A-11R-A034-07	HER2-enriched	Primary Tumor	2.12987	0.0399392	H1047
TCGA-A2-A0ER-01A-21R-A034-07	LumA	Primary Tumor	96.3924	3.49783	WT
TCGA-A2-A0ES-01A-11R-A115-07	LumA	Primary Tumor	27.5173	27.7023	WT
TCGA-A2-A0ET-01A-31R-A034-07	LumA	Primary Tumor	78.7215	8.58083	WT
TCGA-A2-A0EU-01A-22R-A056-07	LumA	Primary Tumor	73.7766	51.6785	WT
TCGA-A2-A0EV-01A-11R-A034-07	LumA	Primary Tumor	51.6679	31.9528	H1047
TCGA-A2-A0EW-01A-21R-A115-07	LumA	Primary Tumor	33.7915	7.75223	E542/5/6
TCGA-A2-A0EX-01A-21R-A034-07	LumA	Primary Tumor	15.0829	15.8351	E542/5/6
TCGA-A2-A0EY-01A-11R-A034-07	LumB	Primary Tumor	24.9611	0.128577	Other
TCGA-A2-A0ST-01A-12R-A084-07	Basal-like	Primary Tumor	4.78346	0.549637	WT
TCGA-A2-A0SU-01A-11R-A084-07	LumA	Primary Tumor	138.415	4.41441	WT
TCGA-A2-A0SV-01A-11R-A084-07	LumB	Primary Tumor	7.98706	2.41284	WT
TCGA-A2-A0SW-01A-11R-A084-07	LumB	Primary Tumor	36.7264	3.60323	WT
TCGA-A2-A0SX-01A-12R-A084-07	Basal-like	Primary Tumor	1.36199	0.185325	WT
TCGA-A2-A0SY-01A-31R-A084-07	LumA	Primary Tumor	39.7247	13.276	E542/5/6
TCGA-A2-A0T0-01A-22R-A084-07	Basal-like	Primary Tumor	0.327642	0.0653741	WT
TCGA-A2-A0T1-01A-21R-A084-07	HER2-enriched	Primary Tumor	0.18813	0.0770788	WT
TCGA-A2-A0T2-01A-11R-A084-07	Basal-like	Primary Tumor	0.157242	0.0454745	WT
TCGA-A2-A0T3-01A-21R-A115-07	LumB	Primary Tumor	51.2804	33.057	WT
TCGA-A2-A0T4-01A-31R-A084-07	LumA	Primary Tumor	69.8996	18.2277	H1047
TCGA-A2-A0T5-01A-21R-A084-07	LumA	Primary Tumor	23.9857	24.9139	WT
TCGA-A2-A0T6-01A-11R-A084-07	LumA	Primary Tumor	10.8933	12.6904	WT
TCGA-A2-A0T7-01A-21R-A084-07	LumA	Primary Tumor	10.2921	2.01248	E542/5/6
TCGA-A2-A0YC-01A-11R-A109-07	LumA	Primary Tumor	71.6302	58.0992	E542/5/6
TCGA-A2-A0YD-01A-11R-A109-07	LumA	Primary Tumor	54.1762	24.634	WT
TCGA-A2-A0YF-01A-21R-A109-07	LumA	Primary Tumor	151.868	5.16401	WT
TCGA-A2-A0YG-01A-21R-A109-07	LumB	Primary Tumor	42.0022	0.20414	WT
TCGA-A2-A0YH-01A-11R-A109-07	LumB	Primary Tumor	44.3381	1.69957	Other
TCGA-A2-A0YI-01A-31R-A10J-07	LumA	Primary Tumor	78.4615	12.0208	Other
TCGA-A2-A0YK-01A-22R-A109-07	Normal-like	Primary Tumor	51.8063	0.787792	H1047
TCGA-A2-A0YL-01A-21R-A109-07	LumA	Primary Tumor	18.4457	31.1879	H1047
TCGA-A2-A0YM-01A-11R-A109-07	Basal-like	Primary Tumor	0.186961	0.0454028	WT
TCGA-A2-A0YT-01A-11R-A109-07	LumB	Primary Tumor	61.8263	0.204368	E542/5/6
TCGA-A2-A1FV-01A-11R-A13Q-07	LumA	Primary Tumor	57.2274	0.596162	WT
TCGA-A2-A1FW-01A-11R-A13Q-07	LumB	Primary Tumor	124.163	0.280913	WT
TCGA-A2-A1FX-01A-11R-A13Q-07	LumB	Primary Tumor	58.9145	12.3667	WT
TCGA-A2-A1FZ-01A-51R-A14D-07	LumA	Primary Tumor	79.4579	24.9714	H1047
TCGA-A2-A1G0-01A-11R-A13Q-07	LumA	Primary Tumor	16.1206	21.3728	E542/5/6
TCGA-A2-A1G1-01A-21R-A13Q-07	Basal-like	Primary Tumor	0.53237	0.17103	WT
TCGA-A2-A1G4-01A-11R-A13Q-07	LumB	Primary Tumor	177.513	12.8301	WT
TCGA-A2-A1G6-01A-11R-A13Q-07	Normal-like	Primary Tumor	23.8954	21.4527	WT
TCGA-A2-A259-01A-11R-A16F-07	LumA	Primary Tumor	80.6022	25.714	WT
TCGA-A2-A25A-01A-12R-A16F-07	Normal-like	Primary Tumor	12.8096	24.3361	E542/5/6
TCGA-A2-A25B-01A-11R-A169-07	LumB	Primary Tumor	13.2264	1.20076	WT
TCGA-A2-A25C-01A-11R-A169-07	LumB	Primary Tumor	14.9566	4.12223	H1047
TCGA-A2-A25D-01A-12R-A16F-07	LumA	Primary Tumor	7.8123	0.0681895	Other
TCGA-A2-A25E-01A-11R-A169-07	LumB	Primary Tumor	35.0635	9.46231	WT
TCGA-A2-A25F-01A-11R-A169-07	Basal-like	Primary Tumor	0.618441	0.225524	WT
TCGA-A2-A3KC-01A-11R-A213-07	LumA	Primary Tumor	38.7638	9.49131	WT
TCGA-A2-A3KD-01A-12R-A213-07	LumA	Primary Tumor	56.2923	9.96671	WT
TCGA-A2-A3XS-01A-11R-A22U-07	Basal-like	Primary Tumor	0.114683	0.0748193	WT
TCGA-A2-A3XT-01A-11R-A22U-07	Basal-like	Primary Tumor	3.99363	0.0700381	WT
TCGA-A2-A3XU-01A-12R-A22U-07	Basal-like	Primary Tumor	0.663353	0.0299467	WT
TCGA-A2-A3XV-01A-21R-A239-07	HER2-enriched	Primary Tumor	0.0158483	0.0282238	WT
TCGA-A2-A3XW-01A-11R-A239-07	Normal-like	Primary Tumor	5.40461	0.73902	WT
TCGA-A2-A3XX-01A-21R-A239-07	Basal-like	Primary Tumor	0.165948	0.119034	WT
TCGA-A2-A3XY-01A-11R-A239-07	Basal-like	Primary Tumor	0.248363	0.289507	WT
TCGA-A2-A3XZ-01A-42R-A239-07	HER2-enriched	Primary Tumor	0.330765	0.251994	WT
TCGA-A2-A3Y0-01A-11R-A239-07	Basal-like	Primary Tumor	2.18089	0.0272417	WT
TCGA-A2-A4RW-01A-21R-A266-07	LumA	Primary Tumor	19.7868	11.1559	WT
TCGA-A2-A4RX-01A-11R-A266-07	Basal-like	Primary Tumor	0.67899	0.927295	WT
TCGA-A2-A4RY-01A-31R-A266-07	Normal-like	Primary Tumor	7.16327	12.1284	WT
TCGA-A2-A4S0-01A-21R-A266-07	LumA	Primary Tumor	112.351	63.7996	WT
TCGA-A2-A4S2-01A-12R-A266-07	LumA	Primary Tumor	23.8072	17.403	E542/5/6
TCGA-A2-A4S3-01A-21R-A266-07	LumB	Primary Tumor	49.3863	6.12334	WT
TCGA-A7-A0CD-01A-11R-A00Z-07	LumA	Primary Tumor	87.5324	38.6856	WT
TCGA-A7-A0CE-01A-11R-A00Z-07	Basal-like	Primary Tumor	3.13212	0.426714	WT
TCGA-A7-A0CG-01A-12R-A056-07	LumA	Primary Tumor	80.1841	1.40792	H1047
TCGA-A7-A0CH-01A-21R-A00Z-07	LumA	Primary Tumor	162.281	36.2525	E542/5/6
TCGA-A7-A0CJ-01A-21R-A00Z-07	LumB	Primary Tumor	86.0759	46.7923	E542/5/6
TCGA-A7-A0D9-01A-31R-A056-07	LumA	Primary Tumor	31.4152	0.705627	Other
TCGA-A7-A0DA-01A-31R-A115-07	Basal-like	Primary Tumor	0.161246	0.120323	WT
TCGA-A7-A0DB-01A-11R-A00Z-07	LumA	Primary Tumor	80.1952	23.5873	H1047
TCGA-A7-A0DB-01A-11R-A277-07	LumA	Primary Tumor	137.348	46.3094	WT
TCGA-A7-A0DB-01C-02R-A277-07	LumA	Primary Tumor	175.006	81.6152	WT
TCGA-A7-A13D-01A-13R-A12P-07	Basal-like	Primary Tumor	0.218792	0.32903	WT
TCGA-A7-A13D-01A-13R-A277-07	Basal-like	Primary Tumor	0.52408	0.808076	WT
TCGA-A7-A13D-01B-04R-A277-07	Basal-like	Primary Tumor	1.51625	1.55385	WT
TCGA-A7-A13E-01A-11R-A12P-07	Basal-like	Primary Tumor	0.823304	0.0574194	WT
TCGA-A7-A13E-01A-11R-A277-07	Basal-like	Primary Tumor	1.67587	0.112046	WT
TCGA-A7-A13E-01B-06R-A277-07	Basal-like	Primary Tumor	2.86843	0.768323	WT
TCGA-A7-A13F-01A-11R-A12P-07	LumB	Primary Tumor	25.2807	14.386	WT
TCGA-A7-A13G-01B-04R-A22O-07	LumA	Primary Tumor	236.402	14.7379	H1047
TCGA-A7-A13H-01A-11R-A22K-07	LumA	Primary Tumor	44.069	6.61928	WT
TCGA-A7-A26E-01A-11R-A169-07	LumA	Primary Tumor	93.2782	5.60411	E542/5/6
TCGA-A7-A26E-01A-11R-A277-07	LumA	Primary Tumor	84.6417	4.34715	WT
TCGA-A7-A26E-01B-06R-A277-07	LumA	Primary Tumor	115.108	10.2019	WT
TCGA-A7-A26F-01B-04R-A22O-07	Basal-like	Primary Tumor	1.9095	0.231536	WT
TCGA-A7-A26G-01A-21R-A169-07	Basal-like	Primary Tumor	0.354446	0.53394	WT
TCGA-A7-A26H-01A-11R-A169-07	LumA	Primary Tumor	72.5698	33.8282	H1047
TCGA-A7-A26I-01B-06R-A22O-07	Basal-like	Primary Tumor	1.80914	0.39898	WT
TCGA-A7-A26J-01A-11R-A169-07	LumA	Primary Tumor	29.3684	14.2783	WT
TCGA-A7-A26J-01A-11R-A277-07	LumA	Primary Tumor	29.7912	13.0709	WT
TCGA-A7-A26J-01B-02R-A277-07	LumA	Primary Tumor	36.4207	21.5384	WT
TCGA-A7-A2KD-01A-31R-A21T-07	LumB	Primary Tumor	40.5512	14.2378	WT
TCGA-A7-A3IY-01A-21R-A21T-07	LumA	Primary Tumor	51.0143	20.6327	WT
TCGA-A7-A3IZ-01A-11R-A213-07	LumA	Primary Tumor	186.946	0.150365	WT
TCGA-A7-A3J0-01A-11R-A213-07	LumA	Primary Tumor	91.1154	109.844	WT
TCGA-A7-A3J1-01A-11R-A213-07	LumA	Primary Tumor	47.0344	0.443075	WT
TCGA-A7-A3RF-01A-11R-A22K-07	LumA	Primary Tumor	70.8735	0.173459	WT
TCGA-A7-A425-01A-11R-A24H-07	LumA	Primary Tumor	36.5826	8.71195	WT
TCGA-A7-A426-01A-22R-A24H-07	LumA	Primary Tumor	20.8262	19.1455	WT
TCGA-A7-A4SA-01A-11R-A266-07	LumA	Primary Tumor	25.3446	0.605752	WT
TCGA-A7-A4SB-01A-21R-A266-07	LumA	Primary Tumor	22.2175	1.81149	WT
TCGA-A7-A4SD-01A-11R-A266-07	Basal-like	Primary Tumor	0.2789	0.0345793	WT
TCGA-A7-A4SE-01A-11R-A266-07	Basal-like	Primary Tumor	0.412527	0.203667	WT
TCGA-A7-A4SF-01A-11R-A266-07	HER2-enriched	Primary Tumor	40.681	0.115743	WT
TCGA-A7-A5ZV-01A-11R-A28M-07	Basal-like	Primary Tumor	0.0870937	0.0234457	WT
TCGA-A7-A5ZW-01A-12R-A29R-07	LumA	Primary Tumor	22.9177	22.847	H1047
TCGA-A7-A5ZX-01A-12R-A29R-07	LumA	Primary Tumor	14.7977	8.10804	E542/5/6
TCGA-A8-A06N-01A-11R-A00Z-07	LumB	Primary Tumor	170.73	0.0528552	WT
TCGA-A8-A06O-01A-11R-A00Z-07	LumB	Primary Tumor	81.6331	18.6341	WT
TCGA-A8-A06P-01A-11R-A00Z-07	LumA	Primary Tumor	23.4715	35.473	E542/5/6
TCGA-A8-A06Q-01A-11R-A034-07	LumB	Primary Tumor	34.0014	13.0056	H1047
TCGA-A8-A06R-01A-11R-A00Z-07	LumB	Primary Tumor	59.8033	0.201528	E542/5/6
TCGA-A8-A06T-01A-11R-A00Z-07	LumA	Primary Tumor	128.29	35.9888	WT
TCGA-A8-A06U-01A-11R-A00Z-07	LumA	Primary Tumor	79.95	3.57063	H1047
TCGA-A8-A06Y-01A-21R-A00Z-07	LumA	Primary Tumor	139.724	0.429467	WT
TCGA-A8-A06Z-01A-11R-A00Z-07	LumB	Primary Tumor	61.3842	7.18355	WT
TCGA-A8-A075-01A-11R-A084-07	LumB	Primary Tumor	8.43927	0.364414	E542/5/6
TCGA-A8-A076-01A-21R-A00Z-07	LumB	Primary Tumor	17.1227	1.18811	WT
TCGA-A8-A079-01A-21R-A00Z-07	LumB	Primary Tumor	114.723	9.06084	WT
TCGA-A8-A07B-01A-11R-A00Z-07	LumA	Primary Tumor	26.5748	3.52877	H1047
TCGA-A8-A07E-01A-11R-A034-07	LumA	Primary Tumor	56.87	0.959668	Other
TCGA-A8-A07F-01A-11R-A00Z-07	LumA	Primary Tumor	38.6714	327.913	WT
TCGA-A8-A07G-01A-11R-A034-07	LumA	Primary Tumor	91.1834	4.16927	H1047
TCGA-A8-A07I-01A-11R-A00Z-07	HER2-enriched	Primary Tumor	55.8017	0.18023	WT
TCGA-A8-A07J-01A-11R-A00Z-07	LumA	Primary Tumor	17.8958	7.76317	Other
TCGA-A8-A07L-01A-11R-A00Z-07	LumB	Primary Tumor	201.911	2.8992	WT
TCGA-A8-A07O-01A-11R-A00Z-07	Basal-like	Primary Tumor	1.67468	0.153556	WT
TCGA-A8-A07P-01A-11R-A00Z-07	LumA	Primary Tumor	117.155	4.58474	WT
TCGA-A8-A07R-01A-21R-A034-07	Basal-like	Primary Tumor	0.067053	0.0228289	WT
TCGA-A8-A07U-01A-11R-A034-07	Basal-like	Primary Tumor	1.7353	0.209353	WT
TCGA-A8-A07W-01A-11R-A00Z-07	LumB	Primary Tumor	130.526	12.3263	WT
TCGA-A8-A081-01A-11R-A00Z-07	LumB	Primary Tumor	91.5532	0.0534494	H1047
TCGA-A8-A082-01A-11R-A00Z-07	LumB	Primary Tumor	35.4618	11.4841	WT
TCGA-A8-A083-01A-21R-A00Z-07	LumA	Primary Tumor	190.091	8.05128	WT
TCGA-A8-A084-01A-21R-A00Z-07	LumB	Primary Tumor	55.6037	0.100106	WT
TCGA-A8-A085-01A-11R-A00Z-07	LumB	Primary Tumor	67.0973	0.0546566	WT
TCGA-A8-A086-01A-11R-A00Z-07	LumA	Primary Tumor	60.4314	68.0334	WT
TCGA-A8-A08B-01A-11R-A00Z-07	HER2-enriched	Primary Tumor	16.7598	0.799756	E542/5/6
TCGA-A8-A08G-01A-11R-A00Z-07	LumB	Primary Tumor	67.3048	3.29359	WT
TCGA-A8-A08H-01A-21R-A00Z-07	Normal-like	Primary Tumor	8.61721	2.28101	WT
TCGA-A8-A08I-01A-11R-A00Z-07	LumB	Primary Tumor	150.843	19.7907	WT
TCGA-A8-A08J-01A-11R-A00Z-07	HER2-enriched	Primary Tumor	10.6505	1.95519	WT
TCGA-A8-A08L-01A-11R-A00Z-07	HER2-enriched	Primary Tumor	8.29863	0.0235581	H1047
TCGA-A8-A08O-01A-21R-A056-07	LumA	Primary Tumor	24.1979	13.9784	H1047
TCGA-A8-A08R-01A-11R-A034-07	Basal-like	Primary Tumor	0.204537	0.122044	Other
TCGA-A8-A08S-01A-11R-A034-07	LumB	Primary Tumor	73.0195	3.79197	WT
TCGA-A8-A08T-01A-21R-A00Z-07	LumA	Primary Tumor	65.7858	2.07224	E542/5/6
TCGA-A8-A08X-01A-21R-A00Z-07	HER2-enriched	Primary Tumor	0.624315	0.230662	WT
TCGA-A8-A08Z-01A-21R-A00Z-07	LumA	Primary Tumor	21.3764	25.0928	H1047
TCGA-A8-A090-01A-11R-A00Z-07	LumA	Primary Tumor	103.524	22.9469	WT
TCGA-A8-A091-01A-11R-A00Z-07	LumA	Primary Tumor	72.049	0.128065	WT
TCGA-A8-A092-01A-11R-A00Z-07	LumB	Primary Tumor	17.4433	16.4379	H1047
TCGA-A8-A093-01A-11R-A00Z-07	LumA	Primary Tumor	92.5797	24.6	E542/5/6
TCGA-A8-A094-01A-11R-A00Z-07	HER2-enriched	Primary Tumor	5.31429	0.978501	WT
TCGA-A8-A095-01A-11R-A00Z-07	LumB	Primary Tumor	65.5205	22.4602	H1047
TCGA-A8-A096-01A-11R-A00Z-07	LumB	Primary Tumor	59.7194	1.21316	H1047
TCGA-A8-A097-01A-11R-A034-07	LumA	Primary Tumor	49.701	9.74212	WT
TCGA-A8-A099-01A-11R-A00Z-07	LumA	Primary Tumor	140.861	19.267	WT
TCGA-A8-A09A-01A-11R-A00Z-07	LumA	Primary Tumor	41.2369	1.31679	WT
TCGA-A8-A09B-01A-11R-A00Z-07	LumA	Primary Tumor	95.124	87.6255	Other
TCGA-A8-A09D-01A-11R-A00Z-07	LumA	Primary Tumor	12.0246	0.350315	H1047
TCGA-A8-A09G-01A-21R-A00Z-07	HER2-enriched	Primary Tumor	2.04294	0.0592893	WT
TCGA-A8-A09I-01A-22R-A034-07	LumB	Primary Tumor	24.1657	0.0647659	WT
TCGA-A8-A09K-01A-11R-A00Z-07	LumA	Primary Tumor	165.265	1.20929	WT
TCGA-A8-A09M-01A-11R-A00Z-07	LumB	Primary Tumor	70.7395	5.19329	WT
TCGA-A8-A09N-01A-11R-A00Z-07	LumB	Primary Tumor	72.9736	4.22818	WT
TCGA-A8-A09Q-01A-11R-A00Z-07	LumB	Primary Tumor	89.8702	19.3797	WT
TCGA-A8-A09R-01A-11R-A00Z-07	LumB	Primary Tumor	29.0032	0.477278	WT
TCGA-A8-A09T-01A-11R-A00Z-07	LumA	Primary Tumor	47.6053	62.6106	WT
TCGA-A8-A09X-01A-11R-A00Z-07	HER2-enriched	Primary Tumor	0.401501	0.0938316	WT
TCGA-A8-A09Z-01A-11R-A00Z-07	LumB	Primary Tumor	41.0128	0.0100217	WT
TCGA-A8-A0A1-01A-11R-A00Z-07	LumA	Primary Tumor	98.4001	4.73788	E542/5/6
TCGA-A8-A0A2-01A-11R-A034-07	LumA	Primary Tumor	94.4555	18.2817	WT
TCGA-A8-A0A4-01A-11R-A00Z-07	LumA	Primary Tumor	34.7029	9.51453	WT
TCGA-A8-A0A7-01A-11R-A00Z-07	HER2-enriched	Primary Tumor	2.51716	0.689051	Other
TCGA-A8-A0A9-01A-11R-A00Z-07	LumA	Primary Tumor	85.8983	14.7455	H1047
TCGA-A8-A0AD-01A-11R-A056-07	LumA	Primary Tumor	101.769	25.5202	WT
TCGA-AC-A23C-01A-12R-A169-07	LumA	Primary Tumor	98.8146	1.08652	E542/5/6
TCGA-AC-A23E-01A-11R-A157-07	LumA	Primary Tumor	16.1666	19.6366	H1047
TCGA-AC-A23G-01A-11R-A213-07	LumA	Primary Tumor	16.8495	13.019	WT
TCGA-AC-A23H-01A-11R-A157-07	HER2-enriched	Primary Tumor	1.04887	0.0752473	Other
TCGA-AC-A2B8-01A-11R-A17B-07	LumA	Primary Tumor	20.8509	43.2285	E542/5/6
TCGA-AC-A2BK-01A-11R-A21T-07	Basal-like	Primary Tumor	0.0606908	0.0220577	WT
TCGA-AC-A2BM-01A-11R-A21T-07	LumB	Primary Tumor	20.914	13.5798	WT
TCGA-AC-A2FB-01A-11R-A17B-07	LumA	Primary Tumor	17.1572	7.5224	WT
TCGA-AC-A2FE-01A-11R-A19W-07	LumA	Primary Tumor	17.2347	2.79171	WT
TCGA-AC-A2FF-01A-11R-A17B-07	LumA	Primary Tumor	4.63895	12.2845	Other
TCGA-AC-A2FG-01A-11R-A17B-07	LumA	Primary Tumor	95.1422	1.62352	WT
TCGA-AC-A2FK-01A-12R-A180-07	Normal-like	Primary Tumor	4.44094	18.2003	WT
TCGA-AC-A2FM-01A-11R-A19W-07	LumA	Primary Tumor	110.643	1.59794	WT
TCGA-AC-A2FO-01A-11R-A180-07	LumA	Primary Tumor	71.3373	0.902423	E542/5/6
TCGA-AC-A2QH-01B-04R-A22O-07	Basal-like	Primary Tumor	0.54077	0.0145915	WT
TCGA-AC-A2QI-01A-12R-A19W-07	LumA	Primary Tumor	37.1499	0.328626	WT
TCGA-AC-A2QJ-01A-12R-A19W-07	Basal-like	Primary Tumor	0.0998155	0.00116946	WT
TCGA-AC-A3BB-01A-21R-A19W-07	LumA	Primary Tumor	9.53332	7.60343	WT
TCGA-AC-A3EH-01A-22R-A22K-07	LumA	Primary Tumor	33.6823	0.10179	WT
TCGA-AC-A3HN-01A-11R-A213-07	LumA	Primary Tumor	49.2809	1.78726	WT
TCGA-AC-A3OD-01B-06R-A22O-07	LumA	Primary Tumor	184.487	32.3227	E542/5/6
TCGA-AC-A3QP-01A-11R-A22U-07	LumA	Primary Tumor	4.24411	3.95532	WT
TCGA-AC-A3TM-01A-11R-A22K-07	LumA	Primary Tumor	9.08764	14.9015	WT
TCGA-AC-A3TN-01A-11R-A22K-07	LumA	Primary Tumor	70.5123	5.73716	WT
TCGA-AC-A3W5-01A-11R-A22K-07	HER2-enriched	Primary Tumor	1.9782	0.376789	WT
TCGA-AC-A3W6-01A-12R-A22K-07	LumA	Primary Tumor	28.8881	0.26423	WT
TCGA-AC-A3W7-01A-11R-A22K-07	LumA	Primary Tumor	45.8575	2.89129	WT
TCGA-AC-A3YI-01A-21R-A239-07	Normal-like	Primary Tumor	5.65237	0.75634	WT
TCGA-AC-A5XS-01A-11R-A29R-07	LumA	Primary Tumor	24.2533	1.81433	E542/5/6
TCGA-AC-A62Y-01A-11R-A29R-07	LumA	Primary Tumor	100.235	30.2726	WT
TCGA-AN-A04D-01A-21R-A034-07	Basal-like	Primary Tumor	0.069433	0.0211973	WT
TCGA-AN-A0AJ-01A-11R-A00Z-07	LumB	Primary Tumor	46.8102	25.7147	H1047
TCGA-AN-A0AK-01A-21R-A00Z-07	LumB	Primary Tumor	52.8393	0.0843065	E542/5/6
TCGA-AN-A0AL-01A-11R-A00Z-07	Basal-like	Primary Tumor	0.280663	0.20231	WT
TCGA-AN-A0AM-01A-11R-A034-07	LumB	Primary Tumor	73.1815	0.0922282	WT
TCGA-AN-A0AS-01A-11R-A00Z-07	LumA	Primary Tumor	14.426	0.159205	WT
TCGA-AN-A0AT-01A-11R-A034-07	Basal-like	Primary Tumor	0.0899625	0.0129203	WT
TCGA-AN-A0FF-01A-11R-A034-07	LumB	Primary Tumor	26.577	4.10535	H1047
TCGA-AN-A0FJ-01A-11R-A00Z-07	Basal-like	Primary Tumor	0.0790265	0.0361349	WT
TCGA-AN-A0FK-01A-11R-A034-07	LumA	Primary Tumor	128.257	31.5933	WT
TCGA-AN-A0FL-01A-11R-A034-07	Basal-like	Primary Tumor	0.0863702	1.07298	WT
TCGA-AN-A0FN-01A-11R-A034-07	LumA	Primary Tumor	21.3425	1.14172	WT
TCGA-AN-A0FS-01A-11R-A034-07	LumA	Primary Tumor	91.8661	1.1601	E542/5/6
TCGA-AN-A0FT-01A-11R-A034-07	LumA	Primary Tumor	17.793	2.07958	WT
TCGA-AN-A0FV-01A-11R-A00Z-07	HER2-enriched	Primary Tumor	1.05446	0.0897267	WT
TCGA-AN-A0FW-01A-11R-A034-07	LumA	Primary Tumor	86.3145	5.73976	WT
TCGA-AN-A0FX-01A-11R-A034-07	Basal-like	Primary Tumor	1.13405	0.639221	WT
TCGA-AN-A0FY-01A-11R-A034-07	LumB	Primary Tumor	44.5763	44.9686	WT
TCGA-AN-A0FZ-01A-11R-A034-07	LumA	Primary Tumor	36.6674	0.154449	WT
TCGA-AN-A0XU-01A-11R-A109-07	Basal-like	Primary Tumor	2.71907	0.0172478	WT
TCGA-AO-A128-01A-11R-A10J-07	Basal-like	Primary Tumor	2.37467	0.038933	WT
TCGA-AO-A1KO-01A-31R-A13Q-07	Normal-like	Primary Tumor	10.7844	9.11777	WT
TCGA-AO-A1KP-01A-11R-A13Q-07	LumB	Primary Tumor	73.5459	33.9311	WT
TCGA-AO-A1KR-01A-12R-A144-07	Basal-like	Primary Tumor	0.232197	0.0793943	H1047
TCGA-AO-A1KS-01A-11R-A13Q-07	LumB	Primary Tumor	106.336	60.5296	WT
TCGA-AO-A1KT-01A-11R-A13Q-07	LumB	Primary Tumor	22.9958	3.58654	WT
TCGA-AQ-A04H-01B-11R-A10J-07	LumB	Primary Tumor	140.472	0.136523	WT
TCGA-AQ-A04J-01A-02R-A034-07	Basal-like	Primary Tumor	0.770124	0.293367	WT
TCGA-AQ-A04L-01B-21R-A10J-07	LumA	Primary Tumor	7.99804	0.153878	WT
TCGA-AQ-A0Y5-01A-11R-A14M-07	LumA	Primary Tumor	4.48819	0.34379	Other
TCGA-AQ-A1H2-01A-11R-A13Q-07	LumA	Primary Tumor	227.9	0.659138	H1047
TCGA-AQ-A1H3-01A-31R-A13Q-07	LumA	Primary Tumor	54.8715	31.0174	WT
TCGA-AQ-A54N-01A-11R-A266-07	Basal-like	Primary Tumor	0.0502696	0.00406925	WT
TCGA-AQ-A54O-01A-11R-A266-07	LumB	Primary Tumor	29.1682	4.12154	E542/5/6
TCGA-AR-A0TS-01A-11R-A115-07	Basal-like	Primary Tumor	0.317568	0.15627	WT
TCGA-AR-A0TX-01A-11R-A084-07	HER2-enriched	Primary Tumor	0.735177	0.192965	WT
TCGA-AR-A0TY-01A-12R-A115-07	LumB	Primary Tumor	66.6837	0.116041	WT
TCGA-AR-A0U2-01A-11R-A109-07	LumB	Primary Tumor	26.9514	2.36967	WT
TCGA-AR-A0U3-01A-11R-A109-07	LumA	Primary Tumor	123.658	3.72888	WT
TCGA-AR-A1AH-01A-11R-A12D-07	Basal-like	Primary Tumor	0.0316573	0.0303572	WT
TCGA-AR-A1AI-01A-11R-A12P-07	Basal-like	Primary Tumor	2.40568	0.0198854	WT
TCGA-AR-A1AJ-01A-21R-A12P-07	Basal-like	Primary Tumor	1.46654	0.0668053	WT
TCGA-AR-A1AK-01A-21R-A12P-07	LumA	Primary Tumor	25.7144	9.29361	WT
TCGA-AR-A1AL-01A-21R-A12P-07	LumA	Primary Tumor	24.4774	36.1437	E542/5/6
TCGA-AR-A1AM-01A-41R-A22K-07	LumA	Primary Tumor	16.0723	3.12296	WT
TCGA-AR-A1AN-01A-11R-A12P-07	LumA	Primary Tumor	21.9123	25.5948	WT
TCGA-AR-A1AO-01A-11R-A12P-07	Normal-like	Primary Tumor	1.47325	1.12699	E542/5/6
TCGA-AR-A1AP-01A-11R-A12P-07	LumA	Primary Tumor	37.7344	1.11763	WT
TCGA-AR-A1AQ-01A-11R-A12P-07	Basal-like	Primary Tumor	0.618733	0.0274663	WT
TCGA-AR-A1AR-01A-31R-A137-07	Basal-like	Primary Tumor	3.09261	0.0697058	WT
TCGA-AR-A1AS-01A-11R-A12P-07	LumA	Primary Tumor	50.7683	17.2595	E542/5/6
TCGA-AR-A1AU-01A-11R-A12P-07	LumA	Primary Tumor	22.4618	29.2636	WT
TCGA-AR-A1AV-01A-21R-A12P-07	LumA	Primary Tumor	96.6472	16.6559	H1047
TCGA-AR-A1AW-01A-21R-A12P-07	LumB	Primary Tumor	34.3809	8.99497	H1047
TCGA-AR-A1AX-01A-11R-A12P-07	LumA	Primary Tumor	18.0483	17.3838	WT
TCGA-AR-A1AY-01A-21R-A12P-07	Basal-like	Primary Tumor	0.79748	0.249809	WT
TCGA-AR-A24H-01A-11R-A169-07	LumB	Primary Tumor	47.0957	3.02589	WT
TCGA-AR-A24K-01A-11R-A169-07	LumB	Primary Tumor	47.6699	29.7622	Other
TCGA-AR-A24L-01A-11R-A169-07	LumA	Primary Tumor	36.9752	10.6676	WT
TCGA-AR-A24M-01A-11R-A169-07	LumA	Primary Tumor	57.5347	26.4979	E542/5/6
TCGA-AR-A24N-01A-11R-A169-07	LumB	Primary Tumor	95.9269	13.7644	WT
TCGA-AR-A24O-01A-11R-A169-07	LumA	Primary Tumor	25.5182	24.687	H1047
TCGA-AR-A24P-01A-11R-A169-07	LumA	Primary Tumor	46.5694	10.2954	WT
TCGA-AR-A24Q-01A-12R-A169-07	Basal-like	Primary Tumor	0.995166	0.35567	WT
TCGA-AR-A24R-01A-11R-A169-07	LumB	Primary Tumor	34.122	4.49746	WT
TCGA-AR-A24S-01A-11R-A169-07	LumB	Primary Tumor	46.6621	11.6877	E542/5/6
TCGA-AR-A24T-01A-11R-A169-07	LumA	Primary Tumor	32.9274	54.8076	H1047
TCGA-AR-A2LE-01A-11R-A180-07	LumA	Primary Tumor	68.1006	12.6045	WT
TCGA-AR-A2LH-01A-31R-A18M-07	Normal-like	Primary Tumor	5.05036	1.06004	WT
TCGA-AR-A2LJ-01A-12R-A19W-07	LumA	Primary Tumor	6.98104	4.095	WT
TCGA-AR-A2LK-01A-11R-A180-07	LumB	Primary Tumor	130.325	32.2536	H1047
TCGA-AR-A2LM-01A-11R-A180-07	LumA	Primary Tumor	26.0368	44.4641	Other
TCGA-AR-A2LN-01A-21R-A18M-07	LumA	Primary Tumor	16.8888	1.84083	WT
TCGA-AR-A2LO-01A-31R-A18M-07	LumA	Primary Tumor	18.091	12.6597	Other
TCGA-AR-A2LQ-01A-22R-A18M-07	Normal-like	Primary Tumor	6.09691	0.84762	WT
TCGA-B6-A0I2-01A-11R-A034-07	Basal-like	Primary Tumor	5.28695	0.048911	WT
TCGA-B6-A0I5-01A-11R-A034-07	LumA	Primary Tumor	14.8184	5.70799	E542/5/6
TCGA-B6-A0I9-01A-11R-A034-07	HER2-enriched	Primary Tumor	44.0911	0.319398	WT
TCGA-B6-A0IA-01A-11R-A034-07	LumA	Primary Tumor	27.9861	25.1183	WT
TCGA-B6-A0IB-01A-11R-A034-07	LumB	Primary Tumor	71.8974	21.5292	WT
TCGA-B6-A0IC-01A-11R-A034-07	LumA	Primary Tumor	145.458	30.1827	E542/5/6
TCGA-B6-A0IE-01A-11R-A034-07	LumA	Primary Tumor	12.1981	25.9592	H1047
TCGA-B6-A0IG-01A-11R-A034-07	LumA	Primary Tumor	25.4429	1.41863	WT
TCGA-B6-A0IH-01A-11R-A115-07	LumA	Primary Tumor	28.4579	10.0467	WT
TCGA-B6-A0IJ-01A-11R-A034-07	Basal-like	Primary Tumor	1.18316	0.458712	WT
TCGA-B6-A0IK-01A-12R-A056-07	HER2-enriched	Primary Tumor	5.75724	1.31374	H1047
TCGA-B6-A0IM-01A-11R-A034-07	LumA	Primary Tumor	93.0952	0.89974	WT
TCGA-B6-A0IN-01A-11R-A034-07	LumB	Primary Tumor	29.6612	0.101753	WT
TCGA-B6-A0IO-01A-11R-A034-07	LumA	Primary Tumor	130.344	2.74124	WT
TCGA-B6-A0IP-01A-11R-A034-07	LumA	Primary Tumor	92.9581	9.70885	H1047
TCGA-B6-A0IQ-01A-11R-A034-07	Basal-like	Primary Tumor	0.0882856	0.0164136	WT
TCGA-B6-A0RE-01A-11R-A056-07	Basal-like	Primary Tumor	0.92217	0.0725929	WT
TCGA-B6-A0RG-01A-11R-A056-07	LumA	Primary Tumor	58.4206	9.88565	H1047
TCGA-B6-A0RH-01A-21R-A115-07	HER2-enriched	Primary Tumor	11.5381	4.20583	E542/5/6
TCGA-B6-A0RI-01A-11R-A056-07	LumA	Primary Tumor	44.1796	52.9502	WT
TCGA-B6-A0RN-01A-12R-A084-07	LumA	Primary Tumor	36.3841	22.9634	H1047
TCGA-B6-A0RO-01A-22R-A084-07	LumA	Primary Tumor	102.19	0.992791	H1047
TCGA-B6-A0RP-01A-21R-A084-07	LumA	Primary Tumor	115.479	8.43664	Other
TCGA-B6-A0RQ-01A-11R-A115-07	Normal-like	Primary Tumor	23.1343	15.8283	E542/5/6
TCGA-B6-A0RT-01A-21R-A084-07	Basal-like	Primary Tumor	0.648091	0.714941	WT
TCGA-B6-A0RU-01A-11R-A084-07	Basal-like	Primary Tumor	1.40281	1.27302	WT
TCGA-B6-A0RV-01A-11R-A084-07	LumA	Primary Tumor	81.4138	35.4479	WT
TCGA-B6-A0WS-01A-11R-A115-07	LumA	Primary Tumor	62.0448	11.1987	WT
TCGA-B6-A0WT-01A-11R-A109-07	LumA	Primary Tumor	37.8052	42.9787	WT
TCGA-B6-A0WV-01A-11R-A109-07	LumB	Primary Tumor	135.285	6.43604	WT
TCGA-B6-A0WW-01A-11R-A109-07	LumB	Primary Tumor	115.859	2.9133	H1047
TCGA-B6-A0WX-01A-11R-A109-07	Basal-like	Primary Tumor	0.173307	0.320938	WT
TCGA-B6-A0WY-01A-11R-A109-07	LumA	Primary Tumor	12.2968	7.69065	Other
TCGA-B6-A0WZ-01A-11R-A109-07	LumA	Primary Tumor	49.5812	23.2437	WT
TCGA-B6-A0X0-01A-21R-A115-07	LumA	Primary Tumor	30.8972	17.0608	Other
TCGA-B6-A0X4-01A-11R-A109-07	LumA	Primary Tumor	56.9786	16.1162	WT
TCGA-B6-A0X5-01A-21R-A109-07	LumB	Primary Tumor	108.039	19.3765	H1047
TCGA-B6-A0X7-01A-11R-A10J-07	LumA	Primary Tumor	44.5548	2.87482	H1047
TCGA-B6-A1KC-01B-11R-A157-07	LumB	Primary Tumor	40.9627	0.0889541	WT
TCGA-B6-A1KF-01A-11R-A13Q-07	Basal-like	Primary Tumor	1.94108	0.0385927	WT
TCGA-B6-A1KI-01A-11R-A14M-07	LumA	Primary Tumor	100.787	4.51519	E542/5/6
TCGA-B6-A1KN-01A-11R-A13Q-07	LumB	Primary Tumor	31.4549	0.217955	WT
TCGA-B6-A2IU-01A-32R-A18M-07	LumA	Primary Tumor	41.7454	22.4449	WT
TCGA-BH-A0AU-01A-11R-A12P-07	LumB	Primary Tumor	37.1412	16.1929	WT
TCGA-BH-A0AV-01A-31R-A115-07	Basal-like	Primary Tumor	0.127686	0.105309	WT
TCGA-BH-A0AW-01A-11R-A056-07	HER2-enriched	Primary Tumor	1.10365	0.11249	WT
TCGA-BH-A0AY-01A-21R-A00Z-07	LumA	Primary Tumor	18.0403	6.8113	WT
TCGA-BH-A0AZ-01A-21R-A12P-07	LumA	Primary Tumor	12.0851	1.11994	WT
TCGA-BH-A0B0-01A-21R-A115-07	LumA	Primary Tumor	21.0461	0.680432	E542/5/6
TCGA-BH-A0B3-01A-11R-A056-07	Basal-like	Primary Tumor	0.523251	1.07581	WT
TCGA-BH-A0B4-01A-11R-A00Z-07	LumA	Primary Tumor	28.4081	4.65633	WT
TCGA-BH-A0B5-01A-11R-A12P-07	LumA	Primary Tumor	14.6429	4.91251	Other
TCGA-BH-A0B6-01A-11R-A19W-07	LumA	Primary Tumor	30.1837	0.164701	WT
TCGA-BH-A0B7-01A-12R-A115-07	HER2-enriched	Primary Tumor	0.359659	0.210977	WT
TCGA-BH-A0B9-01A-11R-A056-07	Basal-like	Primary Tumor	0.126171	0.0192785	WT
TCGA-BH-A0BA-01A-11R-A056-07	LumA	Primary Tumor	42.6341	1.61201	H1047
TCGA-BH-A0BC-01A-22R-A084-07	LumA	Primary Tumor	72.6556	3.31894	H1047
TCGA-BH-A0BD-01A-11R-A034-07	LumB	Primary Tumor	19.0878	80.2819	H1047
TCGA-BH-A0BF-01A-21R-A12P-07	LumB	Primary Tumor	6.72267	3.15269	Other
TCGA-BH-A0BG-01A-11R-A115-07	Basal-like	Primary Tumor	0.202972	0.0513759	WT
TCGA-BH-A0BJ-01A-11R-A056-07	LumA	Primary Tumor	23.24	18.8413	Other
TCGA-BH-A0BL-01A-11R-A115-07	Basal-like	Primary Tumor	0.704503	0.423159	WT
TCGA-BH-A0BM-01A-11R-A056-07	LumA	Primary Tumor	21.8158	0.909245	Other
TCGA-BH-A0BO-01A-23R-A12D-07	LumA	Primary Tumor	40.893	6.19133	H1047
TCGA-BH-A0BP-01A-11R-A115-07	LumA	Primary Tumor	47.1265	0.47042	WT
TCGA-BH-A0BQ-01A-21R-A115-07	LumA	Primary Tumor	18.2737	6.56702	E542/5/6
TCGA-BH-A0BR-01A-21R-A115-07	LumA	Primary Tumor	5.36213	0.182304	WT
TCGA-BH-A0BV-01A-11R-A00Z-07	LumA	Primary Tumor	80.8822	19.4531	E542/5/6
TCGA-BH-A0BW-01A-11R-A115-07	Basal-like	Primary Tumor	1.99388	0.0375502	WT
TCGA-BH-A0BZ-01A-31R-A12P-07	LumB	Primary Tumor	26.0659	0.198717	WT
TCGA-BH-A0C0-01A-21R-A056-07	LumB	Primary Tumor	48.2811	2.51281	WT
TCGA-BH-A0C1-01B-11R-A12D-07	LumA	Primary Tumor	30.7557	18.4296	WT
TCGA-BH-A0C3-01A-21R-A12P-07	LumB	Primary Tumor	15.6338	1.25064	WT
TCGA-BH-A0C7-01B-11R-A115-07	LumB	Primary Tumor	105.148	0.677363	WT
TCGA-BH-A0DD-01A-31R-A12P-07	LumB	Primary Tumor	72.5597	59.8727	WT
TCGA-BH-A0DE-01A-11R-A115-07	LumA	Primary Tumor	28.6273	5.30953	E542/5/6
TCGA-BH-A0DG-01A-21R-A12P-07	LumA	Primary Tumor	15.6707	0.595012	WT
TCGA-BH-A0DH-01A-11R-A084-07	LumA	Primary Tumor	46.6939	8.14063	WT
TCGA-BH-A0DI-01A-21R-A12P-07	LumA	Primary Tumor	13.0822	2.03936	WT
TCGA-BH-A0DK-01A-21R-A056-07	LumA	Primary Tumor	19.9693	7.65982	Other
TCGA-BH-A0DL-01A-11R-A115-07	Basal-like	Primary Tumor	6.98732	0.0405532	H1047
TCGA-BH-A0DO-01B-11R-A12D-07	LumA	Primary Tumor	115.316	16.8935	Other
TCGA-BH-A0DP-01A-21R-A056-07	LumA	Primary Tumor	59.7888	35.4631	E542/5/6
TCGA-BH-A0DQ-01A-11R-A084-07	LumA	Primary Tumor	21.9636	11.3355	WT
TCGA-BH-A0DS-01A-11R-A056-07	LumA	Primary Tumor	37.6329	8.23817	WT
TCGA-BH-A0DT-01A-21R-A12D-07	LumA	Primary Tumor	31.4639	30.3907	E542/5/6
TCGA-BH-A0DV-01A-21R-A12P-07	LumA	Primary Tumor	23.8628	2.36772	E542/5/6
TCGA-BH-A0DX-01A-11R-A115-07	LumA	Primary Tumor	68.6731	0.402643	E542/5/6
TCGA-BH-A0DZ-01A-11R-A00Z-07	LumA	Primary Tumor	5.96449	1.82798	WT
TCGA-BH-A0E0-01A-11R-A056-07	Basal-like	Primary Tumor	1.30979	0.0846097	WT
TCGA-BH-A0E1-01A-11R-A056-07	LumA	Primary Tumor	37.0113	90.325	WT
TCGA-BH-A0E2-01A-11R-A056-07	LumA	Primary Tumor	33.8198	4.93567	WT
TCGA-BH-A0E6-01A-11R-A034-07	Basal-like	Primary Tumor	1.37005	0.167492	WT
TCGA-BH-A0E7-01A-11R-A034-07	LumA	Primary Tumor	95.0413	149.536	WT
TCGA-BH-A0E9-01B-11R-A115-07	LumA	Primary Tumor	78.0141	13.861	WT
TCGA-BH-A0EA-01A-11R-A115-07	LumA	Primary Tumor	46.5752	2.12501	H1047
TCGA-BH-A0EE-01A-11R-A034-07	HER2-enriched	Primary Tumor	1.05395	0.0148376	Other
TCGA-BH-A0EI-01A-11R-A115-07	LumA	Primary Tumor	25.4296	0.83479	WT
TCGA-BH-A0GY-01A-11R-A056-07	LumA	Primary Tumor	15.3574	38.4533	H1047
TCGA-BH-A0GZ-01A-11R-A056-07	LumA	Primary Tumor	74.0465	9.93853	WT
TCGA-BH-A0H0-01A-11R-A056-07	LumB	Primary Tumor	52.1714	0.242978	WT
TCGA-BH-A0H3-01A-11R-A12P-07	LumA	Primary Tumor	32.3601	8.93494	Other
TCGA-BH-A0H5-01A-21R-A115-07	LumA	Primary Tumor	23.9715	3.90334	WT
TCGA-BH-A0H6-01A-21R-A056-07	LumA	Primary Tumor	40.8762	121.735	WT
TCGA-BH-A0H7-01A-13R-A056-07	LumA	Primary Tumor	26.2403	11.2977	WT
TCGA-BH-A0H9-01A-11R-A056-07	LumA	Primary Tumor	81.9182	1.56165	Other
TCGA-BH-A0HA-01A-11R-A12P-07	LumA	Primary Tumor	11.8807	5.91369	Other
TCGA-BH-A0HB-01A-11R-A056-07	LumA	Primary Tumor	112.597	6.34766	WT
TCGA-BH-A0HI-01A-11R-A084-07	LumA	Primary Tumor	84.2955	10.8802	E542/5/6
TCGA-BH-A0HK-01A-11R-A056-07	LumA	Primary Tumor	40.0763	0.0901662	WT
TCGA-BH-A0HO-01A-11R-A034-07	LumA	Primary Tumor	25.263	20.2269	WT
TCGA-BH-A0HP-01A-12R-A084-07	LumA	Primary Tumor	50.0955	0.757024	WT
TCGA-BH-A0HQ-01A-11R-A034-07	LumA	Primary Tumor	59.0407	13.4872	WT
TCGA-BH-A0HU-01A-11R-A034-07	LumB	Primary Tumor	33.3924	2.96058	Other
TCGA-BH-A0HW-01A-11R-A034-07	LumB	Primary Tumor	124.357	0.0550384	WT
TCGA-BH-A0HX-01A-21R-A056-07	LumA	Primary Tumor	35.9798	1.42997	WT
TCGA-BH-A0HY-01A-11R-A056-07	LumB	Primary Tumor	28.1701	0.179184	WT
TCGA-BH-A0RX-01A-21R-A084-07	Basal-like	Primary Tumor	3.09634	0.82834	WT
TCGA-BH-A0W3-01A-11R-A109-07	LumB	Primary Tumor	134.921	11.9132	E542/5/6
TCGA-BH-A0W4-01A-11R-A109-07	LumA	Primary Tumor	18.863	51.8192	WT
TCGA-BH-A0W5-01A-11R-A109-07	LumA	Primary Tumor	52.1366	24.8291	H1047
TCGA-BH-A0W7-01A-11R-A115-07	LumA	Primary Tumor	7.32715	1.9618	H1047
TCGA-BH-A0WA-01A-11R-A109-07	Basal-like	Primary Tumor	0.169615	0.0957242	WT
TCGA-BH-A18F-01A-11R-A12D-07	LumA	Primary Tumor	17.5772	1.21249	Other
TCGA-BH-A18G-01A-11R-A12D-07	Basal-like	Primary Tumor	0.144754	0.0413122	WT
TCGA-BH-A18H-01A-11R-A12D-07	LumA	Primary Tumor	48.514	11.2194	Other
TCGA-BH-A18I-01A-11R-A12D-07	LumA	Primary Tumor	26.442	4.43599	E542/5/6
TCGA-BH-A18J-01A-11R-A12D-07	LumA	Primary Tumor	18.8698	1.31818	E542/5/6
TCGA-BH-A18L-01A-32R-A12D-07	LumB	Primary Tumor	69.7109	5.66772	WT
TCGA-BH-A18M-01A-11R-A12D-07	LumA	Primary Tumor	27.9779	46.472	WT
TCGA-BH-A18N-01A-11R-A12D-07	LumA	Primary Tumor	136.422	94.2206	WT
TCGA-BH-A18P-01A-11R-A12D-07	HER2-enriched	Primary Tumor	7.66339	0.122995	WT
TCGA-BH-A18Q-01A-12R-A12D-07	Basal-like	Primary Tumor	2.83179	1.09885	WT
TCGA-BH-A18R-01A-11R-A12D-07	HER2-enriched	Primary Tumor	4.90031	0.231837	WT
TCGA-BH-A18S-01A-11R-A12D-07	LumA	Primary Tumor	82.5163	12.0797	WT
TCGA-BH-A18T-01A-11R-A12D-07	Basal-like	Primary Tumor	0.606816	0.043861	WT
TCGA-BH-A18U-01A-21R-A12D-07	LumB	Primary Tumor	42.3678	5.67144	WT
TCGA-BH-A18V-01A-11R-A12D-07	Basal-like	Primary Tumor	0.637372	0.0916713	WT
TCGA-BH-A1EN-01A-11R-A13Q-07	HER2-enriched	Primary Tumor	0.775746	0.0518527	WT
TCGA-BH-A1EO-01A-11R-A137-07	LumA	Primary Tumor	42.9845	124.876	WT
TCGA-BH-A1ES-01A-11R-A137-07	LumA	Primary Tumor	43.4565	5.16629	WT
TCGA-BH-A1ET-01A-11R-A137-07	LumA	Primary Tumor	98.6428	30.2956	E542/5/6
TCGA-BH-A1EU-01A-11R-A137-07	LumA	Primary Tumor	109.193	51.1827	H1047
TCGA-BH-A1EV-01A-11R-A137-07	HER2-enriched	Primary Tumor	29.9511	0.44589	WT
TCGA-BH-A1EW-01A-11R-A137-07	LumA	Primary Tumor	29.9789	18.9033	WT
TCGA-BH-A1EX-01A-11R-A13Q-07	LumA	Primary Tumor	5.49482	0.283789	WT
TCGA-BH-A1EY-01A-11R-A13Q-07	LumA	Primary Tumor	43.8818	9.86729	H1047
TCGA-BH-A1F0-01A-11R-A137-07	Basal-like	Primary Tumor	0.74068	0.24483	WT
TCGA-BH-A1F2-01A-31R-A13Q-07	LumB	Primary Tumor	13.1952	0.552476	WT
TCGA-BH-A1F5-01A-12R-A13Q-07	LumA	Primary Tumor	105.394	30.3314	WT
TCGA-BH-A1F6-01A-11R-A13Q-07	Basal-like	Primary Tumor	0.492977	0.0802244	WT
TCGA-BH-A1F8-01A-11R-A13Q-07	LumB	Primary Tumor	127.633	0.402498	H1047
TCGA-BH-A1FC-01A-11R-A13Q-07	Basal-like	Primary Tumor	0.293283	0.0534169	WT
TCGA-BH-A1FE-01A-11R-A13Q-07	LumA	Primary Tumor	12.1404	14.6387	Other
TCGA-BH-A1FG-01A-11R-A13Q-07	LumA	Primary Tumor	148.824	14.4853	WT
TCGA-BH-A1FH-01A-12R-A13Q-07	LumA	Primary Tumor	17.8728	4.2009	WT
TCGA-BH-A1FJ-01A-11R-A13Q-07	LumB	Primary Tumor	62.7003	43.2092	WT
TCGA-BH-A1FL-01A-11R-A13Q-07	LumA	Primary Tumor	103.738	22.1216	WT
TCGA-BH-A1FM-01A-11R-A13Q-07	LumB	Primary Tumor	69.4194	0.12154	WT
TCGA-BH-A1FN-01A-11R-A13Q-07	LumB	Primary Tumor	14.3367	3.29743	WT
TCGA-BH-A1FR-01A-11R-A13Q-07	LumA	Primary Tumor	183.42	20.053	WT
TCGA-BH-A1FU-01A-11R-A14D-07	Normal-like	Primary Tumor	0.750348	2.23675	WT
TCGA-BH-A201-01A-11R-A14M-07	LumA	Primary Tumor	24.4664	23.7112	Other
TCGA-BH-A202-01A-11R-A14M-07	LumB	Primary Tumor	22.9422	3.56414	H1047
TCGA-BH-A203-01A-12R-A169-07	HER2-enriched	Primary Tumor	1.24161	0.116323	H1047
TCGA-BH-A204-01A-11R-A157-07	LumB	Primary Tumor	144.501	0.225217	WT
TCGA-BH-A208-01A-11R-A157-07	Normal-like	Primary Tumor	0.52414	0.330212	H1047
TCGA-BH-A209-01A-11R-A157-07	LumB	Primary Tumor	27.394	7.07763	WT
TCGA-BH-A28O-01A-11R-A22K-07	Normal-like	Primary Tumor	5.80877	1.73217	WT
TCGA-BH-A28Q-01A-11R-A16F-07	LumA	Primary Tumor	34.3973	24.0476	WT
TCGA-BH-A42T-01A-11R-A24H-07	LumB	Primary Tumor	39.2269	13.6659	WT
TCGA-BH-A42U-01A-12R-A24H-07	Normal-like	Primary Tumor	9.18726	1.82764	WT
TCGA-BH-A42V-01A-11R-A24H-07	LumA	Primary Tumor	6.92033	11.0522	E542/5/6
TCGA-C8-A12K-01A-21R-A115-07	Basal-like	Primary Tumor	2.93491	0.0511664	WT
TCGA-C8-A12L-01A-11R-A115-07	HER2-enriched	Primary Tumor	0.958836	0.0698214	H1047
TCGA-C8-A12M-01A-11R-A115-07	LumB	Primary Tumor	117.803	0.355573	WT
TCGA-C8-A12N-01A-11R-A115-07	LumA	Primary Tumor	43.1413	16.7249	E542/5/6
TCGA-C8-A12O-01A-11R-A115-07	LumA	Primary Tumor	23.3477	6.6683	WT
TCGA-C8-A12P-01A-11R-A115-07	HER2-enriched	Primary Tumor	0.146236	0.197605	WT
TCGA-C8-A12Q-01A-11R-A115-07	HER2-enriched	Primary Tumor	1.20835	0.351965	WT
TCGA-C8-A12T-01A-11R-A115-07	HER2-enriched	Primary Tumor	7.1481	4.90087	E542/5/6
TCGA-C8-A12U-01A-11R-A115-07	LumB	Primary Tumor	17.973	0.258983	H1047
TCGA-C8-A12V-01A-11R-A115-07	Basal-like	Primary Tumor	0.695299	0.115093	WT
TCGA-C8-A12W-01A-11R-A115-07	LumB	Primary Tumor	16.4498	3.31364	WT
TCGA-C8-A12X-01A-11R-A115-07	LumA	Primary Tumor	55.8739	2.7803	WT
TCGA-C8-A12Y-01A-11R-A12D-07	LumA	Primary Tumor	22.8293	8.77694	H1047
TCGA-C8-A12Z-01A-11R-A115-07	HER2-enriched	Primary Tumor	0.156282	0.0630155	WT
TCGA-C8-A130-01A-31R-A115-07	LumB	Primary Tumor	22.4308	3.03039	H1047
TCGA-C8-A131-01A-11R-A115-07	Basal-like	Primary Tumor	0.261913	0.102773	H1047
TCGA-C8-A132-01A-31R-A115-07	LumA	Primary Tumor	48.3826	3.35577	WT
TCGA-C8-A133-01A-32R-A12D-07	LumA	Primary Tumor	39.979	11.6841	E542/5/6
TCGA-C8-A134-01A-11R-A115-07	Basal-like	Primary Tumor	0.2876	0.109951	WT
TCGA-C8-A135-01A-11R-A115-07	HER2-enriched	Primary Tumor	0.284552	0.188765	WT
TCGA-C8-A137-01A-11R-A115-07	HER2-enriched	Primary Tumor	1.30954	0.0957782	WT
TCGA-C8-A138-01A-11R-A115-07	HER2-enriched	Primary Tumor	3.76938	0.134695	WT
TCGA-C8-A1HE-01A-11R-A13Q-07	LumA	Primary Tumor	258.766	1.02639	H1047
TCGA-C8-A1HF-01A-11R-A137-07	HER2-enriched	Primary Tumor	4.07602	0.471035	H1047
TCGA-C8-A1HG-01A-11R-A137-07	LumB	Primary Tumor	38.3245	15.6747	WT
TCGA-C8-A1HI-01A-11R-A137-07	LumA	Primary Tumor	25.3632	2.82996	WT
TCGA-C8-A1HJ-01A-11R-A13Q-07	Basal-like	Primary Tumor	0.168045	0.0711669	WT
TCGA-C8-A1HK-01A-21R-A13Q-07	HER2-enriched	Primary Tumor	0.673127	0.103287	WT
TCGA-C8-A1HL-01A-11R-A137-07	LumB	Primary Tumor	13.7134	0.167884	WT
TCGA-C8-A1HM-01A-12R-A137-07	LumB	Primary Tumor	108.724	2.0055	WT
TCGA-C8-A1HN-01A-11R-A137-07	LumB	Primary Tumor	132.338	1.83486	WT
TCGA-C8-A1HO-01A-11R-A13Q-07	LumA	Primary Tumor	44.8075	0.915976	WT
TCGA-C8-A26V-01A-11R-A16F-07	LumB	Primary Tumor	44.1962	14.0053	WT
TCGA-C8-A26W-01A-11R-A16F-07	LumB	Primary Tumor	36.3351	12.8163	H1047
TCGA-C8-A26X-01A-31R-A16F-07	HER2-enriched	Primary Tumor	0.41547	0.127915	Other
TCGA-C8-A26Y-01A-11R-A16F-07	HER2-enriched	Primary Tumor	0.115841	0.0547693	WT
TCGA-C8-A26Z-01A-11R-A16F-07	LumA	Primary Tumor	272.203	0.22387	WT
TCGA-C8-A273-01A-11R-A16F-07	LumA	Primary Tumor	36.5155	2.7783	WT
TCGA-C8-A274-01A-11R-A16F-07	LumB	Primary Tumor	103.853	0.367441	H1047
TCGA-C8-A275-01A-21R-A16F-07	HER2-enriched	Primary Tumor	0.466733	0.0822349	WT
TCGA-C8-A278-01A-11R-A169-07	HER2-enriched	Primary Tumor	0.606293	0.176401	H1047
TCGA-C8-A27A-01A-11R-A169-07	LumB	Primary Tumor	32.4911	5.38635	WT
TCGA-C8-A27B-01A-11R-A169-07	Basal-like	Primary Tumor	0.801407	0.0290936	WT
TCGA-C8-A3M7-01A-12R-A21T-07	LumA	Primary Tumor	4.2661	0.75781	H1047
TCGA-C8-A3M8-01A-11R-A213-07	LumB	Primary Tumor	86.7846	0.202341	Other
TCGA-D8-A13Y-01A-11R-A115-07	LumB	Primary Tumor	15.4839	4.16797	WT
TCGA-D8-A13Z-01A-11R-A115-07	HER2-enriched	Primary Tumor	0.21205	0.188817	WT
TCGA-D8-A140-01A-11R-A115-07	LumA	Primary Tumor	86.393	0.385305	WT
TCGA-D8-A141-01A-11R-A115-07	LumA	Primary Tumor	15.9055	14.3308	WT
TCGA-D8-A142-01A-11R-A115-07	Basal-like	Primary Tumor	0.273931	0.295351	WT
TCGA-D8-A143-01A-11R-A115-07	Basal-like	Primary Tumor	0.0691425	0.0443282	H1047
TCGA-D8-A145-01A-11R-A115-07	LumA	Primary Tumor	76.7069	0.87501	Other
TCGA-D8-A146-01A-31R-A115-07	LumA	Primary Tumor	96.3631	19.2459	WT
TCGA-D8-A147-01A-11R-A115-07	Basal-like	Primary Tumor	0.127503	0.0735261	WT
TCGA-D8-A1J8-01A-11R-A13Q-07	LumB	Primary Tumor	87.4762	0.365354	E542/5/6
TCGA-D8-A1J9-01A-11R-A13Q-07	LumB	Primary Tumor	9.31886	0.222697	WT
TCGA-D8-A1JA-01A-11R-A13Q-07	HER2-enriched	Primary Tumor	0.426798	0.060934	WT
TCGA-D8-A1JB-01A-11R-A13Q-07	LumA	Primary Tumor	36.7182	1.15131	WT
TCGA-D8-A1JC-01A-11R-A13Q-07	LumB	Primary Tumor	103.959	3.0307	WT
TCGA-D8-A1JD-01A-11R-A13Q-07	LumB	Primary Tumor	26.406	8.83712	E542/5/6
TCGA-D8-A1JE-01A-11R-A13Q-07	LumB	Primary Tumor	106.414	18.9799	H1047
TCGA-D8-A1JF-01A-11R-A13Q-07	HER2-enriched	Primary Tumor	1.25673	0.110234	E542/5/6
TCGA-D8-A1JG-01B-11R-A13Q-07	HER2-enriched	Primary Tumor	0.376382	2.25482	Other
TCGA-D8-A1JH-01A-11R-A13Q-07	LumA	Primary Tumor	48.05	32.0735	H1047
TCGA-D8-A1JI-01A-11R-A13Q-07	LumB	Primary Tumor	56.7659	66.345	WT
TCGA-D8-A1JJ-01A-31R-A14M-07	LumB	Primary Tumor	51.8808	0.690831	H1047
TCGA-D8-A1JK-01A-11R-A13Q-07	Basal-like	Primary Tumor	0.40333	0.71966	E542/5/6
TCGA-D8-A1JL-01A-11R-A13Q-07	Basal-like	Primary Tumor	0.735251	0.14266	WT
TCGA-D8-A1JN-01A-11R-A13Q-07	LumA	Primary Tumor	96.7355	0.0829495	E542/5/6
TCGA-D8-A1JP-01A-11R-A13Q-07	LumA	Primary Tumor	112.272	0.673951	Other
TCGA-D8-A1JS-01A-11R-A13Q-07	LumA	Primary Tumor	49.8939	25.7944	H1047
TCGA-D8-A1JT-01A-31R-A13Q-07	LumB	Primary Tumor	92.3647	34.9118	WT
TCGA-D8-A1JU-01A-11R-A13Q-07	LumA	Primary Tumor	50.3925	2.33981	H1047
TCGA-D8-A1X5-01A-11R-A14D-07	LumB	Primary Tumor	106.181	1.0894	WT
TCGA-D8-A1X6-01A-11R-A14M-07	LumB	Primary Tumor	91.9793	35.4219	WT
TCGA-D8-A1X7-01A-11R-A14M-07	LumB	Primary Tumor	86.297	44.0335	WT
TCGA-D8-A1X8-01A-11R-A14M-07	LumA	Primary Tumor	154.878	3.56102	WT
TCGA-D8-A1X9-01A-12R-A157-07	LumA	Primary Tumor	82.3071	3.04574	WT
TCGA-D8-A1XA-01A-11R-A14D-07	LumA	Primary Tumor	119.583	28.7534	WT
TCGA-D8-A1XB-01A-11R-A14D-07	LumA	Primary Tumor	62.1021	60.3824	Other
TCGA-D8-A1XC-01A-11R-A14D-07	LumA	Primary Tumor	243.81	31.6838	WT
TCGA-D8-A1XF-01A-11R-A14D-07	LumB	Primary Tumor	47.2372	0.215083	WT
TCGA-D8-A1XG-01A-11R-A14D-07	LumA	Primary Tumor	138.458	30.1462	WT
TCGA-D8-A1XJ-01A-11R-A14M-07	HER2-enriched	Primary Tumor	33.4933	0.230726	WT
TCGA-D8-A1XK-01A-21R-A14M-07	Basal-like	Primary Tumor	0.0800205	0.0114357	WT
TCGA-D8-A1XL-01A-11R-A14M-07	LumB	Primary Tumor	6.65306	3.96697	Other
TCGA-D8-A1XM-01A-21R-A14M-07	LumA	Primary Tumor	30.1539	31.1049	E542/5/6
TCGA-D8-A1XO-01A-11R-A14M-07	LumA	Primary Tumor	88.7297	3.27731	E542/5/6
TCGA-D8-A1XQ-01A-11R-A14M-07	Basal-like	Primary Tumor	0.169919	0.0765848	WT
TCGA-D8-A1XR-01A-11R-A14M-07	LumB	Primary Tumor	45.7097	33.039	WT
TCGA-D8-A1XS-01A-11R-A14M-07	LumB	Primary Tumor	44.9433	12.9636	E542/5/6
TCGA-D8-A1XT-01A-11R-A14M-07	HER2-enriched	Primary Tumor	0.302169	0.126762	WT
TCGA-D8-A1XU-01A-11R-A14M-07	LumA	Primary Tumor	83.1845	3.58574	WT
TCGA-D8-A1XV-01A-11R-A14M-07	LumA	Primary Tumor	150.611	28.4983	WT
TCGA-D8-A1XW-01A-11R-A14M-07	Normal-like	Primary Tumor	0.318748	0.11118	WT
TCGA-D8-A1XY-01A-11R-A14M-07	LumA	Primary Tumor	41.5241	35.7026	E542/5/6
TCGA-D8-A1XZ-01A-11R-A14M-07	LumB	Primary Tumor	15.9472	0.229219	WT
TCGA-D8-A1Y0-01A-11R-A14M-07	LumA	Primary Tumor	59.6394	18.5726	WT
TCGA-D8-A1Y1-01A-21R-A14M-07	LumB	Primary Tumor	37.4419	27.8521	E542/5/6
TCGA-D8-A1Y2-01A-11R-A157-07	LumB	Primary Tumor	37.0033	0.447507	E542/5/6
TCGA-D8-A1Y3-01A-11R-A157-07	LumB	Primary Tumor	15.7956	2.72213	WT
TCGA-D8-A27E-01A-11R-A16F-07	LumA	Primary Tumor	186.541	0.468945	WT
TCGA-D8-A27F-01A-11R-A16F-07	Basal-like	Primary Tumor	0.185253	0.107726	WT
TCGA-D8-A27G-01A-11R-A16F-07	LumA	Primary Tumor	19.6442	0.241072	H1047
TCGA-D8-A27H-01A-11R-A16F-07	Basal-like	Primary Tumor	0.147822	0.125045	WT
TCGA-D8-A27I-01A-11R-A16F-07	LumA	Primary Tumor	41.9534	8.25338	WT
TCGA-D8-A27K-01A-11R-A16F-07	LumA	Primary Tumor	37.6568	16.945	Other
TCGA-D8-A27L-01A-11R-A16F-07	LumA	Primary Tumor	35.7554	39.1068	E542/5/6
TCGA-D8-A27M-01A-11R-A16F-07	Basal-like	Primary Tumor	0.821418	0.176201	WT
TCGA-D8-A27N-01A-11R-A16F-07	LumB	Primary Tumor	9.33674	0.345086	WT
TCGA-D8-A27P-01A-11R-A16F-07	LumA	Primary Tumor	11.7552	8.00644	H1047
TCGA-D8-A27R-01A-11R-A16F-07	LumB	Primary Tumor	22.958	1.73404	WT
TCGA-D8-A27T-01A-11R-A16F-07	LumA	Primary Tumor	75.4404	25.9995	E542/5/6
TCGA-D8-A27V-01A-12R-A17B-07	LumA	Primary Tumor	73.7393	3.68982	WT
TCGA-D8-A27W-01A-11R-A16F-07	LumB	Primary Tumor	32.8232	0.594324	WT
TCGA-D8-A3Z5-01A-41R-A24H-07	LumA	Primary Tumor	26.4598	15.1935	WT
TCGA-D8-A3Z6-01A-11R-A239-07	LumA	Primary Tumor	21.9889	18.1945	H1047
TCGA-D8-A4Z1-01A-21R-A266-07	LumA	Primary Tumor	11.5721	12.728	WT
TCGA-E2-A105-01A-11R-A10J-07	LumA	Primary Tumor	138.085	2.92292	H1047
TCGA-E2-A107-01A-11R-A10J-07	LumA	Primary Tumor	47.3373	0.310053	WT
TCGA-E2-A108-01A-13R-A10J-07	Normal-like	Primary Tumor	12.4343	2.95827	Other
TCGA-E2-A109-01A-11R-A10J-07	LumB	Primary Tumor	67.1535	0.109962	WT
TCGA-E2-A10A-01A-21R-A115-07	LumA	Primary Tumor	59.4006	9.88918	WT
TCGA-E2-A10B-01A-11R-A10J-07	LumA	Primary Tumor	83.8587	5.50362	H1047
TCGA-E2-A10C-01A-21R-A10J-07	LumB	Primary Tumor	53.1169	0.0930937	E542/5/6
TCGA-E2-A10E-01A-21R-A10J-07	LumA	Primary Tumor	130.124	1.72372	WT
TCGA-E2-A10F-01A-11R-A10J-07	LumA	Primary Tumor	28.1598	88.2374	H1047
TCGA-E2-A14N-01A-31R-A137-07	Basal-like	Primary Tumor	0.107522	0.167876	WT
TCGA-E2-A14O-01A-31R-A115-07	LumB	Primary Tumor	70.0253	32.1514	WT
TCGA-E2-A14P-01A-31R-A12D-07	HER2-enriched	Primary Tumor	0.380743	0.118237	WT
TCGA-E2-A14Q-01A-11R-A12D-07	LumA	Primary Tumor	124.325	17.02	WT
TCGA-E2-A14R-01A-11R-A115-07	Basal-like	Primary Tumor	0.0916563	0.0110663	WT
TCGA-E2-A14T-01A-11R-A115-07	LumA	Primary Tumor	55.8923	0.535551	WT
TCGA-E2-A14U-01A-11R-A22K-07	LumA	Primary Tumor	54.9361	19.7732	WT
TCGA-E2-A14V-01A-11R-A12D-07	HER2-enriched	Primary Tumor	12.3529	6.41695	Other
TCGA-E2-A14W-01A-11R-A12D-07	LumB	Primary Tumor	48.3307	13.9652	WT
TCGA-E2-A14X-01A-11R-A115-07	Basal-like	Primary Tumor	0.92905	0.114283	WT
TCGA-E2-A14Y-01A-21R-A12D-07	Basal-like	Primary Tumor	0.672988	0.0268322	H1047
TCGA-E2-A14Z-01A-11R-A115-07	LumA	Primary Tumor	32.7231	15.2661	WT
TCGA-E2-A150-01A-11R-A12D-07	Basal-like	Primary Tumor	0.361275	0.077986	WT
TCGA-E2-A152-01A-11R-A12D-07	HER2-enriched	Primary Tumor	1.74816	0.174915	Other
TCGA-E2-A153-01A-12R-A12D-07	LumA	Primary Tumor	15.4055	15.5643	E542/5/6
TCGA-E2-A154-01A-11R-A115-07	LumA	Primary Tumor	94.8576	68.5419	H1047
TCGA-E2-A155-01A-11R-A12D-07	LumB	Primary Tumor	95.2518	0.308999	WT
TCGA-E2-A156-01A-11R-A12D-07	LumA	Primary Tumor	185.496	71.5051	E542/5/6
TCGA-E2-A158-01A-11R-A12D-07	Basal-like	Primary Tumor	0.0193829	0.0111677	WT
TCGA-E2-A159-01A-11R-A115-07	Basal-like	Primary Tumor	1.02583	0.0929301	E542/5/6
TCGA-E2-A15A-01A-11R-A12D-07	LumB	Primary Tumor	24.3369	3.754	WT
TCGA-E2-A15A-06A-11R-A12D-07	LumB	Metastatic	18.2714	6.45305	WT
TCGA-E2-A15C-01A-31R-A12D-07	LumA	Primary Tumor	81.3241	38.0956	H1047
TCGA-E2-A15D-01A-11R-A115-07	LumA	Primary Tumor	23.8402	24.2633	WT
TCGA-E2-A15E-01A-11R-A12D-07	LumA	Primary Tumor	12.0467	19.9454	H1047
TCGA-E2-A15E-06A-11R-A12D-07	LumA	Metastatic	56.6081	58.1298	WT
TCGA-E2-A15F-01A-11R-A115-07	LumA	Primary Tumor	118.696	38.7988	WT
TCGA-E2-A15G-01A-11R-A12D-07	LumA	Primary Tumor	108.538	66.5767	H1047
TCGA-E2-A15H-01A-11R-A12D-07	LumA	Primary Tumor	19.0409	3.83766	WT
TCGA-E2-A15I-01A-21R-A137-07	LumA	Primary Tumor	56.3291	14.4623	WT
TCGA-E2-A15K-01A-11R-A12P-07	LumB	Primary Tumor	61.367	0.497299	H1047
TCGA-E2-A15K-06A-11R-A12P-07	LumB	Metastatic	106.896	4.66839	WT
TCGA-E2-A15L-01A-11R-A12D-07	LumA	Primary Tumor	51.0365	12.3875	H1047
TCGA-E2-A15M-01A-11R-A12D-07	LumA	Primary Tumor	38.6257	7.3923	WT
TCGA-E2-A15O-01A-11R-A115-07	LumA	Primary Tumor	81.7488	13.9021	WT
TCGA-E2-A15P-01A-11R-A115-07	LumA	Primary Tumor	67.2724	1.10136	E542/5/6
TCGA-E2-A15R-01A-11R-A115-07	LumA	Primary Tumor	114.834	1.14525	WT
TCGA-E2-A15S-01A-11R-A115-07	LumB	Primary Tumor	46.2851	0.147443	WT
TCGA-E2-A15T-01A-11R-A115-07	LumB	Primary Tumor	138.657	0.778528	WT
TCGA-E2-A1AZ-01A-11R-A12P-07	Basal-like	Primary Tumor	0.647735	0.418155	WT
TCGA-E2-A1B0-01A-11R-A12P-07	HER2-enriched	Primary Tumor	0.141747	0.263603	WT
TCGA-E2-A1B1-01A-21R-A12P-07	LumA	Primary Tumor	3.78954	2.34617	WT
TCGA-E2-A1B4-01A-11R-A12P-07	LumA	Primary Tumor	97.9947	22.8623	E542/5/6
TCGA-E2-A1B5-01A-21R-A12P-07	LumA	Primary Tumor	3.87327	0.43354	WT
TCGA-E2-A1B6-01A-31R-A12P-07	Basal-like	Primary Tumor	0.359176	0.600197	WT
TCGA-E2-A1BC-01A-11R-A12P-07	LumA	Primary Tumor	27.881	12.8269	H1047
TCGA-E2-A1BD-01A-11R-A12P-07	LumA	Primary Tumor	51.8442	23.4351	H1047
TCGA-E2-A1IE-01A-11R-A13Q-07	LumA	Primary Tumor	69.7646	2.68588	WT
TCGA-E2-A1IF-01A-11R-A144-07	LumA	Primary Tumor	38.3394	3.02363	H1047
TCGA-E2-A1IG-01A-11R-A144-07	LumA	Primary Tumor	31.248	1.92153	WT
TCGA-E2-A1IH-01A-11R-A13Q-07	LumA	Primary Tumor	28.5434	5.15286	WT
TCGA-E2-A1II-01A-11R-A144-07	Basal-like	Primary Tumor	0.142704	0.194133	WT
TCGA-E2-A1IJ-01A-11R-A144-07	LumA	Primary Tumor	31.0166	22.2028	WT
TCGA-E2-A1IK-01A-11R-A144-07	LumA	Primary Tumor	122.017	11.9025	WT
TCGA-E2-A1IL-01A-11R-A14D-07	LumA	Primary Tumor	74.9281	3.5007	H1047
TCGA-E2-A1IN-01A-11R-A13Q-07	LumA	Primary Tumor	69.587	25.9754	E542/5/6
TCGA-E2-A1IO-01A-11R-A144-07	LumA	Primary Tumor	21.7699	8.32411	E542/5/6
TCGA-E2-A1IU-01A-11R-A14D-07	LumA	Primary Tumor	116.334	17.706	WT
TCGA-E2-A1L6-01A-11R-A13Q-07	LumA	Primary Tumor	28.3109	55.1589	H1047
TCGA-E2-A1L7-01A-11R-A144-07	LumB	Primary Tumor	29.6068	22.9779	WT
TCGA-E2-A1L8-01A-11R-A13Q-07	LumA	Primary Tumor	40.4755	18.7152	H1047
TCGA-E2-A1L9-01A-11R-A13Q-07	LumA	Primary Tumor	37.9672	7.65342	WT
TCGA-E2-A1LA-01A-11R-A144-07	LumA	Primary Tumor	41.8804	0.717634	WT
TCGA-E2-A1LB-01A-11R-A144-07	HER2-enriched	Primary Tumor	0.415068	0.0911322	WT
TCGA-E2-A1LE-01A-12R-A19W-07	HER2-enriched	Primary Tumor	0.310991	0.0982996	WT
TCGA-E2-A1LG-01A-21R-A14M-07	Basal-like	Primary Tumor	0.024647	0.0043893	WT
TCGA-E2-A1LH-01A-11R-A14D-07	Basal-like	Primary Tumor	0.295058	0.0481338	WT
TCGA-E2-A1LI-01A-12R-A157-07	Basal-like	Primary Tumor	0.404667	0.0332343	WT
TCGA-E2-A1LK-01A-21R-A14D-07	Basal-like	Primary Tumor	0.427865	0.00534092	WT
TCGA-E2-A1LL-01A-11R-A144-07	Basal-like	Primary Tumor	1.51413	0.493376	WT
TCGA-E2-A2P5-01A-11R-A19W-07	LumA	Primary Tumor	27.6333	11.2396	WT
TCGA-E2-A2P6-01A-11R-A19W-07	LumA	Primary Tumor	82.4144	0.274087	WT
TCGA-E2-A3DX-01A-21R-A213-07	LumA	Primary Tumor	28.003	18.3622	WT
TCGA-E2-A56Z-01A-12R-A29R-07	LumB	Primary Tumor	85.8426	1.41332	WT
TCGA-E2-A570-01A-11R-A29R-07	LumA	Primary Tumor	25.0597	16.602	WT
TCGA-E2-A573-01A-11R-A29R-07	Basal-like	Primary Tumor	0.141214	0.0641806	WT
TCGA-E2-A574-01A-11R-A29R-07	Basal-like	Primary Tumor	0.0290913	0.0136337	WT
TCGA-E9-A1N3-01A-12R-A157-07	LumA	Primary Tumor	140.334	3.06501	WT
TCGA-E9-A1N4-01A-11R-A14M-07	LumA	Primary Tumor	11.0485	25.1383	WT
TCGA-E9-A1N5-01A-11R-A14D-07	LumA	Primary Tumor	27.7784	25.7912	E542/5/6
TCGA-E9-A1N8-01A-11R-A144-07	Basal-like	Primary Tumor	0.0328988	0.0263649	WT
TCGA-E9-A1N9-01A-11R-A14D-07	Basal-like	Primary Tumor	75.7506	0.498032	WT
TCGA-E9-A1NA-01A-11R-A144-07	LumB	Primary Tumor	37.6464	0.21933	WT
TCGA-E9-A1ND-01A-11R-A144-07	Basal-like	Primary Tumor	1.43734	0.0521208	WT
TCGA-E9-A1NE-01A-21R-A14M-07	LumA	Primary Tumor	19.0567	1.967	WT
TCGA-E9-A1NF-01A-11R-A14D-07	LumB	Primary Tumor	53.3536	0.78206	WT
TCGA-E9-A1NG-01A-21R-A14M-07	LumA	Primary Tumor	9.63372	4.21044	E542/5/6
TCGA-E9-A1NH-01A-11R-A14D-07	LumA	Primary Tumor	65.2004	1.64216	H1047
TCGA-E9-A1NI-01A-11R-A14D-07	LumB	Primary Tumor	70.4833	3.12815	E542/5/6
TCGA-E9-A1QZ-01A-21R-A169-07	LumA	Primary Tumor	39.4328	7.36424	WT
TCGA-E9-A1R0-01A-22R-A16F-07	LumA	Primary Tumor	32.6171	51.8146	E542/5/6
TCGA-E9-A1R2-01A-11R-A14D-07	LumA	Primary Tumor	40.3264	0.129801	WT
TCGA-E9-A1R3-01A-31R-A14M-07	LumA	Primary Tumor	18.4431	4.22066	H1047
TCGA-E9-A1R4-01A-21R-A14D-07	LumB	Primary Tumor	39.6647	12.1524	E542/5/6
TCGA-E9-A1R5-01A-11R-A14M-07	LumA	Primary Tumor	55.1648	21.6084	Other
TCGA-E9-A1R6-01A-11R-A14D-07	LumA	Primary Tumor	152.398	21.0963	WT
TCGA-E9-A1R7-01A-11R-A14M-07	LumB	Primary Tumor	208.649	1.2725	WT
TCGA-E9-A1RB-01A-11R-A157-07	LumB	Primary Tumor	25.8495	8.79114	WT
TCGA-E9-A1RC-01A-11R-A157-07	LumA	Primary Tumor	123.338	19.9105	H1047
TCGA-E9-A1RD-01A-11R-A157-07	LumA	Primary Tumor	141.6	31.5592	E542/5/6
TCGA-E9-A1RE-01A-11R-A157-07	LumB	Primary Tumor	139.704	7.0804	Other
TCGA-E9-A1RF-01A-11R-A157-07	LumA	Primary Tumor	30.1733	0.492748	WT
TCGA-E9-A1RH-01A-21R-A169-07	HER2-enriched	Primary Tumor	0.362022	0.13143	Other
TCGA-E9-A1RI-01A-11R-A169-07	LumA	Primary Tumor	14.6174	1.88456	H1047
TCGA-E9-A226-01A-21R-A157-07	LumB	Primary Tumor	41.3367	19.0589	Other
TCGA-E9-A227-01A-11R-A157-07	LumA	Primary Tumor	27.7563	12.7195	H1047
TCGA-E9-A228-01A-31R-A157-07	LumB	Primary Tumor	111.822	0.134139	WT
TCGA-E9-A229-01A-31R-A157-07	LumA	Primary Tumor	15.4157	21.2621	H1047
TCGA-E9-A22A-01A-11R-A157-07	LumB	Primary Tumor	10.061	0.377592	WT
TCGA-E9-A22B-01A-11R-A157-07	LumA	Primary Tumor	41.0493	0.19549	WT
TCGA-E9-A22D-01A-11R-A157-07	LumB	Primary Tumor	21.5313	2.17797	WT
TCGA-E9-A22E-01A-11R-A157-07	LumB	Primary Tumor	29.1181	0.720775	WT
TCGA-E9-A22G-01A-11R-A157-07	Basal-like	Primary Tumor	0.443479	0.0198346	WT
TCGA-E9-A22H-01A-11R-A157-07	LumB	Primary Tumor	69.7955	44.2373	WT
TCGA-E9-A243-01A-21R-A169-07	Basal-like	Primary Tumor	0.764996	0.105093	WT
TCGA-E9-A244-01A-11R-A169-07	Basal-like	Primary Tumor	0.271776	0.0838049	WT
TCGA-E9-A245-01A-22R-A16F-07	LumA	Primary Tumor	22.0026	15.2762	WT
TCGA-E9-A247-01A-11R-A169-07	LumA	Primary Tumor	153.506	32.3756	WT
TCGA-E9-A248-01A-11R-A169-07	HER2-enriched	Primary Tumor	1.08085	0.0951294	WT
TCGA-E9-A249-01A-11R-A169-07	LumB	Primary Tumor	46.6599	78.1188	E542/5/6
TCGA-E9-A24A-01A-11R-A169-07	LumA	Primary Tumor	134.007	21.1236	WT
TCGA-E9-A295-01A-11R-A16F-07	LumA	Primary Tumor	17.364	6.7951	H1047
TCGA-E9-A2JS-01A-11R-A180-07	LumB	Primary Tumor	47.445	0.947374	WT
TCGA-E9-A2JT-01A-22R-A18M-07	LumA	Primary Tumor	21.1887	0.369944	WT
TCGA-E9-A3Q9-01A-11R-A21T-07	LumA	Primary Tumor	45.6227	50.5028	WT
TCGA-E9-A3QA-01A-61R-A22K-07	Basal-like	Primary Tumor	3.40527	0.143427	WT
TCGA-E9-A3X8-01A-31R-A22U-07	LumA	Primary Tumor	10.7463	10.1263	Other
TCGA-E9-A54X-01A-11R-A266-07	LumB	Primary Tumor	128.577	32.6951	WT
TCGA-E9-A5UO-01A-11R-A28M-07	LumB	Primary Tumor	49.5259	10.3786	WT
TCGA-E9-A5UP-01A-11R-A28M-07	LumA	Primary Tumor	63.633	0.173722	WT
TCGA-EW-A1IW-01A-11R-A13Q-07	LumA	Primary Tumor	56.6077	20.8734	E542/5/6
TCGA-EW-A1IX-01A-12R-A144-07	LumA	Primary Tumor	22.0737	43.629	H1047
TCGA-EW-A1IY-01A-11R-A13Q-07	LumB	Primary Tumor	23.8364	12.33	WT
TCGA-EW-A1J1-01A-11R-A13Q-07	LumA	Primary Tumor	54.9434	31.1072	Other
TCGA-EW-A1J2-01A-21R-A13Q-07	LumA	Primary Tumor	53.032	9.21962	H1047
TCGA-EW-A1J3-01A-11R-A13Q-07	LumA	Primary Tumor	42.4505	8.54657	WT
TCGA-EW-A1J6-01A-11R-A13Q-07	LumB	Primary Tumor	91.1737	6.75385	WT
TCGA-EW-A1OV-01A-11R-A144-07	HER2-enriched	Primary Tumor	0.228021	0.0271784	Other
TCGA-EW-A1OX-01A-11R-A144-07	LumB	Primary Tumor	53.1852	2.59154	WT
TCGA-EW-A1OY-01A-11R-A144-07	LumB	Primary Tumor	102.609	10.7194	WT
TCGA-EW-A1OZ-01A-11R-A144-07	LumB	Primary Tumor	12.2682	0.212081	WT
TCGA-EW-A1P0-01A-11R-A144-07	LumB	Primary Tumor	33.9473	0.115192	Other
TCGA-EW-A1P3-01A-11R-A144-07	LumA	Primary Tumor	45.9034	12.0567	WT
TCGA-EW-A1P4-01A-21R-A144-07	Basal-like	Primary Tumor	0.19076	0.0337542	WT
TCGA-EW-A1P5-01A-11R-A144-07	LumA	Primary Tumor	108.874	50.3169	Other
TCGA-EW-A1P6-01A-11R-A144-07	LumA	Primary Tumor	91.6177	96.3331	WT
TCGA-EW-A1P7-01A-21R-A144-07	Normal-like	Primary Tumor	2.09346	1.43901	WT
TCGA-EW-A1P8-01A-11R-A144-07	Basal-like	Primary Tumor	1.06548	0.217559	WT
TCGA-EW-A1PA-01A-11R-A144-07	LumA	Primary Tumor	116.432	0.939728	WT
TCGA-EW-A1PB-01A-11R-A144-07	Basal-like	Primary Tumor	0.289517	0.00493862	WT
TCGA-EW-A1PC-01B-11R-A21T-07	LumB	Primary Tumor	22.2044	0.558048	WT
TCGA-EW-A1PD-01A-11R-A144-07	LumA	Primary Tumor	50.4213	1.22852	WT
TCGA-EW-A1PE-01A-11R-A144-07	LumA	Primary Tumor	112.45	8.75382	E542/5/6
TCGA-EW-A1PG-01A-11R-A144-07	Normal-like	Primary Tumor	13.1804	7.08657	WT
TCGA-EW-A1PH-01A-11R-A14M-07	Basal-like	Primary Tumor	0.0757588	0.092366	WT
TCGA-EW-A2FR-01A-11R-A21T-07	HER2-enriched	Primary Tumor	0.616164	0.339256	WT
TCGA-EW-A2FS-01A-11R-A17B-07	LumA	Primary Tumor	37.0334	0.355411	WT
TCGA-EW-A2FV-01A-11R-A17B-07	LumA	Primary Tumor	17.285	4.44036	H1047
TCGA-EW-A2FW-01A-11R-A17B-07	LumB	Primary Tumor	82.8999	1.91105	WT
TCGA-EW-A3E8-01B-11R-A24H-07	LumA	Primary Tumor	18.1036	4.41517	WT
TCGA-EW-A3U0-01A-11R-A22K-07	Basal-like	Primary Tumor	0.230284	0.044203	WT
TCGA-EW-A423-01A-11R-A24H-07	LumA	Primary Tumor	78.683	0.137883	H1047
TCGA-GI-A2C8-01A-11R-A16F-07	LumA	Primary Tumor	25.7789	0.170341	WT
TCGA-GI-A2C9-01A-11R-A21T-07	Basal-like	Primary Tumor	0.333421	0.0704485	WT
TCGA-GM-A2D9-01A-11R-A18M-07	LumA	Primary Tumor	50.1705	0.869462	H1047
TCGA-GM-A2DA-01A-11R-A18M-07	LumA	Primary Tumor	9.88157	3.5696	WT
TCGA-GM-A2DB-01A-31R-A18M-07	HER2-enriched	Primary Tumor	0.262325	0.0444002	WT
TCGA-GM-A2DC-01A-11R-A18M-07	LumA	Primary Tumor	28.1574	1.39817	WT
TCGA-GM-A2DD-01A-11R-A180-07	Normal-like	Primary Tumor	0.284195	0.0851876	H1047
TCGA-GM-A2DF-01A-11R-A180-07	Basal-like	Primary Tumor	0.15	0.0350778	WT
TCGA-GM-A2DH-01A-11R-A180-07	HER2-enriched	Primary Tumor	3.41316	0.0713009	E542/5/6
TCGA-GM-A2DI-01A-31R-A18M-07	LumA	Primary Tumor	23.488	12.0524	E542/5/6
TCGA-GM-A2DK-01A-21R-A180-07	LumA	Primary Tumor	52.3528	1.98293	WT
TCGA-GM-A2DL-01A-11R-A18M-07	LumA	Primary Tumor	20.9248	18.8063	WT
TCGA-GM-A2DM-01A-11R-A180-07	LumA	Primary Tumor	36.8778	26.0903	WT
TCGA-GM-A2DN-01A-11R-A180-07	LumA	Primary Tumor	29.6475	3.3398	WT
TCGA-GM-A2DO-01A-11R-A18M-07	LumB	Primary Tumor	12.8564	6.5588	WT
TCGA-GM-A3NW-01A-21R-A22K-07	LumA	Primary Tumor	29.7323	0.137853	Other
TCGA-GM-A3NY-01A-11R-A21T-07	LumA	Primary Tumor	47.2147	0.464243	WT
TCGA-GM-A3XG-01A-31R-A24H-07	LumA	Primary Tumor	7.37883	19.3927	WT
TCGA-GM-A3XL-01A-11R-A22U-07	Basal-like	Primary Tumor	0.638516	0.0400248	WT
TCGA-GM-A3XN-01A-12R-A22U-07	LumA	Primary Tumor	8.20332	15.265	WT
TCGA-GM-A4E0-01A-12R-A266-07	LumA	Primary Tumor	15.3737	4.3446	WT
TCGA-HN-A2NL-01A-11R-A18M-07	Basal-like	Primary Tumor	0.274578	0.0179155	WT
TCGA-JL-A3YW-01A-12R-A239-07	HER2-enriched	Primary Tumor	0.354425	0.0930471	WT
TCGA-JL-A3YX-01A-11R-A22U-07	LumA	Primary Tumor	17.7964	26.127	E542/5/6
TCGA-LL-A440-01A-11R-A24H-07	LumA	Primary Tumor	22.4796	5.85413	WT
TCGA-LL-A441-01A-11R-A24H-07	Normal-like	Primary Tumor	1.87431	0.852251	WT
TCGA-LL-A50Y-01A-11R-A266-07	LumA	Primary Tumor	59.2927	12.3112	H1047
TCGA-LL-A5YL-01A-12R-A29R-07	LumA	Primary Tumor	9.83847	0.517333	WT
TCGA-LL-A5YM-01A-11R-A28M-07	LumB	Primary Tumor	21.6052	2.77314	WT
TCGA-LL-A5YN-01A-11R-A28M-07	LumA	Primary Tumor	11.0935	1.26993	H1047
TCGA-LL-A5YO-01A-21R-A28M-07	HER2-enriched	Primary Tumor	0.234977	0.0726258	WT
TCGA-LL-A5YP-01A-21R-A28M-07	Basal-like	Primary Tumor	0.155985	0.0513911	WT
TCGA-LQ-A4E4-01A-11R-A266-07	LumA	Primary Tumor	105.976	0.357692	WT
TCGA-MS-A51U-01A-31R-A266-07	LumA	Primary Tumor	14.722	8.52246	WT
TCGA-OL-A66H-01A-11R-A29R-07	LumA	Primary Tumor	36.2143	1.0766	WT
TCGA-OL-A66I-01A-21R-A29R-07	Basal-like	Primary Tumor	0.375384	0.208586	WT
TCGA-OL-A66J-01A-11R-A29R-07	LumA	Primary Tumor	40.109	0.256431	WT
TCGA-OL-A66K-01A-11R-A29R-07	LumA	Primary Tumor	39.268	66.625	WT

## Sheet: Table S4-3
Table S4-3. ESR1 & PGR Expression level (FPKM) for the canine validation RNA-seq dataset (Graim et al. 2020). Related to Figure S5.
ESR1	PGR	Sample ID	Subtype
6.55648	2.36692	L4	cBLMT
1.05903	0.377156	L5	cBLMT
1.00967	0.691585	R4	cBLMT
0.690819	0.289315	29_R2	cBLMT
3.15294	1.24003	3L1	cBLMT
1.18383	1.19851	3L2b	cBLMT
3.85309	2.17234	3R3	cBLMT
3.85493	2.78275	36_R2	cBLMT
2.10766	0.971609	36_R4	cBLMT
1.11111	0.369852	47_L3	cBLMT
12.1917	4.56177	47_NL3	cBLMT
1.76334	0.425285	5L3	cBLMT
0.659612	0.309116	5L3b	cBLMT
11.7026	2.6964	5L4	cBLMT
8.48808	1.8314	5R4	cBLMT
4.95977	0.751834	59_L4	cBLMT
3.91571	1.66963	59_R3	cBLMT
5.70583	3.41125	66_L4b	cBLMT
8.75797	2.82068	66_R3	cBLMT
10.9966	3.04234	66_R5a	cBLMT
2.60566	1.48738	66_R5b	cBLMT
2.01835	3.51728	69_R4a	cBLMT
10.4042	3.00119	70_L3	cBLMT
0.753464	0.275016	70_R1	cBLMT
1.7379	0.364953	89_R2a	cBLMT
2.00496	2.41637	89_R2c	cBLMT
0.660538	0.227323	89_R3c	cBLMT
19.8728	10.0563	1L3a	cNBLMT
0.956415	0.504846	1L3c	cNBLMT
6.2522	2.11025	1L5	cNBLMT
0.095801	0.0389816	1R4b	cNBLMT
5.8147	3.41425	17_L1a	cNBLMT
6.84838	2.68945	17_L4a	cNBLMT
14.9352	8.18089	17_R4a	cNBLMT
0.987262	0.30779	18_R2	cNBLMT
16.6243	8.11035	18_R3	cNBLMT
4.26255	5.72708	29_L3	cNBLMT
6.88893	4.61324	3L3	cNBLMT
9.36411	4.09578	36_L3c	cNBLMT
17.6527	8.03219	47_R3	cNBLMT
14.8142	6.46958	5L5b	cNBLMT
2.07405	0.697564	5R4	cNBLMT
4.42871	2.59129	5R5b	cNBLMT
12.4022	5.57048	66_L3	cNBLMT
18.9966	10.59	66_L4a	cNBLMT
4.09235	2.19618	69_L3	cNBLMT
8.07824	3.34103	69_N	cNBLMT
2.27514	5.04383	8L3	cNBLMT
2.64314	2.19832	8L4a	cNBLMT
0.89712	0.380045	8L5b	cNBLMT
2.27407	4.13998	8R3a	cNBLMT
8.14413	4.17594	8R5a	cNBLMT
14.8618	9.56005	8L5	cNBLMT
9.01273	12.6636	8R5	cNBLMT
1.64735	0.410707	89_R3a	cNBLMT
19.2569	7.91427	89_R4	cNBLMT
4.81963	1.87517	89_R5	cNBLMT

## Sheet: Table S4-4
Table S4-4. ESR1 & PGR expression for the combined canine microarray sets (Klopfleisch et al. 2010 and 2011). Related to Figure S5.
Sample	Subtype	ESR1	PGR
K9_520198	LumB	3.35735	3.7539
K9_520199	Normal-like	3.75544	3.10854
K9_520200	Basal-like	4.39996	5.35449
K9_520201	Normal-like	4.28511	7.19813
K9_520202	HER2-enriched	3.48465	4.90192
K9_520203	Basal-like	4.94455	8.51826
K9_520204	Basal-like	3.36386	4.84824
K9_520205	LumB	5.39555	5.80215
K9_520206	LumB	4.33574	6.84035
K9_520207	HER2-enriched	6.02902	6.55974
K9_520208	Basal-like	5.22469	7.71163
K9_520209	LumA	5.27999	8.36499
K9_520210	LumA	5.58689	8.53807
K9_520211	Normal-like	4.62734	7.37825
K9_520212	Basal-like	3.64421	3.51025
K9_520213	LumA	5.55638	7.92838
K9_520214	Basal-like	4.29205	5.35211
K9_520215	Normal-like	4.58963	7.80045
K9_520216	Basal-like	3.24041	3.2678
K9_520217	LumB	6.79272	7.80319
K9_520218	HER2-enriched	4.4646	7.69907
K9_520219	LumA	5.68009	8.27357
K9_520220	Basal-like	5.55968	4.43185
K9_520221	Basal-like	4.92575	6.16147
K9_520222	Basal-like	4.12807	4.4588
K9_520223	Normal-like	3.78992	6.65777
K9_520224	LumB	4.46763	7.12591
K9_559080	HER2-enriched	3.48465	4.90192
K9_559081	Basal-like	4.94455	8.51826
K9_559083	LumB	5.39555	5.80215
K9_559085	HER2-enriched	6.02902	6.55974
K9_559087	Normal-like	4.58963	7.80045
K9_559089	Basal-like	5.55968	4.43185
K9_559091	LumB	4.46763	7.12591
K9_559094	LumB	3.35735	3.7539
K9_559095	LumB	4.33574	6.84035
K9_559097	Basal-like	5.22469	7.71163
K9_559099	Basal-like	4.29205	5.35211
K9_559101	LumB	6.79272	7.80319
K9_559103	HER2-enriched	4.4646	7.69907

## Sheet: Table S4-5
Table S4-5. ESR1 & PGR expression for the human microarray set (Kao et al. 2011). Related to Figure S5.
ID	Subtype	PGR	ESR1
GSM519117	HER2-enriched	3.29469	5.71188
GSM519118	Normal-like	6.67522	5.83551
GSM519119	Normal-like	9.65765	6.21239
GSM519120	HER2-enriched	7.96108	7.1817
GSM519121	Basal-like	7.5549	5.83595
GSM519122	HER2-enriched	4.97344	6.03921
GSM519123	LumA	7.57094	7.82137
GSM519124	Basal-like	3.22288	6.20165
GSM519125	Basal-like	2.27487	5.97471
GSM519126	Basal-like	2.15638	5.52852
GSM519127	HER2-enriched	3.52792	5.13307
GSM519128	LumA	8.53546	8.02073
GSM519129	Basal-like	2.50573	5.0429
GSM519130	Basal-like	4.14296	5.99821
GSM519131	LumA	8.24188	7.76742
GSM519132	LumA	8.63224	7.24366
GSM519133	HER2-enriched	5.04682	6.29319
GSM519134	LumB	6.12618	8.76216
GSM519135	HER2-enriched	1.11176	4.68198
GSM519136	Normal-like	7.20162	7.15317
GSM519137	Basal-like	4.80254	5.67825
GSM519138	LumB	8.23515	8.70565
GSM519139	LumB	9.3907	8.64686
GSM519140	HER2-enriched	6.64266	8.01919
GSM519141	HER2-enriched	8.85303	8.9705
GSM519142	Basal-like	4.43597	5.77506
GSM519143	LumB	9.71605	10.0358
GSM519144	Basal-like	4.40846	5.94822
GSM519145	LumB	8.4631	8.35827
GSM519146	LumA	6.36356	7.71757
GSM519147	LumA	8.06473	8.85237
GSM519148	LumA	8.84902	9.60496
GSM519149	LumB	7.46914	7.42683
GSM519150	Normal-like	8.09094	6.71554
GSM519151	Basal-like	3.67254	5.55268
GSM519152	Basal-like	5.56639	5.42645
GSM519153	LumB	6.52589	8.63519
GSM519154	HER2-enriched	2.75479	5.54748
GSM519155	Normal-like	8.2626	6.38809
GSM519156	LumA	11.4157	9.85133
GSM519157	LumA	8.63986	6.71492
GSM519158	HER2-enriched	7.88261	8.30763
GSM519159	LumA	8.37809	9.13254
GSM519160	LumA	8.80156	7.34393
GSM519161	Basal-like	5.95648	6.20891
GSM519162	LumB	8.24472	9.63495
GSM519163	LumA	6.37964	7.43848
GSM519164	Normal-like	3.14763	5.63966
GSM519165	Basal-like	2.57502	5.01124
GSM519166	HER2-enriched	5.86362	6.71687
GSM519167	HER2-enriched	2.94587	4.2184
GSM519168	Normal-like	7.92129	6.83007
GSM519169	LumA	8.67528	9.74875
GSM519170	HER2-enriched	7.88952	8.18265
GSM519171	HER2-enriched	6.17427	6.93764
GSM519172	HER2-enriched	3.99446	5.89353
GSM519173	LumA	7.29671	7.44806
GSM519174	LumA	7.73437	7.71629
GSM519175	Normal-like	6.20484	4.36973
GSM519176	Normal-like	7.22503	5.21843
GSM519177	Basal-like	2.90454	4.70824
GSM519178	LumA	9.19194	7.80898
GSM519179	LumB	8.08539	7.01929
GSM519180	Normal-like	7.33725	6.06627
GSM519181	Basal-like	4.46277	5.57392
GSM519182	LumB	9.87566	7.42346
GSM519183	LumA	5.09891	9.05759
GSM519184	Basal-like	5.37331	3.67907
GSM519185	LumA	8.94578	9.48887
GSM519186	Normal-like	3.58234	6.46663
GSM519187	LumB	7.33117	10.9587
GSM519188	Normal-like	2.08769	4.29733
GSM519189	LumB	9.56516	8.91138
GSM519190	HER2-enriched	3.41219	4.78636
GSM519191	Basal-like	7.08071	4.43281
GSM519192	LumA	8.59211	8.25691
GSM519193	HER2-enriched	5.16846	5.80054
GSM519194	Basal-like	3.86688	4.57878
GSM519195	Normal-like	7.04872	6.78167
GSM519196	HER2-enriched	3.13985	5.0287
GSM519197	HER2-enriched	5.42411	5.50425
GSM519198	Basal-like	7.33778	7.06873
GSM519199	LumB	7.86102	8.04506
GSM519200	HER2-enriched	8.17356	5.90153
GSM519201	HER2-enriched	3.56945	4.60276
GSM519202	LumB	7.82086	7.93311
GSM519203	LumA	4.92587	7.0312
GSM519204	HER2-enriched	5.38012	6.00783
GSM519205	LumA	9.43269	7.20399
GSM519206	Normal-like	8.35586	7.47435
GSM519207	HER2-enriched	3.73667	6.831
GSM519208	LumA	10.6501	8.11358
GSM519209	LumA	7.14526	7.53696
GSM519210	Basal-like	2.997	3.84266
GSM519211	LumA	7.6746	8.02218
GSM519212	Normal-like	8.31621	7.76663
GSM519213	LumB	7.57874	7.08993
GSM519214	LumA	9.72697	9.35034
GSM519215	Basal-like	2.89768	5.38432
GSM519216	Basal-like	3.09515	6.43343
GSM519217	Basal-like	5.02006	5.59112
GSM519218	Basal-like	2.2484	6.09285
GSM519219	LumA	3.35933	8.83381
GSM519220	LumA	6.3822	5.83244
GSM519221	LumA	9.06622	7.2623
GSM519222	LumB	3.41455	8.24439
GSM519223	LumB	9.23085	7.91505
GSM519224	Normal-like	8.35191	5.34855
GSM519225	HER2-enriched	6.36997	7.55975
GSM519226	LumA	7.23399	6.11758
GSM519227	LumA	8.70727	7.7638
GSM519228	LumA	9.96164	9.05005
GSM519229	LumA	8.87853	7.08098
GSM519230	HER2-enriched	7.57573	6.20215
GSM519231	HER2-enriched	3.64182	6.33451
GSM519232	HER2-enriched	10.1735	7.69774
GSM519233	LumA	7.66417	7.66948
GSM519234	LumB	10.9022	9.64365
GSM519235	HER2-enriched	2.38743	5.83561
GSM519236	Normal-like	6.891	6.11286
GSM519237	Basal-like	5.55398	6.63747
GSM519238	HER2-enriched	5.25541	6.57889
GSM519239	HER2-enriched	6.54567	7.75393
GSM519240	LumA	8.7515	7.87085
GSM519241	LumB	9.5053	8.59215
GSM519242	LumA	8.03068	8.70718
GSM519243	HER2-enriched	2.65898	6.09262
GSM519244	Basal-like	5.26534	6.10347
GSM519245	HER2-enriched	3.46457	7.21618
GSM519246	Normal-like	7.43107	6.95908
GSM519247	LumB	3.04629	7.34385
GSM519248	LumA	7.93724	7.13766
GSM519249	HER2-enriched	0.763451	6.49919
GSM519250	LumA	6.83534	7.64039
GSM519251	Basal-like	5.85207	4.99731
GSM519252	Normal-like	8.87025	6.55359
GSM519253	LumA	6.56815	7.1605
GSM519254	LumA	8.19807	5.06103
GSM519255	LumA	9.37412	8.11557
GSM519256	Normal-like	8.78116	6.34339
GSM519257	HER2-enriched	6.76304	7.16788
GSM519258	LumA	6.02314	8.61783
GSM519259	LumA	5.21953	7.05156
GSM519260	LumA	8.46796	7.48078
GSM519261	LumA	7.25435	7.11407
GSM519262	Basal-like	4.08341	5.50868
GSM519263	Basal-like	5.3604	5.66054
GSM519264	HER2-enriched	8.18831	7.68032
GSM519265	HER2-enriched	4.68433	6.87745
GSM519266	HER2-enriched	3.11065	6.37935
GSM519267	HER2-enriched	1.91499	6.29561
GSM519268	Normal-like	2.46608	6.15024
GSM519269	Normal-like	2.9295	6.32623
GSM519270	LumB	5.70705	7.06432
GSM519271	LumA	6.99575	9.7019
GSM519272	HER2-enriched	3.0699	5.24168
GSM519273	LumB	10.059	8.89407
GSM519274	Basal-like	2.5445	6.04699
GSM519275	LumA	9.05281	8.11487
GSM519276	LumB	7.30729	4.86611
GSM519277	Basal-like	3.76224	5.54661
GSM519278	LumA	10.3813	7.19272
GSM519279	Normal-like	5.01599	6.33117
GSM519280	Normal-like	8.47443	6.00088
GSM519281	Basal-like	3.28865	5.81318
GSM519282	HER2-enriched	5.62753	5.90383
GSM519283	LumA	9.56365	7.65696
GSM519284	LumA	5.63356	7.18738
GSM519285	HER2-enriched	7.76441	8.57901
GSM519286	LumB	7.9495	6.04176
GSM519287	LumA	8.33429	7.43336
GSM519288	LumB	8.1426	7.46905
GSM519289	HER2-enriched	5.11341	6.6158
GSM519290	LumA	8.12643	8.47372
GSM519291	LumA	6.40733	9.2121
GSM519292	HER2-enriched	7.27312	7.28735
GSM519293	HER2-enriched	5.47914	5.51066
GSM519294	HER2-enriched	2.33558	5.07147
GSM519295	LumB	8.69332	7.6214
GSM519296	HER2-enriched	5.65438	7.15961
GSM519297	Basal-like	7.09486	6.42233
GSM519298	HER2-enriched	7.17742	5.63003
GSM519299	Basal-like	2.94258	5.17366
GSM519300	HER2-enriched	3.3165	5.79802
GSM519301	Basal-like	2.53469	5.56598
GSM519302	Basal-like	3.42643	5.49421
GSM519303	Basal-like	2.66842	6.04122
GSM519304	Basal-like	4.57123	6.31298
GSM519305	HER2-enriched	4.42183	6.14347
GSM519306	LumB	6.66489	8.02122
GSM519307	Normal-like	9.54535	7.43948
GSM519308	LumB	5.45264	8.31875
GSM519309	Normal-like	8.66091	6.98877
GSM519310	LumB	6.88432	6.09098
GSM519311	LumA	7.28465	6.69982
GSM519312	Basal-like	5.8751	4.90185
GSM519313	LumB	5.40536	8.11379
GSM519314	Normal-like	7.26431	7.21252
GSM519315	Basal-like	6.08817	5.41962
GSM519316	LumA	7.36708	7.23602
GSM519317	HER2-enriched	5.8881	7.92954
GSM519318	LumB	8.7246	8.49523
GSM519319	LumA	9.56349	9.28269
GSM519320	LumA	8.26011	8.22192
GSM519321	HER2-enriched	6.04111	6.50773
GSM519322	Normal-like	8.09213	7.10436
GSM519323	LumA	10.8699	8.41314
GSM519324	Basal-like	4.4281	5.23369
GSM519325	HER2-enriched	2.14165	5.7293
GSM519326	LumA	8.20635	9.33519
GSM519327	LumB	4.78018	6.4897
GSM519328	LumB	7.0033	7.77079
GSM519329	LumB	5.54567	8.04226
GSM519330	LumA	8.13598	5.98144
GSM519331	Normal-like	8.80189	8.69961
GSM519332	LumB	8.09747	7.21362
GSM519333	LumB	8.99264	8.20494
GSM519334	LumB	9.00162	8.37315
GSM519335	LumA	8.32974	7.44142
GSM519336	LumA	7.7705	7.75236
GSM519337	LumB	6.51344	7.11561
GSM519338	LumA	10.0689	8.71129
GSM519339	LumA	9.80207	9.19861
GSM519340	LumA	9.27145	7.61963
GSM519341	Basal-like	1.45539	6.37948
GSM519342	LumB	6.19229	6.98545
GSM519343	Basal-like	8.20046	6.68847
GSM519344	HER2-enriched	7.96726	7.64569
GSM519345	Normal-like	7.08555	7.47454
GSM519346	Basal-like	5.26041	5.40109
GSM519347	LumB	6.06136	8.45535
GSM519348	HER2-enriched	3.69543	6.38294
GSM519349	LumA	9.53356	7.11685
GSM519350	LumB	4.39585	9.69175
GSM519351	LumA	8.384	8.2454
GSM519352	LumA	2.92225	6.51889
GSM519353	LumA	6.88216	8.54638
GSM519354	LumA	8.60295	7.51017
GSM519355	LumB	3.42619	7.81011
GSM519356	LumA	8.71698	10.3938
GSM519357	Basal-like	8.84527	7.61975
GSM519358	Basal-like	7.33283	6.58885
GSM519359	HER2-enriched	5.0203	6.42231
GSM519360	LumB	7.49107	7.50167
GSM519361	LumA	2.96491	8.39795
GSM519362	Basal-like	3.23638	5.94408
GSM519363	Normal-like	7.45969	7.57302
GSM519364	LumA	2.65849	8.63798
GSM519365	HER2-enriched	5.21327	4.4686
GSM519366	LumA	8.68914	7.16296
GSM519367	Basal-like	3.04545	5.46405
GSM519368	Normal-like	6.84736	6.92589
GSM519369	LumB	4.95171	9.02416
GSM519370	Normal-like	7.34603	6.083
GSM519371	LumA	6.3528	6.95114
GSM519372	HER2-enriched	7.09094	5.15731
GSM519373	Basal-like	6.76039	5.967
GSM519374	LumB	11.2809	8.53669
GSM519375	HER2-enriched	8.34639	7.69135
GSM519376	LumB	2.94749	10.0932
GSM519377	LumA	6.27369	7.85653
GSM519378	LumA	7.76453	8.67274
GSM519379	LumA	8.86095	7.84312
GSM519380	Basal-like	2.31595	6.60827
GSM519381	Basal-like	6.21515	6.57949
GSM519382	Normal-like	9.50399	5.87035
GSM519383	LumA	9.62607	9.32136
GSM519384	Basal-like	5.69644	5.09737
GSM519385	Basal-like	8.33417	6.98233
GSM519386	LumB	8.44855	6.63167
GSM519387	HER2-enriched	6.38332	5.78386
GSM519388	Basal-like	6.45876	6.24165
GSM519389	Basal-like	5.06224	5.7191
GSM519390	LumA	9.83246	8.16333
GSM519391	LumA	10.3426	7.47679
GSM519392	Normal-like	2.97475	4.73034
GSM519393	Basal-like	6.36834	6.68471
GSM519394	Normal-like	8.08274	5.58329
GSM519395	Normal-like	9.36872	7.27819
GSM519396	Normal-like	7.87802	6.43397
GSM519397	LumA	9.46265	9.37248
GSM519398	HER2-enriched	7.91581	6.0042
GSM519399	HER2-enriched	2.90808	6.55632
GSM519400	LumB	8.11908	7.91189
GSM519401	Basal-like	6.69397	7.43547
GSM519402	LumA	6.2748	6.26627
GSM519403	LumB	8.4047	7.08922
GSM519404	Basal-like	4.74311	5.4026
GSM519405	Basal-like	6.42762	7.30183
GSM519406	LumA	2.77898	8.78246
GSM519407	LumA	9.53488	7.31568
GSM519408	LumA	9.64774	8.61994
GSM519409	Normal-like	6.19104	6.03948
GSM519410	LumB	6.67447	8.358
GSM519411	Normal-like	5.64093	7.48432
GSM519412	HER2-enriched	5.69071	5.87187
GSM519413	Normal-like	9.10706	4.81947
GSM519414	Normal-like	3.43738	5.65612
GSM519415	LumA	9.63948	7.74026
GSM519416	Normal-like	5.87177	5.61612
GSM519417	HER2-enriched	2.66473	6.52811
GSM519418	HER2-enriched	3.10942	6.69109
GSM519419	LumB	5.06895	7.88608
GSM519420	HER2-enriched	2.2503	5.7684
GSM519421	Basal-like	2.91915	6.07202
GSM519422	Basal-like	3.93841	6.44922
GSM519423	HER2-enriched	6.9754	8.21333
GSM519424	HER2-enriched	4.34116	4.9887
GSM519425	Normal-like	8.09475	8.43809
GSM519426	LumA	10.3951	10.0501
GSM519427	LumA	7.64282	9.07515
GSM519428	LumA	9.56365	7.29874
GSM519429	LumA	9.72714	6.74269
GSM519430	LumA	8.31877	7.17094
GSM519431	Normal-like	5.89289	6.01976
GSM519432	LumB	8.0593	9.55643
GSM519433	LumA	9.84473	8.46258
GSM519434	LumA	8.8974	6.83678
GSM519435	LumB	3.26926	9.39506
GSM519436	LumA	5.799	8.58537
GSM519437	LumA	7.25154	7.87484
GSM519438	LumA	7.26366	6.70041
GSM519439	HER2-enriched	5.85172	5.32864
GSM519440	LumA	9.02058	7.03166
GSM519441	LumA	6.77914	8.27965
GSM519442	LumA	5.37995	6.5935
GSM519443	LumA	9.20553	8.06608

## Sheet: Table S4-6
Table S4-6. ESR1 & PGR expression for the canine study by Mohr et al. (2016). Related to Figure S5.
tumour type	ESR1	PGR
complex adenoma	30.84	72.45
complex adenoma	13.77	7.31
simple adenoma	46.58	173.17
complex adenoma	73.9	118.35
complex adenoma	46.94	66.67
complex adenoma	297.08	88.35
simple adenoma	439.53	159.43
complex adenoma	296.24	38.42
mixed benign mammary tumor	109.35	16.78
anaplastic carcinoma	31.67	30.71
complex carcinoma	14.74	29.33
complex carcinoma	6.69	42.3
simple carcinoma	19.57	7.79
complex carcinoma	3.71	8.9
simple carcinoma	116.18	146.5
simple carcinoma	146.58	19.12
complex carcinoma	40.1	163.79
complex carcinoma	99.91	126.03
ductal carcinoma	29.17	62.16
simple carcinoma	53.7	20.39
adeno-squamous carcinoma	11.94	3.81
simple carcinoma	5.61	20.19
complex carcinoma	80.21	25.85
anaplastic carcinoma	2.86	1.19
complex carcinoma	2.05	89.67
simple carcinoma	114.6	158.41
anaplastic carcinoma	3.3	1.76
simple carcinoma	79.3	129.57
simple carcinoma	65.46	181.29
simple carcinoma	20.2	72.64
complex carcinoma	31.8	51.33
complex carcinoma	523.39	91.15
carcinoma and malignant myoepithelioma	7.36	63.58
complex adenoma	58.9	8.82
complex carcinoma	15.97	31.33
complex carcinoma	87.69	96.7
complex adenoma	109.78	3.33
simple carcinoma	73.82	147.3
ductal adenoma	6.68	24.91
ductal carcinoma	6.26	30.08
simple adenoma	114.2	24.81
simple carcinoma	96.58	57.61
complex carcinoma	2.28	12.36
solid carcinoma	4.43	10.21
simple carcinoma	9.87	7.05
ductal carcinoma	77.63	92.55
complex adenoma	111.66	196.15
complex adenoma	28.75	43.46
benigne mixed tumor	23.75	20.52
complex carcinoma	39.62	62.72
solid carcinoma	9.65	117.36

## Sheet: Table S4-7
Table S4-7. ESR1 & PGR expression level (FPKM) for the canine discovery set from canFam4. Related to Figure 4 and Figure S5.
Sample	PGR	ESR1	Subtype	PAM50
375521T	2.72374	0.870743	cNBLMT	Normal-like
389674T	6.71188	2.941	cNBLMT	LumA
396278T	0.45202	0.309284	cBLMT	Basal-like
397140T	10.8347	10.793	cNBLMT	LumA
398129T	12.8014	3.87062	cNBLMT	LumA
400368T	4.24058	1.63439	cBLMT	Basal-like
422604T	3.73196	0.145154	cBLMT	HER2-enriched
424406T	0.0581269	0.0180816	cBLMT	Basal-like
428433T	2.56593	0.345194	cBLMT	LumB
434975T	0.414812	0.0109096	cBLMT	Basal-like
435926T	21.8836	4.45783	cNBLMT	LumB
444006T	1.90224	0.57194	cBLMT	LumB
402421T	13.7559	6.63326	cNBLMT	LumA
401130T	9.81636	7.8748	cNBLMT	LumA
403802T	2.96014	4.93335	cNBLMT	LumA
115T	2.91167	0.557813	cBLMT	HER2-enriched
159T	4.17513	0.338705	cBLMT	Basal-like
T-401188	0.289414	2.91224	cNBLMT	Basal-like
T-32510	16.6578	9.43645	cNBLMT	LumA
T-406434	0.420703	0.180244	cBLMT	Basal-like
T-76	5.01897	0.182308	cBLMT	HER2-enriched
5T2B	2.96798	0.90592	cBLMT	HER2-enriched
518T1A	1.4369	0.0766473	cBLMT	Basal-like
T-341400	0.728008	0.885749	cBLMT	Basal-like
SRR7779462	7.42045	1.84551	cBLMT	LumA
SRR7779464	2.60594	1.40481	cNBLMT	LumA
SRR7779466	6.43023	3.06248	cNBLMT	LumA
SRR7779467	1.56745	0.974259	cBLMT	LumB
SRR7779468	9.68335	6.73249	cNBLMT	LumB
SRR7779470	7.24966	0.463218	cBLMT	Basal-like
SRR7779471	1.32694	4.76874	cNBLMT	Normal-like
SRR7779472	9.80922	2.5244	cNBLMT	LumA
SRR7779474	3.1083	0.633985	cNBLMT	HER2-enriched
SRR7779475	0.189283	0.21809	cBLMT	LumB
SRR7779477	5.14072	0.201194	cBLMT	Normal-like
SRR7779479	5.08525	5.00148	cNBLMT	LumA
SRR7779481	4.13795	3.20567	cNBLMT	Basal-like
SRR7779482	9.62149	4.3798	cNBLMT	Basal-like
SRR7779485	4.15842	0.0263118	cBLMT	Basal-like
SRR7779486	8.05285	0.135105	cBLMT	HER2-enriched
SRR7779487	7.50555	2.23492	cNBLMT	LumA
SRR7779488	8.06098	2.03779	cNBLMT	LumA
SRR7779491	0.0976981	8.7426	cBLMT	LumB
SRR7779492	0.540525	0.269439	cBLMT	Basal-like
SRR7779494	5.60057	2.93589	cNBLMT	LumA
SRR7779497	12.1501	4.96617	cNBLMT	LumA
SRR7779498	1.62132	0.744076	cNBLMT	Normal-like
SRR7779499	7.61685	5.31593	cNBLMT	LumA
SRR7779500	3.51553	3.7473	cNBLMT	LumA
SRR7779501	0.307329	0.0283949	cBLMT	Basal-like
SRR7779504	0.264696	0.0408981	cBLMT	Basal-like
SRR7779507	3.29313	4.22865	cNBLMT	LumA
SRR7779508	3.85759	6.66252	cBLMT	Basal-like
SRR7779511	0.167787	6.53288	cBLMT	LumA
SRR7779515	4.278	2.12532	cBLMT	LumB
SRR7779516	4.5558	2.68981	cBLMT	HER2-enriched
SRR7779519	2.7496	1.80091	cNBLMT	LumA
SRR7779521	2.31132	2.045	cNBLMT	LumA
SRR7779523	13.2784	7.50007	cNBLMT	LumA
SRR7779527	0.117152	0.132274	cBLMT	LumB
SRR7779528	9.0971	3.03415	cNBLMT	LumA
SRR7779530	10.9974	4.47707	cNBLMT	LumA
SRR7779533	9.29643	22.4894	cNBLMT	LumA
SRR7779535	2.25248	0.385363	cBLMT	HER2-enriched
SRR7779537	2.13038	8.37862	cNBLMT	LumA
SRR7779538	22.0817	15.345	cNBLMT	LumA
SRR7779539	0.352246	0.103688	cBLMT	Basal-like
SRR7779542	6.49705	0.370977	cBLMT	Basal-like
SRR7779543	4.52523	0.0316066	cBLMT	Basal-like
SRR7779545	1.85194	2.4659	cNBLMT	Normal-like
SRR7779551	4.10428	0.273076	cBLMT	Basal-like
SRR7779552	0.922138	0.950388	cNBLMT	Basal-like
SRR7779553	10.335	4.0341	cNBLMT	LumA
SRR7779556	16.9775	13.7034	cNBLMT	LumA
SRR7779557	19.5369	13.0643	cNBLMT	LumA
SRR7779558	0.537081	0.0968918	cBLMT	Basal-like
SRR7779566	0.0752812	0.542815	cBLMT	Basal-like
SRR7779568	7.10474	5.91785	cNBLMT	LumA
SRR7779570	12.5137	7.31177	cNBLMT	LumB
SRR7779571	6.51442	4.13612	cBLMT	LumA
SRR7779574	5.94589	2.16622	cBLMT	HER2-enriched
SRR7779578	1.31665	1.11053	cBLMT	LumB
SRR7779579	0.060661	0.228068	cBLMT	Basal-like
SRR7779581	8.65524	5.62123	cNBLMT	LumA
SRR7779583	18.8068	4.45146	cNBLMT	LumA
SRR7779587	6.56168	2.14326	cNBLMT	LumA
SRR7779588	0	0.0307967	cBLMT	Basal-like
SRR7779589	16.5131	2.19872	cNBLMT	HER2-enriched
SRR7779590	5.39737	1.64517	cNBLMT	Normal-like
SRR7779591	14.0742	1.67531	cNBLMT	HER2-enriched
SRR7779593	1.25554	0.339685	cBLMT	Basal-like
SRR7779595	2.67705	0.979694	cBLMT	Normal-like
SRR7779598	6.75976	9.31347	cBLMT	LumB
SRR7779599	4.93832	7.47423	cNBLMT	LumA
SRR7779600	18.2779	6.06498	cNBLMT	LumA
SRR7779601	6.34751	1.21277	cNBLMT	Basal-like
SRR7779603	35.5523	22.0789	cNBLMT	LumA
SRR7779604	8.82114	14.8256	cNBLMT	LumB
SRR7779606	1.94201	1.54436	cBLMT	HER2-enriched
SRR7779608	6.89088	6.18191	cNBLMT	LumA
SRR7779612	0.211174	5.61914	cBLMT	LumB
SRR7779613	15.5659	3.02728	cNBLMT	HER2-enriched
SRR7779615	8.63131	4.98222	cNBLMT	LumA
SRR7779616	6.57451	8.27331	cNBLMT	LumA
SRR7779618	15.585	10.642	cNBLMT	Basal-like
SRR7779619	13.0598	5.59043	cBLMT	LumB
SRR7779621	0.567562	0.120045	cBLMT	Basal-like
SRR7779624	4.57565	4.4942	cNBLMT	LumB
SRR7779625	8.04427	11.0928	cNBLMT	LumA
SRR7779627	1.10771	0.062759	cBLMT	Basal-like
SRR7779628	6.45884	9.59864	cNBLMT	LumA
SRR7779630	1.54709	0.539605	cBLMT	Basal-like
SRR7779633	0.967766	0.544932	cBLMT	LumB
SRR7779634	5.83275	6.2535	cNBLMT	LumA
SRR7779635	4.43561	0.0269834	cBLMT	HER2-enriched
SRR7779638	22.2499	3.07486	cNBLMT	LumB
SRR7779639	1.53099	0.863212	cBLMT	LumA
SRR7779640	4.72221	5.13099	cNBLMT	LumA
SRR7779641	10.2192	4.9875	cNBLMT	LumA
SRR7779643	3.70547	0.738268	cBLMT	Basal-like
SRR7779647	1.84805	1.1562	cBLMT	LumB
SRR7779648	11.0603	6.22177	cNBLMT	LumA
SRR7779649	0.154706	0.0690071	cBLMT	Basal-like
SRR7779651	8.56107	2.47552	cNBLMT	LumB
SRR7779653	5.87496	3.22422	cBLMT	LumA
SRR7779654	2.55368	0.0686719	cBLMT	Basal-like
SRR7779655	6.76371	1.76584	cBLMT	LumA
SRR7779657	0.298073	5.83489	cBLMT	Basal-like
SRR7779659	0.00658131	2.70874	cBLMT	Normal-like
SRR7779660	0.450229	0.425912	cBLMT	Basal-like
SRR7779661	9.4388	4.7594	cNBLMT	Normal-like
SRR7779662	1.61284	0.294926	cBLMT	Basal-like
SRR7779665	8.28306	1.76072	cNBLMT	LumA
SRR7779666	6.93604	2.01657	cNBLMT	LumA
SRR7779667	0.664247	0.364267	cBLMT	Basal-like
SRR7779669	0.0620175	0.00698646	cBLMT	Basal-like
SRR7779670	4.42234	2.61673	cNBLMT	LumA
SRR7779673	6.00955	5.34608	cNBLMT	LumA
SRR7779675	7.48878	4.62505	cBLMT	HER2-enriched
SRR7779676	5.20432	4.70806	cBLMT	LumB
SRR7779677	3.05412	0.412045	cBLMT	Basal-like
SRR7779679	2.9857	1.65487	cNBLMT	LumA
SRR7779681	12.8884	8.9279	cNBLMT	LumA
