# Supplementary material for: Human basal-like breast cancer is represented by one of the two mammary tumor subtypes in dogs
Source: Breast Cancer Res. 2023 Oct 3;25:114. doi: 10.1186/s13058-023-01705-5 (PMC10546663; doi:10.1186/s13058-023-01705-5)
Supplement: Supplementary file 6 — Additional file 6 Table S5 An file containing DE genes and enriched functions and pathways, and the metabolic signature genes for each pathway used for Figs. 5 and Additional file 1: Fig. S6. [file 13058_2023_1705_MOESM6_ESM.xlsx]

## Sheet: Table S5-1
Table S5-1. Significant (BH adjusted p-value <0.05, log2(FoldChange) >1 or < -1) Deseq2 results in Figure 5A-C.
ER+PR+ cBLMT vs. cNBLMT										ER-PR+ cBLMT vs. cNBLMT										ER-PR- cBLMT vs. cNBLMT
Row.names	baseMean	log2FoldChange	lfcSE	stat	pvalue	padj	V2			Row.names	baseMean	log2FoldChange	lfcSE	stat	pvalue	padj	V2			Row.names	baseMean	log2FoldChange	lfcSE	stat	pvalue	padj	V2
ENSCAFG00000000911	15.5109	-5.84862	1.0286	-5.68598	1.3e-08	8.24e-07	GPRC6A			ENSCAFG00000030389	1803.37	-10.5724	0.930498	-11.362	6.46e-30	3.66e-27	CSN1S1			ENSCAFG00000030389	2127.65	-10.1087	0.997143	-10.1376	3.76e-24	4.88e-22	CSN1S1
ENSCAFG00000005246	148.658	-5.63934	0.768713	-7.33608	2.2e-13	8.89e-11	CCK			ENSCAFG00000009424	16.304	-9.01848	1.70215	-5.29828	1.17e-07	1.59e-06	CSRP3			ENSCAFG00000005276	504.994	-9.27989	0.83335	-11.1357	8.41e-29	2.14e-26	AKR1C3
ENSCAFG00000029983	9.26243	-5.39785	1.29346	-4.17318	3e-05	0.000430359	FGF4			ENSCAFG00000014397	130.539	-8.59888	0.877805	-9.79588	1.17e-22	1.95e-20	SI			ENSCAFG00000008476	174.381	-8.11815	0.613346	-13.2358	5.45e-40	4.17e-37	NPY2R
ENSCAFG00000012699	158.267	-5.32473	0.872985	-6.09945	1.06e-09	1.08e-07	HMX2			ENSCAFG00000002801	1669.63	-8.49785	0.845454	-10.0512	9.07e-24	1.81e-21	NPY			ENSCAFG00000002857	359.661	-7.95364	0.586887	-13.5522	7.68e-42	6.56e-39	UGT2A1
ENSCAFG00000024403	24.709	-5.23143	1.03806	-5.03962	4.66e-07	1.51e-05	ASCL3			ENSCAFG00000005276	499.683	-8.35967	0.801509	-10.4299	1.81e-25	4.44e-23	AKR1C3			ENSCAFG00000014397	128.126	-7.85192	0.910397	-8.62472	6.42e-18	3.64e-16	SI
ENSCAFG00000015706	11.1591	-5.00516	1.20738	-4.14546	3.39e-05	0.000475392	CYTL1			ENSCAFG00000011322	133.722	-8.16522	0.778998	-10.4817	1.05e-25	2.78e-23	ATP6V1G3			ENSCAFG00000009102	468.124	-7.77945	0.421248	-18.4676	3.76e-76	8.35e-72	BHMT2
ENSCAFG00000002801	1871.92	-4.8977	0.863756	-5.67023	1.43e-08	8.85e-07	NPY			ENSCAFG00000012699	141.634	-7.75724	0.852281	-9.10173	8.89e-20	9.23e-18	HMX2			ENSCAFG00000002801	1717.51	-7.65759	0.863246	-8.87069	7.27e-19	4.74e-17	NPY
ENSCAFG00000014218	4.58478	-4.83169	1.12764	-4.28478	1.83e-05	0.000291305	NCAN			ENSCAFG00000002907	1317.11	-7.72477	0.917905	-8.41565	3.91e-17	2.72e-15	KLK2			ENSCAFG00000017141	665.008	-7.65546	0.48186	-15.8873	7.76e-57	1.72e-53	ESRRB
ENSCAFG00000011322	151.052	-4.72105	0.698471	-6.75913	1.39e-11	3.16e-09	ATP6V1G3			ENSCAFG00000017890	145.675	-7.20771	0.684677	-10.5272	6.48e-26	1.83e-23	SLC36A2			ENSCAFG00000009140	3355.73	-7.432	0.425348	-17.4728	2.31e-68	1.28e-64	GALNT13
ENSCAFG00000030389	2624.02	-4.69036	1.00502	-4.66692	3.06e-06	6.84e-05	CSN1S1			ENSCAFG00000008524	67.3507	-7.11933	1.52896	-4.65634	3.22e-06	3.14e-05	MYL2			ENSCAFG00000005846	659.125	-7.40107	0.482272	-15.3463	3.75e-53	6.4e-50	GCGR
ENSCAFG00000007538	8.44417	-4.65817	0.640986	-7.26718	3.67e-13	1.43e-10	NME9			ENSCAFG00000000408	196.687	-6.69163	0.692759	-9.6594	4.48e-22	6.94e-20	IFNG			ENSCAFG00000014473	66979.2	-7.25805	0.503126	-14.4259	3.56e-47	4.15e-44	BCHE
ENSCAFG00000023709	15.5123	-4.54073	0.74227	-6.11735	9.51e-10	9.89e-08	PLK5			ENSCAFG00000002889	5039.7	-6.68941	0.900661	-7.42722	1.11e-13	4.39e-12	CSN3			ENSCAFG00000012681	769.084	-6.67298	0.724542	-9.20993	3.26e-20	2.58e-18	GH1
ENSCAFG00000028766	25.1792	-4.25682	0.721015	-5.90393	3.55e-09	2.92e-07	CLDN18			ENSCAFG00000008476	167.538	-6.66896	0.563961	-11.8252	2.89e-32	2.3e-29	NPY2R			ENSCAFG00000009907	84.1773	-6.65139	0.593647	-11.2043	3.88e-29	1.05e-26	NTM
ENSCAFG00000000086	10.3968	-4.21105	0.692324	-6.08248	1.18e-09	1.17e-07	CDH20			ENSCAFG00000002857	345.674	-6.52806	0.592131	-11.0247	2.91e-28	1.18e-25	UGT2A1			ENSCAFG00000006357	439.648	-6.63456	0.456648	-14.5288	7.96e-48	9.81e-45	CNTN3
ENSCAFG00000006592	90.0872	-4.09364	0.563494	-7.26474	3.74e-13	1.43e-10	STK32A			ENSCAFG00000000911	13.5654	-6.45486	1.00676	-6.41149	1.44e-10	3.58e-09	GPRC6A			ENSCAFG00000002907	1848.39	-6.49952	0.952759	-6.82179	8.99e-12	1.95e-10	KLK2
ENSCAFG00000015652	93.6246	-4.07966	0.607466	-6.71586	1.87e-11	3.93e-09	ERAS			ENSCAFG00000005751	338.991	-6.43228	0.662343	-9.71141	2.7e-22	4.33e-20	SLC4A9			ENSCAFG00000016003	689.625	-6.47953	0.734965	-8.8161	1.19e-18	7.4e-17	KRT20
ENSCAFG00000012268	4.22799	-3.96439	1.36484	-2.90465	0.00367667	0.0192848	PRLH			ENSCAFG00000002881	9794.16	-6.20018	0.75647	-8.19621	2.48e-16	1.5e-14	CSN2			ENSCAFG00000028745	690.806	-6.34568	0.756435	-8.38893	4.91e-17	2.43e-15	OBP
ENSCAFG00000006989	9.32114	-3.9408	1.31104	-3.00586	0.00264827	0.0149311	DEFB119			ENSCAFG00000028745	957.497	-5.91189	0.756371	-7.81612	5.45e-15	2.64e-13	OBP			ENSCAFG00000002881	11139	-6.32494	0.762869	-8.291	1.12e-16	5.27e-15	CSN2
ENSCAFG00000007857	4160.19	-3.84678	0.445218	-8.64021	5.61e-18	9.24e-15	SCRG1			ENSCAFG00000012068	51.8408	-5.75207	0.698476	-8.23517	1.79e-16	1.1e-14	AGT			ENSCAFG00000011980	187.11	-6.31379	0.732314	-8.6217	6.6e-18	3.72e-16	ABCB11
ENSCAFG00000005751	376.102	-3.76202	0.667775	-5.63367	1.76e-08	1.06e-06	SLC4A9			ENSCAFG00000006989	9.1156	-5.69468	1.26923	-4.48672	7.23e-06	6.46e-05	DEFB119			ENSCAFG00000023236	6146.01	-6.22014	0.615505	-10.1058	5.21e-24	6.6e-22	ACSM4
ENSCAFG00000008524	74.7303	-3.74366	1.47936	-2.53059	0.011387	0.0455886	MYL2			ENSCAFG00000009138	207.438	-5.6688	0.429076	-13.2117	7.51e-40	1.47e-36	DMGDH			ENSCAFG00000017890	150.925	-6.21744	0.688594	-9.02918	1.73e-19	1.22e-17	SLC36A2
ENSCAFG00000013973	198.262	-3.70672	0.668785	-5.54246	2.98e-08	1.62e-06	GFAP			ENSCAFG00000000404	30.0091	-5.63091	0.65763	-8.56243	1.11e-17	8.31e-16	IYD			ENSCAFG00000015725	630.251	-6.20506	0.413416	-15.0092	6.39e-51	9.9e-48	STK32B
ENSCAFG00000014019	2716.15	-3.69619	0.491698	-7.5172	5.6e-14	2.79e-11	MAJIN			ENSCAFG00000012893	10.4449	-5.57749	0.850548	-6.55753	5.47e-11	1.45e-09	CHRNA4			ENSCAFG00000010486	3837.15	-6.05214	0.443906	-13.6338	2.52e-42	2.24e-39	SLC13A3
ENSCAFG00000012068	42.773	-3.69062	0.680295	-5.42503	5.79e-08	2.84e-06	AGT			ENSCAFG00000003354	81.6617	-5.51203	0.541712	-10.1752	2.56e-24	5.45e-22	VWC2			ENSCAFG00000012699	147.159	-6.00353	0.875239	-6.85931	6.92e-12	1.54e-10	HMX2
ENSCAFG00000007063	1123.17	-3.66251	0.589961	-6.20806	5.36e-10	6.24e-08	PENK			ENSCAFG00000017141	659.082	-5.5103	0.475755	-11.5822	5.07e-31	3.52e-28	ESRRB			ENSCAFG00000014440	386.439	-5.98754	0.620823	-9.64453	5.18e-22	5.3e-20	SLITRK3
ENSCAFG00000002341	556.746	-3.60433	0.342809	-10.5141	7.44e-26	1.59e-21	HMGCLL1			ENSCAFG00000005668	81.45	-5.44219	0.406925	-13.3739	8.59e-41	2.31e-37	ANKEF1			ENSCAFG00000010061	48158.5	-5.93898	0.356512	-16.6586	2.62e-62	8.31e-59	ABCC11
ENSCAFG00000011011	140.509	-3.50693	0.470306	-7.45671	8.87e-14	4.22e-11	HEPACAM			ENSCAFG00000009243	172.041	-5.42363	0.58885	-9.21056	3.24e-20	3.71e-18	SLC38A4			ENSCAFG00000013753	25.4456	-5.93273	0.558997	-10.6132	2.59e-26	4.56e-24	TTC6
ENSCAFG00000013156	3867.63	-3.47111	0.417521	-8.31361	9.28e-17	1.1e-13	CSPG5			ENSCAFG00000013753	24.1118	-5.40248	0.51702	-10.4493	1.48e-25	3.73e-23	TTC6			ENSCAFG00000028766	22.9265	-5.91275	0.772347	-7.65556	1.92e-14	6.47e-13	CLDN18
ENSCAFG00000003648	57471.9	-3.46559	0.460722	-7.52208	5.39e-14	2.75e-11	PIP			ENSCAFG00000005846	663.106	-5.37448	0.45041	-11.9324	8.02e-33	6.9e-30	GCGR			ENSCAFG00000002273	266.217	-5.89594	0.435176	-13.5484	8.1e-42	6.65e-39	GCM1
ENSCAFG00000007013	7.42105	-3.40199	1.17687	-2.8907	0.00384379	0.019954	C21H11orf16			ENSCAFG00000015725	625.806	-5.33884	0.409871	-13.0257	8.74e-39	1.57e-35	STK32B			ENSCAFG00000000911	16.5882	-5.84352	0.958246	-6.09814	1.07e-09	1.63e-08	GPRC6A
ENSCAFG00000014924	807.402	-3.36502	0.563973	-5.96664	2.42e-09	2.12e-07	MYOC			ENSCAFG00000001140	9.6716	-5.32649	1.02745	-5.1842	2.17e-07	2.75e-06	MYOT			ENSCAFG00000005751	338.288	-5.83045	0.670876	-8.6908	3.6e-18	2.11e-16	SLC4A9
ENSCAFG00000007329	23.8234	-3.32299	0.666223	-4.9878	6.11e-07	1.86e-05	BPIFB2			ENSCAFG00000013618	8.53428	-5.29404	1.33645	-3.96127	7.46e-05	0.000507372	MYL3			ENSCAFG00000016368	963.924	-5.72174	0.612521	-9.34129	9.52e-21	8.28e-19	PNMT
ENSCAFG00000008476	202.2	-3.2965	0.540231	-6.10202	1.05e-09	1.06e-07	NPY2R			ENSCAFG00000014440	390.705	-5.27804	0.536299	-9.84161	7.45e-23	1.27e-20	SLITRK3			ENSCAFG00000009138	214.646	-5.65047	0.393987	-14.3418	1.2e-46	1.27e-43	DMGDH
ENSCAFG00000008319	281.836	-3.21781	0.481138	-6.68793	2.26e-11	4.49e-09	CHODL			ENSCAFG00000008725	249.579	-5.27259	0.443614	-11.8856	1.41e-32	1.16e-29	ADRA1A			ENSCAFG00000031922	63246.3	-5.59815	0.342414	-16.3491	4.42e-60	1.09e-56	GPX3
ENSCAFG00000003456	3.31782	-3.20821	0.939745	-3.41392	0.000640363	0.00494677	VSTM2A			ENSCAFG00000011532	561.036	-5.26751	0.384077	-13.7147	8.29e-43	2.55e-39	EGF			ENSCAFG00000003354	82.9432	-5.56608	0.569335	-9.77646	1.42e-22	1.54e-20	VWC2
ENSCAFG00000014536	23.0128	-3.16156	0.815853	-3.87516	0.000106556	0.00119682	SERPINI2			ENSCAFG00000010486	3745.42	-5.26444	0.423303	-12.4366	1.65e-35	1.98e-32	SLC13A3			ENSCAFG00000000923	60.3358	-5.53618	0.727132	-7.61371	2.66e-14	8.73e-13	ROS1
ENSCAFG00000019109	2.62234	-3.15666	0.949636	-3.32407	0.000887124	0.00639253	SHD			ENSCAFG00000009907	82.6212	-5.25675	0.555685	-9.45995	3.08e-21	4.27e-19	NTM			ENSCAFG00000013505	25.5693	-5.49137	0.731156	-7.51053	5.89e-14	1.8e-12	NXPE4
ENSCAFG00000011314	25.7846	-3.12963	0.589784	-5.30641	1.12e-07	4.73e-06	ETNPPL			ENSCAFG00000003648	48520	-5.22922	0.460399	-11.358	6.77e-30	3.73e-27	PIP			ENSCAFG00000002011	3685.34	-5.47545	0.373828	-14.647	1.41e-48	1.84e-45	HEPACAM2
ENSCAFG00000023076	4.93949	-3.11295	1.11869	-2.78267	0.00539137	0.0259559	PRDM12			ENSCAFG00000018015	19.4859	-5.21404	0.533448	-9.77423	1.45e-22	2.4e-20	PDILT			ENSCAFG00000031246	131.253	-5.42792	0.726754	-7.46871	8.1e-14	2.46e-12	UGT1A6
ENSCAFG00000008945	185.943	-3.09677	0.342616	-9.03862	1.59e-19	8.5e-16	SLIT1			ENSCAFG00000011980	181.754	-5.1712	0.652183	-7.92906	2.21e-15	1.13e-13	ABCB11			ENSCAFG00000013743	977.46	-5.3947	0.329233	-16.3856	2.42e-60	6.72e-57	FOXA1
ENSCAFG00000016143	49.25	-3.09195	0.528482	-5.85062	4.9e-09	3.72e-07	SLC25A18			ENSCAFG00000016003	683.191	-5.0826	0.728406	-6.9777	3e-12	9.51e-11	KRT20			ENSCAFG00000007806	35.2432	-5.39013	0.680381	-7.92222	2.33e-15	9.11e-14	CADM2
ENSCAFG00000007348	745.938	-3.09173	0.389505	-7.93759	2.06e-15	1.7e-12	F11			ENSCAFG00000010092	5.62798	-5.07296	1.09534	-4.63139	3.63e-06	3.5e-05	INS			ENSCAFG00000008768	50.3734	-5.36234	0.642685	-8.34365	7.2e-17	3.5e-15	GRIK1
ENSCAFG00000008098	35.8778	-3.08257	0.618612	-4.98304	6.26e-07	1.89e-05	LRRTM1			ENSCAFG00000025093	841.085	-5.05315	0.423022	-11.9453	6.87e-33	6.15e-30	C4BPB			ENSCAFG00000003648	49885.8	-5.32784	0.503766	-10.576	3.85e-26	6.52e-24	PIP
ENSCAFG00000013989	4.57583	-3.00501	0.600827	-5.00146	5.69e-07	1.76e-05	TEX12			ENSCAFG00000009102	459.268	-5.02587	0.439399	-11.4381	2.7e-30	1.71e-27	BHMT2			ENSCAFG00000000430	1537.02	-5.32252	0.301751	-17.6388	1.24e-69	9.18e-66	ESR1
ENSCAFG00000010351	2.41629	-2.98958	1.1688	-2.55783	0.0105327	0.0430437	TFF1			ENSCAFG00000023236	6045.37	-5.02557	0.577372	-8.70421	3.2e-18	2.7e-16	ACSM4			ENSCAFG00000000367	1708.89	-5.24321	0.533232	-9.83287	8.13e-23	9.01e-21	ENPP3
ENSCAFG00000020575	1.54342	-2.98781	0.766837	-3.89628	9.77e-05	0.00111528	cfa-mir-224			ENSCAFG00000006357	431.746	-5.02165	0.450256	-11.1529	6.93e-29	3.27e-26	CNTN3			ENSCAFG00000005668	85.0242	-5.22411	0.390894	-13.3645	9.74e-41	7.72e-38	ANKEF1
ENSCAFG00000024571	78.9965	-2.97194	0.50306	-5.90773	3.47e-09	2.87e-07	GABRA4			ENSCAFG00000000923	61.2099	-4.99133	0.631333	-7.90601	2.66e-15	1.34e-13	ROS1			ENSCAFG00000012893	10.7923	-5.22302	0.864914	-6.03878	1.55e-09	2.29e-08	CHRNA4
ENSCAFG00000016590	758.958	-2.96426	0.318165	-9.31673	1.2e-20	8.57e-17	FBXO2			ENSCAFG00000000086	10.0776	-4.98002	0.738731	-6.74132	1.57e-11	4.48e-10	CDH20			ENSCAFG00000003978	842.596	-5.21034	0.303091	-17.1907	3.12e-66	1.38e-62	PGR
ENSCAFG00000004665	3.69875	-2.95644	0.703466	-4.20268	2.64e-05	0.000392896	AOC1			ENSCAFG00000012146	392.196	-4.95376	0.590117	-8.39454	4.68e-17	3.21e-15	SCN4A			ENSCAFG00000005057	48.8963	-5.15495	0.751653	-6.85814	6.98e-12	1.55e-10	ITIH2
ENSCAFG00000004547	14.099	-2.90812	0.589174	-4.93593	7.98e-07	2.32e-05	KCTD4			ENSCAFG00000005057	49.5822	-4.9382	0.703533	-7.01914	2.23e-12	7.22e-11	ITIH2			ENSCAFG00000010420	8.05383	-5.13496	0.581027	-8.83774	9.77e-19	6.23e-17	RSPH1
ENSCAFG00000014164	5.13994	-2.90666	0.753921	-3.85539	0.000115543	0.00127502	MDGA2			ENSCAFG00000014473	66439.4	-4.93404	0.454147	-10.8644	1.7e-27	6.66e-25	BCHE			ENSCAFG00000009093	441.854	-5.12552	0.41053	-12.4852	9e-36	4.68e-33	BHMT
ENSCAFG00000004749	9.16013	-2.89454	0.65143	-4.44337	8.86e-06	0.000161713	UCMA			ENSCAFG00000011314	23.6753	-4.90701	0.62529	-7.84758	4.24e-15	2.09e-13	ETNPPL			ENSCAFG00000007348	660.67	-5.11952	0.371308	-13.7878	3.02e-43	2.91e-40	F11
ENSCAFG00000032095	240.724	-2.8284	0.377816	-7.48619	7.09e-14	3.45e-11	RNF212			ENSCAFG00000032545	915.198	-4.8737	0.466249	-10.453	1.42e-25	3.63e-23	PROKR2			ENSCAFG00000007073	188.557	-5.08425	0.536094	-9.48387	2.45e-21	2.29e-19	ACOXL
ENSCAFG00000007949	89.2939	-2.81753	0.602085	-4.67963	2.87e-06	6.51e-05	LGI1			ENSCAFG00000008898	61.0513	-4.8723	0.528754	-9.21468	3.12e-20	3.59e-18	PRKG2			ENSCAFG00000025093	851.001	-5.06843	0.459772	-11.0238	2.93e-28	7e-26	C4BPB
ENSCAFG00000003670	15.8066	-2.80865	0.579103	-4.85	1.23e-06	3.29e-05	TRPV5			ENSCAFG00000013665	121.408	-4.86741	0.389833	-12.4859	8.91e-36	1.13e-32	KCND3			ENSCAFG00000018785	20.2334	-5.05911	0.734782	-6.88518	5.77e-12	1.3e-10	ARHGAP36
ENSCAFG00000009138	242.697	-2.80251	0.396861	-7.0617	1.64e-12	4.96e-10	DMGDH			ENSCAFG00000030208	57.376	-4.85533	0.592356	-8.19666	2.47e-16	1.5e-14	GAL3ST1			ENSCAFG00000018989	87.6039	-5.05613	0.573899	-8.81014	1.25e-18	7.74e-17	BSND
ENSCAFG00000029661	2.3715	-2.79559	0.840168	-3.32742	0.000876546	0.0063364	CFHR5			ENSCAFG00000012681	783.642	-4.81085	0.743366	-6.4717	9.69e-11	2.46e-09	GH1			ENSCAFG00000001547	64.347	-5.05341	0.548961	-9.2054	3.4e-20	2.66e-18	GLP1R
ENSCAFG00000012181	118.64	-2.76442	0.961724	-2.87444	0.00404744	0.0207298	ACTC1			ENSCAFG00000029040	6.23557	-4.80695	0.813008	-5.91255	3.37e-09	6.41e-08	TMEM72			ENSCAFG00000032243	4407.64	-5.04358	0.447369	-11.2739	1.77e-29	5.02e-27	DIO2
ENSCAFG00000014457	248.539	-2.75047	0.3618	-7.60217	2.91e-14	1.64e-11	NDP			ENSCAFG00000007826	10.2082	-4.74241	0.621147	-7.63492	2.26e-14	1.01e-12	HCAR1			ENSCAFG00000016366	75.5213	-5.01091	0.42014	-11.9268	8.58e-33	3.59e-30	C2H1orf158
ENSCAFG00000001227	3316.3	-2.7281	0.303356	-8.99307	2.4e-19	1.03e-15	SPDEF			ENSCAFG00000010061	46813.9	-4.73617	0.317918	-14.8974	3.42e-50	1.84e-46	ABCC11			ENSCAFG00000018782	1541.29	-4.9902	0.385837	-12.9334	2.92e-38	2.02e-35	PRLR
ENSCAFG00000023315	1.00843	-2.72578	0.897146	-3.03828	0.00237935	0.0137331	GHRHR			ENSCAFG00000005246	119.977	-4.701	0.698748	-6.72775	1.72e-11	4.87e-10	CCK			ENSCAFG00000000220	118.574	-4.85001	0.450781	-10.7591	5.37e-27	1.09e-24	KCNN2
ENSCAFG00000000367	1878.28	-2.71955	0.484396	-5.61431	1.97e-08	1.15e-06	ENPP3			ENSCAFG00000031922	62170.6	-4.67531	0.336858	-13.8792	8.47e-44	3.04e-40	GPX3			ENSCAFG00000025291	94.3263	-4.83547	0.57152	-8.46072	2.66e-17	1.38e-15	SLC22A10
ENSCAFG00000015860	15707.8	-2.71945	0.580948	-4.68105	2.85e-06	6.47e-05	SCGB1A1			ENSCAFG00000012650	4.15801	-4.64506	0.659521	-7.04308	1.88e-12	6.13e-11	TTC36			ENSCAFG00000017937	788.824	-4.76279	0.565831	-8.41734	3.85e-17	1.94e-15	CYP1A1
ENSCAFG00000002857	413.968	-2.71609	0.515417	-5.26969	1.37e-07	5.56e-06	UGT2A1			ENSCAFG00000007843	3.72048	-4.61529	1.72602	-2.67395	0.00749631	0.0259063	SMTNL1			ENSCAFG00000029692	51.1608	-4.73776	0.642228	-7.37706	1.62e-13	4.64e-12	KCNK12
ENSCAFG00000012794	3.09938	-2.71409	0.707387	-3.83678	0.000124657	0.00135329	CELF3			ENSCAFG00000018989	86.7636	-4.57774	0.580628	-7.88411	3.17e-15	1.58e-13	BSND			ENSCAFG00000013665	123.734	-4.71458	0.444684	-10.6021	2.91e-26	5.09e-24	KCND3
ENSCAFG00000029040	6.78492	-2.71186	0.791425	-3.42655	0.000611296	0.00478908	TMEM72			ENSCAFG00000000367	1635.63	-4.54733	0.503208	-9.03668	1.62e-19	1.59e-17	ENPP3			ENSCAFG00000032545	923.299	-4.71008	0.499169	-9.43583	3.88e-21	3.58e-19	PROKR2
ENSCAFG00000009393	618.873	-2.69479	0.545326	-4.94161	7.75e-07	2.26e-05	SYT13			ENSCAFG00000023018	111.945	-4.54075	0.348949	-13.0127	1.04e-38	1.71e-35	ASGR2			ENSCAFG00000000404	31.3525	-4.7045	0.633752	-7.42324	1.14e-13	3.38e-12	IYD
ENSCAFG00000009511	113.778	-2.69021	0.515897	-5.21462	1.84e-07	7.11e-06	HSD17B13			ENSCAFG00000032754	6.48398	-4.52861	0.610014	-7.42377	1.14e-13	4.49e-12	HKDC1			ENSCAFG00000007158	1724.16	-4.67288	0.332288	-14.0627	6.43e-45	6.49e-42	SLC16A12
ENSCAFG00000026317	1.27624	-2.68385	0.924881	-2.90184	0.00370981	0.019428	U6			ENSCAFG00000000170	3.83857	-4.5279	0.65682	-6.89367	5.44e-12	1.66e-10	MC2R			ENSCAFG00000031145	1219.26	-4.65558	0.382817	-12.1614	4.99e-34	2.36e-31	SPINK8
ENSCAFG00000004591	1.33343	-2.67143	0.794047	-3.36432	0.000767314	0.00570588	ADIJ			ENSCAFG00000023105	372.969	-4.52405	0.555559	-8.14324	3.85e-16	2.23e-14	CRISP2			ENSCAFG00000009933	256.987	-4.63503	0.454669	-10.1943	2.1e-24	2.86e-22	NELL1
ENSCAFG00000007765	2.24174	-2.6427	0.597803	-4.42069	9.84e-06	0.000176197	TTC29			ENSCAFG00000009140	3399.17	-4.51316	0.403902	-11.1739	5.47e-29	2.69e-26	GALNT13			ENSCAFG00000014924	733.452	-4.6083	0.61224	-7.52695	5.19e-14	1.61e-12	MYOC
ENSCAFG00000011318	1305.26	-2.61581	0.361849	-7.22902	4.86e-13	1.77e-10	ANOS1			ENSCAFG00000020400	18.0488	-4.49014	0.637348	-7.04503	1.85e-12	6.06e-11	SLC44A5			ENSCAFG00000012258	6.19332	-4.59214	0.67436	-6.80963	9.79e-12	2.11e-10	PHACTR3
ENSCAFG00000008786	261.864	-2.5997	0.4998	-5.20148	1.98e-07	7.55e-06	NNAT			ENSCAFG00000010623	32.3955	-4.4839	0.61422	-7.30014	2.87e-13	1.05e-11	SORCS3			ENSCAFG00000012236	1299.7	-4.57895	0.35658	-12.8413	9.62e-38	5.77e-35	MLPH
ENSCAFG00000014982	1.28709	-2.59342	0.824499	-3.14544	0.00165835	0.0103678	FMO1			ENSCAFG00000003670	14.3162	-4.46401	0.606	-7.36636	1.75e-13	6.73e-12	TRPV5			ENSCAFG00000012128	2020.8	-4.57336	0.515146	-8.87779	6.82e-19	4.46e-17	LRP2
ENSCAFG00000011534	7545.54	-2.57827	0.546581	-4.71709	2.39e-06	5.65e-05	ACAN			ENSCAFG00000024668	208.45	-4.45763	0.472319	-9.43776	3.81e-21	5.12e-19	SERPINA11			ENSCAFG00000024991	27.365	-4.54364	0.643829	-7.05721	1.7e-12	4.15e-11	GRID2
ENSCAFG00000007072	373.787	-2.56564	0.530723	-4.83424	1.34e-06	3.51e-05	CADPS			ENSCAFG00000019316	302.282	-4.38768	0.503512	-8.71414	2.93e-18	2.49e-16	C1QTNF12			ENSCAFG00000012650	4.22919	-4.51007	0.69371	-6.50138	7.96e-11	1.47e-09	TTC36
ENSCAFG00000016167	2.87893	-2.55791	0.758615	-3.37181	0.000746747	0.00558845	CCDC105			ENSCAFG00000007806	35.5779	-4.37776	0.636662	-6.87611	6.15e-12	1.86e-10	CADM2			ENSCAFG00000010991	2310.31	-4.50466	0.35348	-12.7438	3.38e-37	1.97e-34	ACACB
ENSCAFG00000002400	32.2164	-2.54189	0.630909	-4.02893	5.6e-05	0.00071099	ALDH1B1			ENSCAFG00000014536	19.7647	-4.37773	0.753	-5.81372	6.11e-09	1.11e-07	SERPINI2			ENSCAFG00000006592	80.9474	-4.48191	0.590855	-7.58547	3.31e-14	1.07e-12	STK32A
ENSCAFG00000031145	1439.27	-2.53155	0.399267	-6.3405	2.29e-10	2.97e-08	SPINK8			ENSCAFG00000010991	2231.76	-4.37238	0.349079	-12.5255	5.42e-36	7.28e-33	ACACB			ENSCAFG00000007310	163.137	-4.46643	0.386653	-11.5515	7.25e-31	2.55e-28	PAH
ENSCAFG00000000040	8.41683	-2.52358	0.485191	-5.2012	1.98e-07	7.55e-06	CCDC102B			ENSCAFG00000000430	1525.36	-4.37212	0.277434	-15.7591	5.94e-56	1.28e-51	ESR1			ENSCAFG00000003891	11654.3	-4.42856	0.440147	-10.0615	8.17e-24	1.02e-21	SLC26A4
ENSCAFG00000010606	4.28576	-2.50114	0.75792	-3.3	0.000966831	0.00686082	SLC17A1			ENSCAFG00000030186	46.8178	-4.36741	0.580753	-7.52025	5.47e-14	2.26e-12	PASD1			ENSCAFG00000006129	609.733	-4.41624	0.519266	-8.50476	1.82e-17	9.7e-16	EPYC
ENSCAFG00000010662	1.50979	-2.50027	0.915444	-2.73122	0.00631013	0.0293372	SLC38A11			ENSCAFG00000024533	124.613	-4.361	0.526798	-8.2783	1.25e-16	8.04e-15	LPO			ENSCAFG00000023161	72.9879	-4.38778	0.685579	-6.40011	1.55e-10	2.74e-09	SDR9C7
ENSCAFG00000012698	1.30687	-2.49331	0.733314	-3.40005	0.000673731	0.00514461	HMX3			ENSCAFG00000003533	3.41749	-4.35897	0.786627	-5.54135	3e-08	4.67e-07	MCHR2			ENSCAFG00000008730	40.4973	-4.3761	0.413533	-10.5822	3.6e-26	6.2e-24	KCNJ11
ENSCAFG00000005276	574.028	-2.49211	0.756422	-3.2946	0.000985617	0.00695812	AKR1C3			ENSCAFG00000008779	75.941	-4.34648	0.481616	-9.0248	1.8e-19	1.76e-17	ABCC8			ENSCAFG00000012146	399.962	-4.35303	0.616129	-7.06512	1.6e-12	3.94e-11	SCN4A
ENSCAFG00000032722	379.69	-2.48754	0.399243	-6.23063	4.65e-10	5.59e-08	PRIMA1			ENSCAFG00000023161	72.2097	-4.34179	0.641443	-6.76879	1.3e-11	3.75e-10	SDR9C7			ENSCAFG00000012874	984.04	-4.35083	0.342827	-12.691	6.63e-37	3.77e-34	PDE6H
ENSCAFG00000000408	214.748	-2.48044	0.636651	-3.89607	9.78e-05	0.00111562	IFNG			ENSCAFG00000019957	22.6831	-4.28859	0.676826	-6.33633	2.35e-10	5.63e-09	KCNG4			ENSCAFG00000005466	1609.01	-4.34971	0.440092	-9.88364	4.9e-23	5.58e-21	KYNU
ENSCAFG00000017119	23.5642	-2.46022	0.51698	-4.75883	1.95e-06	4.74e-05	DCST2			ENSCAFG00000029692	51.281	-4.28466	0.621191	-6.8975	5.29e-12	1.62e-10	KCNK12			ENSCAFG00000011532	592.257	-4.33555	0.40252	-10.771	4.72e-27	9.69e-25	EGF
ENSCAFG00000017741	70.5179	-2.45845	0.490328	-5.01389	5.33e-07	1.67e-05	VWA3A			ENSCAFG00000000256	12.4093	-4.25828	0.736092	-5.78499	7.25e-09	1.3e-07	SLC35D3			ENSCAFG00000008973	3.33952	-4.28359	1.40358	-3.05189	0.00227403	0.00816039	ANXA10
ENSCAFG00000007784	280.565	-2.4571	0.418877	-5.86592	4.47e-09	3.49e-07	SH2D6			ENSCAFG00000010606	3.3761	-4.24599	0.810854	-5.23644	1.64e-07	2.16e-06	SLC17A1			ENSCAFG00000016174	161.203	-4.25907	0.582962	-7.30592	2.75e-13	7.63e-12	SLC1A6
ENSCAFG00000013753	29.9533	-2.4468	0.433246	-5.64759	1.63e-08	9.96e-07	TTC6			ENSCAFG00000013966	45.0994	-4.21535	0.426946	-9.87326	5.44e-23	9.5e-21	CPS1			ENSCAFG00000006995	4.41811	-4.25239	0.85646	-4.96508	6.87e-07	6.21e-06	RP1
ENSCAFG00000031234	404.802	-2.44377	0.276973	-8.82313	1.11e-18	2.98e-15	KY			ENSCAFG00000002011	3631.49	-4.19873	0.387126	-10.8459	2.09e-27	8.01e-25	HEPACAM2			ENSCAFG00000002064	4.87283	-4.23157	1.15405	-3.66671	0.000245688	0.00117906	SLC5A7
ENSCAFG00000005057	54.0587	-2.44257	0.696052	-3.50917	0.000449503	0.00372741	ITIH2			ENSCAFG00000001105	7.31073	-4.19521	0.698838	-6.00313	1.94e-09	3.83e-08	KCNQ3			ENSCAFG00000023018	117.267	-4.17534	0.351931	-11.8641	1.82e-32	7.47e-30	ASGR2
ENSCAFG00000031237	103.908	-2.43778	0.427486	-5.70259	1.18e-08	7.68e-07	CXXC4			ENSCAFG00000032243	4405.57	-4.16927	0.392208	-10.6303	2.16e-26	6.81e-24	DIO2			ENSCAFG00000000408	187.037	-4.16826	0.654043	-6.37306	1.85e-10	3.21e-09	IFNG
ENSCAFG00000017965	892.482	-2.4362	0.484424	-5.02906	4.93e-07	1.56e-05	OLFM2			ENSCAFG00000012128	1971.54	-4.16242	0.471973	-8.81918	1.15e-18	1.02e-16	LRP2			ENSCAFG00000025465	2077.78	-4.14822	0.404551	-10.2539	1.14e-24	1.61e-22	TRPV6
ENSCAFG00000008027	300.995	-2.42864	0.370041	-6.56316	5.27e-11	9.13e-09	GDF5			ENSCAFG00000008950	2701.11	-4.15957	0.694892	-5.98593	2.15e-09	4.23e-08	LALBA			ENSCAFG00000007324	4.41626	-4.1413	0.898146	-4.61094	4.01e-06	3.03e-05	ASCL1
ENSCAFG00000007806	40.7657	-2.42073	0.601554	-4.02413	5.72e-05	0.000722884	CADM2			ENSCAFG00000007329	15.7457	-4.15951	0.730651	-5.69288	1.25e-08	2.14e-07	BPIFB2			ENSCAFG00000008725	258.103	-4.14076	0.48313	-8.57068	1.03e-17	5.65e-16	ADRA1A
ENSCAFG00000019957	24.4342	-2.41724	0.597583	-4.04502	5.23e-05	0.000673352	KCNG4			ENSCAFG00000007348	631.622	-4.15735	0.354277	-11.7347	8.46e-32	6.5e-29	F11			ENSCAFG00000010606	3.78952	-4.12607	0.824512	-5.00426	5.61e-07	5.16e-06	SLC17A1
ENSCAFG00000025047	1.12373	-2.4106	0.965728	-2.49615	0.0125551	0.0491881	GYS2			ENSCAFG00000024403	25.4366	-4.15111	0.960171	-4.3233	1.54e-05	0.000127397	ASCL3			ENSCAFG00000023105	379.533	-4.10336	0.517548	-7.92846	2.22e-15	8.68e-14	CRISP2
ENSCAFG00000018015	22.9278	-2.40565	0.443224	-5.42761	5.71e-08	2.81e-06	PDILT			ENSCAFG00000003891	11521.1	-4.14761	0.395002	-10.5002	8.62e-26	2.35e-23	SLC26A4			ENSCAFG00000006986	789.329	-4.08289	0.331412	-12.3197	7.1e-35	3.42e-32	GAPDHS
ENSCAFG00000023461	3.99634	-2.37727	0.828925	-2.8679	0.00413205	0.0210875	LRCOL1			ENSCAFG00000028766	29.4418	-4.12664	0.691848	-5.96466	2.45e-09	4.77e-08	CLDN18			ENSCAFG00000029937	7222.9	-4.06666	0.283126	-14.3634	8.78e-47	9.73e-44	EFHD1
ENSCAFG00000011832	2.47962	-2.3743	0.642983	-3.69263	0.000221943	0.00212413	GLRA2			ENSCAFG00000006170	68.0892	-4.11886	0.529979	-7.77174	7.74e-15	3.68e-13	SERTM1			ENSCAFG00000006170	69.9478	-4.06511	0.520922	-7.80369	6.01e-15	2.2e-13	SERTM1
ENSCAFG00000010772	1.40468	-2.36636	0.757542	-3.12374	0.00178568	0.0109889	GAL			ENSCAFG00000013126	2.78222	-4.08167	0.71002	-5.74867	8.99e-09	1.57e-07	FOXI2			ENSCAFG00000005320	100.329	-4.00501	0.356873	-11.2225	3.16e-29	8.66e-27	CFAP57
ENSCAFG00000001705	119.936	-2.35906	0.642463	-3.6719	0.000240754	0.00227168	MB			ENSCAFG00000007073	183.996	-4.04411	0.49099	-8.23665	1.77e-16	1.09e-14	ACOXL			ENSCAFG00000007432	1120.54	-3.99086	0.440185	-9.06632	1.23e-19	8.84e-18	ATP12A
ENSCAFG00000030208	63.7811	-2.35343	0.552018	-4.26331	2.01e-05	0.000316061	GAL3ST1			ENSCAFG00000009316	64.348	-4.01876	0.508709	-7.89991	2.79e-15	1.41e-13	CES5A			ENSCAFG00000003533	3.5819	-3.97194	0.834031	-4.76235	1.91e-06	1.56e-05	MCHR2
ENSCAFG00000010475	23.4034	-2.34931	0.661354	-3.55227	0.000381925	0.00326435	SYT10			ENSCAFG00000009093	439.154	-4.01675	0.412337	-9.74142	2.01e-22	3.24e-20	BHMT			ENSCAFG00000010752	171.601	-3.94027	0.337145	-11.6872	1.48e-31	5.77e-29	C25H2orf72
ENSCAFG00000007073	217.068	-2.34857	0.500562	-4.69186	2.71e-06	6.21e-05	ACOXL			ENSCAFG00000002273	265.742	-4.00439	0.410291	-9.75986	1.67e-22	2.73e-20	GCM1			ENSCAFG00000003720	2936.29	-3.91858	0.359942	-10.8867	1.33e-27	2.96e-25	NRCAM
ENSCAFG00000011980	215.618	-2.34577	0.700106	-3.3506	0.000806379	0.00594146	ABCB11			ENSCAFG00000013568	2.60899	-3.99312	0.766012	-5.21286	1.86e-07	2.41e-06	AHSG			ENSCAFG00000030186	47.91	-3.91626	0.589168	-6.6471	2.99e-11	5.94e-10	PASD1
ENSCAFG00000005025	0.925871	-2.33475	0.785012	-2.97416	0.00293792	0.0161591	SLC22A14			ENSCAFG00000007072	319.737	-3.99066	0.521584	-7.65104	1.99e-14	8.93e-13	CADPS			ENSCAFG00000009019	195.763	-3.90186	0.598998	-6.51398	7.32e-11	1.37e-09	NEFM
ENSCAFG00000023236	7057.53	-2.33442	0.647871	-3.60322	0.000314301	0.00280384	ACSM4			ENSCAFG00000015706	2.5957	-3.98371	1.02862	-3.87288	0.000107557	0.000698809	CYTL1			ENSCAFG00000009316	66.0065	-3.89941	0.539616	-7.22627	4.96e-13	1.32e-11	CES5A
ENSCAFG00000010623	37.5845	-2.33284	0.607625	-3.83927	0.000123401	0.00134454	SORCS3			ENSCAFG00000013743	988.158	-3.96784	0.275471	-14.4039	4.89e-47	2.1e-43	FOXA1			ENSCAFG00000013556	3.37577	-3.88056	0.742758	-5.22453	1.75e-07	1.79e-06	HTR3A
ENSCAFG00000018839	1.06921	-2.3313	0.891918	-2.61381	0.0089539	0.0382408	SHISA9			ENSCAFG00000003720	2852.24	-3.96206	0.356045	-11.128	9.17e-29	4.02e-26	NRCAM			ENSCAFG00000001179	19.6656	-3.87056	0.742113	-5.2156	1.83e-07	1.87e-06	WNT3A
ENSCAFG00000018125	2.72389	-2.32467	0.810692	-2.86751	0.00413717	0.0211029	AQP4			ENSCAFG00000013262	15.9919	-3.94315	0.532444	-7.40575	1.3e-13	5.11e-12	SMPX			ENSCAFG00000029040	6.15188	-3.8677	0.83971	-4.606	4.1e-06	3.09e-05	TMEM72
ENSCAFG00000007911	2.61604	-2.32092	0.70936	-3.27186	0.00106844	0.00739417	SPATA9			ENSCAFG00000008730	39.1215	-3.92393	0.38391	-10.221	1.6e-24	3.47e-22	KCNJ11			ENSCAFG00000018997	15.7774	-3.85129	0.450741	-8.54436	1.29e-17	7.04e-16	LEXM
ENSCAFG00000009102	539.067	-2.31973	0.396624	-5.84868	4.95e-09	3.74e-07	BHMT2			ENSCAFG00000031145	1255.89	-3.91153	0.368334	-10.6195	2.42e-26	7.53e-24	SPINK8			ENSCAFG00000001916	1594.8	-3.84703	0.256364	-15.0061	6.69e-51	9.9e-48	PIP5K1B
ENSCAFG00000011672	845.121	-2.30784	0.355301	-6.49546	8.28e-11	1.33e-08	SLC15A2			ENSCAFG00000000220	114.777	-3.91006	0.372669	-10.4921	9.39e-26	2.52e-23	KCNN2			ENSCAFG00000012255	210.43	-3.8221	0.383399	-9.96898	2.08e-23	2.5e-21	RAB17
ENSCAFG00000009459	2522.73	-2.30029	0.425093	-5.41126	6.26e-08	3.01e-06	FMOD			ENSCAFG00000012098	405.643	-3.88861	0.310248	-12.5339	4.87e-36	6.98e-33	PGBD5			ENSCAFG00000015051	984.236	-3.79242	0.573082	-6.6176	3.65e-11	7.17e-10	SLC5A5
ENSCAFG00000029100	460.761	-2.29812	0.377678	-6.08487	1.17e-09	1.16e-07	RIPPLY1			ENSCAFG00000016167	2.38408	-3.8472	0.790756	-4.86522	1.14e-06	1.24e-05	CCDC105			ENSCAFG00000031038	79.1042	-3.7891	0.453759	-8.35046	6.8e-17	3.32e-15	METTL7B
ENSCAFG00000029907	0.785842	-2.29528	0.909911	-2.52253	0.0116513	0.0463606	LLCFC1			ENSCAFG00000023709	12.7219	-3.83581	0.737599	-5.20041	1.99e-07	2.55e-06	PLK5			ENSCAFG00000008950	3934.02	-3.75022	0.662435	-5.66127	1.5e-08	1.9e-07	LALBA
ENSCAFG00000005813	5.9495	-2.2929	0.644909	-3.55539	0.000377417	0.00323843	PP2D1			ENSCAFG00000013228	784.474	-3.83449	0.408519	-9.38631	6.21e-21	8e-19	CNKSR2			ENSCAFG00000024668	220.233	-3.74017	0.486903	-7.68156	1.57e-14	5.39e-13	SERPINA11
ENSCAFG00000005498	37.1995	-2.28443	0.55253	-4.1345	3.56e-05	0.000494131	PCSK2			ENSCAFG00000006995	4.26389	-3.81881	0.82264	-4.64214	3.45e-06	3.34e-05	RP1			ENSCAFG00000007683	2813.67	-3.73513	0.422489	-8.84079	9.5e-19	6.08e-17	AADAT
ENSCAFG00000013101	477.509	-2.27863	0.400236	-5.69321	1.25e-08	7.99e-07	MAP7D2			ENSCAFG00000017372	29.1772	-3.81805	0.383392	-9.9586	2.31e-23	4.29e-21	ANKFN1			ENSCAFG00000023076	2.9813	-3.71192	1.24373	-2.98451	0.0028403	0.00986391	PRDM12
ENSCAFG00000014152	41.3242	-2.26352	0.446462	-5.06989	3.98e-07	1.33e-05	BRINP2			ENSCAFG00000001227	2768.52	-3.80755	0.409174	-9.30546	1.33e-20	1.64e-18	SPDEF			ENSCAFG00000016167	2.42234	-3.70854	0.819279	-4.5266	5.99e-06	4.32e-05	CCDC105
ENSCAFG00000016368	1167.92	-2.25419	0.629611	-3.58028	0.00034322	0.00300304	PNMT			ENSCAFG00000023461	2.57242	-3.80615	0.851618	-4.46932	7.85e-06	6.97e-05	LRCOL1			ENSCAFG00000007635	1205.9	-3.67211	0.321878	-11.4084	3.8e-30	1.2e-27	CLSTN2
ENSCAFG00000012245	15.7283	-2.2532	0.538896	-4.18115	2.9e-05	0.000419191	EDN3			ENSCAFG00000011694	12.6704	-3.80482	0.746282	-5.09837	3.43e-07	4.23e-06	SEZ6L			ENSCAFG00000002889	5922.26	-3.67164	0.934127	-3.93056	8.47e-05	0.00045973	CSN3
ENSCAFG00000011891	35.6846	-2.24732	0.295059	-7.61652	2.61e-14	1.51e-11	ENO4			ENSCAFG00000028751	41.5293	-3.80468	0.439859	-8.64976	5.16e-18	4.23e-16	C28H10orf71			ENSCAFG00000013228	798.366	-3.6629	0.443559	-8.25797	1.48e-16	6.83e-15	CNKSR2
ENSCAFG00000005076	145.944	-2.23926	0.584791	-3.82916	0.00012858	0.00139023	ATP2B2			ENSCAFG00000016296	90.5989	-3.80146	0.521593	-7.28816	3.14e-13	1.14e-11	DNAH14			ENSCAFG00000009592	62.227	-3.65948	0.596841	-6.13142	8.71e-10	1.34e-08	NELL2
ENSCAFG00000010061	56751.2	-2.23067	0.274186	-8.1356	4.1e-16	3.99e-13	ABCC11			ENSCAFG00000001916	1579.66	-3.79524	0.24779	-15.3163	5.95e-53	6.39e-49	PIP5K1B			ENSCAFG00000013568	2.82706	-3.64427	0.810006	-4.49907	6.83e-06	4.86e-05	AHSG
ENSCAFG00000016840	294.19	-2.22648	0.340921	-6.53077	6.54e-11	1.1e-08	HEATR4			ENSCAFG00000008575	521.578	-3.78179	0.461464	-8.19519	2.5e-16	1.51e-14	CUX2			ENSCAFG00000010219	1085.27	-3.63925	0.282924	-12.863	7.27e-38	4.61e-35	TMEM45B
ENSCAFG00000004498	32.8424	-2.22599	0.58607	-3.79817	0.00014577	0.00152684	SSTR2			ENSCAFG00000012857	30.9502	-3.77198	0.422442	-8.929	4.3e-19	4.04e-17	MMP21			ENSCAFG00000013305	272.542	-3.63883	0.322425	-11.2858	1.54e-29	4.6e-27	DNAJC12
ENSCAFG00000038351	4.76176	-2.22021	0.516991	-4.29448	1.75e-05	0.000281144	SMKR1			ENSCAFG00000012181	108.611	-3.76474	0.932664	-4.03655	5.42e-05	0.000386359	ACTC1			ENSCAFG00000002165	80.6673	-3.63483	0.508806	-7.14385	9.08e-13	2.31e-11	PKHD1
ENSCAFG00000003580	6.49315	-2.21793	0.501778	-4.42014	9.86e-06	0.000176504	GRIK2			ENSCAFG00000001547	62.763	-3.76424	0.498329	-7.55372	4.23e-14	1.79e-12	GLP1R			ENSCAFG00000016696	27.8508	-3.62096	0.370589	-9.77083	1.5e-22	1.61e-20	TMED11
ENSCAFG00000005348	838.302	-2.21684	0.4408	-5.02913	4.93e-07	1.56e-05	EHD3			ENSCAFG00000013505	26.6241	-3.76393	0.675525	-5.57186	2.52e-08	4e-07	NXPE4			ENSCAFG00000010475	21.472	-3.61667	0.689771	-5.24329	1.58e-07	1.63e-06	SYT10
ENSCAFG00000012718	8241.52	-2.21515	0.411569	-5.38221	7.36e-08	3.4e-06	CPXM2			ENSCAFG00000003297	144.777	-3.7549	0.489563	-7.66989	1.72e-14	7.81e-13	LRRN3			ENSCAFG00000001227	2868.19	-3.60831	0.404135	-8.92848	4.32e-19	2.89e-17	SPDEF
ENSCAFG00000001762	136.56	-2.20606	0.28662	-7.69682	1.39e-14	9.64e-12	TMEM229A			ENSCAFG00000005090	217.337	-3.74702	0.334192	-11.2122	3.55e-29	1.86e-26	AANAT			ENSCAFG00000002520	2.1416	-3.60823	0.717685	-5.0276	4.97e-07	4.61e-06	NLRP13
ENSCAFG00000007382	4.52204	-2.20008	0.553361	-3.97584	7.01e-05	0.000854457	PPP1R42			ENSCAFG00000007158	1714.03	-3.74369	0.330762	-11.3184	1.06e-29	5.72e-27	SLC16A12			ENSCAFG00000032754	5.96151	-3.57718	0.590613	-6.05672	1.39e-09	2.07e-08	HKDC1
ENSCAFG00000015883	3.74487	-2.19483	0.751556	-2.92039	0.00349598	0.0184993	NRG3			ENSCAFG00000012013	9818.73	-3.72864	0.335059	-11.1283	9.13e-29	4.02e-26	ANPEP			ENSCAFG00000016537	256.908	-3.57323	0.542111	-6.59131	4.36e-11	8.43e-10	KCNIP4
ENSCAFG00000025465	2446.44	-2.18867	0.283574	-7.71817	1.18e-14	8.43e-12	TRPV6			ENSCAFG00000031237	92.8314	-3.71621	0.455458	-8.15929	3.37e-16	1.97e-14	CXXC4			ENSCAFG00000001878	21.6324	-3.57117	0.435251	-8.20486	2.31e-16	1.04e-14	GABRG1
ENSCAFG00000005320	119.744	-2.18523	0.397674	-5.49503	3.91e-08	2.01e-06	CFAP57			ENSCAFG00000009592	56.0482	-3.71128	0.635205	-5.84265	5.14e-09	9.49e-08	NELL2			ENSCAFG00000005090	222.492	-3.57015	0.372201	-9.59201	8.64e-22	8.48e-20	AANAT
ENSCAFG00000011573	3.70882	-2.18195	0.646784	-3.37354	0.00074207	0.00555942	CRYBB3			ENSCAFG00000016537	257.327	-3.70222	0.500255	-7.40067	1.35e-13	5.29e-12	KCNIP4			ENSCAFG00000018607	76.4358	-3.54371	0.281204	-12.6019	2.06e-36	1.14e-33	DNAJC6
ENSCAFG00000006599	1.28607	-2.17988	0.780283	-2.79371	0.00521077	0.0252968	TMEM239			ENSCAFG00000016366	75.5348	-3.67835	0.392355	-9.37504	6.91e-21	8.85e-19	C2H1orf158			ENSCAFG00000012098	422.556	-3.5338	0.323848	-10.9119	1.01e-27	2.29e-25	PGBD5
ENSCAFG00000023142	113.015	-2.17741	0.468322	-4.64939	3.33e-06	7.29e-05	INSYN2B			ENSCAFG00000019354	58.2497	-3.66502	0.826425	-4.43479	9.22e-06	8.08e-05	ZG16B			ENSCAFG00000025041	5.33972	-3.53068	0.62422	-5.65615	1.55e-08	1.95e-07	TEX52
ENSCAFG00000013966	52.9966	-2.17492	0.419525	-5.18424	2.17e-07	8.08e-06	CPS1			ENSCAFG00000005318	10.9156	-3.66486	0.561462	-6.52735	6.69e-11	1.75e-09	CAPN13			ENSCAFG00000016269	94.1101	-3.52089	0.474559	-7.41928	1.18e-13	3.47e-12	NWD2
ENSCAFG00000010486	4372.01	-2.16446	0.397931	-5.43927	5.35e-08	2.64e-06	SLC13A3			ENSCAFG00000025445	2.59884	-3.65997	0.784865	-4.66318	3.11e-06	3.04e-05	DNAJC5B			ENSCAFG00000016296	98.367	-3.51551	0.577096	-6.09172	1.12e-09	1.69e-08	DNAH14
ENSCAFG00000002041	18.1222	-2.15276	0.443896	-4.8497	1.24e-06	3.29e-05	SULT1C2			ENSCAFG00000019109	2.50082	-3.65347	0.941467	-3.88062	0.000104193	0.0006806	SHD			ENSCAFG00000008440	32.7829	-3.509	0.630027	-5.5696	2.55e-08	3.08e-07	FGG
ENSCAFG00000023658	2686.28	-2.14816	0.302771	-7.09499	1.29e-12	4.07e-10	ACSM5			ENSCAFG00000013627	12.606	-3.59868	0.640356	-5.6198	1.91e-08	3.11e-07	HHIPL2			ENSCAFG00000011322	135.406	-3.49973	0.730845	-4.78861	1.68e-06	1.38e-05	ATP6V1G3
ENSCAFG00000005846	809.59	-2.14641	0.474853	-4.52017	6.18e-06	0.000121734	GCGR			ENSCAFG00000008537	393.699	-3.5967	0.493625	-7.2863	3.19e-13	1.16e-11	IGSF10			ENSCAFG00000011150	379.924	-3.47288	0.351377	-9.88362	4.9e-23	5.58e-21	GALNT17
ENSCAFG00000009093	502.933	-2.14479	0.387235	-5.53874	3.05e-08	1.64e-06	BHMT			ENSCAFG00000008948	975.405	-3.59595	0.465192	-7.73002	1.08e-14	4.98e-13	LYZF2			ENSCAFG00000009393	553.48	-3.47254	0.561015	-6.18974	6.03e-10	9.54e-09	SYT13
ENSCAFG00000008916	32.0612	-2.12854	0.483154	-4.40552	1.06e-05	0.000186347	RPH3A			ENSCAFG00000007635	1179.18	-3.59221	0.306672	-11.7135	1.09e-31	8.06e-29	CLSTN2			ENSCAFG00000017379	132.603	-3.4716	0.406763	-8.5347	1.41e-17	7.64e-16	MFSD6L
ENSCAFG00000019609	38.8998	-2.12006	0.348248	-6.0878	1.14e-09	1.15e-07	TAS1R1			ENSCAFG00000009034	18.1982	-3.57529	0.453041	-7.89176	2.98e-15	1.5e-13	SLC12A3			ENSCAFG00000006942	477.251	-3.4702	0.446343	-7.77474	7.56e-15	2.72e-13	SLC5A8
ENSCAFG00000025093	971.669	-2.11423	0.483673	-4.37119	1.24e-05	0.000211697	C4BPB			ENSCAFG00000015860	13286.9	-3.56463	0.550524	-6.47498	9.48e-11	2.42e-09	SCGB1A1			ENSCAFG00000015883	3.09983	-3.46187	0.900957	-3.84243	0.000121821	0.000632813	NRG3
ENSCAFG00000017890	180.977	-2.10063	0.65899	-3.18764	0.00143437	0.0092818	SLC36A2			ENSCAFG00000010133	3.21192	-3.52532	0.622972	-5.65887	1.52e-08	2.54e-07	C34H5orf49			ENSCAFG00000007072	334.526	-3.46142	0.524928	-6.59409	4.28e-11	8.29e-10	CADPS
ENSCAFG00000009014	12.317	-2.0993	0.560139	-3.74781	0.000178384	0.00178292	NEFL			ENSCAFG00000016403	4.54893	-3.52192	0.816807	-4.31181	1.62e-05	0.000133376	GRIFIN			ENSCAFG00000005077	23.8419	-3.4512	0.474845	-7.26805	3.65e-13	9.89e-12	HTR5A
ENSCAFG00000003277	1.15027	-2.09849	0.838785	-2.50182	0.0123558	0.0485773	ALLC			ENSCAFG00000009091	3.99703	-3.51647	0.919126	-3.82589	0.000130302	0.000824658	TPH1			ENSCAFG00000003670	14.653	-3.44765	0.618444	-5.57471	2.48e-08	3e-07	TRPV5
ENSCAFG00000012396	68.6958	-2.0979	0.474983	-4.41678	1e-05	0.000178516	PHYHIPL			ENSCAFG00000005466	1581.78	-3.50211	0.395799	-8.84822	8.89e-19	7.97e-17	KYNU			ENSCAFG00000019509	96.5171	-3.44499	0.331001	-10.4078	2.28e-25	3.57e-23	LRRC26
ENSCAFG00000001105	8.61005	-2.09757	0.645101	-3.25154	0.00114784	0.00782229	KCNQ3			ENSCAFG00000014661	485.634	-3.49434	0.607302	-5.75389	8.72e-09	1.53e-07	WNT4			ENSCAFG00000016840	267.234	-3.4378	0.425673	-8.07615	6.68e-16	2.78e-14	HEATR4
ENSCAFG00000016174	181.135	-2.09101	0.502004	-4.16533	3.11e-05	0.000441881	SLC1A6			ENSCAFG00000018997	15.098	-3.48777	0.460786	-7.56917	3.76e-14	1.61e-12	LEXM			ENSCAFG00000017372	28.7448	-3.39706	0.353408	-9.61228	7.1e-22	7.06e-20	ANKFN1
ENSCAFG00000002942	73.6253	-2.08831	0.348215	-5.9972	2.01e-09	1.81e-07	HOXA2			ENSCAFG00000013875	13.5369	-3.47949	1.25557	-2.77124	0.00558426	0.0203244	MYL1			ENSCAFG00000002156	2213.43	-3.3817	0.259469	-13.0332	7.93e-39	5.86e-36	TFAP2B
ENSCAFG00000017734	645.388	-2.08224	0.411254	-5.06316	4.12e-07	1.36e-05	BEX5			ENSCAFG00000032700	673.631	-3.47741	0.358362	-9.70364	2.91e-22	4.63e-20	ST8SIA6			ENSCAFG00000000609	146.874	-3.38145	0.333108	-10.1512	3.27e-24	4.32e-22	ADM2
ENSCAFG00000017811	96.6857	-2.07768	0.572221	-3.63091	0.000282428	0.00257309	PLP1			ENSCAFG00000004507	158.545	-3.47605	0.79922	-4.34931	1.37e-05	0.00011505	CKM			ENSCAFG00000000256	13.0122	-3.36289	0.729097	-4.6124	3.98e-06	3.01e-05	SLC35D3
ENSCAFG00000029692	56.2575	-2.07403	0.574473	-3.61032	0.000305824	0.00274307	KCNK12			ENSCAFG00000001762	115.494	-3.46602	0.344401	-10.0639	7.98e-24	1.62e-21	TMEM229A			ENSCAFG00000024982	160.906	-3.35482	0.621811	-5.39525	6.84e-08	7.63e-07	C4BPA
ENSCAFG00000014893	194.507	-2.07051	0.373706	-5.54047	3.02e-08	1.63e-06	GJC3			ENSCAFG00000028579	401.746	-3.44839	0.28419	-12.1341	6.97e-34	7.13e-31	RTN4RL1			ENSCAFG00000018869	2.06443	-3.34563	1.07042	-3.12553	0.00177485	0.00658548	C5H1orf87
ENSCAFG00000025291	108.66	-2.06904	0.582241	-3.55358	0.000380029	0.00325333	SLC22A10			ENSCAFG00000031670	50.7754	-3.44661	0.388077	-8.88126	6.61e-19	6.07e-17	SMIM31			ENSCAFG00000030926	157.556	-3.33839	0.419629	-7.95556	1.78e-15	7.05e-14	GIPC2
ENSCAFG00000001179	24.1427	-2.06712	0.683092	-3.02612	0.00247715	0.0141819	WNT3A			ENSCAFG00000012236	1288.46	-3.44646	0.323092	-10.6671	1.45e-26	4.87e-24	MLPH			ENSCAFG00000011314	24.2162	-3.33806	0.606184	-5.50667	3.66e-08	4.3e-07	ETNPPL
ENSCAFG00000014838	60.6185	-2.06608	0.542631	-3.80753	0.000140359	0.00148653	GRIA4			ENSCAFG00000013538	1013.29	-3.43344	0.317932	-10.7993	3.47e-27	1.22e-24	ZBTB16			ENSCAFG00000006768	3.68635	-3.31056	0.729823	-4.53611	5.73e-06	4.15e-05	LRRC4C
ENSCAFG00000005668	100.748	-2.05884	0.377835	-5.44904	5.06e-08	2.53e-06	ANKEF1			ENSCAFG00000032313	979.398	-3.40585	0.406216	-8.38431	5.1e-17	3.46e-15	FGL1			ENSCAFG00000031916	4.76763	-3.30465	0.583537	-5.66313	1.49e-08	1.88e-07	OTOS
ENSCAFG00000012966	11.7592	-2.05675	0.430404	-4.77865	1.76e-06	4.37e-05	STPG1			ENSCAFG00000001813	30.6127	-3.39976	0.542087	-6.27162	3.57e-10	8.24e-09	RFX4			ENSCAFG00000011602	2.27009	-3.30415	0.67509	-4.89438	9.86e-07	8.57e-06	AMELX
ENSCAFG00000012236	1540.49	-2.05306	0.278145	-7.38125	1.57e-13	6.46e-11	MLPH			ENSCAFG00000005320	98.1042	-3.39384	0.356958	-9.50769	1.95e-21	2.76e-19	CFAP57			ENSCAFG00000014661	503.336	-3.29216	0.64833	-5.07791	3.82e-07	3.64e-06	WNT4
ENSCAFG00000005892	23.1385	-2.05014	0.59841	-3.42598	0.000612586	0.00479568	ANHX			ENSCAFG00000018782	1549.9	-3.38559	0.355507	-9.52329	1.68e-21	2.44e-19	PRLR			ENSCAFG00000023461	3.49539	-3.27858	0.892539	-3.67332	0.000239424	0.00115349	LRCOL1
ENSCAFG00000032700	766.709	-2.04791	0.397179	-5.15615	2.52e-07	9.17e-06	ST8SIA6			ENSCAFG00000011266	20.1458	-3.37903	0.523717	-6.452	1.1e-10	2.77e-09	TDRD1			ENSCAFG00000017401	552.807	-3.26927	0.417671	-7.82738	4.98e-15	1.84e-13	POF1B
ENSCAFG00000018989	99.6144	-2.04781	0.522894	-3.9163	8.99e-05	0.0010416	BSND			ENSCAFG00000018785	19.3464	-3.36867	0.668576	-5.03857	4.69e-07	5.61e-06	ARHGAP36			ENSCAFG00000004935	107.269	-3.25772	0.450059	-7.23843	4.54e-13	1.21e-11	PCDH20
ENSCAFG00000014215	356.478	-2.04227	0.302331	-6.75508	1.43e-11	3.19e-09	C5H11orf53			ENSCAFG00000012865	866.89	-3.36537	0.55048	-6.11351	9.75e-10	2.05e-08	MUC4			ENSCAFG00000015587	154.45	-3.25307	0.29801	-10.916	9.67e-28	2.21e-25	KLHDC7A
ENSCAFG00000022817	1.22946	-2.04186	0.672509	-3.03619	0.00239589	0.0138136	cfa-mir-146b			ENSCAFG00000001575	8.68472	-3.35856	0.936087	-3.58787	0.000333389	0.00185303	APOBEC2			ENSCAFG00000005662	44.43	-3.24963	0.464934	-6.98945	2.76e-12	6.53e-11	SNAP25
ENSCAFG00000007663	425.852	-2.03341	0.330844	-6.14615	7.94e-10	8.68e-08	GLYAT			ENSCAFG00000001705	97.6586	-3.3574	0.669309	-5.01622	5.27e-07	6.21e-06	MB			ENSCAFG00000005976	51.1791	-3.2044	0.852268	-3.75985	0.000170012	0.000850292	NTS
ENSCAFG00000012228	229.633	-2.03265	0.446073	-4.55676	5.19e-06	0.000105867	S100B			ENSCAFG00000007236	2.42261	-3.34419	0.867097	-3.85677	0.000114897	0.00074024	TRIML2			ENSCAFG00000000658	2157.94	-3.19874	0.306594	-10.4331	1.75e-25	2.79e-23	SLC44A4
ENSCAFG00000005578	1134.76	-2.02653	0.230461	-8.7934	1.45e-18	2.99e-15	TBC1D16			ENSCAFG00000012874	974.637	-3.33636	0.292626	-11.4015	4.11e-30	2.46e-27	PDE6H			ENSCAFG00000015860	14191.6	-3.1983	0.619066	-5.16634	2.39e-07	2.38e-06	SCGB1A1
ENSCAFG00000019018	318.878	-2.0164	0.454044	-4.44098	8.96e-06	0.000163383	PLIN5			ENSCAFG00000009199	787.492	-3.33464	0.396575	-8.40861	4.15e-17	2.87e-15	ENDOU			ENSCAFG00000031237	94.7717	-3.1969	0.504811	-6.33287	2.41e-10	4.11e-09	CXXC4
ENSCAFG00000011613	6.12805	-2.01536	0.654176	-3.08076	0.00206476	0.0122891	CMTM5			ENSCAFG00000010752	169.53	-3.3171	0.291048	-11.3971	4.32e-30	2.51e-27	C25H2orf72			ENSCAFG00000001087	2.06841	-3.18319	1.18824	-2.67892	0.00738603	0.0222353	GSDMC
ENSCAFG00000004588	21.3073	-2.01507	0.584311	-3.44863	0.000563431	0.00447134	TRH			ENSCAFG00000010731	3.05451	-3.29928	0.965916	-3.4157	0.000636185	0.00324184	USH2A			ENSCAFG00000019749	117.673	-3.17861	0.553252	-5.74533	9.17e-09	1.21e-07	CANF2
ENSCAFG00000011627	2.76262	-2.01101	0.539066	-3.73054	0.000191068	0.0018816	FRMPD4			ENSCAFG00000008973	3.43068	-3.29798	1.27726	-2.58208	0.00982078	0.0324626	ANXA10			ENSCAFG00000014889	12676.4	-3.17436	0.308616	-10.2858	8.16e-25	1.18e-22	AZGP1
ENSCAFG00000017675	1768.9	-2.00592	0.392743	-5.10747	3.27e-07	1.14e-05	SERPINA3			ENSCAFG00000007663	369.602	-3.2925	0.335401	-9.81662	9.55e-23	1.62e-20	GLYAT			ENSCAFG00000003461	16.3511	-3.15929	0.734881	-4.29905	1.72e-05	0.000110635	ANKRD53
ENSCAFG00000025649	27.9165	-2.00444	0.364682	-5.4964	3.88e-08	2e-06	cfa-mir-145			ENSCAFG00000016656	53.691	-3.28318	0.316547	-10.3719	3.33e-25	7.95e-23	AR			ENSCAFG00000020436	30.5909	-3.14618	0.666509	-4.72038	2.35e-06	1.88e-05	CDH8
ENSCAFG00000012650	4.84519	-2.00331	0.623699	-3.21199	0.0013182	0.00871164	TTC36			ENSCAFG00000014924	704.931	-3.2827	0.582267	-5.63779	1.72e-08	2.83e-07	MYOC			ENSCAFG00000014292	45.1504	-3.13248	0.449752	-6.96491	3.29e-12	7.68e-11	CDKL1
ENSCAFG00000013625	2.50194	-2.00237	0.583936	-3.4291	0.000605585	0.00475478	KNG1			ENSCAFG00000005689	96.3885	-3.28046	0.441385	-7.4322	1.07e-13	4.24e-12	NPTX1			ENSCAFG00000008791	78.761	-3.11314	0.469074	-6.63678	3.21e-11	6.34e-10	NPY1R
ENSCAFG00000022942	3.49573	-1.97909	0.55553	-3.56253	0.000367299	0.00317387	cfa-let-7a-1			ENSCAFG00000007949	77.783	-3.27524	0.542131	-6.04142	1.53e-09	3.08e-08	LGI1			ENSCAFG00000011978	304.703	-3.10175	0.305986	-10.1369	3.79e-24	4.89e-22	POU2F3
ENSCAFG00000028751	38.7304	-1.97789	0.390506	-5.06495	4.09e-07	1.36e-05	C28H10orf71			ENSCAFG00000016480	25.3312	-3.27056	0.511054	-6.39964	1.56e-10	3.85e-09	LGI2			ENSCAFG00000009091	4.34648	-3.09766	0.975594	-3.17515	0.00149757	0.00568309	TPH1
ENSCAFG00000005925	1472.7	-1.96954	0.433943	-4.5387	5.66e-06	0.000113094	VIT			ENSCAFG00000025291	92.9807	-3.26703	0.561718	-5.81615	6.02e-09	1.1e-07	SLC22A10			ENSCAFG00000032700	688.994	-3.0662	0.371114	-8.26216	1.43e-16	6.61e-15	ST8SIA6
ENSCAFG00000019509	108.495	-1.96472	0.297149	-6.6119	3.79e-11	7e-09	LRRC26			ENSCAFG00000024982	156.654	-3.2594	0.607179	-5.36811	7.96e-08	1.11e-06	C4BPA			ENSCAFG00000012135	1064.19	-3.04156	0.259369	-11.7268	9.3e-32	3.75e-29	CD164L2
ENSCAFG00000009327	12.0996	-1.96256	0.464247	-4.22741	2.36e-05	0.000359385	ADGRG7			ENSCAFG00000024991	27.3609	-3.24833	0.582356	-5.57791	2.43e-08	3.88e-07	GRID2			ENSCAFG00000016528	65.3775	-3.03894	0.574224	-5.29225	1.21e-07	1.28e-06	NTRK1
ENSCAFG00000005255	54.8233	-1.95112	0.523827	-3.72474	0.000195517	0.00191661	VIPR2			ENSCAFG00000010665	375.082	-3.22523	0.3491	-9.23871	2.49e-20	2.98e-18	SLC16A14			ENSCAFG00000004588	19.1395	-3.03507	0.676196	-4.48845	7.17e-06	5.09e-05	TRH
ENSCAFG00000009316	74.7162	-1.94603	0.520612	-3.73796	0.000185517	0.00184133	CES5A			ENSCAFG00000005063	257.12	-3.21748	0.51054	-6.30211	2.94e-10	6.87e-09	QRICH2			ENSCAFG00000008463	5.31704	-3.03439	0.848988	-3.57413	0.000351395	0.00161206	PMP2
ENSCAFG00000018624	29.8804	-1.94458	0.493007	-3.94434	8e-05	0.000946355	OMG			ENSCAFG00000003786	136.661	-3.21738	0.483576	-6.65332	2.87e-11	7.87e-10	LAMB4			ENSCAFG00000014838	54.8913	-3.03246	0.585526	-5.17903	2.23e-07	2.23e-06	GRIA4
ENSCAFG00000009034	20.8931	-1.94384	0.442077	-4.39707	1.1e-05	0.00019293	SLC12A3			ENSCAFG00000009393	537.891	-3.20461	0.481245	-6.659	2.76e-11	7.6e-10	SYT13			ENSCAFG00000013126	2.95304	-3.031	0.694496	-4.36432	1.28e-05	8.48e-05	FOXI2
ENSCAFG00000005466	1869.45	-1.93464	0.433791	-4.45985	8.2e-06	0.000152098	KYNU			ENSCAFG00000013222	7.62831	-3.20427	0.584645	-5.48071	4.24e-08	6.36e-07	MYT1			ENSCAFG00000018508	18.7493	-3.02126	0.657315	-4.59637	4.3e-06	3.22e-05	HCN1
ENSCAFG00000014465	3.77225	-1.93428	0.573598	-3.37218	0.000745747	0.00558307	KCNK4			ENSCAFG00000000025	6.54102	-3.20168	0.777547	-4.11766	3.83e-05	0.000286402	DIPK1C			ENSCAFG00000023645	836.386	-3.01642	0.265445	-11.3636	6.35e-30	1.98e-27	REEP6
ENSCAFG00000012777	1.63871	-1.93037	0.645056	-2.99257	0.00276643	0.0154399	BIRC7			ENSCAFG00000010475	20.7418	-3.19362	0.658212	-4.85196	1.22e-06	1.31e-05	SYT10			ENSCAFG00000008130	2.38359	-3.01572	1.17749	-2.56115	0.0104325	0.0296862	REG3A
ENSCAFG00000000404	37.4954	-1.92619	0.574312	-3.35392	0.000796762	0.00587869	IYD			ENSCAFG00000005578	969.734	-3.17752	0.28701	-11.0711	1.73e-28	7.16e-26	TBC1D16			ENSCAFG00000029530	11.4134	-3.00103	0.824947	-3.63785	0.000274922	0.00130022	LRRC7
ENSCAFG00000013743	1158.83	-1.92561	0.27233	-7.07086	1.54e-12	4.78e-10	FOXA1			ENSCAFG00000013488	2.77748	-3.17185	0.756902	-4.19057	2.78e-05	0.000214988	TMEM52B			ENSCAFG00000005049	818.892	-2.99634	0.387526	-7.73196	1.06e-14	3.74e-13	CYP2S1
ENSCAFG00000013021	5.11807	-1.91778	0.603605	-3.17721	0.00148701	0.00953915	SMCO1			ENSCAFG00000002064	2.66457	-3.15783	1.03392	-3.05423	0.00225641	0.00952771	SLC5A7			ENSCAFG00000000419	5211.94	-2.98995	0.389574	-7.67492	1.66e-14	5.63e-13	AKAP12
ENSCAFG00000000903	1031.46	-1.91672	0.468954	-4.08722	4.37e-05	0.00057937	COL11A2			ENSCAFG00000000675	36.2805	-3.15711	0.560818	-5.62947	1.81e-08	2.96e-07	DCSTAMP			ENSCAFG00000015778	145.641	-2.98202	0.393489	-7.57839	3.5e-14	1.12e-12	HSH2D
ENSCAFG00000002011	4201.35	-1.91527	0.375778	-5.0968	3.45e-07	1.19e-05	HEPACAM2			ENSCAFG00000023079	296.864	-3.145	0.299494	-10.5011	8.54e-26	2.35e-23	AFF3			ENSCAFG00000005019	6215.56	-2.9783	0.216129	-13.7802	3.36e-43	3.1e-40	GATA3
ENSCAFG00000031038	88.7846	-1.90895	0.41075	-4.64747	3.36e-06	7.34e-05	METTL7B			ENSCAFG00000023658	2287.4	-3.14198	0.330287	-9.51286	1.85e-21	2.66e-19	ACSM5			ENSCAFG00000012709	54.3682	-2.97686	0.392443	-7.58544	3.31e-14	1.07e-12	GATA5
ENSCAFG00000013945	29.9313	-1.90603	0.448881	-4.24618	2.17e-05	0.000336041	C1QL1			ENSCAFG00000020417	4103.82	-3.13563	0.401723	-7.80545	5.93e-15	2.85e-13	CTH			ENSCAFG00000013175	554.123	-2.97613	0.391606	-7.5998	2.97e-14	9.66e-13	GAL3ST2
ENSCAFG00000004506	441.432	-1.90184	0.288734	-6.58684	4.49e-11	8.02e-09	SSPO			ENSCAFG00000000257	711.582	-3.11564	0.465264	-6.69649	2.13e-11	5.98e-10	IL20RA			ENSCAFG00000011158	144.546	-2.97242	0.316323	-9.39678	5.63e-21	5.03e-19	CFAP46
ENSCAFG00000019151	26.1901	-1.89335	0.5528	-3.42503	0.000614738	0.0048055	FATE1			ENSCAFG00000015883	3.06446	-3.1156	0.855963	-3.63988	0.000272769	0.00156131	NRG3			ENSCAFG00000025299	60.4287	-2.97176	0.360353	-8.2468	1.63e-16	7.43e-15	AOX2
ENSCAFG00000013262	29.1193	-1.88744	0.466876	-4.04271	5.28e-05	0.000678084	SMPX			ENSCAFG00000010191	40.3552	-3.11174	0.524707	-5.93044	3.02e-09	5.79e-08	SLC26A9			ENSCAFG00000005246	130.848	-2.96297	0.746732	-3.96791	7.25e-05	0.000400958	CCK
ENSCAFG00000000220	133.868	-1.88558	0.374464	-5.03541	4.77e-07	1.53e-05	KCNN2			ENSCAFG00000031234	353.996	-3.10419	0.383075	-8.10336	5.35e-16	3.05e-14	KY			ENSCAFG00000002403	161.979	-2.95943	0.370876	-7.97958	1.47e-15	5.87e-14	CCDC180
ENSCAFG00000023040	3.30181	-1.8753	0.461517	-4.06334	4.84e-05	0.000626841	C26H5orf52			ENSCAFG00000017672	1.86979	-3.1035	0.638502	-4.8606	1.17e-06	1.27e-05	SLC14A2			ENSCAFG00000000170	3.88953	-2.93069	0.658718	-4.44908	8.62e-06	6e-05	MC2R
ENSCAFG00000020417	3612.89	-1.87477	0.413417	-4.53481	5.77e-06	0.000114877	CTH			ENSCAFG00000011832	2.20005	-3.10319	0.664141	-4.67249	2.98e-06	2.93e-05	GLRA2			ENSCAFG00000006212	1010.8	-2.92479	0.33113	-8.83274	1.02e-18	6.49e-17	SEMA3A
ENSCAFG00000017023	463.314	-1.86866	0.428292	-4.36306	1.28e-05	0.000217597	GJB1			ENSCAFG00000015652	92.1868	-3.09949	0.545869	-5.67809	1.36e-08	2.3e-07	ERAS			ENSCAFG00000030173	5.86977	-2.91802	0.47115	-6.19339	5.89e-10	9.34e-09	SPATA4
ENSCAFG00000008768	54.7108	-1.86574	0.54386	-3.43055	0.000602359	0.00473465	GRIK1			ENSCAFG00000012245	18.787	-3.09745	0.578425	-5.35498	8.56e-08	1.19e-06	EDN3			ENSCAFG00000030208	58.386	-2.89499	0.596227	-4.85551	1.2e-06	1.02e-05	GAL3ST1
ENSCAFG00000008210	373.755	-1.85877	0.410501	-4.52805	5.95e-06	0.000117995	GREM1			ENSCAFG00000008421	22.3029	-3.08591	0.50398	-6.12307	9.18e-10	1.95e-08	ASB5			ENSCAFG00000008079	7.64814	-2.89189	0.622871	-4.64283	3.44e-06	2.64e-05	CTNNA2
ENSCAFG00000004639	51.0771	-1.85572	0.510639	-3.63411	0.000278946	0.00255197	SUSD5			ENSCAFG00000016840	260.795	-3.08131	0.386292	-7.97664	1.5e-15	8e-14	HEATR4			ENSCAFG00000018092	110.406	-2.88919	0.438909	-6.58267	4.62e-11	8.88e-10	TMC5
ENSCAFG00000013417	20.1741	-1.85523	0.39589	-4.68622	2.78e-06	6.34e-05	STYK1			ENSCAFG00000016261	57.0418	-3.07022	0.666044	-4.60964	4.03e-06	3.84e-05	CSF3			ENSCAFG00000010435	62.9821	-2.88089	0.526323	-5.47362	4.41e-08	5.09e-07	OCSTAMP
ENSCAFG00000031246	74.0188	-1.85522	0.732387	-2.53311	0.0113055	0.0453556	UGT1A6			ENSCAFG00000028718	2.86225	-3.06816	0.644158	-4.76306	1.91e-06	1.96e-05	SPATA3			ENSCAFG00000000148	779.497	-2.87652	0.342058	-8.40947	4.12e-17	2.06e-15	RDH16
ENSCAFG00000011070	349.382	-1.85119	0.308934	-5.99219	2.07e-09	1.84e-07	ARSG			ENSCAFG00000007437	4.22737	-3.06679	1.10813	-2.76754	0.00564815	0.0205014	SMYD1			ENSCAFG00000017568	15.9617	-2.87594	0.626378	-4.59139	4.4e-06	3.28e-05	NOX1
ENSCAFG00000000170	4.37222	-1.84724	0.584525	-3.16025	0.00157636	0.00997169	MC2R			ENSCAFG00000012832	5.71206	-3.06622	0.692157	-4.42995	9.43e-06	8.23e-05	RHCE			ENSCAFG00000010665	386.679	-2.87299	0.342346	-8.39205	4.78e-17	2.37e-15	SLC16A14
ENSCAFG00000006748	4.68298	-1.84659	0.362259	-5.09744	3.44e-07	1.19e-05	PDYN			ENSCAFG00000006708	3.73861	-3.06068	0.751152	-4.07465	4.61e-05	0.000335887	SNTG1			ENSCAFG00000016261	57.1634	-2.87152	0.628046	-4.57214	4.83e-06	3.57e-05	CSF3
ENSCAFG00000017395	641.221	-1.84533	0.240932	-7.65913	1.87e-14	1.18e-11	CREB3L4			ENSCAFG00000014838	54.2131	-3.05833	0.57933	-5.27907	1.3e-07	1.75e-06	GRIA4			ENSCAFG00000010194	1.56191	-2.86615	0.688564	-4.1625	3.15e-05	0.000190924	ABCC12
ENSCAFG00000004363	23.4182	-1.83925	0.492812	-3.73215	0.000189855	0.0018731	FOXA3			ENSCAFG00000016174	160.4	-3.05475	0.576812	-5.29593	1.18e-07	1.61e-06	SLC1A6			ENSCAFG00000006904	512.948	-2.86586	0.447408	-6.40546	1.5e-10	2.65e-09	SLC52A3
ENSCAFG00000009059	3939.75	-1.83906	0.414269	-4.43928	9.03e-06	0.000164256	COL2A1			ENSCAFG00000006942	465.281	-3.05105	0.393017	-7.76315	8.28e-15	3.92e-13	SLC5A8			ENSCAFG00000009199	810.824	-2.86163	0.434326	-6.58866	4.44e-11	8.57e-10	ENDOU
ENSCAFG00000023105	429.869	-1.83651	0.534128	-3.43833	0.000585314	0.00461762	CRISP2			ENSCAFG00000019977	636.384	-3.05068	0.503916	-6.05396	1.41e-09	2.86e-08	HSD17B2			ENSCAFG00000017023	409.45	-2.84287	0.416171	-6.831	8.43e-12	1.85e-10	GJB1
ENSCAFG00000018366	1.05704	-1.82636	0.724724	-2.52008	0.011733	0.0466249	KIAA1210			ENSCAFG00000012942	15.3155	-3.04665	0.429795	-7.08861	1.35e-12	4.54e-11	SRMS			ENSCAFG00000008779	79.6359	-2.83858	0.464165	-6.11547	9.63e-10	1.47e-08	ABCC8
ENSCAFG00000010991	2675.06	-1.82273	0.371543	-4.90585	9.3e-07	2.61e-05	ACACB			ENSCAFG00000006129	584.042	-3.04635	0.471711	-6.45809	1.06e-10	2.68e-09	EPYC			ENSCAFG00000025168	13.204	-2.83236	0.423361	-6.69018	2.23e-11	4.53e-10	FAM110C
ENSCAFG00000019616	6.61166	-1.80573	0.704796	-2.56206	0.0104055	0.0426499	MSLNL			ENSCAFG00000002586	5.43079	-3.04437	0.610267	-4.98859	6.08e-07	7.08e-06	PLPPR1			ENSCAFG00000001571	6.65881	-2.82467	0.647161	-4.36471	1.27e-05	8.47e-05	LRFN2
ENSCAFG00000003133	1046.56	-1.80568	0.294535	-6.13061	8.75e-10	9.42e-08	PDE1C			ENSCAFG00000007858	36.511	-3.04083	0.443271	-6.85999	6.89e-12	2.07e-10	HAND2			ENSCAFG00000013627	17.6309	-2.81644	0.665126	-4.23445	2.29e-05	0.000143437	HHIPL2
ENSCAFG00000023645	970.312	-1.80321	0.241983	-7.45182	9.21e-14	4.29e-11	REEP6			ENSCAFG00000013305	278.173	-3.0122	0.323698	-9.3056	1.33e-20	1.64e-18	DNAJC12			ENSCAFG00000009034	18.4876	-2.81616	0.435191	-6.47108	9.73e-11	1.78e-09	SLC12A3
ENSCAFG00000013179	2.10781	-1.80263	0.655275	-2.75095	0.00594232	0.0280411	OPRL1			ENSCAFG00000002520	2.23455	-3.00988	0.680516	-4.42294	9.74e-06	8.48e-05	NLRP13			ENSCAFG00000017061	2.27632	-2.81037	0.971571	-2.8926	0.00382066	0.0127285	ODF4
ENSCAFG00000001547	71.7585	-1.80004	0.476257	-3.77956	0.000157108	0.00162017	GLP1R			ENSCAFG00000008079	7.54643	-3.00586	0.591316	-5.08334	3.71e-07	4.53e-06	CTNNA2			ENSCAFG00000013966	47.9301	-2.80552	0.424896	-6.60283	4.03e-11	7.85e-10	CPS1
ENSCAFG00000001757	50.9308	-1.79708	0.356784	-5.03688	4.73e-07	1.52e-05	GPR37			ENSCAFG00000018125	4.39222	-3.00001	0.855028	-3.50867	0.000450346	0.00240905	AQP4			ENSCAFG00000020417	3276.12	-2.79791	0.386637	-7.23653	4.6e-13	1.23e-11	CTH
ENSCAFG00000006986	906.163	-1.79437	0.273422	-6.56265	5.29e-11	9.13e-09	GAPDHS			ENSCAFG00000016368	973.194	-2.99796	0.641978	-4.66988	3.01e-06	2.96e-05	PNMT			ENSCAFG00000016143	47.8671	-2.79043	0.566599	-4.92487	8.44e-07	7.44e-06	SLC25A18
ENSCAFG00000019749	136.13	-1.78948	0.511579	-3.49795	0.000468843	0.00384904	CANF2			ENSCAFG00000012564	84.3239	-2.98834	0.408662	-7.31249	2.62e-13	9.67e-12	PIK3C2G			ENSCAFG00000008575	543.89	-2.77537	0.477531	-5.81192	6.18e-09	8.33e-08	CUX2
ENSCAFG00000012128	2321.95	-1.78581	0.51106	-3.49432	0.000475273	0.00388545	LRP2			ENSCAFG00000007432	1103.12	-2.98687	0.384385	-7.77052	7.82e-15	3.71e-13	ATP12A			ENSCAFG00000011964	422.346	-2.76697	0.224029	-12.3509	4.81e-35	2.43e-32	GCNT7
ENSCAFG00000004532	7.38361	-1.78552	0.612311	-2.91604	0.00354501	0.0187113	DNAI2			ENSCAFG00000017061	1.57694	-2.97411	0.926165	-3.21121	0.00132175	0.00606152	ODF4			ENSCAFG00000019151	22.9244	-2.74987	0.579291	-4.74695	2.07e-06	1.67e-05	FATE1
ENSCAFG00000032702	1.30308	-1.78078	0.704823	-2.52657	0.0115183	0.0460023	CMTM1			ENSCAFG00000016922	103.897	-2.97334	0.369746	-8.04157	8.87e-16	4.85e-14	PHOSPHO1			ENSCAFG00000025702	1.8625	-2.74919	0.668276	-4.11386	3.89e-05	0.000229839	cfa-mir-141
ENSCAFG00000030337	389.064	-1.78037	0.357613	-4.97848	6.41e-07	1.93e-05	MYH2			ENSCAFG00000019783	5.26369	-2.97316	0.804954	-3.69358	0.000221122	0.00130244	DBH			ENSCAFG00000023079	303.872	-2.74547	0.337541	-8.13372	4.16e-16	1.78e-14	AFF3
ENSCAFG00000015205	1126.22	-1.7771	0.492178	-3.61068	0.000305391	0.00274216	SAA1			ENSCAFG00000002041	16.2869	-2.94437	0.460892	-6.38842	1.68e-10	4.13e-09	SULT1C2			ENSCAFG00000020090	558.912	-2.74426	0.272959	-10.0538	8.84e-24	1.1e-21	LDHD
ENSCAFG00000032545	1103.96	-1.76752	0.498005	-3.5492	0.000386406	0.00329606	PROKR2			ENSCAFG00000016165	1725.15	-2.93856	0.479067	-6.13391	8.57e-10	1.83e-08	GPX2			ENSCAFG00000019958	246.642	-2.74121	0.564299	-4.85772	1.19e-06	1.01e-05	NTNG1
ENSCAFG00000010941	37.4855	-1.7648	0.410492	-4.29923	1.71e-05	0.000276233	SLC24A4			ENSCAFG00000009511	104.474	-2.93609	0.53409	-5.49737	3.85e-08	5.85e-07	HSD17B13			ENSCAFG00000010766	28.0858	-2.73412	0.612625	-4.46295	8.08e-06	5.66e-05	TESMIN
ENSCAFG00000012013	11982.2	-1.7602	0.355458	-4.95193	7.35e-07	2.17e-05	ANPEP			ENSCAFG00000001103	11.1863	-2.9337	0.590094	-4.97158	6.64e-07	7.66e-06	TRPC7			ENSCAFG00000007538	8.06044	-2.73287	0.557431	-4.90261	9.46e-07	8.25e-06	NME9
ENSCAFG00000005257	261.757	-1.75915	0.302308	-5.81907	5.92e-09	4.29e-07	VIPR1			ENSCAFG00000009386	17.3666	-2.92721	0.651911	-4.49019	7.12e-06	6.37e-05	HPSE2			ENSCAFG00000013427	5.42958	-2.72806	0.649249	-4.20187	2.65e-05	0.000163106	CALY
ENSCAFG00000002080	210.115	-1.75905	0.283464	-6.20556	5.45e-10	6.28e-08	ST6GAL2			ENSCAFG00000013989	4.36176	-2.92528	0.609102	-4.80261	1.57e-06	1.64e-05	TEX12			ENSCAFG00000031946	156.252	-2.72702	0.479257	-5.69011	1.27e-08	1.63e-07	CLDN2
ENSCAFG00000010002	148.841	-1.75606	0.287648	-6.10489	1.03e-09	1.05e-07	ROPN1L			ENSCAFG00000005036	27.1625	-2.88449	0.639359	-4.51154	6.44e-06	5.82e-05	DPP6			ENSCAFG00000019230	148.071	-2.72577	0.280393	-9.72123	2.45e-22	2.56e-20	ATP2B3
ENSCAFG00000010197	17.6445	-1.75265	0.483999	-3.62119	0.000293247	0.00265023	TRPM5			ENSCAFG00000016466	248.097	-2.87636	0.470913	-6.10805	1.01e-09	2.1e-08	ALDH1A2			ENSCAFG00000028751	43.5942	-2.72177	0.477705	-5.69758	1.22e-08	1.56e-07	C28H10orf71
ENSCAFG00000027901	4.15872	-1.75235	0.562265	-3.11659	0.00182954	0.0111835	SCARNA13			ENSCAFG00000017706	207.934	-2.87533	0.333846	-8.61275	7.13e-18	5.64e-16	OTOA			ENSCAFG00000025133	459.483	-2.71782	0.323493	-8.4015	4.41e-17	2.2e-15	FADS6
ENSCAFG00000001486	8.36928	-1.7521	0.482108	-3.63425	0.00027879	0.00255197	CPA5			ENSCAFG00000008650	83.4239	-2.87116	0.565159	-5.08028	3.77e-07	4.6e-06	TLDC2			ENSCAFG00000024533	126.048	-2.71418	0.515333	-5.26684	1.39e-07	1.45e-06	LPO
ENSCAFG00000008730	46.6868	-1.74921	0.357049	-4.89908	9.63e-07	2.69e-05	KCNJ11			ENSCAFG00000006986	790.439	-2.8709	0.28027	-10.2433	1.27e-24	2.84e-22	GAPDHS			ENSCAFG00000019701	35.7909	-2.71299	0.443396	-6.11867	9.44e-10	1.45e-08	CCDC187
ENSCAFG00000023251	11.7498	-1.74851	0.394388	-4.43348	9.27e-06	0.000167739	NMS			ENSCAFG00000009269	5.96358	-2.85573	0.566135	-5.04426	4.55e-07	5.47e-06	ACVR1C			ENSCAFG00000016656	55.5718	-2.70705	0.357347	-7.57541	3.58e-14	1.14e-12	AR
ENSCAFG00000032472	69.7706	-1.74385	0.38424	-4.53843	5.67e-06	0.00011313	MESP2			ENSCAFG00000011602	2.49978	-2.85439	0.649055	-4.39776	1.09e-05	9.38e-05	AMELX			ENSCAFG00000009243	185.045	-2.70447	0.626357	-4.31778	1.58e-05	0.000102667	SLC38A4
ENSCAFG00000005013	2.41142	-1.74305	0.618754	-2.81703	0.00484694	0.0239429	SLC22A13			ENSCAFG00000004588	18.912	-2.85382	0.602534	-4.73636	2.18e-06	2.2e-05	TRH			ENSCAFG00000009482	2215.4	-2.70411	0.260402	-10.3844	2.92e-25	4.53e-23	CPQ
ENSCAFG00000011532	674.624	-1.74294	0.370497	-4.70433	2.55e-06	5.94e-05	EGF			ENSCAFG00000011975	3551.37	-2.84131	0.349557	-8.12833	4.35e-16	2.5e-14	PIR			ENSCAFG00000011839	183.316	-2.69831	0.43687	-6.17646	6.56e-10	1.03e-08	CYP24A1
ENSCAFG00000005902	54.5884	-1.7412	0.476786	-3.65196	0.000260251	0.00242534	NALCN			ENSCAFG00000025465	2073.31	-2.83515	0.284054	-9.98101	1.85e-23	3.49e-21	TRPV6			ENSCAFG00000015467	448.295	-2.69132	0.30929	-8.70162	3.27e-18	1.93e-16	CHRM1
ENSCAFG00000023437	4885.43	-1.73934	0.285887	-6.08401	1.17e-09	1.16e-07	SEC14L4			ENSCAFG00000013101	410.967	-2.83502	0.390462	-7.26067	3.85e-13	1.39e-11	MAP7D2			ENSCAFG00000012013	10363.9	-2.69129	0.421845	-6.37981	1.77e-10	3.08e-09	ANPEP
ENSCAFG00000018179	17.6432	-1.73848	0.48794	-3.5629	0.000366782	0.00317387	DCX			ENSCAFG00000031321	18.3885	-2.82456	0.498561	-5.66541	1.47e-08	2.46e-07	WNT6			ENSCAFG00000013078	11045.1	-2.69022	0.351805	-7.64691	2.06e-14	6.86e-13	CST6
ENSCAFG00000000682	21.9694	-1.73829	0.69238	-2.5106	0.0120527	0.0476304	ABRA			ENSCAFG00000009051	2063.43	-2.81929	0.35026	-8.04914	8.34e-16	4.58e-14	SLC26A7			ENSCAFG00000011266	21.8854	-2.68461	0.551882	-4.86446	1.15e-06	9.84e-06	TDRD1
ENSCAFG00000017807	1974.26	-1.73546	0.41198	-4.21249	2.53e-05	0.000378566	CRYM			ENSCAFG00000015467	435.561	-2.81863	0.322411	-8.74234	2.28e-18	1.97e-16	CHRM1			ENSCAFG00000020400	18.8151	-2.68346	0.618603	-4.33793	1.44e-05	9.47e-05	SLC44A5
ENSCAFG00000018152	82.9598	-1.73265	0.30436	-5.69278	1.25e-08	7.99e-07	TMEM266			ENSCAFG00000010325	1.96888	-2.81845	0.705569	-3.99457	6.48e-05	0.000450642	CBLIF			ENSCAFG00000015859	76.895	-2.68306	0.43241	-6.20491	5.47e-10	8.73e-09	JAKMIP1
ENSCAFG00000020960	1.74745	-1.72905	0.576172	-3.00093	0.0026916	0.0151236	SNORA71			ENSCAFG00000010152	44.0514	-2.80393	0.360285	-7.78253	7.11e-15	3.39e-13	ANO3			ENSCAFG00000029000	3.95371	-2.67412	0.765581	-3.49292	0.000477762	0.00211227	SERPINA5
ENSCAFG00000009199	918.092	-1.71967	0.393604	-4.36904	1.25e-05	0.000213158	ENDOU			ENSCAFG00000017741	64.3802	-2.80123	0.550847	-5.0853	3.67e-07	4.49e-06	VWA3A			ENSCAFG00000031670	52.0773	-2.66746	0.423438	-6.29954	2.99e-10	5e-09	SMIM31
ENSCAFG00000016843	300.958	-1.71526	0.20595	-8.32851	8.19e-17	1.03e-13	HOXB2			ENSCAFG00000007944	1.30608	-2.798	0.720353	-3.8842	0.000102666	0.000673134	PAQR9			ENSCAFG00000004848	409.794	-2.66063	0.256627	-10.3677	3.48e-25	5.32e-23	KCTD14
ENSCAFG00000013473	22.1059	-1.71481	0.523238	-3.27731	0.00104802	0.00728342	FRMD5			ENSCAFG00000007324	4.51756	-2.79452	0.844517	-3.30901	0.000936262	0.00452432	ASCL1			ENSCAFG00000003214	23.983	-2.65533	0.329064	-8.06932	7.07e-16	2.92e-14	SNTG2
ENSCAFG00000015035	20.404	-1.71366	0.334627	-5.12111	3.04e-07	1.07e-05	KIF17			ENSCAFG00000007134	36.0583	-2.79363	0.813189	-3.4354	0.000591669	0.0030473	MYBPC1			ENSCAFG00000010325	2.44823	-2.65095	0.773162	-3.42871	0.000606452	0.00259509	CBLIF
ENSCAFG00000009280	62.8249	-1.71282	0.575709	-2.97514	0.00292853	0.016125	PTPRT			ENSCAFG00000009677	2.66159	-2.78747	0.792682	-3.5165	0.000437269	0.00234552	B3GAT1			ENSCAFG00000000429	345.587	-2.64526	0.237602	-11.1331	8.65e-29	2.18e-26	CCDC170
ENSCAFG00000016139	49.9798	-1.70966	0.348471	-4.90618	9.29e-07	2.61e-05	MOGAT1			ENSCAFG00000007341	1.98418	-2.78217	0.819884	-3.39337	0.000690373	0.00347677	BPIFB6			ENSCAFG00000025628	3.70442	-2.64282	0.628907	-4.20225	2.64e-05	0.000162919	cfa-mir-33b
ENSCAFG00000003891	13560.1	-1.70818	0.353629	-4.83042	1.36e-06	3.54e-05	SLC26A4			ENSCAFG00000018203	87.5332	-2.78172	0.388954	-7.1518	8.56e-13	2.99e-11	SLC6A7			ENSCAFG00000011496	44534.6	-2.6424	0.322471	-8.1942	2.52e-16	1.12e-14	PIGR
ENSCAFG00000002403	182.093	-1.70768	0.349368	-4.8879	1.02e-06	2.82e-05	CCDC180			ENSCAFG00000025299	59.3015	-2.77448	0.321396	-8.63259	6e-18	4.81e-16	AOX2			ENSCAFG00000012857	32.1561	-2.63909	0.363599	-7.25825	3.92e-13	1.06e-11	MMP21
ENSCAFG00000011978	341.704	-1.70558	0.275474	-6.19142	5.96e-10	6.79e-08	POU2F3			ENSCAFG00000025002	8393.62	-2.77197	0.248561	-11.1521	6.99e-29	3.27e-26	DPP4			ENSCAFG00000004384	28782.4	-2.63598	0.286153	-9.21177	3.21e-20	2.54e-18	CTSC
ENSCAFG00000019316	362.703	-1.70517	0.557963	-3.05607	0.00224258	0.0131096	C1QTNF12			ENSCAFG00000020519	2.28684	-2.76415	0.52623	-5.25274	1.5e-07	1.99e-06	MIR378A			ENSCAFG00000002400	30.5229	-2.63463	0.615298	-4.28188	1.85e-05	0.000118528	ALDH1B1
ENSCAFG00000031670	57.7483	-1.70264	0.374671	-4.54436	5.51e-06	0.000110821	SMIM31			ENSCAFG00000011158	139.362	-2.76214	0.30115	-9.17197	4.64e-20	5.17e-18	CFAP46			ENSCAFG00000026317	1.16345	-2.63268	0.979494	-2.68779	0.00719263	0.0217653	U6
ENSCAFG00000009051	2341.33	-1.69879	0.315223	-5.38916	7.08e-08	3.32e-06	SLC26A7			ENSCAFG00000019958	242.825	-2.75413	0.49974	-5.51114	3.57e-08	5.45e-07	NTNG1			ENSCAFG00000018203	92.2906	-2.60025	0.429208	-6.05826	1.38e-09	2.05e-08	SLC6A7
ENSCAFG00000014889	14090.9	-1.69835	0.291327	-5.82972	5.55e-09	4.08e-07	AZGP1			ENSCAFG00000020177	1053.23	-2.74816	0.39722	-6.91847	4.57e-12	1.41e-10	CALB2			ENSCAFG00000000257	730.803	-2.59297	0.506245	-5.12197	3.02e-07	2.95e-06	IL20RA
ENSCAFG00000012098	490.573	-1.69355	0.337112	-5.0237	5.07e-07	1.59e-05	PGBD5			ENSCAFG00000029984	10.0874	-2.74293	0.562246	-4.87852	1.07e-06	1.17e-05	ZFP92			ENSCAFG00000003576	48.0969	-2.5904	0.617427	-4.19547	2.72e-05	0.000167267	SLC13A1
ENSCAFG00000028579	490.729	-1.69335	0.250634	-6.75627	1.42e-11	3.19e-09	RTN4RL1			ENSCAFG00000017652	27.5107	-2.73779	0.352703	-7.76232	8.34e-15	3.94e-13	GRAMD2A			ENSCAFG00000011975	3551.24	-2.57477	0.346704	-7.42643	1.12e-13	3.31e-12	PIR
ENSCAFG00000015770	134.221	-1.67518	0.325604	-5.14483	2.68e-07	9.69e-06	PLD5			ENSCAFG00000000968	85.5269	-2.73678	0.307417	-8.9025	5.46e-19	5.1e-17	FSTL4			ENSCAFG00000010928	3889.5	-2.57161	0.260054	-9.88876	4.66e-23	5.35e-21	ACSL5
ENSCAFG00000020090	644.058	-1.67481	0.198279	-8.44673	3e-17	4.28e-14	LDHD			ENSCAFG00000011672	760.714	-2.72522	0.338001	-8.06274	7.46e-16	4.13e-14	SLC15A2			ENSCAFG00000000024	85.9709	-2.57125	0.408179	-6.29932	2.99e-10	5e-09	CNDP1
ENSCAFG00000006170	82.1215	-1.67247	0.470058	-3.558	0.000373686	0.00321515	SERTM1			ENSCAFG00000031946	148.819	-2.72105	0.452696	-6.01077	1.85e-09	3.68e-08	CLDN2			ENSCAFG00000010655	1.85254	-2.57042	0.759788	-3.38307	0.000716807	0.00299877	ACRV1
ENSCAFG00000005981	3.82208	-1.67009	0.511028	-3.26809	0.00108276	0.00747151	WDR87			ENSCAFG00000014152	34.0516	-2.71619	0.458628	-5.92243	3.17e-09	6.06e-08	BRINP2			ENSCAFG00000009051	2105.72	-2.56866	0.317754	-8.08381	6.28e-16	2.63e-14	SLC26A7
ENSCAFG00000019293	3551.64	-1.66967	0.256156	-6.51817	7.12e-11	1.19e-08	TLE2			ENSCAFG00000012848	7.87704	-2.71239	0.649069	-4.17889	2.93e-05	0.000224843	COL20A1			ENSCAFG00000015006	5.1302	-2.56569	0.505644	-5.07412	3.89e-07	3.7e-06	CFAP65
ENSCAFG00000019028	87.9314	-1.6671	0.543096	-3.06962	0.00214335	0.0126434	CDH12			ENSCAFG00000012135	1061.88	-2.71123	0.265008	-10.2308	1.44e-24	3.17e-22	CD164L2			ENSCAFG00000000561	803.354	-2.56532	0.298607	-8.59095	8.63e-18	4.78e-16	MIOX
ENSCAFG00000016481	5326.62	-1.66378	0.263246	-6.32026	2.61e-10	3.33e-08	STAC2			ENSCAFG00000010306	4.88302	-2.709	0.694877	-3.89853	9.68e-05	0.000637636	TRPM1			ENSCAFG00000008898	63.3206	-2.56032	0.579711	-4.41655	1e-05	6.87e-05	PRKG2
ENSCAFG00000005058	66.9039	-1.66378	0.413909	-4.01967	5.83e-05	0.000733768	SCN1A			ENSCAFG00000014164	5.17884	-2.7041	0.761775	-3.54973	0.000385624	0.00209993	MDGA2			ENSCAFG00000014088	2.88201	-2.56027	0.592783	-4.31907	1.57e-05	0.000102132	TBATA
ENSCAFG00000005297	21.7273	-1.66115	0.438396	-3.78915	0.000151162	0.00157401	ALK			ENSCAFG00000017937	839.37	-2.70366	0.597683	-4.52357	6.08e-06	5.55e-05	CYP1A1			ENSCAFG00000012963	71112.1	-2.54058	0.321092	-7.91232	2.53e-15	9.8e-14	MGP
ENSCAFG00000030013	7.61581	-1.64667	0.521083	-3.16008	0.00157724	0.00997426	RHEX			ENSCAFG00000011978	301.845	-2.69238	0.286026	-9.41304	4.82e-21	6.32e-19	POU2F3			ENSCAFG00000011672	771.856	-2.53949	0.332879	-7.62886	2.37e-14	7.79e-13	SLC15A2
ENSCAFG00000012555	167.533	-1.64482	0.281145	-5.85045	4.9e-09	3.72e-07	SLC12A8			ENSCAFG00000010968	6.76268	-2.68383	0.649711	-4.1308	3.61e-05	0.000272132	HCRTR1			ENSCAFG00000006381	9113.77	-2.53891	0.253463	-10.0169	1.28e-23	1.57e-21	SEMA3C
ENSCAFG00000014832	30.6606	-1.64366	0.401421	-4.0946	4.23e-05	0.00056436	PLCD4			ENSCAFG00000014821	65.554	-2.67591	0.348185	-7.68531	1.53e-14	6.94e-13	RGN			ENSCAFG00000012228	201.833	-2.53683	0.466824	-5.43423	5.5e-08	6.25e-07	S100B
ENSCAFG00000004880	3.37204	-1.64348	0.54566	-3.01192	0.00259602	0.0146868	CFAP221			ENSCAFG00000019749	122.629	-2.66483	0.507754	-5.24828	1.54e-07	2.04e-06	CANF2			ENSCAFG00000008822	1731.54	-2.5365	0.276576	-9.17107	4.68e-20	3.58e-18	CLDN8
ENSCAFG00000030702	43.6786	-1.64311	0.525467	-3.12696	0.00176625	0.0108899	GABRB3			ENSCAFG00000009317	2263.4	-2.66177	0.264646	-10.0578	8.48e-24	1.7e-21	TMEM45A			ENSCAFG00000029280	2.61781	-2.53592	0.809619	-3.13224	0.00173478	0.00646165	TSPAN19
ENSCAFG00000017643	61.5308	-1.64277	0.391096	-4.20042	2.66e-05	0.000394639	ERN2			ENSCAFG00000026317	1.0651	-2.66148	0.932667	-2.85362	0.00432243	0.0164387	U6			ENSCAFG00000007663	380.46	-2.52869	0.327714	-7.71615	1.2e-14	4.19e-13	GLYAT
ENSCAFG00000006129	721.324	-1.64209	0.50377	-3.25959	0.00111571	0.00766437	EPYC			ENSCAFG00000020436	30.6722	-2.66103	0.622685	-4.27347	1.92e-05	0.000155288	CDH8			ENSCAFG00000012896	6.28063	-2.52668	0.8904	-2.83769	0.00454415	0.0147424	CAMP
ENSCAFG00000010968	5.2585	-1.63871	0.651624	-2.5148	0.0119099	0.0471791	HCRTR1			ENSCAFG00000014986	11.4014	-2.65784	0.570227	-4.66103	3.15e-06	3.07e-05	FMO2			ENSCAFG00000018339	609.206	-2.51943	0.251173	-10.0307	1.12e-23	1.38e-21	ADRB2
ENSCAFG00000030173	6.66157	-1.63822	0.383877	-4.26756	1.98e-05	0.000311007	SPATA4			ENSCAFG00000006592	82.0346	-2.65737	0.558488	-4.75816	1.95e-06	2e-05	STK32A			ENSCAFG00000005813	5.998	-2.49936	0.680151	-3.67472	0.00023811	0.00114755	PP2D1
ENSCAFG00000000908	12.7225	-1.63604	0.540826	-3.02507	0.00248573	0.0142092	FAM162B			ENSCAFG00000011584	363.579	-2.64395	0.282808	-9.34891	8.86e-21	1.12e-18	GRAMD1B			ENSCAFG00000017931	990.937	-2.49788	0.264732	-9.43549	3.89e-21	3.58e-19	RNF128
ENSCAFG00000001813	35.5415	-1.63484	0.54714	-2.98798	0.00280829	0.0156134	RFX4			ENSCAFG00000009019	145.328	-2.64306	0.616372	-4.2881	1.8e-05	0.000146203	NEFM			ENSCAFG00000023658	2407.54	-2.49609	0.336991	-7.40698	1.29e-13	3.77e-12	ACSM5
ENSCAFG00000016696	31.4409	-1.63434	0.351435	-4.65048	3.31e-06	7.26e-05	TMED11			ENSCAFG00000003277	0.920222	-2.64285	0.805407	-3.28139	0.00103298	0.00493072	ALLC			ENSCAFG00000007897	228.507	-2.48965	0.328294	-7.58359	3.36e-14	1.08e-12	PLS1
ENSCAFG00000019776	138.556	-1.62086	0.24756	-6.54734	5.86e-11	1e-08	ADAMTS13			ENSCAFG00000010955	1483.85	-2.63966	0.52663	-5.01236	5.38e-07	6.32e-06	PTHLH			ENSCAFG00000019028	79.9882	-2.48822	0.594195	-4.18754	2.82e-05	0.000172691	CDH12
ENSCAFG00000003246	1610.05	-1.61902	0.219345	-7.38118	1.57e-13	6.46e-11	ALAD			ENSCAFG00000016696	28.6093	-2.63252	0.388574	-6.77483	1.25e-11	3.6e-10	TMED11			ENSCAFG00000025392	17.0312	-2.48345	0.321242	-7.73078	1.07e-14	3.76e-13	VXN
ENSCAFG00000016537	296.109	-1.61563	0.502153	-3.2174	0.00129356	0.00860975	KCNIP4			ENSCAFG00000003680	38.9463	-2.63121	0.430785	-6.10795	1.01e-09	2.1e-08	MYLK3			ENSCAFG00000000169	2.13509	-2.47567	0.617236	-4.0109	6.05e-05	0.000341303	MRO
ENSCAFG00000010752	204.75	-1.61309	0.279844	-5.76426	8.2e-09	5.67e-07	C25H2orf72			ENSCAFG00000017401	561.248	-2.62921	0.395669	-6.64496	3.03e-11	8.27e-10	POF1B			ENSCAFG00000013969	143.233	-2.47207	0.267632	-9.23685	2.54e-20	2.06e-18	SYTL5
ENSCAFG00000015467	514.069	-1.60699	0.317234	-5.06563	4.07e-07	1.36e-05	CHRM1			ENSCAFG00000016928	160.732	-2.62669	0.350185	-7.50085	6.34e-14	2.58e-12	ALOX15B			ENSCAFG00000016928	163.704	-2.47162	0.340006	-7.26934	3.61e-13	9.81e-12	ALOX15B
ENSCAFG00000007683	3216.46	-1.60447	0.425451	-3.77123	0.000162443	0.00165921	AADAT			ENSCAFG00000018929	5.43229	-2.62446	0.55042	-4.7681	1.86e-06	1.91e-05	DAB1			ENSCAFG00000010162	345.756	-2.46479	0.314397	-7.83974	4.51e-15	1.68e-13	MUC15
ENSCAFG00000013305	320.304	-1.59995	0.347468	-4.6046	4.13e-06	8.71e-05	DNAJC12			ENSCAFG00000014218	4.82493	-2.62286	1.07705	-2.43522	0.0148829	0.0456313	NCAN			ENSCAFG00000019893	5.45759	-2.46429	0.551351	-4.46954	7.84e-06	5.51e-05	CFAP77
ENSCAFG00000012211	35.281	-1.59636	0.464349	-3.43784	0.000586372	0.00462256	NDST4			ENSCAFG00000000419	5183.95	-2.61863	0.370589	-7.06612	1.59e-12	5.26e-11	AKAP12			ENSCAFG00000004889	176.731	-2.45694	0.377541	-6.50774	7.63e-11	1.42e-09	SCTR
ENSCAFG00000000968	98.0853	-1.59585	0.346511	-4.60548	4.12e-06	8.69e-05	FSTL4			ENSCAFG00000013625	2.00077	-2.61545	0.614282	-4.25774	2.07e-05	0.000165471	KNG1			ENSCAFG00000004714	1202.27	-2.45207	0.241856	-10.1385	3.73e-24	4.86e-22	FAM107B
ENSCAFG00000019851	3477.3	-1.59547	0.319299	-4.99678	5.83e-07	1.79e-05	KIAA1324			ENSCAFG00000011573	3.24255	-2.6143	0.641826	-4.07322	4.64e-05	0.000337809	CRYBB3			ENSCAFG00000006758	3.9575	-2.44014	0.684158	-3.56663	0.0003616	0.0016505	NPHS1
ENSCAFG00000016836	1675.63	-1.59039	0.282842	-5.62291	1.88e-08	1.11e-06	TMEM79			ENSCAFG00000017829	185.934	-2.60908	0.508842	-5.12748	2.94e-07	3.66e-06	CA4			ENSCAFG00000012622	3.2298	-2.44007	0.870274	-2.80379	0.00505056	0.0161523	SLC15A5
ENSCAFG00000016091	2313.34	-1.5876	0.441219	-3.59821	0.00032041	0.00284957	SNCG			ENSCAFG00000023645	844.986	-2.59619	0.240089	-10.8135	2.97e-27	1.07e-24	REEP6			ENSCAFG00000019109	2.67723	-2.42891	0.901971	-2.69289	0.00708362	0.0214706	SHD
ENSCAFG00000017606	28.7733	-1.58528	0.449747	-3.52483	0.000423759	0.00354689	UNC79			ENSCAFG00000005201	41.5126	-2.59599	0.470733	-5.51478	3.49e-08	5.36e-07	NXPH2			ENSCAFG00000028577	1360.83	-2.42832	0.210444	-11.5391	8.38e-31	2.91e-28	XK
ENSCAFG00000030832	1.76008	-1.57526	0.549923	-2.86452	0.00417646	0.0212433	TDRD15			ENSCAFG00000011150	385.144	-2.57846	0.330206	-7.80863	5.78e-15	2.79e-13	GALNT17			ENSCAFG00000012336	1.2764	-2.42343	0.703646	-3.44411	0.000572943	0.00247198	CDH26
ENSCAFG00000013993	91.6595	-1.57009	0.381079	-4.12012	3.79e-05	0.000519624	NAALADL1			ENSCAFG00000018839	1.62842	-2.57551	0.950659	-2.70919	0.00674482	0.0238067	SHISA9			ENSCAFG00000001791	2507.57	-2.42118	0.37087	-6.52837	6.65e-11	1.25e-09	ALDH1A1
ENSCAFG00000009462	19165.3	-1.56665	0.328098	-4.77493	1.8e-06	4.43e-05	PRELP			ENSCAFG00000001460	306.772	-2.57412	0.416279	-6.18365	6.26e-10	1.37e-08	PTPRD			ENSCAFG00000007329	21.8833	-2.41706	0.688173	-3.51228	0.000444276	0.00198411	BPIFB2
ENSCAFG00000001335	3.31863	-1.56657	0.565561	-2.76994	0.00560665	0.0267816	TULP1			ENSCAFG00000007063	1029.62	-2.57127	0.552462	-4.6542	3.25e-06	3.16e-05	PENK			ENSCAFG00000016836	1467.2	-2.40821	0.309288	-7.78632	6.9e-15	2.5e-13	TMEM79
ENSCAFG00000031017	3.15885	-1.56626	0.610389	-2.56601	0.0102876	0.0423182	SMIM33			ENSCAFG00000001870	503.428	-2.56952	0.297344	-8.64157	5.54e-18	4.5e-16	STEAP2			ENSCAFG00000005050	88.8572	-2.39907	0.546414	-4.39057	1.13e-05	7.62e-05	FOXJ1
ENSCAFG00000018175	374.751	-1.56475	0.474671	-3.29649	0.000979017	0.00692663	CAPN6			ENSCAFG00000002341	521.494	-2.5679	0.359751	-7.13799	9.47e-13	3.27e-11	HMGCLL1			ENSCAFG00000000625	15.5773	-2.39318	0.362069	-6.60973	3.85e-11	7.53e-10	CCDC192
ENSCAFG00000002273	325.678	-1.56409	0.418128	-3.74071	0.000183504	0.00182304	GCM1			ENSCAFG00000011011	130.402	-2.56745	0.558744	-4.59504	4.33e-06	4.1e-05	HEPACAM			ENSCAFG00000024151	493.084	-2.3913	0.429044	-5.57355	2.5e-08	3.02e-07	INSRR
ENSCAFG00000013733	89.1835	-1.56014	0.490068	-3.18352	0.00145497	0.00938394	GATM			ENSCAFG00000017109	226.323	-2.56091	0.381484	-6.71301	1.91e-11	5.37e-10	ANKDD1A			ENSCAFG00000010897	603.297	-2.39103	0.27714	-8.62751	6.27e-18	3.57e-16	ARHGEF38
ENSCAFG00000019467	76.461	-1.55595	0.393604	-3.95308	7.72e-05	0.000920937	RNF208			ENSCAFG00000001932	371.792	-2.55156	0.362019	-7.04813	1.81e-12	5.94e-11	CNTFR			ENSCAFG00000019977	636.83	-2.38233	0.513625	-4.63827	3.51e-06	2.7e-05	HSD17B2
ENSCAFG00000002538	87.6384	-1.55496	0.272211	-5.71233	1.11e-08	7.32e-07	SLC3A1			ENSCAFG00000009280	64.3557	-2.55051	0.621031	-4.1069	4.01e-05	0.000297595	PTPRT			ENSCAFG00000029601	217.805	-2.38224	0.277207	-8.59373	8.42e-18	4.69e-16	C11H9orf152
ENSCAFG00000013148	2.4597	-1.55178	0.600432	-2.58444	0.00975379	0.0407973	GRIN2B			ENSCAFG00000014292	47.0248	-2.54832	0.399645	-6.37646	1.81e-10	4.42e-09	CDKL1			ENSCAFG00000029147	1.08753	-2.38146	0.698729	-3.40828	0.00065374	0.00277311	ASCL4
ENSCAFG00000029984	11.9661	-1.54812	0.477657	-3.24108	0.00119078	0.00804583	ZFP92			ENSCAFG00000031994	3.59222	-2.54491	0.717832	-3.54527	0.000392212	0.00213203	LY6G6D			ENSCAFG00000031602	677.287	-2.37792	0.344545	-6.90163	5.14e-12	1.16e-10	XAF1
ENSCAFG00000002953	48.1652	-1.5456	0.51618	-2.9943	0.00275075	0.0153763	HOXA6			ENSCAFG00000016325	6.59302	-2.5393	0.411953	-6.16405	7.09e-10	1.53e-08	CNIH3			ENSCAFG00000013763	213925	-2.37706	0.340289	-6.98541	2.84e-12	6.7e-11	LTF
ENSCAFG00000009722	57.2922	-1.54301	0.429764	-3.59037	0.000330207	0.00291058	TOX3			ENSCAFG00000017023	414.188	-2.53174	0.390252	-6.48745	8.73e-11	2.23e-09	GJB1			ENSCAFG00000015196	2221.5	-2.3728	0.290938	-8.15569	3.47e-16	1.52e-14	SCNN1A
ENSCAFG00000031946	177.897	-1.54295	0.447538	-3.44765	0.000565487	0.00448433	CLDN2			ENSCAFG00000016101	4.29248	-2.53146	0.594168	-4.26052	2.04e-05	0.000163793	GPRIN2			ENSCAFG00000019609	35.4988	-2.36987	0.419977	-5.64286	1.67e-08	2.09e-07	TAS1R1
ENSCAFG00000006955	30.7663	-1.54195	0.411444	-3.74765	0.000178497	0.00178322	RGS20			ENSCAFG00000018210	1.04463	-2.53113	0.741112	-3.41532	0.000637078	0.00324562	CDX1			ENSCAFG00000005023	94.1411	-2.34057	0.427875	-5.47022	4.49e-08	5.18e-07	HRH1
ENSCAFG00000031277	56.1807	-1.54141	0.450709	-3.41996	0.000626295	0.00487273	TTC16			ENSCAFG00000017374	1.81721	-2.52905	0.636207	-3.97519	7.03e-05	0.000481724	CCDC42			ENSCAFG00000006909	207.411	-2.33661	0.369272	-6.32762	2.49e-10	4.24e-09	LMO1
ENSCAFG00000011158	165.454	-1.54116	0.246223	-6.25919	3.87e-10	4.71e-08	CFAP46			ENSCAFG00000011404	1.07921	-2.5194	0.903983	-2.78699	0.00531995	0.0195044	AGBL1			ENSCAFG00000006859	168.737	-2.33222	0.309434	-7.53708	4.81e-14	1.5e-12	TMEM132B
ENSCAFG00000010560	8.35306	-1.53622	0.484188	-3.17278	0.00150985	0.00964496	CFAP43			ENSCAFG00000012854	935.047	-2.51786	0.241417	-10.4295	1.82e-25	4.44e-23	RERG			ENSCAFG00000017675	1565.11	-2.33006	0.405757	-5.7425	9.33e-09	1.23e-07	SERPINA3
ENSCAFG00000004790	156.416	-1.5354	0.32757	-4.68725	2.77e-06	6.32e-05	ARMH1			ENSCAFG00000019293	3062.38	-2.51639	0.264295	-9.52114	1.71e-21	2.47e-19	TLE2			ENSCAFG00000011404	1.30589	-2.32345	0.945526	-2.45731	0.0139982	0.0378838	AGBL1
ENSCAFG00000011100	141.561	-1.52896	0.607619	-2.51631	0.0118589	0.0470296	PRSS16			ENSCAFG00000000024	82.3619	-2.51595	0.362663	-6.93744	3.99e-12	1.25e-10	CNDP1			ENSCAFG00000020418	113.293	-2.32282	0.468739	-4.95546	7.22e-07	6.49e-06	CMTM2
ENSCAFG00000013509	25.2079	-1.5278	0.541922	-2.81923	0.0048139	0.0238017	FAM177B			ENSCAFG00000001571	8.29424	-2.51181	0.616987	-4.0711	4.68e-05	0.000340666	LRFN2			ENSCAFG00000010002	134.322	-2.32163	0.294757	-7.87643	3.37e-15	1.28e-13	ROPN1L
ENSCAFG00000017372	32.9177	-1.52756	0.33131	-4.61067	4.01e-06	8.55e-05	ANKFN1			ENSCAFG00000007683	2865.08	-2.50311	0.392259	-6.38127	1.76e-10	4.31e-09	AADAT			ENSCAFG00000009685	133.73	-2.32023	0.357093	-6.49754	8.16e-11	1.51e-09	SEC31B
ENSCAFG00000003835	76.0371	-1.52613	0.271807	-5.61477	1.97e-08	1.15e-06	AK9			ENSCAFG00000029000	3.02984	-2.49635	0.717336	-3.48003	0.00050136	0.00264537	SERPINA5			ENSCAFG00000009511	108.362	-2.3171	0.541926	-4.27568	1.91e-05	0.000121524	HSD17B13
ENSCAFG00000011638	14.5352	-1.52542	0.413878	-3.68567	0.000228101	0.00217142	SPTA1			ENSCAFG00000007656	67.7847	-2.4889	0.477176	-5.21588	1.83e-07	2.38e-06	C29H8orf34			ENSCAFG00000023824	6.06183	-2.3148	0.648746	-3.56812	0.000359553	0.0016437	CYP4X1
ENSCAFG00000004614	3.07457	-1.52517	0.537039	-2.83996	0.00451186	0.0225688	APOC4			ENSCAFG00000013969	139.734	-2.48653	0.284691	-8.73413	2.46e-18	2.09e-16	SYTL5			ENSCAFG00000016481	4731.26	-2.31007	0.292585	-7.89539	2.89e-15	1.11e-13	STAC2
ENSCAFG00000019329	1242.89	-1.52338	0.286166	-5.32343	1.02e-07	4.46e-06	TNFRSF18			ENSCAFG00000013509	22.471	-2.48229	0.552448	-4.49325	7.01e-06	6.28e-05	FAM177B			ENSCAFG00000014726	114.657	-2.29113	0.28361	-8.07845	6.56e-16	2.74e-14	LRRIQ4
ENSCAFG00000005769	6.92413	-1.52316	0.403619	-3.77375	0.000160814	0.00164792	ADAM18			ENSCAFG00000030173	5.931	-2.47664	0.459778	-5.38659	7.18e-08	1.02e-06	SPATA4			ENSCAFG00000001085	631.019	-2.28712	0.311295	-7.34712	2.03e-13	5.71e-12	SLC25A48
ENSCAFG00000009140	4200.01	-1.52314	0.409398	-3.72044	0.00019888	0.00193804	GALNT13			ENSCAFG00000001012	17.9157	-2.47552	0.439217	-5.63621	1.74e-08	2.85e-07	KLHL38			ENSCAFG00000003051	26.6201	-2.28678	0.415655	-5.50163	3.76e-08	4.41e-07	GJB7
ENSCAFG00000007310	192.755	-1.52113	0.390157	-3.89876	9.67e-05	0.00110508	PAH			ENSCAFG00000006758	3.92638	-2.46959	0.662446	-3.72799	0.00019301	0.00116135	NPHS1			ENSCAFG00000005926	14.2875	-2.28249	0.484503	-4.71099	2.47e-06	1.95e-05	FGF14
ENSCAFG00000000148	900.55	-1.52043	0.348568	-4.36193	1.29e-05	0.000218286	RDH16			ENSCAFG00000013004	19.0456	-2.46792	0.39777	-6.2044	5.49e-10	1.22e-08	CACNA1E			ENSCAFG00000002435	729.46	-2.26836	0.319592	-7.09767	1.27e-12	3.15e-11	HAAO
ENSCAFG00000005318	13.5489	-1.51282	0.541498	-2.79377	0.00520975	0.0252968	CAPN13			ENSCAFG00000031246	78.2467	-2.46641	0.68774	-3.58626	0.000335458	0.00186117	UGT1A6			ENSCAFG00000004665	3.18752	-2.26803	0.673366	-3.3682	0.00075662	0.00314752	AOC1
ENSCAFG00000005049	943.954	-1.51273	0.360973	-4.1907	2.78e-05	0.000406033	CYP2S1			ENSCAFG00000014517	14.7704	-2.46515	0.558381	-4.41481	1.01e-05	8.77e-05	ZBBX			ENSCAFG00000023246	85.3206	-2.26675	0.438586	-5.16832	2.36e-07	2.36e-06	PLA2G5
ENSCAFG00000016875	18.6913	-1.51058	0.526924	-2.86679	0.00414653	0.0211363	TTLL6			ENSCAFG00000013733	77.8855	-2.46342	0.457631	-5.38298	7.33e-08	1.03e-06	GATM			ENSCAFG00000005318	11.8425	-2.26272	0.587119	-3.85394	0.000116232	0.000608054	CAPN13
ENSCAFG00000019823	4.52996	-1.5089	0.447679	-3.37049	0.000750344	0.00560377	GNAT2			ENSCAFG00000019018	288.157	-2.46185	0.50146	-4.90936	9.14e-07	1.02e-05	PLIN5			ENSCAFG00000017512	42.223	-2.25534	0.48182	-4.68087	2.86e-06	2.24e-05	NOX5
ENSCAFG00000013969	161.432	-1.50639	0.286962	-5.24943	1.53e-07	6.1e-06	SYTL5			ENSCAFG00000005076	133.522	-2.45824	0.588813	-4.1749	2.98e-05	0.000228488	ATP2B2			ENSCAFG00000016744	17.2575	-2.25477	0.529267	-4.26017	2.04e-05	0.00012938	MASP2
ENSCAFG00000006909	235.392	-1.50277	0.3068	-4.89822	9.67e-07	2.69e-05	LMO1			ENSCAFG00000012455	18.3655	-2.45389	0.39682	-6.18389	6.25e-10	1.37e-08	TREH			ENSCAFG00000014999	5.40329	-2.25131	0.550312	-4.09096	4.3e-05	0.000251745	CRYBA2
ENSCAFG00000009019	171.317	-1.49055	0.539309	-2.76381	0.00571303	0.0272109	NEFM			ENSCAFG00000032472	61.9235	-2.45212	0.376666	-6.51006	7.51e-11	1.94e-09	MESP2			ENSCAFG00000011169	1367.3	-2.2508	0.325893	-6.90654	4.97e-12	1.13e-10	PLEKHS1
ENSCAFG00000012564	93.1545	-1.48969	0.338987	-4.39454	1.11e-05	0.000194732	PIK3C2G			ENSCAFG00000002156	2250.21	-2.44904	0.213348	-11.4791	1.68e-30	1.09e-27	TFAP2B			ENSCAFG00000032722	345.936	-2.24863	0.44194	-5.08808	3.62e-07	3.46e-06	PRIMA1
ENSCAFG00000025628	4.01967	-1.48501	0.497844	-2.98288	0.00285548	0.0157895	cfa-mir-33b			ENSCAFG00000012432	11.0994	-2.44898	0.460602	-5.31692	1.06e-07	1.44e-06	MYOZ2			ENSCAFG00000013342	9.51074	-2.24532	0.673722	-3.33271	0.000860052	0.0035192	SCART1
ENSCAFG00000008177	7.23841	-1.48333	0.524264	-2.82935	0.0046642	0.0231792	PTH			ENSCAFG00000010219	1119.54	-2.43752	0.276447	-8.81732	1.17e-18	1.03e-16	TMEM45B			ENSCAFG00000007966	102.249	-2.24479	0.403798	-5.5592	2.71e-08	3.26e-07	MMP24
ENSCAFG00000004617	73362.1	-1.48331	0.373987	-3.96619	7.3e-05	0.000880754	APOE			ENSCAFG00000016590	677.224	-2.43481	0.334942	-7.26935	3.61e-13	1.31e-11	FBXO2			ENSCAFG00000005002	90.7774	-2.24089	0.450855	-4.97032	6.68e-07	6.06e-06	TIMP4
ENSCAFG00000012742	349.339	-1.48003	0.262565	-5.63683	1.73e-08	1.05e-06	MTFP1			ENSCAFG00000004547	13.3901	-2.43211	0.632616	-3.84453	0.000120785	0.000773306	KCTD4			ENSCAFG00000003075	1669.7	-2.23931	0.472024	-4.74406	2.09e-06	1.69e-05	AREG
ENSCAFG00000003680	44.6706	-1.47878	0.420217	-3.5191	0.000433021	0.00361312	MYLK3			ENSCAFG00000004591	1.51785	-2.4272	0.754613	-3.21649	0.00129769	0.00596836	ADIJ			ENSCAFG00000012445	86.89	-2.23481	0.514381	-4.34466	1.39e-05	9.21e-05	PROX1
ENSCAFG00000013222	9.51157	-1.47676	0.533633	-2.76737	0.00565102	0.0269695	MYT1			ENSCAFG00000014998	2.51711	-2.4239	0.603095	-4.0191	5.84e-05	0.000412068	MROH9			ENSCAFG00000011585	23.816	-2.23373	0.398299	-5.60816	2.04e-08	2.52e-07	PCNX2
ENSCAFG00000014726	130.492	-1.47639	0.277043	-5.3291	9.87e-08	4.35e-06	LRRIQ4			ENSCAFG00000010435	58.8122	-2.41995	0.535127	-4.52221	6.12e-06	5.58e-05	OCSTAMP			ENSCAFG00000016731	961.642	-2.23038	0.208703	-10.6868	1.17e-26	2.17e-24	MSX2
ENSCAFG00000000797	24.6165	-1.47512	0.53664	-2.74881	0.00598129	0.0281692	BTNL2			ENSCAFG00000029530	11.8323	-2.4096	0.758275	-3.17774	0.00148427	0.00670102	LRRC7			ENSCAFG00000019203	420.916	-2.22975	0.24288	-9.18047	4.29e-20	3.31e-18	RILP
ENSCAFG00000017141	817.919	-1.47394	0.498204	-2.95852	0.00309124	0.0167709	ESRRB			ENSCAFG00000015069	0.917252	-2.40466	0.744617	-3.22939	0.00124057	0.00574186	VWA5B1			ENSCAFG00000032313	1027.9	-2.22821	0.443184	-5.02773	4.96e-07	4.61e-06	FGL1
ENSCAFG00000019977	730.655	-1.47378	0.579705	-2.54229	0.0110128	0.0444502	HSD17B2			ENSCAFG00000020090	551.258	-2.40432	0.251409	-9.56337	1.14e-21	1.7e-19	LDHD			ENSCAFG00000019348	3343.69	-2.22536	0.33106	-6.72193	1.79e-11	3.7e-10	ISG15
ENSCAFG00000032024	162.556	-1.47102	0.344485	-4.27019	1.95e-05	0.000307597	GPR162			ENSCAFG00000005114	790.422	-2.4024	0.257797	-9.31896	1.17e-20	1.47e-18	MYRIP			ENSCAFG00000011967	61.6971	-2.22421	0.450279	-4.93962	7.83e-07	6.98e-06	SMPDL3B
ENSCAFG00000012002	157.118	-1.46582	0.179722	-8.15606	3.46e-16	3.53e-13	WDR93			ENSCAFG00000008768	48.2654	-2.39468	0.599253	-3.99611	6.44e-05	0.000448659	GRIK1			ENSCAFG00000029264	38.7783	-2.2242	0.470562	-4.7267	2.28e-06	1.82e-05	MINDY4B
ENSCAFG00000019765	21.9702	-1.46204	0.413849	-3.53278	0.000411211	0.00346313	STKLD1			ENSCAFG00000018175	332.599	-2.38058	0.539293	-4.41425	1.01e-05	8.78e-05	CAPN6			ENSCAFG00000007939	16.0174	-2.2227	0.522542	-4.25362	2.1e-05	0.000132808	KCNB2
ENSCAFG00000001244	261.769	-1.46023	0.239572	-6.09516	1.09e-09	1.1e-07	REEP2			ENSCAFG00000018508	18.5528	-2.37685	0.646247	-3.67793	0.000235134	0.00136996	HCN1			ENSCAFG00000015578	887.303	-2.22103	0.357157	-6.21863	5.02e-10	8.04e-09	RTN1
ENSCAFG00000011421	12.2406	-1.45966	0.408308	-3.5749	0.00035036	0.00305552	LMNTD1			ENSCAFG00000013973	183.294	-2.37475	0.643512	-3.6903	0.00022399	0.00131775	GFAP			ENSCAFG00000023759	22652	-2.21855	0.275879	-8.04174	8.86e-16	3.6e-14	MT2A
ENSCAFG00000001916	1872.66	-1.45853	0.251937	-5.78926	7.07e-09	5e-07	PIP5K1B			ENSCAFG00000018869	2.01227	-2.36919	0.983561	-2.40879	0.0160056	0.0485681	C5H1orf87			ENSCAFG00000007141	913.96	-2.21431	0.26828	-8.25374	1.54e-16	7.06e-15	CA8
ENSCAFG00000016706	43.699	-1.45852	0.353314	-4.12812	3.66e-05	0.00050541	SLC26A1			ENSCAFG00000000685	31.4249	-2.36884	0.477852	-4.95728	7.15e-07	8.21e-06	MAPK12			ENSCAFG00000011016	1.00819	-2.20828	0.750298	-2.9432	0.00324839	0.0110612	HABP2
ENSCAFG00000024782	129.428	-1.45829	0.2642	-5.51965	3.4e-08	1.78e-06	LRRC73			ENSCAFG00000004149	3.29583	-2.36725	0.735401	-3.21899	0.00128644	0.00592105	POMC			ENSCAFG00000001930	2232.15	-2.20651	0.321809	-6.85657	7.05e-12	1.56e-10	PGM5
ENSCAFG00000019872	46.9514	-1.45821	0.462013	-3.15621	0.00159833	0.010066	CEL			ENSCAFG00000019120	8.46173	-2.36689	0.856276	-2.76417	0.00570672	0.0206721	C6H16orf89			ENSCAFG00000015893	746.329	-2.20622	0.281658	-7.83299	4.76e-15	1.76e-13	NSUN7
ENSCAFG00000024991	31.6397	-1.44892	0.529264	-2.73762	0.0061886	0.0288851	GRID2			ENSCAFG00000008867	8.54418	-2.36642	0.453334	-5.22003	1.79e-07	2.33e-06	ITIH1			ENSCAFG00000013417	17.5845	-2.20576	0.425887	-5.17922	2.23e-07	2.23e-06	STYK1
ENSCAFG00000032243	5220.86	-1.44858	0.409912	-3.53387	0.000409516	0.00345196	DIO2			ENSCAFG00000019509	97.5599	-2.36635	0.341193	-6.93552	4.05e-12	1.26e-10	LRRC26			ENSCAFG00000013538	1060.48	-2.20494	0.387395	-5.69171	1.26e-08	1.61e-07	ZBTB16
ENSCAFG00000005063	315.846	-1.44238	0.573896	-2.51332	0.0119602	0.0473522	QRICH2			ENSCAFG00000030192	32.6921	-2.35916	0.326964	-7.21535	5.38e-13	1.9e-11	TCF23			ENSCAFG00000013716	579.104	-2.19974	0.45441	-4.84087	1.29e-06	1.09e-05	LRRC2
ENSCAFG00000002657	347.433	-1.4414	0.495314	-2.91007	0.00361345	0.019007	TTYH1			ENSCAFG00000014889	13059.4	-2.35499	0.281021	-8.38011	5.29e-17	3.58e-15	AZGP1			ENSCAFG00000031968	471.679	-2.19881	0.213696	-10.2894	7.86e-25	1.16e-22	C5H11orf52
ENSCAFG00000001392	10.8228	-1.43593	0.555966	-2.58276	0.00980126	0.0409215	PNPLA1			ENSCAFG00000002165	83.6167	-2.3549	0.538845	-4.37028	1.24e-05	0.000105443	PKHD1			ENSCAFG00000016480	26.082	-2.19116	0.504357	-4.34447	1.4e-05	9.21e-05	LGI2
ENSCAFG00000028513	424.959	-1.43584	0.212687	-6.75098	1.47e-11	3.21e-09	HOXB3			ENSCAFG00000011365	1.93461	-2.34283	0.825568	-2.83784	0.00454196	0.0170862	CRB1			ENSCAFG00000002904	2.32676	-2.1902	0.831113	-2.63526	0.00840731	0.0247729	AMBN
ENSCAFG00000007432	1264.29	-1.434	0.394432	-3.6356	0.000277331	0.0025407	ATP12A			ENSCAFG00000006237	978.109	-2.34245	0.23641	-9.90843	3.83e-23	6.97e-21	ACP3			ENSCAFG00000004961	3.18425	-2.18959	0.557519	-3.92738	8.59e-05	0.000465272	CCT8L2
ENSCAFG00000032668	450.092	-1.43306	0.45429	-3.15451	0.00160768	0.010119	SPOCK1			ENSCAFG00000009327	10.685	-2.34115	0.446354	-5.24506	1.56e-07	2.07e-06	ADGRG7			ENSCAFG00000005076	137.444	-2.18261	0.59157	-3.68952	0.000224675	0.00109049	ATP2B2
ENSCAFG00000005090	264.887	-1.43153	0.409631	-3.49467	0.000474642	0.00388326	AANAT			ENSCAFG00000016269	92.7229	-2.33638	0.501094	-4.66255	3.12e-06	3.05e-05	NWD2			ENSCAFG00000001997	19.0419	-2.17622	0.745907	-2.91755	0.00352789	0.0118654	CWH43
ENSCAFG00000012874	1147.96	-1.43147	0.308504	-4.64005	3.48e-06	7.57e-05	PDE6H			ENSCAFG00000009395	89.4221	-2.33591	0.37796	-6.18031	6.4e-10	1.39e-08	SLC6A2			ENSCAFG00000011564	632.228	-2.17461	0.223804	-9.71661	2.56e-22	2.67e-20	KCNK1
ENSCAFG00000000257	841.943	-1.42954	0.479891	-2.97888	0.00289304	0.0159591	IL20RA			ENSCAFG00000019028	101.674	-2.32164	0.610388	-3.80355	0.000142634	0.000893501	CDH12			ENSCAFG00000011695	149.381	-2.17086	0.246532	-8.80558	1.3e-18	8e-17	JHY
ENSCAFG00000006047	87.7061	-1.42899	0.408885	-3.49486	0.000474317	0.00388208	LETM2			ENSCAFG00000014088	2.92538	-2.31769	0.603958	-3.8375	0.000124292	0.000792452	TBATA			ENSCAFG00000012998	4843.3	-2.17028	0.311116	-6.97581	3.04e-12	7.15e-11	ACE
ENSCAFG00000005019	7175.32	-1.42477	0.213654	-6.66859	2.58e-11	5.08e-09	GATA3			ENSCAFG00000007549	21.5004	-2.3146	0.451971	-5.12113	3.04e-07	3.78e-06	REEP1			ENSCAFG00000009013	62.6078	-2.1698	0.443939	-4.88762	1.02e-06	8.83e-06	BTC
ENSCAFG00000016939	6.67595	-1.4243	0.471281	-3.02219	0.00250949	0.0143107	AHSP			ENSCAFG00000009031	182.672	-2.31369	0.364452	-6.3484	2.18e-10	5.25e-09	CMYA5			ENSCAFG00000026333	3.93689	-2.16431	0.85002	-2.54619	0.0108906	0.0307765	U6
ENSCAFG00000032660	92.9755	-1.42394	0.362314	-3.93012	8.49e-05	0.000993725	LRRTM2			ENSCAFG00000015538	1.08564	-2.30895	0.806487	-2.86298	0.00419677	0.0160431	PCDH15			ENSCAFG00000032095	218.784	-2.15628	0.366537	-5.88286	4.03e-09	5.59e-08	RNF212
ENSCAFG00000018883	142.253	-1.42011	0.337036	-4.21352	2.51e-05	0.00037738	PIPOX			ENSCAFG00000002435	709.95	-2.30811	0.265501	-8.69341	3.52e-18	2.95e-16	HAAO			ENSCAFG00000012883	8256.12	-2.15578	0.274133	-7.86398	3.72e-15	1.39e-13	ARHGDIB
ENSCAFG00000017423	348.748	-1.41819	0.297835	-4.76167	1.92e-06	4.69e-05	PLPPR2			ENSCAFG00000001362	95.3804	-2.304	0.436642	-5.27663	1.32e-07	1.76e-06	PLXNA4			ENSCAFG00000020033	330.681	-2.14896	0.528453	-4.06651	4.77e-05	0.000275875	CLEC3A
ENSCAFG00000012857	36.3426	-1.41816	0.429746	-3.3	0.000966842	0.00686082	MMP21			ENSCAFG00000001162	0.897459	-2.29672	0.90401	-2.54059	0.0110666	0.035918	WNT8A			ENSCAFG00000003429	1321.36	-2.14714	0.425894	-5.04148	4.62e-07	4.32e-06	CFTR
ENSCAFG00000018719	4312.79	-1.4162	0.271676	-5.21282	1.86e-07	7.16e-06	ALDOC			ENSCAFG00000004714	1205.54	-2.27755	0.21031	-10.8295	2.5e-27	9.42e-25	FAM107B			ENSCAFG00000011287	120.535	-2.14641	0.325039	-6.60354	4.01e-11	7.82e-10	STS
ENSCAFG00000016366	91.3922	-1.41436	0.373781	-3.78391	0.000154381	0.00159743	C2H1orf158			ENSCAFG00000003464	1568.81	-2.27571	0.306252	-7.43084	1.08e-13	4.28e-12	ATP6V1C2			ENSCAFG00000012865	912.559	-2.13189	0.604526	-3.52655	0.000421012	0.00189268	MUC4
ENSCAFG00000020455	4.08711	-1.41204	0.550045	-2.56713	0.0102543	0.0422298	MIR140			ENSCAFG00000009526	1.18378	-2.26559	0.851729	-2.65999	0.00781421	0.026841	RIMS4			ENSCAFG00000010941	34.1739	-2.13152	0.401966	-5.30273	1.14e-07	1.21e-06	SLC24A4
ENSCAFG00000019853	134.607	-1.40917	0.230006	-6.12666	8.97e-10	9.53e-08	C6H1orf194			ENSCAFG00000029147	1.08283	-2.26515	0.644879	-3.51251	0.000443887	0.00237806	ASCL4			ENSCAFG00000011298	188.789	-2.12849	0.325436	-6.54044	6.13e-11	1.16e-09	VWA2
ENSCAFG00000012426	1.70083	-1.40656	0.551897	-2.54858	0.0108161	0.0438189	CCDC87			ENSCAFG00000016528	65.6301	-2.25109	0.5193	-4.33486	1.46e-05	0.000122106	NTRK1			ENSCAFG00000008537	416.685	-2.12315	0.505323	-4.20157	2.65e-05	0.000163273	IGSF10
ENSCAFG00000029398	2.05017	-1.40473	0.550482	-2.55182	0.0107163	0.0435595	BHMG1			ENSCAFG00000015323	914.83	-2.25018	0.35142	-6.4031	1.52e-10	3.77e-09	PLIN4			ENSCAFG00000019402	29.9806	-2.11697	0.489492	-4.32482	1.53e-05	9.99e-05	AVPR2
ENSCAFG00000014821	78.1276	-1.40329	0.320291	-4.38129	1.18e-05	0.000205171	RGN			ENSCAFG00000029100	393.412	-2.25007	0.447672	-5.02615	5e-07	5.95e-06	RIPPLY1			ENSCAFG00000015875	88.9572	-2.10811	0.391563	-5.38384	7.29e-08	8.09e-07	WDR72
ENSCAFG00000020979	1.78486	-1.39608	0.531412	-2.62712	0.0086111	0.0371841	U4			ENSCAFG00000025038	1883.19	-2.24951	0.417387	-5.38949	7.07e-08	1e-06	BTN1A1			ENSCAFG00000012807	3985.88	-2.1068	0.292971	-7.19115	6.42e-13	1.68e-11	MUC20
ENSCAFG00000000861	59.3224	-1.38715	0.347988	-3.9862	6.71e-05	0.00082457	PHF21B			ENSCAFG00000032520	100.592	-2.24896	0.422876	-5.31824	1.05e-07	1.44e-06	PTPRN2			ENSCAFG00000019293	3193.61	-2.10497	0.290285	-7.2514	4.12e-13	1.1e-11	TLE2
ENSCAFG00000017168	22.9308	-1.38605	0.356239	-3.89078	9.99e-05	0.00113362	NGB			ENSCAFG00000010460	26.1015	-2.24744	0.524217	-4.28724	1.81e-05	0.000146711	NEURL1			ENSCAFG00000015425	100.005	-2.10175	0.374502	-5.61212	2e-08	2.47e-07	BHLHA15
ENSCAFG00000006942	556.226	-1.38355	0.465413	-2.97273	0.00295167	0.0162066	SLC5A8			ENSCAFG00000001504	33.6094	-2.2432	0.411502	-5.45126	5e-08	7.39e-07	ELFN2			ENSCAFG00000004120	311.26	-2.1004	0.436536	-4.81151	1.5e-06	1.25e-05	TMEM213
ENSCAFG00000029612	131.518	-1.38327	0.385529	-3.58797	0.000333259	0.0029334	MSS51			ENSCAFG00000008786	231.009	-2.24223	0.469057	-4.78029	1.75e-06	1.81e-05	NNAT			ENSCAFG00000003246	1438.57	-2.09817	0.215723	-9.72621	2.33e-22	2.45e-20	ALAD
ENSCAFG00000010191	48.6889	-1.38314	0.547657	-2.52556	0.0115516	0.0460673	SLC26A9			ENSCAFG00000001930	2218.75	-2.23821	0.293106	-7.63619	2.24e-14	9.98e-13	PGM5			ENSCAFG00000015973	1504.65	-2.09733	0.340016	-6.16832	6.9e-10	1.08e-08	SLC16A11
ENSCAFG00000015725	763.899	-1.38172	0.425655	-3.24611	0.00116995	0.00793842	STK32B			ENSCAFG00000006915	155.396	-2.23742	0.447278	-5.00231	5.66e-07	6.63e-06	MTMR7			ENSCAFG00000024962	0.690971	-2.09632	0.871943	-2.4042	0.0162081	0.0428399	TRIM77
ENSCAFG00000009972	57.2864	-1.37946	0.449647	-3.06787	0.00215588	0.0127069	ADAMTS8			ENSCAFG00000019791	408.809	-2.23581	0.330754	-6.75976	1.38e-11	3.97e-10	SLC6A17			ENSCAFG00000007631	5.94165	-2.09208	0.528233	-3.96052	7.48e-05	0.000411621	VSTM2B
ENSCAFG00000019156	337.368	-1.37945	0.285911	-4.82474	1.4e-06	3.63e-05	GABRE			ENSCAFG00000017606	26.1606	-2.23271	0.464725	-4.80437	1.55e-06	1.63e-05	UNC79			ENSCAFG00000018345	7.12562	-2.09183	0.620246	-3.37258	0.000744684	0.00310427	HTR4
ENSCAFG00000001856	1287.49	-1.37614	0.305471	-4.50498	6.64e-06	0.000129132	STEAP4			ENSCAFG00000017395	570.957	-2.22631	0.239396	-9.29967	1.41e-20	1.72e-18	CREB3L4			ENSCAFG00000000840	392.264	-2.08925	0.248598	-8.40413	4.31e-17	2.15e-15	SLC22A4
ENSCAFG00000010839	977.566	-1.3754	0.245205	-5.60918	2.03e-08	1.17e-06	LYPLAL1			ENSCAFG00000009014	10.1358	-2.22319	0.578709	-3.84164	0.000122216	0.000781069	NEFL			ENSCAFG00000019447	79.2494	-2.08729	0.405039	-5.15331	2.56e-07	2.54e-06	MMEL1
ENSCAFG00000005815	14.0098	-1.37017	0.31216	-4.38933	1.14e-05	0.000198805	EFHB			ENSCAFG00000019384	3.59623	-2.21572	0.684515	-3.23692	0.00120826	0.00561288	DIRAS1			ENSCAFG00000010384	97.0372	-2.08691	0.474896	-4.39445	1.11e-05	7.51e-05	DNAH7
ENSCAFG00000019777	17.2195	-1.36675	0.45173	-3.0256	0.00248141	0.0141931	KCNA2			ENSCAFG00000014676	8.7256	-2.21157	0.497842	-4.44231	8.9e-06	7.83e-05	ELMOD1			ENSCAFG00000007826	9.45483	-2.08629	0.618199	-3.37478	0.000738756	0.00308304	HCAR1
ENSCAFG00000018576	56.7371	-1.35795	0.284199	-4.77817	1.77e-06	4.37e-05	NIM1K			ENSCAFG00000019777	14.2918	-2.21104	0.46461	-4.75893	1.95e-06	1.99e-05	KCNA2			ENSCAFG00000015233	10722	-2.08297	0.261138	-7.97652	1.51e-15	6e-14	PROM1
ENSCAFG00000028936	618.26	-1.35585	0.278816	-4.86289	1.16e-06	3.12e-05	ARMC12			ENSCAFG00000004961	3.24005	-2.20859	0.550779	-4.00993	6.07e-05	0.000426022	CCT8L2			ENSCAFG00000009003	2593.92	-2.08	0.276646	-7.51862	5.54e-14	1.71e-12	DDX60
ENSCAFG00000002156	2595.7	-1.355	0.20955	-6.46625	1e-10	1.57e-08	TFAP2B			ENSCAFG00000003201	3.68985	-2.20544	0.590073	-3.73757	0.000185805	0.00112525	POU3F1			ENSCAFG00000002794	260.192	-2.07986	0.465492	-4.46809	7.89e-06	5.54e-05	TMPRSS11D
ENSCAFG00000026131	2.80701	-1.35261	0.473128	-2.85887	0.00425156	0.0215435	SNORA49			ENSCAFG00000019851	3094.97	-2.20464	0.301114	-7.32162	2.45e-13	9.1e-12	KIAA1324			ENSCAFG00000013196	451.059	-2.07495	0.280624	-7.39406	1.42e-13	4.12e-12	TM6SF1
ENSCAFG00000019891	103.978	-1.34558	0.276019	-4.87497	1.09e-06	2.98e-05	AKNAD1			ENSCAFG00000009122	6.21193	-2.2035	0.40398	-5.45448	4.91e-08	7.28e-07	F2			ENSCAFG00000007341	2.28259	-2.07114	0.820208	-2.52514	0.0115653	0.0322922	BPIFB6
ENSCAFG00000005211	206.339	-1.34426	0.267305	-5.02895	4.93e-07	1.56e-05	PRRT3			ENSCAFG00000001927	3.49829	-2.20311	0.505633	-4.35713	1.32e-05	0.00011141	TMEM252			ENSCAFG00000030702	39.6314	-2.06938	0.587456	-3.52261	0.000427326	0.00191524	GABRB3
ENSCAFG00000018203	108.902	-1.3397	0.416708	-3.21496	0.00130464	0.00865411	SLC6A7			ENSCAFG00000017629	0.862795	-2.1961	0.865354	-2.53781	0.0111549	0.0361556	LOXHD1			ENSCAFG00000010306	4.70282	-2.06655	0.728476	-2.83681	0.00455668	0.0147766	TRPM1
ENSCAFG00000011266	25.7328	-1.33365	0.505968	-2.63584	0.00839298	0.0364495	TDRD1			ENSCAFG00000005058	57.2534	-2.19079	0.442231	-4.95394	7.27e-07	8.33e-06	SCN1A			ENSCAFG00000007784	265.06	-2.06497	0.522611	-3.95125	7.77e-05	0.000426202	SH2D6
ENSCAFG00000004889	206.877	-1.33328	0.33046	-4.03462	5.47e-05	0.00069646	SCTR			ENSCAFG00000009506	5528.3	-2.18589	0.337896	-6.46914	9.86e-11	2.5e-09	ABI3BP			ENSCAFG00000016342	3230.61	-2.06082	0.226768	-9.08778	1.01e-19	7.38e-18	PCDH7
ENSCAFG00000008022	529.851	-1.33195	0.274651	-4.84959	1.24e-06	3.29e-05	WDR66			ENSCAFG00000014301	1.10093	-2.18409	0.868631	-2.51441	0.0119233	0.0381162	TNR			ENSCAFG00000003242	1867.53	-2.0608	0.180082	-11.4437	2.53e-30	8.13e-28	BSPRY
ENSCAFG00000002165	95.8258	-1.33056	0.520216	-2.55771	0.0105364	0.0430437	PKHD1			ENSCAFG00000010877	3579.92	-2.1823	0.320701	-6.80478	1.01e-11	2.97e-10	ABCA5			ENSCAFG00000020597	4.50526	-2.05481	0.525375	-3.91112	9.19e-05	0.000492889	cfa-mir-429
ENSCAFG00000001533	110.414	-1.32931	0.360625	-3.68611	0.000227706	0.00216959	TSPAN33			ENSCAFG00000001517	2.03091	-2.18192	0.679446	-3.21133	0.00132122	0.00606037	TEX33			ENSCAFG00000019783	5.61322	-2.05457	0.781092	-2.63038	0.00852903	0.0250822	DBH
ENSCAFG00000017914	112.981	-1.32594	0.323259	-4.10178	4.1e-05	0.000550376	RADX			ENSCAFG00000015859	76.0952	-2.18145	0.382393	-5.70473	1.17e-08	2.01e-07	JAKMIP1			ENSCAFG00000014211	5.66957	-2.05291	0.712569	-2.881	0.00396422	0.0131259	SLC12A1
ENSCAFG00000002277	90.0119	-1.32584	0.415739	-3.18911	0.00142711	0.00925439	SUSD3			ENSCAFG00000009786	310.604	-2.17529	0.325301	-6.68701	2.28e-11	6.33e-10	MAB21L3			ENSCAFG00000001813	32.7059	-2.05246	0.532752	-3.85257	0.000116883	0.000610596	RFX4
ENSCAFG00000020391	924.222	-1.32379	0.216127	-6.12508	9.06e-10	9.56e-08	CES2			ENSCAFG00000020578	4.11031	-2.16966	0.398738	-5.44131	5.29e-08	7.76e-07	MIR125B2			ENSCAFG00000015652	92.031	-2.05192	0.615514	-3.33367	0.000857072	0.00351075	ERAS
ENSCAFG00000002950	299.751	-1.32287	0.336103	-3.93592	8.29e-05	0.000975918	HOXA5			ENSCAFG00000029937	7373.32	-2.16653	0.262672	-8.24803	1.61e-16	9.98e-15	EFHD1			ENSCAFG00000007261	316.097	-2.0494	0.325565	-6.29491	3.08e-10	5.13e-09	ACOX2
ENSCAFG00000012135	1245.95	-1.32277	0.264475	-5.00149	5.69e-07	1.76e-05	CD164L2			ENSCAFG00000028936	546.534	-2.16523	0.260415	-8.31453	9.21e-17	6e-15	ARMC12			ENSCAFG00000003813	159.781	-2.04215	0.358884	-5.69027	1.27e-08	1.63e-07	CFAP100
ENSCAFG00000002435	829.782	-1.32185	0.281748	-4.69162	2.71e-06	6.21e-05	HAAO			ENSCAFG00000014555	67.6019	-2.16261	0.52029	-4.15655	3.23e-05	0.000245965	WDR49			ENSCAFG00000005210	495.369	-2.0388	0.329715	-6.18354	6.27e-10	9.89e-09	IL2RA
ENSCAFG00000007400	170.272	-1.3218	0.288029	-4.58911	4.45e-06	9.22e-05	TMEM232			ENSCAFG00000000429	342.816	-2.15719	0.237137	-9.09679	9.3e-20	9.57e-18	CCDC170			ENSCAFG00000020391	815.57	-2.03856	0.244711	-8.33047	8.05e-17	3.86e-15	CES2
ENSCAFG00000000736	139.469	-1.31916	0.346678	-3.80516	0.000141715	0.00149601	LYRM7			ENSCAFG00000009722	50.4547	-2.15321	0.459529	-4.68569	2.79e-06	2.76e-05	TOX3			ENSCAFG00000017983	3311.6	-2.03749	0.249148	-8.17782	2.89e-16	1.28e-14	PPCDC
ENSCAFG00000005767	6.8017	-1.31611	0.491744	-2.67642	0.00744132	0.0331432	PDE6G			ENSCAFG00000009613	11.5107	-2.14942	0.486956	-4.41398	1.01e-05	8.79e-05	SFTPC			ENSCAFG00000016466	254.26	-2.03684	0.522314	-3.89964	9.63e-05	0.00051428	ALDH1A2
ENSCAFG00000001380	1964.95	-1.31588	0.348861	-3.77193	0.000161988	0.00165694	NTRK2			ENSCAFG00000020100	731.009	-2.14808	0.215892	-9.9498	2.53e-23	4.64e-21	TLCD4			ENSCAFG00000010152	45.5072	-2.03373	0.390781	-5.20427	1.95e-07	1.97e-06	ANO3
ENSCAFG00000016296	114.463	-1.31382	0.500407	-2.6255	0.00865223	0.0373332	DNAH14			ENSCAFG00000024151	495.906	-2.14715	0.370675	-5.79252	6.93e-09	1.25e-07	INSRR			ENSCAFG00000007549	22.1023	-2.02736	0.496012	-4.08732	4.36e-05	0.000255192	REEP1
ENSCAFG00000006769	471.846	-1.31295	0.398805	-3.29221	0.000994024	0.00699442	CYB5R2			ENSCAFG00000006381	9295.47	-2.14307	0.223707	-9.5798	9.72e-22	1.46e-19	SEMA3C			ENSCAFG00000019464	243.659	-2.02385	0.376849	-5.37046	7.85e-08	8.67e-07	SLC34A3
ENSCAFG00000001791	2819.88	-1.31174	0.322183	-4.07142	4.67e-05	0.00061252	ALDH1A1			ENSCAFG00000015973	1478.63	-2.14022	0.281742	-7.59638	3.05e-14	1.32e-12	SLC16A11			ENSCAFG00000000563	507.099	-2.02103	0.302257	-6.68646	2.29e-11	4.64e-10	SNX31
ENSCAFG00000006881	463.551	-1.31027	0.252732	-5.18442	2.17e-07	8.08e-06	SLC1A2			ENSCAFG00000016143	46.2945	-2.13915	0.528341	-4.0488	5.15e-05	0.000369179	SLC25A18			ENSCAFG00000018944	32.437	-2.01837	0.346331	-5.82787	5.61e-09	7.61e-08	VGLL1
ENSCAFG00000032079	44.2737	-1.30931	0.348536	-3.75659	0.000172241	0.00173939	FNDC11			ENSCAFG00000003275	2.6199	-2.13864	0.754509	-2.83448	0.00459008	0.017237	GKN1			ENSCAFG00000013963	515.112	-2.01539	0.209573	-9.61669	6.8e-22	6.79e-20	BCO2
ENSCAFG00000023467	605.238	-1.30798	0.235663	-5.55022	2.85e-08	1.56e-06	ACOT6			ENSCAFG00000030337	233.231	-2.13854	0.429885	-4.97468	6.54e-07	7.55e-06	MYH2			ENSCAFG00000015655	31.6287	-2.01477	0.45832	-4.39599	1.1e-05	7.46e-05	NRIP2
ENSCAFG00000031922	74162.4	-1.30672	0.329158	-3.96987	7.19e-05	0.000869736	GPX3			ENSCAFG00000005691	118.718	-2.12486	0.275315	-7.71792	1.18e-14	5.44e-13	ANK1			ENSCAFG00000015598	17607.3	-2.0134	0.26099	-7.71444	1.22e-14	4.24e-13	DHRS7
ENSCAFG00000013729	543.002	-1.30618	0.285589	-4.57364	4.79e-06	9.86e-05	OVGP1			ENSCAFG00000010194	1.55999	-2.11967	0.63334	-3.34681	0.000817459	0.00402532	ABCC12			ENSCAFG00000007134	46.6634	-2.00907	0.811232	-2.47657	0.0132653	0.0362362	MYBPC1
ENSCAFG00000010611	33.613	-1.30441	0.313438	-4.16162	3.16e-05	0.000446761	CFAP44			ENSCAFG00000007784	253.244	-2.11739	0.453557	-4.6684	3.04e-06	2.98e-05	SH2D6			ENSCAFG00000012675	2378.81	-2.00795	0.214353	-9.36747	7.43e-21	6.54e-19	SELENBP1
ENSCAFG00000014655	448.742	-1.3018	0.28902	-4.50418	6.66e-06	0.000129387	GNB3			ENSCAFG00000005925	1263.36	-2.11141	0.431146	-4.8972	9.72e-07	1.08e-05	VIT			ENSCAFG00000025462	535.038	-2.00494	0.350557	-5.7193	1.07e-08	1.39e-07	DHRS2
ENSCAFG00000011390	131.924	-1.29993	0.391039	-3.3243	0.000886392	0.00639134	WSCD2			ENSCAFG00000010154	27.3359	-2.10947	0.345348	-6.10825	1.01e-09	2.1e-08	MYH15			ENSCAFG00000030496	92.2323	-2.00126	0.379848	-5.26857	1.37e-07	1.44e-06	FHAD1
ENSCAFG00000023626	63.3245	-1.29518	0.462273	-2.80177	0.00508238	0.0247689	PCARE			ENSCAFG00000008995	25.5614	-2.10558	0.450458	-4.67431	2.95e-06	2.91e-05	USH1C			ENSCAFG00000009872	131.133	-1.99247	0.413392	-4.8198	1.44e-06	1.2e-05	CNTN1
ENSCAFG00000017153	163.188	-1.29383	0.258026	-5.01434	5.32e-07	1.67e-05	CITED1			ENSCAFG00000013541	34.0316	-2.10272	0.537707	-3.91053	9.21e-05	0.000611848	MYPN			ENSCAFG00000015404	420.179	-1.99144	0.311529	-6.39246	1.63e-10	2.86e-09	CRACR2A
ENSCAFG00000017401	651.41	-1.29232	0.422402	-3.05945	0.0022174	0.0129802	POF1B			ENSCAFG00000023297	8.04278	-2.10018	0.51797	-4.05464	5.02e-05	0.000361884	AURKC			ENSCAFG00000002041	16.8198	-1.99042	0.471501	-4.22145	2.43e-05	0.000150855	SULT1C2
ENSCAFG00000004701	32.8177	-1.29094	0.34804	-3.70916	0.000207949	0.00201449	TCTEX1D4			ENSCAFG00000032095	210.23	-2.09902	0.379133	-5.53637	3.09e-08	4.8e-07	RNF212			ENSCAFG00000003099	1.82785	-1.99042	0.709655	-2.80477	0.0050353	0.0161189	GABRR2
ENSCAFG00000013984	104.576	-1.29093	0.199934	-6.45678	1.07e-10	1.63e-08	CCDC103			ENSCAFG00000012112	387.352	-2.09776	0.396966	-5.28447	1.26e-07	1.7e-06	ACE2			ENSCAFG00000017914	99.3869	-1.98857	0.325301	-6.11303	9.78e-10	1.49e-08	RADX
ENSCAFG00000003075	1913.67	-1.28693	0.478661	-2.6886	0.00717533	0.0322198	AREG			ENSCAFG00000030926	160.483	-2.09727	0.38212	-5.48852	4.05e-08	6.12e-07	GIPC2			ENSCAFG00000011832	2.37374	-1.98413	0.659689	-3.00767	0.00263257	0.00923064	GLRA2
ENSCAFG00000032285	158.753	-1.28629	0.293893	-4.37671	1.2e-05	0.000208281	HOXA3			ENSCAFG00000006748	4.08496	-2.09542	0.416036	-5.03664	4.74e-07	5.66e-06	PDYN			ENSCAFG00000006881	414.922	-1.98353	0.29064	-6.82471	8.81e-12	1.92e-10	SLC1A2
ENSCAFG00000000681	407.689	-1.28438	0.413369	-3.10711	0.00188926	0.011444	FBN2			ENSCAFG00000026333	4.95942	-2.09335	0.8045	-2.60206	0.00926669	0.0309547	U6			ENSCAFG00000010511	1414.63	-1.98315	0.272363	-7.28127	3.31e-13	9.01e-12	OASL
ENSCAFG00000015954	22.5213	-1.28141	0.350019	-3.66096	0.00025127	0.00235328	GRID1			ENSCAFG00000001303	3.7537	-2.09143	0.449167	-4.65624	3.22e-06	3.14e-05	ENTHD1			ENSCAFG00000025445	2.5074	-1.98315	0.786661	-2.52097	0.0117031	0.0326155	DNAJC5B
ENSCAFG00000010435	70.1538	-1.281	0.488258	-2.62361	0.00870027	0.0374952	OCSTAMP			ENSCAFG00000018092	111.648	-2.0836	0.423663	-4.91807	8.74e-07	9.82e-06	TMC5			ENSCAFG00000013222	8.45015	-1.98062	0.608109	-3.25702	0.00112587	0.00443725	MYT1
ENSCAFG00000011584	436.41	-1.27986	0.322972	-3.96276	7.41e-05	0.000891184	GRAMD1B			ENSCAFG00000020362	954.704	-2.08022	0.430373	-4.83353	1.34e-06	1.43e-05	HSD11B2			ENSCAFG00000019462	131.151	-1.9771	0.359127	-5.50529	3.69e-08	4.33e-07	NOXO1
ENSCAFG00000007549	24.6943	-1.27833	0.45054	-2.83734	0.00454917	0.0227183	REEP1			ENSCAFG00000001631	3.96677	-2.07446	0.428024	-4.8466	1.26e-06	1.34e-05	GUCA1A			ENSCAFG00000023437	4617.49	-1.97174	0.28857	-6.83282	8.33e-12	1.83e-10	SEC14L4
ENSCAFG00000004610	6.50601	-1.27748	0.504679	-2.53127	0.0113651	0.0455264	APOC2			ENSCAFG00000017931	999.802	-2.07352	0.286277	-7.24305	4.39e-13	1.57e-11	RNF128			ENSCAFG00000018602	734.638	-1.96948	0.183674	-10.7227	7.97e-27	1.54e-24	SH2D3A
ENSCAFG00000006634	23.0398	-1.27716	0.323224	-3.95132	7.77e-05	0.000924853	JAKMIP2			ENSCAFG00000008916	28.352	-2.07258	0.450954	-4.596	4.31e-06	4.09e-05	RPH3A			ENSCAFG00000005313	201.376	-1.96943	0.231773	-8.49726	1.94e-17	1.03e-15	C15H1orf210
ENSCAFG00000004828	313.679	-1.27506	0.418262	-3.04846	0.00230015	0.0133587	SLC30A3			ENSCAFG00000024515	8.82944	-2.07242	0.456302	-4.54177	5.58e-06	5.15e-05	ARSH			ENSCAFG00000029463	25.1442	-1.96794	0.317315	-6.20186	5.58e-10	8.89e-09	SPAG8
ENSCAFG00000012455	21.8104	-1.27311	0.376822	-3.37856	0.000728673	0.00548207	TREH			ENSCAFG00000002904	1.39836	-2.06812	0.723587	-2.85815	0.00426117	0.0162373	AMBN			ENSCAFG00000000968	88.3896	-1.96527	0.416164	-4.72235	2.33e-06	1.86e-05	FSTL4
ENSCAFG00000017983	3755.14	-1.27187	0.242863	-5.237	1.63e-07	6.46e-06	PPCDC			ENSCAFG00000017206	0.586554	-2.06611	0.78414	-2.63487	0.00841687	0.0285102	NEXMIF			ENSCAFG00000005201	42.6958	-1.95743	0.463147	-4.22636	2.38e-05	0.000148104	NXPH2
ENSCAFG00000010171	541.597	-1.2665	0.281871	-4.49318	7.02e-06	0.000134307	PHKG1			ENSCAFG00000031187	65.1872	-2.0649	0.387543	-5.32818	9.92e-08	1.36e-06	FGF12			ENSCAFG00000017395	589.67	-1.95578	0.239249	-8.17466	2.97e-16	1.31e-14	CREB3L4
ENSCAFG00000004488	39.0621	-1.26512	0.401817	-3.1485	0.00164112	0.0102979	SLC39A12			ENSCAFG00000011100	124.767	-2.06367	0.643631	-3.20629	0.00134456	0.00615168	PRSS16			ENSCAFG00000023388	19.8735	-1.9556	0.585704	-3.33889	0.000841124	0.00345308	UCN
ENSCAFG00000022297	643.441	-1.25924	0.374503	-3.36244	0.000772565	0.00573175	U3			ENSCAFG00000005348	781.887	-2.0634	0.425553	-4.84876	1.24e-06	1.33e-05	EHD3			ENSCAFG00000010482	648.022	-1.95506	0.300557	-6.50476	7.78e-11	1.44e-09	SLC19A3
ENSCAFG00000008318	40.4281	-1.25805	0.39078	-3.21933	0.00128489	0.00855971	ASIC1			ENSCAFG00000017675	1559.09	-2.06073	0.397402	-5.18551	2.15e-07	2.74e-06	SERPINA3			ENSCAFG00000009262	106.45	-1.95476	0.286561	-6.82145	9.01e-12	1.96e-10	GOLGA7B
ENSCAFG00000015387	53.6653	-1.25711	0.241837	-5.19816	2.01e-07	7.64e-06	ADCY10			ENSCAFG00000007911	2.32374	-2.05991	0.647419	-3.18172	0.00146404	0.00662917	SPATA9			ENSCAFG00000015282	2000.26	-1.95194	0.221323	-8.8194	1.15e-18	7.21e-17	GGT6
ENSCAFG00000020023	957.139	-1.25364	0.247164	-5.07209	3.93e-07	1.32e-05	PHYHD1			ENSCAFG00000031038	85.7226	-2.05914	0.39671	-5.19054	2.1e-07	2.67e-06	METTL7B			ENSCAFG00000006542	1913.43	-1.95124	0.228696	-8.53205	1.44e-17	7.8e-16	PPP2R2B
ENSCAFG00000000568	187.892	-1.25076	0.197083	-6.34633	2.21e-10	2.9e-08	MAPK8IP2			ENSCAFG00000026372	47.0808	-2.05781	0.370189	-5.55882	2.72e-08	4.29e-07	SNORA12			ENSCAFG00000019737	29.6945	-1.95037	0.401825	-4.85378	1.21e-06	1.03e-05	KCNT1
ENSCAFG00000019464	282.963	-1.24923	0.343025	-3.64181	0.000270729	0.00249515	SLC34A3			ENSCAFG00000013556	3.48612	-2.05511	0.647253	-3.17512	0.00149774	0.00675194	HTR3A			ENSCAFG00000003971	44.8519	-1.95029	0.372504	-5.23561	1.64e-07	1.69e-06	FAM83E
ENSCAFG00000029214	16.6062	-1.24661	0.408243	-3.0536	0.00226116	0.013182	NPB			ENSCAFG00000016139	46.4857	-2.05272	0.366312	-5.60375	2.1e-08	3.38e-07	MOGAT1			ENSCAFG00000032247	488.939	-1.94805	0.400298	-4.86649	1.14e-06	9.76e-06	CBD103
ENSCAFG00000029248	277.477	-1.24597	0.270268	-4.61012	4.02e-06	8.56e-05	PPP1R14A			ENSCAFG00000000148	786.648	-2.05064	0.359119	-5.7102	1.13e-08	1.95e-07	RDH16			ENSCAFG00000015590	1027.39	-1.93621	0.251865	-7.68748	1.5e-14	5.16e-13	CPAMD8
ENSCAFG00000010665	445.216	-1.24545	0.320084	-3.891	9.98e-05	0.00113316	SLC16A14			ENSCAFG00000006012	2.23801	-2.04929	0.523289	-3.91617	9e-05	0.000598632	STOML3			ENSCAFG00000005689	98.1592	-1.92992	0.482436	-4.00037	6.32e-05	0.000355542	NPTX1
ENSCAFG00000008690	96.5011	-1.2419	0.409265	-3.03445	0.00240971	0.0138671	RAPSN			ENSCAFG00000001791	2497.45	-2.04549	0.351342	-5.82194	5.82e-09	1.06e-07	ALDH1A1			ENSCAFG00000020167	256.004	-1.92817	0.231971	-8.31211	9.4e-17	4.46e-15	HYDIN
ENSCAFG00000016325	7.80114	-1.23897	0.318535	-3.88959	0.000100412	0.00113795	CNIH3			ENSCAFG00000013287	450.679	-2.04352	0.37057	-5.51453	3.5e-08	5.36e-07	MAPK4			ENSCAFG00000014386	858.233	-1.92367	0.182134	-10.5618	4.48e-26	7.53e-24	SLC25A42
ENSCAFG00000015598	19962.3	-1.23748	0.271439	-4.55895	5.14e-06	0.00010487	DHRS7			ENSCAFG00000023626	56.2513	-2.04026	0.487692	-4.1835	2.87e-05	0.000221037	PCARE			ENSCAFG00000032472	62.8461	-1.92364	0.439198	-4.37989	1.19e-05	7.95e-05	MESP2
ENSCAFG00000003728	86.8332	-1.23442	0.329346	-3.74808	0.00017819	0.00178201	SHISAL2A			ENSCAFG00000018311	3.74127	-2.03971	0.507644	-4.01799	5.87e-05	0.000413748	TDRD9			ENSCAFG00000012112	396.015	-1.92344	0.398278	-4.82938	1.37e-06	1.15e-05	ACE2
ENSCAFG00000012979	218.366	-1.23064	0.2064	-5.96241	2.49e-09	2.16e-07	CABCOCO1			ENSCAFG00000017575	1.3889	-2.03698	0.761234	-2.67589	0.00745313	0.0257944	MYH4			ENSCAFG00000010171	480.653	-1.9229	0.290528	-6.61865	3.63e-11	7.12e-10	PHKG1
ENSCAFG00000001221	1475.26	-1.22862	0.282517	-4.34882	1.37e-05	0.000228676	PACSIN1			ENSCAFG00000018564	448.083	-2.03051	0.312451	-6.49866	8.1e-11	2.09e-09	GRIA3			ENSCAFG00000008438	942.49	-1.92253	0.259168	-7.41809	1.19e-13	3.5e-12	EPHX2
ENSCAFG00000029101	24.9069	-1.22847	0.413955	-2.96764	0.00300091	0.016418	NOG			ENSCAFG00000024962	0.661866	-2.02602	0.807316	-2.50958	0.0120875	0.0385335	TRIM77			ENSCAFG00000004097	24.9329	-1.92073	0.465029	-4.13035	3.62e-05	0.000215856	CYP4B1
ENSCAFG00000020484	8.63401	-1.22676	0.480953	-2.55069	0.010751	0.0436294	MIR186			ENSCAFG00000003843	2.78125	-2.02465	0.574076	-3.5268	0.000420611	0.00226408	UROC1			ENSCAFG00000004843	6654.86	-1.9205	0.624256	-3.07647	0.0020947	0.00762806	OLFM4
ENSCAFG00000001456	3177.6	-1.22288	0.234494	-5.21498	1.84e-07	7.11e-06	GCAT			ENSCAFG00000005019	6411.83	-2.02405	0.223226	-9.06728	1.22e-19	1.24e-17	GATA3			ENSCAFG00000016004	1.62265	-1.91975	0.733079	-2.61875	0.00882536	0.0258457	KRT12
ENSCAFG00000005723	813.657	-1.2227	0.22566	-5.41831	6.02e-08	2.92e-06	PSD2			ENSCAFG00000019616	6.00552	-2.02273	0.648331	-3.11991	0.00180909	0.00792472	MSLNL			ENSCAFG00000008181	1135.99	-1.91724	0.261708	-7.32588	2.37e-13	6.62e-12	PLSCR1
ENSCAFG00000010936	1941.37	-1.22198	0.343286	-3.55965	0.000371352	0.00319951	NPNT			ENSCAFG00000019837	2.06245	-2.02	0.631714	-3.19764	0.00138556	0.00630836	MYBPHL			ENSCAFG00000008917	2263.83	-1.91519	0.353238	-5.42182	5.9e-08	6.66e-07	LBP
ENSCAFG00000015890	114.893	-1.21916	0.411274	-2.96435	0.00303319	0.0165397	UNC13C			ENSCAFG00000018767	51.4178	-2.01988	0.353588	-5.71252	1.11e-08	1.93e-07	SPEF2			ENSCAFG00000009786	316.915	-1.91424	0.360039	-5.31674	1.06e-07	1.13e-06	MAB21L3
ENSCAFG00000016844	1195.32	-1.21759	0.211001	-5.77057	7.9e-09	5.52e-07	PAQR6			ENSCAFG00000002080	192.09	-2.01878	0.305706	-6.60366	4.01e-11	1.08e-09	ST6GAL2			ENSCAFG00000016170	987.219	-1.91338	0.204406	-9.36068	7.92e-21	6.95e-19	RAB15
ENSCAFG00000018767	58.5513	-1.21718	0.295667	-4.11673	3.84e-05	0.000525618	SPEF2			ENSCAFG00000029214	14.5172	-2.01143	0.445695	-4.51302	6.39e-06	5.8e-05	NPB			ENSCAFG00000004675	505.562	-1.91189	0.601511	-3.17848	0.00148047	0.00562686	TNFSF11
ENSCAFG00000005399	768.783	-1.20827	0.228613	-5.28525	1.26e-07	5.19e-06	CMTM8			ENSCAFG00000009914	12.9242	-2.00937	0.419277	-4.79247	1.65e-06	1.72e-05	PLA2G4F			ENSCAFG00000031727	8181.14	-1.9108	0.287651	-6.64277	3.08e-11	6.11e-10	STC2
ENSCAFG00000000110	1967	-1.20441	0.240301	-5.0121	5.38e-07	1.68e-05	MYL6B			ENSCAFG00000019151	22.5018	-2.00729	0.562293	-3.56983	0.000357214	0.00196463	FATE1			ENSCAFG00000000710	561.442	-1.90821	0.282431	-6.75639	1.41e-11	2.97e-10	SLC27A6
ENSCAFG00000009786	354.536	-1.20403	0.329283	-3.65652	0.000255667	0.00238611	MAB21L3			ENSCAFG00000003075	1666.31	-1.99872	0.407567	-4.90403	9.39e-07	1.05e-05	AREG			ENSCAFG00000013101	438.746	-1.90718	0.366139	-5.20888	1.9e-07	1.93e-06	MAP7D2
ENSCAFG00000011838	102.378	-1.20318	0.381062	-3.15745	0.00159154	0.0100306	ST8SIA1			ENSCAFG00000015076	1.16397	-1.99732	0.687337	-2.90588	0.00366227	0.0143285	UBXN10			ENSCAFG00000016070	757.26	-1.90157	0.199876	-9.51372	1.84e-21	1.75e-19	DAGLA
ENSCAFG00000019630	588.006	-1.19973	0.1828	-6.5631	5.27e-11	9.13e-09	RHBDL1			ENSCAFG00000009972	61.8005	-1.99643	0.455611	-4.38188	1.18e-05	0.000100461	ADAMTS8			ENSCAFG00000018992	113.839	-1.89931	0.403922	-4.70217	2.57e-06	2.03e-05	TMEM61
ENSCAFG00000016070	856.181	-1.19857	0.203434	-5.89172	3.82e-09	3.09e-07	DAGLA			ENSCAFG00000011597	123.462	-1.9902	0.296146	-6.72035	1.81e-11	5.12e-10	CARNS1			ENSCAFG00000013396	85.9263	-1.89838	0.430352	-4.41124	1.03e-05	7.01e-05	CCL24
ENSCAFG00000019886	103.522	-1.19658	0.245819	-4.8677	1.13e-06	3.06e-05	AK8			ENSCAFG00000006909	201.618	-1.99002	0.287009	-6.93363	4.1e-12	1.28e-10	LMO1			ENSCAFG00000010754	409.639	-1.89765	0.28357	-6.69197	2.2e-11	4.49e-10	SLC38A3
ENSCAFG00000008779	94.0784	-1.19391	0.479524	-2.48978	0.0127823	0.0498606	ABCC8			ENSCAFG00000031809	45.2489	-1.98213	0.555323	-3.56932	0.000357905	0.00196692	HCN4			ENSCAFG00000010877	3655.9	-1.89544	0.353338	-5.36439	8.12e-08	8.93e-07	ABCA5
ENSCAFG00000020519	2.93759	-1.19141	0.455586	-2.61512	0.00891962	0.0381564	MIR378A			ENSCAFG00000010936	1700.45	-1.98156	0.314364	-6.30338	2.91e-10	6.84e-09	NPNT			ENSCAFG00000001453	3594.58	-1.89489	0.289276	-6.55046	5.74e-11	1.09e-09	RASEF
ENSCAFG00000020597	5.26796	-1.18842	0.455619	-2.60837	0.0090975	0.0387394	cfa-mir-429			ENSCAFG00000014025	85.2198	-1.9813	0.667865	-2.96662	0.0030109	0.0121905	TTN			ENSCAFG00000003280	262.76	-1.88957	0.49992	-3.77975	0.000156987	0.000793374	RSPO1
ENSCAFG00000017931	1136.92	-1.1829	0.23323	-5.07183	3.94e-07	1.32e-05	RNF128			ENSCAFG00000019209	3.85943	-1.97888	0.573107	-3.45289	0.000554619	0.00288555	CFAP74			ENSCAFG00000006406	2553.43	-1.87212	0.183404	-10.2076	1.83e-24	2.53e-22	AMDHD1
ENSCAFG00000009205	106.217	-1.18222	0.271167	-4.35975	1.3e-05	0.000219607	HOGA1			ENSCAFG00000007966	104.623	-1.97882	0.409222	-4.83556	1.33e-06	1.41e-05	MMP24			ENSCAFG00000001870	518.903	-1.87208	0.358986	-5.21492	1.84e-07	1.88e-06	STEAP2
ENSCAFG00000020646	6.66627	-1.18195	0.343711	-3.43878	0.000584335	0.00461159	cfa-mir-365-2			ENSCAFG00000025949	1.91515	-1.97684	0.64843	-3.04865	0.00229871	0.00966557	U6			ENSCAFG00000001762	127.939	-1.87181	0.29487	-6.34793	2.18e-10	3.76e-09	TMEM229A
ENSCAFG00000018197	110.193	-1.18097	0.39848	-2.96369	0.00303977	0.0165587	ABCC6			ENSCAFG00000022817	1.02555	-1.97368	0.632061	-3.12261	0.00179253	0.00786319	cfa-mir-146b			ENSCAFG00000019595	35.6165	-1.87044	0.446268	-4.19128	2.77e-05	0.000170196	ESPN
ENSCAFG00000010064	2408.36	-1.18088	0.237185	-4.97876	6.4e-07	1.93e-05	CMBL			ENSCAFG00000005255	45.4501	-1.97323	0.537244	-3.67288	0.000239834	0.00139319	VIPR2			ENSCAFG00000031234	382.117	-1.86916	0.338534	-5.52135	3.36e-08	3.98e-07	KY
ENSCAFG00000017109	254.713	-1.18062	0.302137	-3.90757	9.32e-05	0.00107178	ANKDD1A			ENSCAFG00000006599	1.11041	-1.96644	0.732402	-2.68492	0.00725462	0.0252267	TMEM239			ENSCAFG00000005553	738.335	-1.86843	0.400085	-4.67009	3.01e-06	2.35e-05	OXTR
ENSCAFG00000018782	1877.92	-1.17532	0.36165	-3.24987	0.0011546	0.00785836	PRLR			ENSCAFG00000007900	1750.13	-1.96326	0.167649	-11.7106	1.13e-31	8.06e-29	ELL2			ENSCAFG00000001688	5.46643	-1.86681	0.577203	-3.23423	0.00121971	0.00475139	ELAVL2
ENSCAFG00000003978	1017.22	-1.17433	0.275845	-4.2572	2.07e-05	0.000323401	PGR			ENSCAFG00000012963	72984.6	-1.96218	0.28039	-6.99803	2.6e-12	8.33e-11	MGP			ENSCAFG00000003843	2.87577	-1.86477	0.576336	-3.23556	0.00121403	0.00473258	UROC1
ENSCAFG00000012923	115.765	-1.17361	0.255003	-4.60234	4.18e-06	8.77e-05	DSCAML1			ENSCAFG00000023367	28.4751	-1.95846	0.344916	-5.67809	1.36e-08	2.3e-07	KCNK3			ENSCAFG00000003680	40.225	-1.8612	0.403144	-4.61673	3.9e-06	2.96e-05	MYLK3
ENSCAFG00000011585	27.2075	-1.17243	0.378981	-3.09363	0.00197726	0.011873	PCNX2			ENSCAFG00000005002	90.864	-1.95493	0.413921	-4.72295	2.32e-06	2.34e-05	TIMP4			ENSCAFG00000003835	68.6859	-1.85914	0.325526	-5.71118	1.12e-08	1.45e-07	AK9
ENSCAFG00000013665	152.508	-1.17224	0.40017	-2.92934	0.00339681	0.0181031	KCND3			ENSCAFG00000002794	257.647	-1.95415	0.443433	-4.40687	1.05e-05	9.04e-05	TMPRSS11D			ENSCAFG00000017101	1414.2	-1.85366	0.339373	-5.46202	4.71e-08	5.4e-07	TGFB3
ENSCAFG00000020372	11.9196	-1.17217	0.318828	-3.6765	0.000236453	0.00223701	LRRC29			ENSCAFG00000011648	608.915	-1.95121	0.404477	-4.82404	1.41e-06	1.49e-05	SCN7A			ENSCAFG00000012884	109.62	-1.85116	0.300332	-6.16372	7.11e-10	1.11e-08	RORC
ENSCAFG00000010659	6.0267	-1.17186	0.350114	-3.34709	0.000816654	0.00600567	FBXO36			ENSCAFG00000003624	310.547	-1.94764	0.258286	-7.54064	4.68e-14	1.96e-12	INPP4B			ENSCAFG00000007656	69.2429	-1.85002	0.493844	-3.74616	0.000179563	0.000891424	C29H8orf34
ENSCAFG00000020443	7.84207	-1.17072	0.387297	-3.0228	0.00250451	0.0142936	cfa-mir-143			ENSCAFG00000003373	36.3028	-1.94333	0.341736	-5.68663	1.3e-08	2.21e-07	DGKI			ENSCAFG00000005063	277.543	-1.84685	0.534338	-3.45634	0.000547563	0.00238007	QRICH2
ENSCAFG00000011168	31.8138	-1.16816	0.432674	-2.69986	0.00693689	0.0313727	NRGN			ENSCAFG00000007538	8.08681	-1.9329	0.523031	-3.69558	0.000219385	0.00129327	NME9			ENSCAFG00000018210	1.10417	-1.84612	0.779707	-2.36771	0.0178986	0.0465863	CDX1
ENSCAFG00000003213	5.86573	-1.16535	0.451214	-2.58271	0.00980289	0.0409215	STRA8			ENSCAFG00000020406	5.46489	-1.93195	0.493191	-3.91725	8.96e-05	0.000596528	ERICH3			ENSCAFG00000003580	6.12772	-1.84593	0.588386	-3.13727	0.00170526	0.00637295	GRIK2
ENSCAFG00000020187	45.7938	-1.16486	0.291347	-3.99818	6.38e-05	0.000790742	HFM1			ENSCAFG00000019329	1103.34	-1.93129	0.31169	-6.19619	5.78e-10	1.27e-08	TNFRSF18			ENSCAFG00000002341	540.915	-1.84565	0.4047	-4.56055	5.1e-06	3.74e-05	HMGCLL1
ENSCAFG00000008986	505.494	-1.16268	0.270437	-4.29927	1.71e-05	0.000276233	RASAL1			ENSCAFG00000011984	845.009	-1.92653	0.35741	-5.39026	7.04e-08	1e-06	SPP2			ENSCAFG00000003313	269.91	-1.84246	0.404581	-4.55398	5.26e-06	3.85e-05	KIF12
ENSCAFG00000024327	427.601	-1.16152	0.341847	-3.39777	0.000679379	0.00517483	NOL3			ENSCAFG00000020033	328.079	-1.92597	0.539751	-3.56826	0.000359361	0.0019724	CLEC3A			ENSCAFG00000013287	455.793	-1.84023	0.381137	-4.82826	1.38e-06	1.16e-05	MAPK4
ENSCAFG00000007897	263.271	-1.16142	0.32662	-3.55588	0.000376717	0.00323662	PLS1			ENSCAFG00000000840	387.935	-1.92519	0.254992	-7.55001	4.35e-14	1.83e-12	SLC22A4			ENSCAFG00000006599	1.28698	-1.84017	0.759454	-2.42302	0.0153922	0.0409811	TMEM239
ENSCAFG00000024958	18.7754	-1.15687	0.374043	-3.09288	0.00198225	0.0118942	CCR10			ENSCAFG00000004848	423.316	-1.92335	0.235015	-8.18396	2.75e-16	1.63e-14	KCTD14			ENSCAFG00000025002	8673.71	-1.84	0.361466	-5.0904	3.57e-07	3.42e-06	DPP4
ENSCAFG00000013228	944.283	-1.15598	0.428841	-2.69559	0.0070265	0.0317044	CNKSR2			ENSCAFG00000017568	17.3556	-1.91594	0.603035	-3.17716	0.00148724	0.00671164	NOX1			ENSCAFG00000006959	15254.7	-1.83304	0.272041	-6.73812	1.6e-11	3.32e-10	PROM2
ENSCAFG00000009025	464.445	-1.1551	0.276068	-4.18412	2.86e-05	0.000415987	STX19			ENSCAFG00000003570	5607.81	-1.9155	0.177048	-10.8191	2.8e-27	1.04e-24	FBXW2			ENSCAFG00000005257	236.238	-1.8264	0.313198	-5.83144	5.5e-09	7.46e-08	VIPR1
ENSCAFG00000015859	89.4343	-1.15482	0.367019	-3.14647	0.00165252	0.0103498	JAKMIP1			ENSCAFG00000002043	6.05887	-1.91096	0.773003	-2.47212	0.0134314	0.0420201	MEP1A			ENSCAFG00000028639	274.371	-1.82592	0.264949	-6.89159	5.52e-12	1.24e-10	SMIM1
ENSCAFG00000012440	579.633	-1.15442	0.229076	-5.03947	4.67e-07	1.51e-05	SLC16A9			ENSCAFG00000001568	836.433	-1.90956	0.233878	-8.16474	3.22e-16	1.89e-14	MOCS1			ENSCAFG00000001288	470.389	-1.82303	0.280976	-6.48822	8.69e-11	1.6e-09	FAM83F
ENSCAFG00000015006	6.08809	-1.15442	0.415647	-2.7774	0.00547965	0.0262746	CFAP65			ENSCAFG00000016481	4700.85	-1.90623	0.326542	-5.83763	5.29e-09	9.75e-08	STAC2			ENSCAFG00000012718	7664.08	-1.81928	0.54278	-3.35178	0.000802923	0.00331651	CPXM2
ENSCAFG00000017432	261.706	-1.15048	0.202897	-5.67027	1.43e-08	8.85e-07	CCDC159			ENSCAFG00000012883	8247.84	-1.90495	0.242373	-7.85958	3.85e-15	1.9e-13	ARHGDIB			ENSCAFG00000008986	445.289	-1.81844	0.253475	-7.17402	7.28e-13	1.89e-11	RASAL1
ENSCAFG00000015851	48.1793	-1.15047	0.314051	-3.66333	0.000248955	0.0023359	DYDC1			ENSCAFG00000019230	149.106	-1.90388	0.334426	-5.69297	1.25e-08	2.14e-07	ATP2B3			ENSCAFG00000002513	1.59422	-1.81661	0.675697	-2.6885	0.00717737	0.0217251	TMEM196
ENSCAFG00000019621	1016.46	-1.14978	0.223734	-5.13907	2.76e-07	9.94e-06	CCDC78			ENSCAFG00000005297	18.6414	-1.90053	0.425978	-4.46158	8.14e-06	7.22e-05	ALK			ENSCAFG00000011925	2254.25	-1.81661	0.28253	-6.4298	1.28e-10	2.29e-09	HSD11B1
ENSCAFG00000007873	2.68717	-1.14895	0.44361	-2.59	0.00959756	0.0403197	DNAH12			ENSCAFG00000017914	98.6917	-1.89708	0.390078	-4.86334	1.15e-06	1.25e-05	RADX			ENSCAFG00000006252	44.6086	-1.81541	0.394525	-4.6015	4.19e-06	3.15e-05	UNC5D
ENSCAFG00000011150	441.504	-1.14778	0.321181	-3.57362	0.000352086	0.00306558	GALNT17			ENSCAFG00000006959	15036.1	-1.89701	0.234079	-8.10415	5.31e-16	3.04e-14	PROM2			ENSCAFG00000009293	5739.02	-1.81062	0.168564	-10.7414	6.51e-27	1.29e-24	IQGAP2
ENSCAFG00000020100	810.188	-1.14769	0.197247	-5.81855	5.94e-09	4.29e-07	TLCD4			ENSCAFG00000020391	809.106	-1.89599	0.209912	-9.0323	1.68e-19	1.65e-17	CES2			ENSCAFG00000001856	1158.76	-1.80252	0.396334	-4.54798	5.42e-06	3.95e-05	STEAP4
ENSCAFG00000012106	618.746	-1.14751	0.271811	-4.22171	2.42e-05	0.00036675	EMID1			ENSCAFG00000016887	28.3355	-1.89353	0.358996	-5.27451	1.33e-07	1.78e-06	COX6A2			ENSCAFG00000023938	8.07645	-1.80056	0.59625	-3.01981	0.00252931	0.00892949	GPR158
ENSCAFG00000017618	348.626	-1.14662	0.340068	-3.37173	0.000746988	0.00558845	DRP2			ENSCAFG00000010000	2.53738	-1.89083	0.561275	-3.36882	0.0007549	0.00376208	C27H12orf40			ENSCAFG00000026372	43.4098	-1.79886	0.348789	-5.15746	2.5e-07	2.49e-06	SNORA12
ENSCAFG00000003720	3546.66	-1.14559	0.379763	-3.01658	0.00255645	0.0145205	NRCAM			ENSCAFG00000010982	1052.88	-1.88863	0.257996	-7.32039	2.47e-13	9.15e-12	FAM20A			ENSCAFG00000023709	14.6323	-1.79546	0.724935	-2.47671	0.0132599	0.0362288	PLK5
ENSCAFG00000018266	705.515	-1.14555	0.46034	-2.48849	0.0128286	0.0499865	SLC6A14			ENSCAFG00000023467	527.707	-1.88771	0.22725	-8.30675	9.84e-17	6.37e-15	ACOT6			ENSCAFG00000001715	707.016	-1.79448	0.169627	-10.579	3.73e-26	6.36e-24	MOB3B
ENSCAFG00000026372	51.0198	-1.14452	0.358882	-3.18913	0.00142702	0.00925439	SNORA12			ENSCAFG00000015503	734.425	-1.88167	0.303276	-6.20449	5.49e-10	1.22e-08	SPEG			ENSCAFG00000013971	765.237	-1.793	0.343814	-5.21504	1.84e-07	1.88e-06	ATP2A3
ENSCAFG00000010897	698.08	-1.14359	0.253166	-4.51716	6.27e-06	0.000122935	ARHGEF38			ENSCAFG00000010367	20.373	-1.8787	0.585494	-3.20874	0.00133316	0.0061086	INA			ENSCAFG00000018672	206.48	-1.79232	0.43327	-4.13673	3.52e-05	0.000210677	VTN
ENSCAFG00000020410	15.8179	-1.14327	0.321328	-3.55794	0.000373768	0.00321515	LRRIQ3			ENSCAFG00000029248	263.462	-1.87808	0.311503	-6.02908	1.65e-09	3.31e-08	PPP1R14A			ENSCAFG00000016590	702.998	-1.78608	0.334037	-5.34695	8.94e-08	9.74e-07	FBXO2
ENSCAFG00000011349	5958.84	-1.143	0.220121	-5.19261	2.07e-07	7.79e-06	GSTP1			ENSCAFG00000028591	8.0139	-1.87545	0.546757	-3.43014	0.000603266	0.00309981	POPDC3			ENSCAFG00000010064	2108.42	-1.78432	0.237334	-7.51818	5.55e-14	1.71e-12	CMBL
ENSCAFG00000018997	18.4354	-1.14275	0.405717	-2.81663	0.00485305	0.0239481	LEXM			ENSCAFG00000013963	506.174	-1.87365	0.173283	-10.8127	3e-27	1.07e-24	BCO2			ENSCAFG00000020030	2164.69	-1.7813	0.249132	-7.15	8.68e-13	2.22e-11	KYAT1
ENSCAFG00000016128	948.363	-1.14135	0.253875	-4.49571	6.93e-06	0.000133319	YBX2			ENSCAFG00000003097	10.6051	-1.87365	0.524127	-3.57479	0.000350508	0.00193269	CRHR2			ENSCAFG00000005691	124.462	-1.78039	0.326611	-5.45112	5.01e-08	5.72e-07	ANK1
ENSCAFG00000012081	3893.08	-1.13724	0.159629	-7.1243	1.05e-12	3.45e-10	PC			ENSCAFG00000015425	98.9525	-1.8691	0.287642	-6.498	8.14e-11	2.09e-09	BHLHA15			ENSCAFG00000005132	19.8264	-1.77993	0.583779	-3.04898	0.00229622	0.00822554	ST6GALNAC1
ENSCAFG00000006357	524.786	-1.13589	0.418112	-2.7167	0.00659364	0.0302579	CNTN3			ENSCAFG00000004384	28606.5	-1.86902	0.2442	-7.65363	1.95e-14	8.79e-13	CTSC			ENSCAFG00000000858	892.746	-1.77757	0.260784	-6.81625	9.34e-12	2.02e-10	UNC93A
ENSCAFG00000015973	1731.34	-1.13549	0.272777	-4.16272	3.14e-05	0.00044578	SLC16A11			ENSCAFG00000002403	166.49	-1.86843	0.368709	-5.0675	4.03e-07	4.89e-06	CCDC180			ENSCAFG00000004210	5.73048	-1.77618	0.66887	-2.6555	0.0079191	0.0235777	ARMC3
ENSCAFG00000001037	14.2279	-1.12999	0.396216	-2.85196	0.00434508	0.0218776	FER1L6			ENSCAFG00000007857	4072.79	-1.86568	0.503122	-3.70821	0.000208731	0.00123882	SCRG1			ENSCAFG00000009649	4419.35	-1.7731	0.20831	-8.51181	1.71e-17	9.2e-16	PLEKHA6
ENSCAFG00000005726	10.1341	-1.12998	0.275411	-4.1029	4.08e-05	0.000548582	PHOX2A			ENSCAFG00000018197	94.5329	-1.86364	0.380895	-4.89278	9.94e-07	1.1e-05	ABCC6			ENSCAFG00000005094	30.7341	-1.77095	0.416137	-4.25569	2.08e-05	0.000131663	CCR8
ENSCAFG00000001960	23.0395	-1.12921	0.410187	-2.7529	0.00590694	0.0279234	CAPN11			ENSCAFG00000008210	335.123	-1.86005	0.39603	-4.69675	2.64e-06	2.63e-05	GREM1			ENSCAFG00000018150	4.00221	-1.76999	0.64802	-2.73138	0.00630704	0.0195032	HNF1B
ENSCAFG00000005002	103.146	-1.12831	0.414224	-2.72392	0.00645125	0.0297826	TIMP4			ENSCAFG00000005023	94.671	-1.85836	0.359194	-5.17369	2.3e-07	2.9e-06	HRH1			ENSCAFG00000017709	780.426	-1.76856	0.216522	-8.16804	3.13e-16	1.37e-14	CLMN
ENSCAFG00000032489	67.4094	-1.12157	0.2799	-4.00705	6.15e-05	0.000766442	SHISA7			ENSCAFG00000005717	64.0604	-1.85583	0.473736	-3.91744	8.95e-05	0.000596408	NEB			ENSCAFG00000004404	52.1523	-1.76818	0.504263	-3.50647	0.000454086	0.00202088	MYO7B
ENSCAFG00000024988	791.046	-1.12114	0.286139	-3.91817	8.92e-05	0.00103474	FRZB			ENSCAFG00000011638	12.1118	-1.85482	0.45302	-4.09434	4.23e-05	0.000312465	SPTA1			ENSCAFG00000019957	24.8553	-1.76439	0.690977	-2.55348	0.0106653	0.0302439	KCNG4
ENSCAFG00000014221	846.083	-1.12061	0.240017	-4.66888	3.03e-06	6.8e-05	ARHGAP20			ENSCAFG00000010526	31.0061	-1.84836	0.346205	-5.3389	9.35e-08	1.29e-06	FIGN			ENSCAFG00000019851	3188.2	-1.76408	0.331526	-5.3211	1.03e-07	1.11e-06	KIAA1324
ENSCAFG00000020578	4.96855	-1.12029	0.388546	-2.88329	0.00393543	0.0202676	MIR125B2			ENSCAFG00000006881	410.874	-1.84759	0.24473	-7.54952	4.37e-14	1.83e-12	SLC1A2			ENSCAFG00000003807	351.749	-1.76389	0.335314	-5.26041	1.44e-07	1.5e-06	KLF15
ENSCAFG00000006993	459.28	-1.11997	0.331224	-3.38132	0.000721393	0.00544067	RFLNA			ENSCAFG00000018272	1938.64	-1.84735	0.267791	-6.89848	5.26e-12	1.61e-10	KLHL13			ENSCAFG00000013958	520.232	-1.76361	0.272191	-6.4793	9.21e-11	1.7e-09	FAH
ENSCAFG00000007158	2086.32	-1.11831	0.34226	-3.26742	0.00108533	0.00747879	SLC16A12			ENSCAFG00000000409	4.03096	-1.84615	0.650169	-2.83948	0.00451865	0.0170164	IL26			ENSCAFG00000004033	2883.62	-1.76164	0.266327	-6.61456	3.73e-11	7.3e-10	PDZK1IP1
ENSCAFG00000027862	3.56425	-1.11718	0.413391	-2.70248	0.00688236	0.0312581	U6			ENSCAFG00000025366	0.744047	-1.84529	0.698516	-2.64172	0.00824857	0.0280639	C28H10orf62			ENSCAFG00000011107	76.994	-1.76062	0.378607	-4.65027	3.31e-06	2.56e-05	STK32C
ENSCAFG00000010582	2733.09	-1.1166	0.237104	-4.70931	2.49e-06	5.81e-05	BOC			ENSCAFG00000000338	2.09818	-1.84485	0.694723	-2.65552	0.00791856	0.0271474	GRM1			ENSCAFG00000000086	10.3423	-1.75972	0.607578	-2.89629	0.00377604	0.0125987	CDH20
ENSCAFG00000004848	474.207	-1.11439	0.235118	-4.73969	2.14e-06	5.13e-05	KCTD14			ENSCAFG00000024571	79.898	-1.84396	0.47383	-3.89161	9.96e-05	0.000655109	GABRA4			ENSCAFG00000020588	1.25114	-1.75519	0.746546	-2.35108	0.0187188	0.0482905	MIR200C
ENSCAFG00000019091	1174.88	-1.11308	0.245497	-4.53399	5.79e-06	0.000115109	MPND			ENSCAFG00000012211	33.9176	-1.83903	0.448975	-4.09606	4.2e-05	0.000310473	NDST4			ENSCAFG00000023258	419.21	-1.75242	0.380541	-4.60508	4.12e-06	3.1e-05	ERBB4
ENSCAFG00000019437	4669.57	-1.112	0.187222	-5.93949	2.86e-09	2.44e-07	NOXA1			ENSCAFG00000005662	46.4457	-1.83773	0.490184	-3.74905	0.000177505	0.00108138	SNAP25			ENSCAFG00000005314	337.15	-1.75099	0.279823	-6.25752	3.91e-10	6.41e-09	TMEM125
ENSCAFG00000020167	292.834	-1.11098	0.259099	-4.28786	1.8e-05	0.00028815	HYDIN			ENSCAFG00000009270	268.91	-1.83772	0.273512	-6.71898	1.83e-11	5.16e-10	PEBP4			ENSCAFG00000015076	1.24147	-1.7505	0.693951	-2.52252	0.0116519	0.032489	UBXN10
ENSCAFG00000004930	445.754	-1.10923	0.343222	-3.23181	0.00123007	0.00825921	GRIK5			ENSCAFG00000003246	1447.98	-1.83724	0.204561	-8.98139	2.67e-19	2.58e-17	ALAD			ENSCAFG00000018579	3275.28	-1.74964	0.229586	-7.62085	2.52e-14	8.28e-13	GHR
ENSCAFG00000002803	159.468	-1.1083	0.258422	-4.28873	1.8e-05	0.00028727	ACTL7A			ENSCAFG00000019790	50.9739	-1.83681	0.395649	-4.64252	3.44e-06	3.34e-05	KCNC4			ENSCAFG00000004203	39.1522	-1.74616	0.345699	-5.05109	4.39e-07	4.12e-06	VSTM5
ENSCAFG00000010849	1502.56	-1.10599	0.176216	-6.27636	3.47e-10	4.29e-08	BTN2A2			ENSCAFG00000001067	51.3977	-1.83314	0.425092	-4.31234	1.62e-05	0.000133164	RSPO3			ENSCAFG00000007858	39.9315	-1.74415	0.472902	-3.68818	0.000225864	0.0010953	HAND2
ENSCAFG00000004120	355.176	-1.1019	0.387857	-2.84099	0.00449734	0.0225119	TMEM213			ENSCAFG00000017167	214.142	-1.83241	0.323567	-5.66313	1.49e-08	2.49e-07	KCNN3			ENSCAFG00000010540	4.05412	-1.74366	0.641633	-2.71753	0.00657703	0.0202029	MTTP
ENSCAFG00000019015	3077.03	-1.10182	0.324342	-3.3971	0.000681042	0.00518402	LRG1			ENSCAFG00000006861	414.59	-1.8286	0.371074	-4.92787	8.31e-07	9.39e-06	ANGPT4			ENSCAFG00000013466	94.0642	-1.7416	0.478372	-3.64069	0.00027191	0.00128845	LRRC15
ENSCAFG00000024151	563.743	-1.09674	0.433726	-2.52864	0.0114506	0.0458261	INSRR			ENSCAFG00000005685	6.20891	-1.82496	0.682225	-2.67501	0.00747271	0.0258484	PAK5			ENSCAFG00000018167	112.348	-1.74084	0.427852	-4.06878	4.73e-05	0.000273419	CCL3
ENSCAFG00000020347	129.968	-1.0955	0.189868	-5.76977	7.94e-09	5.52e-07	TSNAXIP1			ENSCAFG00000006164	15056	-1.81943	0.23565	-7.72092	1.15e-14	5.33e-13	CYP1B1			ENSCAFG00000011264	2.58504	-1.73874	0.589001	-2.95202	0.00315704	0.0107899	TBX10
ENSCAFG00000025168	15.1348	-1.09432	0.313401	-3.49175	0.000479859	0.00391845	FAM110C			ENSCAFG00000016875	16.3309	-1.8138	0.552894	-3.28056	0.001036	0.00493843	TTLL6			ENSCAFG00000008404	445238	-1.73654	0.249462	-6.96116	3.37e-12	7.85e-11	CLU
ENSCAFG00000016396	3828.7	-1.09313	0.247534	-4.4161	1e-05	0.000178782	PPP1R1B			ENSCAFG00000015091	29.5488	-1.81059	0.424645	-4.26378	2.01e-05	0.000161482	LGALS12			ENSCAFG00000001103	11.5348	-1.73482	0.604795	-2.86845	0.00412493	0.0135709	TRPC7
ENSCAFG00000023759	26028.9	-1.0909	0.259157	-4.20942	2.56e-05	0.000383209	MT2A			ENSCAFG00000012424	1155.15	-1.80975	0.258202	-7.00904	2.4e-12	7.73e-11	SYNPO2			ENSCAFG00000007382	4.09747	-1.73466	0.505994	-3.42822	0.000607548	0.00259904	PPP1R42
ENSCAFG00000012614	318.215	-1.08857	0.245579	-4.43268	9.31e-06	0.000167858	KCNK2			ENSCAFG00000011803	4.46318	-1.80895	0.612165	-2.95501	0.00312663	0.0125785	CCDC172			ENSCAFG00000007047	8191.01	-1.73266	0.273868	-6.32663	2.51e-10	4.27e-09	MAL
ENSCAFG00000010170	420.977	-1.0855	0.179065	-6.06202	1.34e-09	1.3e-07	PSD			ENSCAFG00000005748	151.012	-1.80752	0.247583	-7.30069	2.86e-13	1.05e-11	IDO2			ENSCAFG00000019316	319.892	-1.728	0.619823	-2.7879	0.00530512	0.0168369	C1QTNF12
ENSCAFG00000001870	583.126	-1.08542	0.321069	-3.38064	0.00072316	0.00545208	STEAP2			ENSCAFG00000022137	1.38778	-1.80488	0.749419	-2.40837	0.0160241	0.0486059	Y_RNA			ENSCAFG00000007154	34009.4	-1.72663	0.273565	-6.31159	2.76e-10	4.65e-09	KRT18
ENSCAFG00000013288	1233.15	-1.08522	0.340949	-3.18295	0.00145785	0.00939118	ADAMTSL3			ENSCAFG00000020497	1.27754	-1.80474	0.583994	-3.09034	0.00199925	0.00861705	MIR425			ENSCAFG00000009351	3.84778	-1.72461	0.62067	-2.77863	0.00545895	0.0172486	PPP1R14D
ENSCAFG00000012969	107.678	-1.08491	0.32513	-3.33686	0.000847302	0.00618132	INPP5J			ENSCAFG00000014999	6.20794	-1.80291	0.540072	-3.33828	0.000842995	0.00413685	CRYBA2			ENSCAFG00000003901	2401.95	-1.71394	0.192905	-8.88488	6.4e-19	4.22e-17	BCAT2
ENSCAFG00000030448	33.1544	-1.08476	0.346396	-3.13156	0.00173881	0.0107672	KCNA6			ENSCAFG00000007557	16.5015	-1.80224	0.589746	-3.05596	0.00224345	0.00948139	HHIP			ENSCAFG00000018959	1848.46	-1.71049	0.177752	-9.62295	6.4e-22	6.51e-20	EMP2
ENSCAFG00000015078	798.063	-1.08042	0.185511	-5.82401	5.75e-09	4.19e-07	FAM184B			ENSCAFG00000015655	32.5701	-1.79534	0.424523	-4.22908	2.35e-05	0.000185332	NRIP2			ENSCAFG00000023467	540.511	-1.70947	0.235547	-7.25743	3.95e-13	1.06e-11	ACOT6
ENSCAFG00000015723	409.627	-1.07964	0.339154	-3.18333	0.00145592	0.00938725	SLC4A3			ENSCAFG00000012859	100.285	-1.79414	0.663808	-2.7028	0.00687591	0.0241609	FXYD2			ENSCAFG00000026621	1.60829	-1.70944	0.576061	-2.96747	0.00300264	0.0103435	MIR1307
ENSCAFG00000024269	13.0097	-1.07596	0.301602	-3.56747	0.000360438	0.00313194	RNASE13			ENSCAFG00000000364	786.098	-1.79369	0.439125	-4.08468	4.41e-05	0.000324519	WIF1			ENSCAFG00000016038	22.5408	-1.70585	0.43388	-3.93161	8.44e-05	0.000458151	LDB3
ENSCAFG00000005554	2.69486	-1.07459	0.423087	-2.53988	0.0110892	0.0446824	ENPP7			ENSCAFG00000011454	250.451	-1.79195	0.285895	-6.26787	3.66e-10	8.42e-09	SLC7A8			ENSCAFG00000016128	831.824	-1.70318	0.29963	-5.68427	1.31e-08	1.67e-07	YBX2
ENSCAFG00000000658	2600	-1.07367	0.287413	-3.73564	0.000187236	0.00185495	SLC44A4			ENSCAFG00000008749	229.149	-1.78545	0.51933	-3.43798	0.000586075	0.00302231	ATP6V0D2			ENSCAFG00000005255	46.9608	-1.70102	0.563112	-3.02074	0.00252155	0.0089105	VIPR2
ENSCAFG00000000283	51.3741	-1.07298	0.379266	-2.8291	0.00466796	0.0231926	TXLNB			ENSCAFG00000004845	4.62346	-1.78519	0.629471	-2.83602	0.00456799	0.0171661	THRSP			ENSCAFG00000010398	193.588	-1.69663	0.381866	-4.44298	8.87e-06	6.16e-05	KIAA0319
ENSCAFG00000012504	44.0397	-1.06909	0.428443	-2.49528	0.0125858	0.0492468	ACTN3			ENSCAFG00000011198	39.4004	-1.7826	0.517306	-3.44593	0.000569095	0.00294819	ST8SIA2			ENSCAFG00000025038	1891.46	-1.69469	0.433203	-3.91201	9.15e-05	0.00049159	BTN1A1
ENSCAFG00000018607	91.3644	-1.06672	0.282609	-3.77454	0.000160306	0.00164365	DNAJC6			ENSCAFG00000018339	619.383	-1.78094	0.238835	-7.4568	8.87e-14	3.54e-12	ADRB2			ENSCAFG00000008936	1947.98	-1.69345	0.411183	-4.1185	3.81e-05	0.000225987	SPOCK3
ENSCAFG00000013196	510.946	-1.06618	0.236523	-4.50771	6.55e-06	0.000127836	TM6SF1			ENSCAFG00000024651	3.69586	-1.77439	0.67487	-2.62923	0.00855779	0.0289236	LRRC66			ENSCAFG00000004547	13.7345	-1.6925	0.605975	-2.79301	0.00522201	0.0166135	KCTD4
ENSCAFG00000023453	3259	-1.06558	0.331263	-3.21672	0.00129663	0.00862047	CCL28			ENSCAFG00000014211	6.07098	-1.76836	0.642598	-2.75189	0.00592523	0.0213056	SLC12A1			ENSCAFG00000019015	2750.16	-1.69161	0.366803	-4.61177	3.99e-06	3.02e-05	LRG1
ENSCAFG00000020188	38.8923	-1.06545	0.26073	-4.0864	4.38e-05	0.000580684	TAT			ENSCAFG00000021015	0.598244	-1.76708	0.70106	-2.52058	0.0117161	0.0376115	5S_rRNA			ENSCAFG00000009270	270.311	-1.68315	0.30529	-5.51328	3.52e-08	4.16e-07	PEBP4
ENSCAFG00000006523	43.8638	-1.06453	0.252525	-4.21554	2.49e-05	0.000375067	LRRC56			ENSCAFG00000003369	1112.96	-1.76609	0.465391	-3.79486	0.000147725	0.000921899	PTN			ENSCAFG00000015817	2.49403	-1.68006	0.617153	-2.72227	0.0064835	0.0199543	CATSPERE
ENSCAFG00000030744	185.275	-1.06316	0.351987	-3.02046	0.00252387	0.0143773	LRRC46			ENSCAFG00000017557	7816.58	-1.75808	0.480631	-3.65786	0.000254328	0.0014659	S100A8			ENSCAFG00000011184	706.478	-1.68	0.144575	-11.6202	3.25e-31	1.2e-28	SIAE
ENSCAFG00000019794	2068.28	-1.06198	0.214721	-4.94585	7.58e-07	2.23e-05	SARDH			ENSCAFG00000011086	412.732	-1.75472	0.191329	-9.17119	4.68e-20	5.18e-18	SLC16A6			ENSCAFG00000024815	72.4686	-1.67635	0.448252	-3.73976	0.000184197	0.000912186	PLA2G4D
ENSCAFG00000012628	1657.24	-1.06166	0.166681	-6.36937	1.9e-10	2.61e-08	TMEM25			ENSCAFG00000004385	89.0858	-1.75056	0.308133	-5.68119	1.34e-08	2.27e-07	OTOF			ENSCAFG00000014517	10.7838	-1.65948	0.453585	-3.65859	0.000253608	0.00121182	ZBBX
ENSCAFG00000020345	275.723	-1.06088	0.220292	-4.81579	1.47e-06	3.74e-05	PTGFR			ENSCAFG00000023251	10.4572	-1.74928	0.379118	-4.61406	3.95e-06	3.77e-05	NMS			ENSCAFG00000001631	4.04593	-1.65876	0.522136	-3.17688	0.00148871	0.00565527	GUCA1A
ENSCAFG00000003255	381.142	-1.05945	0.198108	-5.34783	8.9e-08	3.98e-06	MANEAL			ENSCAFG00000024978	7.09656	-1.74777	0.567368	-3.08049	0.00206662	0.00886125	LRRN4			ENSCAFG00000019777	15.099	-1.65493	0.501709	-3.29858	0.00097175	0.00391234	KCNA2
ENSCAFG00000010482	705.883	-1.0594	0.268505	-3.94555	7.96e-05	0.000943211	SLC19A3			ENSCAFG00000008888	3.36763	-1.73339	0.668352	-2.59353	0.00949973	0.0316006	MRAP			ENSCAFG00000004236	1453.42	-1.65317	0.333402	-4.95848	7.1e-07	6.41e-06	ATP6V0A4
ENSCAFG00000001874	123.212	-1.05752	0.242463	-4.36158	1.29e-05	0.000218461	CFAP69			ENSCAFG00000011287	121.471	-1.73327	0.284693	-6.08822	1.14e-09	2.36e-08	STS			ENSCAFG00000018015	21.8046	-1.65119	0.459272	-3.59522	0.000324117	0.00150214	PDILT
ENSCAFG00000006381	10470.2	-1.05657	0.228731	-4.61929	3.85e-06	8.25e-05	SEMA3C			ENSCAFG00000001915	1.87163	-1.72591	0.615154	-2.80565	0.00502149	0.0186261	C11H9orf24			ENSCAFG00000009722	51.4689	-1.65019	0.455086	-3.62612	0.000287715	0.00135272	TOX3
ENSCAFG00000014610	70.2946	-1.05437	0.271937	-3.87728	0.000105632	0.00118849	RND2			ENSCAFG00000017983	3301.88	-1.72472	0.21005	-8.211	2.19e-16	1.34e-14	PPCDC			ENSCAFG00000015048	188.659	-1.64855	0.360829	-4.56877	4.91e-06	3.62e-05	SLC27A2
ENSCAFG00000029146	1683.45	-1.05085	0.247461	-4.24652	2.17e-05	0.000335842	PPP1R3C			ENSCAFG00000008027	280.355	-1.72417	0.411804	-4.18688	2.83e-05	0.000218167	GDF5			ENSCAFG00000000659	1058.07	-1.64699	0.234653	-7.01884	2.24e-12	5.36e-11	SYTL3
ENSCAFG00000005210	578.54	-1.05064	0.3232	-3.25073	0.00115107	0.00783687	IL2RA			ENSCAFG00000029612	114.688	-1.722	0.313341	-5.4956	3.89e-08	5.9e-07	MSS51			ENSCAFG00000014152	37.6822	-1.64552	0.491316	-3.34921	0.00081041	0.00334307	BRINP2
ENSCAFG00000012042	960.575	-1.04966	0.216198	-4.85508	1.2e-06	3.21e-05	USP2			ENSCAFG00000009933	275.544	-1.7111	0.474096	-3.60918	0.000307162	0.00172871	NELL1			ENSCAFG00000017460	5.62475	-1.64535	0.41098	-4.00347	6.24e-05	0.000351313	MYH13
ENSCAFG00000010288	681.283	-1.04664	0.328212	-3.1889	0.00142815	0.00925557	MYBPH			ENSCAFG00000018579	3262.11	-1.70794	0.220768	-7.73638	1.02e-14	4.76e-13	GHR			ENSCAFG00000007284	1.95341	-1.64424	0.562033	-2.92553	0.00343872	0.0116148	KRT84
ENSCAFG00000004213	311.76	-1.04493	0.236507	-4.41819	9.95e-06	0.0001778	ARHGEF4			ENSCAFG00000009282	947.12	-1.70492	0.315579	-5.40251	6.57e-08	9.41e-07	CREB3L1			ENSCAFG00000004169	4.96604	-1.63994	0.525175	-3.12266	0.00179222	0.00664049	CYP4A11
ENSCAFG00000012251	191.415	-1.04461	0.250372	-4.17222	3.02e-05	0.000431602	C18H11orf80			ENSCAFG00000018627	5.42332	-1.70397	0.506552	-3.36385	0.000768625	0.00381808	TNFSF14			ENSCAFG00000029214	14.9733	-1.63972	0.431843	-3.79702	0.000146446	0.000746054	NPB
ENSCAFG00000016671	788.525	-1.04177	0.205267	-5.0752	3.87e-07	1.31e-05	CCDC189			ENSCAFG00000018146	48.0551	-1.7028	0.445641	-3.82101	0.000132907	0.000839171	ALDH3A1			ENSCAFG00000009506	5762.89	-1.63953	0.32825	-4.99475	5.89e-07	5.4e-06	ABI3BP
ENSCAFG00000017379	161.878	-1.04148	0.328631	-3.16915	0.00152887	0.00973561	MFSD6L			ENSCAFG00000000052	22.9492	-1.70097	0.601589	-2.82746	0.00469186	0.0175758	CDH19			ENSCAFG00000012702	99.1997	-1.63762	0.398955	-4.10478	4.05e-05	0.000238173	SLC30A2
ENSCAFG00000009097	281.185	-1.04141	0.266764	-3.90385	9.47e-05	0.001085	SDSL			ENSCAFG00000018215	53.6226	-1.70038	0.370122	-4.5941	4.35e-06	4.12e-05	LHFPL1			ENSCAFG00000029756	89.0288	-1.63498	0.372742	-4.38637	1.15e-05	7.75e-05	PPP1R1A
ENSCAFG00000013375	207.985	-1.03914	0.25533	-4.0698	4.71e-05	0.000615283	EFCAB3			ENSCAFG00000023142	105.43	-1.69153	0.48513	-3.48677	0.0004889	0.00258837	INSYN2B			ENSCAFG00000015346	5345.38	-1.63407	0.211442	-7.72824	1.09e-14	3.82e-13	STAT5A
ENSCAFG00000010384	112.272	-1.03794	0.395684	-2.62315	0.00871217	0.0375389	DNAH7			ENSCAFG00000008945	173.299	-1.68766	0.39546	-4.26759	1.98e-05	0.000158986	SLIT1			ENSCAFG00000012854	975.622	-1.63298	0.278624	-5.86089	4.6e-09	6.31e-08	RERG
ENSCAFG00000030123	9.5837	-1.03707	0.342597	-3.02708	0.00246925	0.0141514	CKLF			ENSCAFG00000032247	470.669	-1.68739	0.436197	-3.86842	0.000109544	0.000709578	CBD103			ENSCAFG00000001002	12393.7	-1.63243	0.36033	-4.53039	5.89e-06	4.26e-05	SMPDL3A
ENSCAFG00000023445	933.154	-1.0319	0.23809	-4.33409	1.46e-05	0.000242085	MED31			ENSCAFG00000032024	148.072	-1.68733	0.342696	-4.92368	8.49e-07	9.59e-06	GPR162			ENSCAFG00000009459	2385.94	-1.63165	0.477812	-3.41483	0.000638218	0.00271714	FMOD
ENSCAFG00000025002	10108	-1.03081	0.276979	-3.7216	0.000197964	0.00193263	DPP4			ENSCAFG00000000704	8.64016	-1.68625	0.521327	-3.23453	0.00121843	0.00565403	TTLL8			ENSCAFG00000008919	2083.38	-1.63118	0.180841	-9.01994	1.88e-19	1.32e-17	RASGEF1B
ENSCAFG00000029937	8481.65	-1.03029	0.274708	-3.75049	0.000176487	0.00176809	EFHD1			ENSCAFG00000013078	11704.9	-1.67721	0.295025	-5.68496	1.31e-08	2.23e-07	CST6			ENSCAFG00000007842	2.73741	-1.62886	0.557261	-2.92298	0.00346701	0.0116908	IQCM
ENSCAFG00000004407	1072.96	-1.02964	0.280001	-3.67728	0.000235733	0.00223217	ME3			ENSCAFG00000016342	3324.09	-1.67719	0.218919	-7.66122	1.84e-14	8.3e-13	PCDH7			ENSCAFG00000020188	34.468	-1.62846	0.276281	-5.89422	3.76e-09	5.25e-08	TAT
ENSCAFG00000009031	195.424	-1.02921	0.293155	-3.5108	0.000446761	0.00371042	CMYA5			ENSCAFG00000013801	1153.85	-1.67562	0.207802	-8.06354	7.41e-16	4.12e-14	OSBPL6			ENSCAFG00000011775	289.458	-1.62743	0.204538	-7.95662	1.77e-15	7e-14	GPR146
ENSCAFG00000028849	659.283	-1.02839	0.21177	-4.85616	1.2e-06	3.2e-05	TMEM141			ENSCAFG00000012998	4818.12	-1.6756	0.290339	-5.77117	7.87e-09	1.4e-07	ACE			ENSCAFG00000013646	13.297	-1.62708	0.390198	-4.16989	3.05e-05	0.000185344	RSPH14
ENSCAFG00000004236	1633.88	-1.02796	0.299891	-3.42778	0.000608533	0.00477617	ATP6V0A4			ENSCAFG00000029756	86.9426	-1.67464	0.348207	-4.80932	1.51e-06	1.59e-05	PPP1R1A			ENSCAFG00000012319	11.5846	-1.62512	0.527052	-3.08342	0.00204639	0.00747055	UPK2
ENSCAFG00000019267	21.4378	-1.02676	0.395379	-2.5969	0.00940694	0.0397176	DNASE1			ENSCAFG00000017365	426.851	-1.67411	0.375364	-4.45997	8.2e-06	7.27e-05	TMEM100			ENSCAFG00000011462	10022.3	-1.62148	0.198367	-8.17417	2.98e-16	1.31e-14	CFI
ENSCAFG00000010283	241.48	-1.02627	0.346123	-2.96506	0.00302628	0.0165104	MSI1			ENSCAFG00000004706	85.5412	-1.66538	0.273181	-6.09625	1.09e-09	2.25e-08	CDNF			ENSCAFG00000020252	4557.71	-1.62054	0.326431	-4.96441	6.89e-07	6.23e-06	NQO1
ENSCAFG00000010513	235.619	-1.02572	0.32775	-3.12958	0.00175058	0.0108244	SYNC			ENSCAFG00000018251	6.14133	-1.66432	0.540443	-3.07955	0.00207314	0.00888211	PDE6A			ENSCAFG00000019211	38.0811	-1.61945	0.343117	-4.71983	2.36e-06	1.88e-05	TMEM52
ENSCAFG00000015617	34.3721	-1.02512	0.337733	-3.03531	0.00240289	0.0138428	TMEM198			ENSCAFG00000012718	7657.09	-1.66313	0.40956	-4.06077	4.89e-05	0.000353846	CPXM2			ENSCAFG00000010611	31.3118	-1.61853	0.346108	-4.67636	2.92e-06	2.28e-05	CFAP44
ENSCAFG00000010930	14018.9	-1.02499	0.281599	-3.6399	0.000272741	0.00250938	COL16A1			ENSCAFG00000030013	7.24248	-1.66088	0.55528	-2.99108	0.00277997	0.0114015	RHEX			ENSCAFG00000010137	1667.92	-1.61698	0.293316	-5.51276	3.53e-08	4.17e-07	MFSD4A
ENSCAFG00000016656	64.4643	-1.02362	0.312476	-3.27583	0.00105351	0.00731401	AR			ENSCAFG00000018607	80.0502	-1.65888	0.254632	-6.51482	7.28e-11	1.89e-09	DNAJC6			ENSCAFG00000012046	248.081	-1.61661	0.348786	-4.63495	3.57e-06	2.73e-05	IFI6
ENSCAFG00000024995	79.7001	-1.02316	0.323726	-3.16056	0.00157464	0.00996864	SLCO4C1			ENSCAFG00000010283	208.88	-1.6546	0.349371	-4.73593	2.18e-06	2.21e-05	MSI1			ENSCAFG00000012708	8487.77	-1.60913	0.2012	-7.99768	1.27e-15	5.09e-14	SMARCD2
ENSCAFG00000002461	115.862	-1.02026	0.312256	-3.26737	0.00108553	0.00747879	HEMGN			ENSCAFG00000029431	8.98679	-1.65271	0.517904	-3.19116	0.00141704	0.00643942	SYNPR			ENSCAFG00000016494	961.609	-1.6078	0.18204	-8.83213	1.03e-18	6.51e-17	CCDC149
ENSCAFG00000011811	21.2727	-1.01899	0.366887	-2.7774	0.00547963	0.0262746	SAG			ENSCAFG00000005211	186.997	-1.65176	0.289204	-5.71139	1.12e-08	1.94e-07	PRRT3			ENSCAFG00000012455	19.4863	-1.60157	0.427117	-3.74972	0.000177032	0.000880434	TREH
ENSCAFG00000017198	25.3918	-1.01551	0.20064	-5.06136	4.16e-07	1.37e-05	NOXRED1			ENSCAFG00000009262	105.959	-1.64993	0.297059	-5.55422	2.79e-08	4.39e-07	GOLGA7B			ENSCAFG00000023693	42.4395	-1.59934	0.530542	-3.01454	0.00257369	0.00905998	ADGB
ENSCAFG00000017400	62.9816	-1.0139	0.314812	-3.22064	0.00127904	0.00852917	CCDC151			ENSCAFG00000024748	2327.69	-1.64857	0.260337	-6.33245	2.41e-10	5.77e-09	CD55			ENSCAFG00000007093	1.45544	-1.59761	0.652871	-2.44705	0.0144032	0.0387761	FAM187B
ENSCAFG00000010107	467.583	-1.01338	0.305716	-3.31478	0.00091715	0.00658274	BMPR1B			ENSCAFG00000018266	612.513	-1.6479	0.426056	-3.8678	0.000109822	0.000711162	SLC6A14			ENSCAFG00000012997	10.9154	-1.59716	0.518589	-3.07982	0.00207125	0.0075501	CFAP126
ENSCAFG00000028577	1562.53	-1.01315	0.143457	-7.06241	1.64e-12	4.96e-10	XK			ENSCAFG00000020179	9083.17	-1.6442	0.27791	-5.91629	3.29e-09	6.28e-08	TGFBR3			ENSCAFG00000006520	7.91643	-1.59547	0.486659	-3.27841	0.00104394	0.00415868	KCNG3
ENSCAFG00000001550	1127.67	-1.01204	0.214028	-4.72855	2.26e-06	5.38e-05	FOXRED2			ENSCAFG00000024269	11.0371	-1.64258	0.298051	-5.51107	3.57e-08	5.45e-07	RNASE13			ENSCAFG00000000031	44.3666	-1.59513	0.529921	-3.01012	0.00261144	0.00916859	NETO1
ENSCAFG00000012942	18.4098	-1.01158	0.394979	-2.5611	0.0104341	0.0427399	SRMS			ENSCAFG00000010849	1327.9	-1.63787	0.260664	-6.28345	3.31e-10	7.7e-09	BTN2A2			ENSCAFG00000000510	406.611	-1.59347	0.316808	-5.02978	4.91e-07	4.56e-06	PRR16
ENSCAFG00000023018	142.729	-1.01147	0.341021	-2.96599	0.00301707	0.0164853	ASGR2			ENSCAFG00000014503	262.075	-1.63518	0.31014	-5.27238	1.35e-07	1.8e-06	TBX1			ENSCAFG00000012081	3517.2	-1.59312	0.187845	-8.48105	2.23e-17	1.17e-15	PC
ENSCAFG00000025957	25.3361	-1.00869	0.278229	-3.62539	0.000288526	0.0026153	SNORA74			ENSCAFG00000009639	282.58	-1.63388	0.466233	-3.50442	0.000457597	0.00244177	KCNS1			ENSCAFG00000004506	402.75	-1.59186	0.283192	-5.62115	1.9e-08	2.35e-07	SSPO
ENSCAFG00000010526	35.8978	-1.00741	0.305746	-3.29491	0.000984517	0.00695264	FIGN			ENSCAFG00000010530	8647.44	-1.63342	0.284525	-5.74086	9.42e-09	1.65e-07	CCDC80			ENSCAFG00000015272	161.701	-1.59079	0.363563	-4.37555	1.21e-05	8.1e-05	FGFBP1
ENSCAFG00000019447	96.9655	-1.00734	0.388907	-2.59018	0.00959245	0.040318	MMEL1			ENSCAFG00000001715	712.146	-1.63189	0.1844	-8.84974	8.77e-19	7.89e-17	MOB3B			ENSCAFG00000011070	329.432	-1.58886	0.321609	-4.94034	7.8e-07	6.96e-06	ARSG
ENSCAFG00000003901	2733.7	-1.00714	0.197216	-5.10678	3.28e-07	1.15e-05	BCAT2			ENSCAFG00000010171	479.934	-1.63136	0.293349	-5.56116	2.68e-08	4.24e-07	PHKG1			ENSCAFG00000032734	26.6306	-1.58811	0.33074	-4.8017	1.57e-06	1.31e-05	KCNK13
ENSCAFG00000010284	564.493	-1.0058	0.342072	-2.94033	0.00327862	0.0175673	GPLD1			ENSCAFG00000020443	6.52676	-1.63117	0.41089	-3.96984	7.19e-05	0.000491344	cfa-mir-143			ENSCAFG00000023297	9.77837	-1.58753	0.48888	-3.24728	0.00116513	0.00457168	AURKC
ENSCAFG00000013078	12996.5	-1.00483	0.294337	-3.41389	0.000640431	0.00494677	CST6			ENSCAFG00000016836	1589.9	-1.62948	0.260875	-6.24622	4.2e-10	9.48e-09	TMEM79			ENSCAFG00000008975	2634.65	-1.58377	0.352874	-4.4882	7.18e-06	5.1e-05	THBS4
ENSCAFG00000025133	541.826	-1.00472	0.287674	-3.49257	0.000478405	0.00390956	FADS6			ENSCAFG00000008319	268.761	-1.62919	0.489218	-3.33019	0.000867852	0.00424527	CHODL			ENSCAFG00000012068	55.7121	-1.58161	0.65344	-2.42043	0.0155021	0.0412442	AGT
ENSCAFG00000006540	11077.6	-1.0046	0.248619	-4.0407	5.33e-05	0.00068227	TF			ENSCAFG00000010384	98.0069	-1.62885	0.4508	-3.61324	0.000302392	0.00170544	DNAH7			ENSCAFG00000010329	2716.15	-1.58002	0.153951	-10.2632	1.03e-24	1.47e-22	OSBPL5
ENSCAFG00000024732	903.301	-1.00307	0.300716	-3.33562	0.000851103	0.00619428	RUFY4			ENSCAFG00000000096	1.78794	-1.62691	0.63322	-2.56927	0.0101913	0.0335585	CPLX4			ENSCAFG00000020343	1159.65	-1.57764	0.200532	-7.86728	3.62e-15	1.36e-13	IFI44L
ENSCAFG00000015893	874.802	-1.00024	0.237345	-4.2143	2.51e-05	0.000376472	NSUN7			ENSCAFG00000015278	236.945	-1.62622	0.415155	-3.91714	8.96e-05	0.000596595	NTF3			ENSCAFG00000002805	20.9332	-1.57502	0.601866	-2.6169	0.00887325	0.0259585	TMPRSS11F
ENSCAFG00000014548	9234.44	1.00061	0.302232	3.31072	0.000930548	0.00665046	FBN1			ENSCAFG00000009644	2.1037	-1.62412	0.630069	-2.57769	0.00994638	0.0328273	PKD2L1			ENSCAFG00000001484	89.1163	-1.5701	0.382808	-4.10153	4.1e-05	0.000241218	LGALS2
ENSCAFG00000030441	336.368	1.00097	0.259944	3.85073	0.000117765	0.00129497	MGAT3			ENSCAFG00000000895	2.21041	-1.62364	0.637044	-2.54872	0.010812	0.0352977	PNPLA5			ENSCAFG00000006512	957.656	-1.56942	0.278536	-5.63452	1.76e-08	2.19e-07	ANO9
ENSCAFG00000001833	58.3033	1.00298	0.390428	2.56892	0.0102016	0.0420938	ABCB4			ENSCAFG00000009818	837.715	-1.62146	0.177997	-9.10949	8.28e-20	8.68e-18	NOD2			ENSCAFG00000011373	387.269	-1.56808	0.378065	-4.14766	3.36e-05	0.000202018	SUSD4
ENSCAFG00000029923	10.4289	1.00353	0.392491	2.55682	0.0105632	0.0431143	SPDYA			ENSCAFG00000001269	24.7071	-1.6212	0.458948	-3.53243	0.000411761	0.00222535	ADGRB1			ENSCAFG00000012619	6075.94	-1.56685	0.253949	-6.16991	6.83e-10	1.07e-08	MGST1
ENSCAFG00000008288	201.564	1.00385	0.326811	3.07166	0.0021287	0.0125863	GPD1			ENSCAFG00000019464	244.58	-1.61853	0.29527	-5.48151	4.22e-08	6.34e-07	SLC34A3			ENSCAFG00000011584	396.409	-1.56611	0.377478	-4.14889	3.34e-05	0.0002011	GRAMD1B
ENSCAFG00000000987	906.551	1.00439	0.229779	4.37114	1.24e-05	0.000211697	KIFC1			ENSCAFG00000025649	25.4003	-1.61716	0.381653	-4.23726	2.26e-05	0.000179305	cfa-mir-145			ENSCAFG00000004055	313.762	-1.5631	0.255161	-6.12593	9.02e-10	1.39e-08	FRK
ENSCAFG00000013167	140.577	1.00478	0.28888	3.47818	0.00050484	0.00408342	AKAP6			ENSCAFG00000013716	585.967	-1.61649	0.429312	-3.7653	0.000166352	0.00102329	LRRC2			ENSCAFG00000007900	1779.75	-1.56079	0.203343	-7.67562	1.65e-14	5.61e-13	ELL2
ENSCAFG00000013269	828.113	1.006	0.241391	4.16754	3.08e-05	0.000438503	ID3			ENSCAFG00000025957	21.5831	-1.61541	0.287575	-5.61733	1.94e-08	3.15e-07	SNORA74			ENSCAFG00000025633	2.35767	-1.55845	0.617205	-2.52501	0.0115693	0.0322954	cfa-mir-223
ENSCAFG00000008999	393.372	1.00644	0.308135	3.26624	0.00108987	0.0075061	PROS1			ENSCAFG00000025202	498.145	-1.61525	0.372068	-4.34126	1.42e-05	0.000119017	CA2			ENSCAFG00000005399	684.624	-1.55744	0.209257	-7.44271	9.86e-14	2.96e-12	CMTM8
ENSCAFG00000001909	110.56	1.00656	0.263608	3.8184	0.000134318	0.00143685	KIF24			ENSCAFG00000011349	4146.28	-1.60816	0.187852	-8.56079	1.12e-17	8.4e-16	GSTP1			ENSCAFG00000017405	561.892	-1.55534	0.264399	-5.88258	4.04e-09	5.6e-08	RGL3
ENSCAFG00000007392	75.445	1.00851	0.24923	4.04651	5.2e-05	0.000669992	CENPK			ENSCAFG00000013473	19.6268	-1.60724	0.468407	-3.43129	0.000600725	0.00308897	FRMD5			ENSCAFG00000001567	131.287	-1.55434	0.302906	-5.13142	2.88e-07	2.82e-06	SH3GL2
ENSCAFG00000017329	191.632	1.0095	0.334551	3.01748	0.00254888	0.0144928	FLRT2			ENSCAFG00000002927	109.758	-1.6041	0.262434	-6.1124	9.81e-10	2.06e-08	CCDC85A			ENSCAFG00000018871	433.448	-1.55178	0.230849	-6.72205	1.79e-11	3.7e-10	CYP2J2
ENSCAFG00000003896	495.058	1.00998	0.204811	4.93129	8.17e-07	2.35e-05	HSPA4L			ENSCAFG00000006944	231.668	-1.60298	0.324336	-4.94234	7.72e-07	8.79e-06	SLC7A2			ENSCAFG00000000670	84.9616	-1.54904	0.425503	-3.64048	0.000272129	0.00128894	RIMS2
ENSCAFG00000010838	699.766	1.01356	0.189444	5.35017	8.79e-08	3.95e-06	TRIP13			ENSCAFG00000011094	3.03272	-1.59878	0.429562	-3.72188	0.000197742	0.00118287	NR1I2			ENSCAFG00000006164	15240.3	-1.54578	0.307779	-5.02239	5.1e-07	4.72e-06	CYP1B1
ENSCAFG00000011197	15546.8	1.01402	0.195112	5.1971	2.02e-07	7.65e-06	MMP14			ENSCAFG00000015890	103.774	-1.59767	0.392796	-4.06744	4.75e-05	0.000345355	UNC13C			ENSCAFG00000000032	121.55	-1.54576	0.28566	-5.41119	6.26e-08	7.03e-07	CBLN2
ENSCAFG00000013828	52.4688	1.01528	0.266778	3.80571	0.000141399	0.00149373	ADORA2A			ENSCAFG00000028919	18.1065	-1.59728	0.579145	-2.758	0.0058157	0.0209926	KRT222			ENSCAFG00000019589	227.399	-1.54171	0.334763	-4.60537	4.12e-06	3.1e-05	BAIAP3
ENSCAFG00000013759	67.074	1.01593	0.183066	5.54949	2.86e-08	1.56e-06	MEX3B			ENSCAFG00000010049	449.438	-1.59646	0.33262	-4.79964	1.59e-06	1.66e-05	GFRA2			ENSCAFG00000003177	103.533	-1.54093	0.208352	-7.3958	1.41e-13	4.08e-12	AGBL3
ENSCAFG00000017318	648.863	1.01604	0.291902	3.48074	0.000500025	0.00405677	EBF1			ENSCAFG00000018624	25.9058	-1.596	0.474903	-3.3607	0.000777465	0.00385665	OMG			ENSCAFG00000018999	197.303	-1.53607	0.368752	-4.16558	3.11e-05	0.000188519	TTC22
ENSCAFG00000003892	83.6581	1.01628	0.307521	3.30476	0.000950565	0.00677994	SLC22A16			ENSCAFG00000016556	273.957	-1.59484	0.367308	-4.34197	1.41e-05	0.000118681	AQP9			ENSCAFG00000019095	1570.86	-1.53484	0.21731	-7.06293	1.63e-12	3.99e-11	STAP2
ENSCAFG00000009858	1675.33	1.0164	0.24359	4.17261	3.01e-05	0.000431145	VTCN1			ENSCAFG00000019015	2752.74	-1.59281	0.348987	-4.5641	5.02e-06	4.68e-05	LRG1			ENSCAFG00000010175	90.5287	-1.53102	0.465006	-3.29248	0.000993069	0.00398179	CDH22
ENSCAFG00000007443	389.38	1.01666	0.252356	4.02868	5.61e-05	0.000711316	PXMP4			ENSCAFG00000014126	91.371	-1.5924	0.336891	-4.72676	2.28e-06	2.3e-05	SEC16B			ENSCAFG00000020598	6.36931	-1.52632	0.311464	-4.90047	9.56e-07	8.33e-06	MIR101-1
ENSCAFG00000016228	5229.58	1.01669	0.234954	4.32719	1.51e-05	0.000248635	SERPINE2			ENSCAFG00000006811	22.2417	-1.58998	0.49831	-3.19075	0.00141904	0.00644714	SDCBP2			ENSCAFG00000001362	99.5892	-1.52333	0.450311	-3.38284	0.000717401	0.00300069	PLXNA4
ENSCAFG00000000834	391.954	1.01856	0.327039	3.11451	0.00184253	0.0112404	TNFRSF11B			ENSCAFG00000006068	9.70348	-1.58774	0.418175	-3.79684	0.000146552	0.000915377	ADRA1D			ENSCAFG00000017652	29.5282	-1.52263	0.371754	-4.0958	4.21e-05	0.000246938	GRAMD2A
ENSCAFG00000030654	25.7932	1.0206	0.284498	3.58739	0.000334005	0.00293801	CHSY3			ENSCAFG00000008821	92.5172	-1.58671	0.251395	-6.31163	2.76e-10	6.5e-09	ANKRD34B			ENSCAFG00000010530	8828.71	-1.52246	0.321172	-4.74033	2.13e-06	1.72e-05	CCDC80
ENSCAFG00000009538	409.228	1.0214	0.221262	4.61624	3.91e-06	8.36e-05	NUSAP1			ENSCAFG00000008341	4498.74	-1.58411	0.326507	-4.8517	1.22e-06	1.31e-05	SPON1			ENSCAFG00000028492	11.1439	-1.51908	0.603263	-2.51811	0.0117986	0.0328527	Kiss1
ENSCAFG00000002330	13508.3	1.02149	0.204345	4.99886	5.77e-07	1.78e-05	IGFBP7			ENSCAFG00000015346	5224.01	-1.5834	0.183533	-8.62732	6.28e-18	5.02e-16	STAT5A			ENSCAFG00000002305	2507.67	-1.51835	0.174602	-8.69606	3.44e-18	2.02e-16	LRRC1
ENSCAFG00000009254	83.9354	1.02339	0.268433	3.81247	0.000137586	0.00146251	GALNT5			ENSCAFG00000010002	138.759	-1.57775	0.327824	-4.8128	1.49e-06	1.57e-05	ROPN1L			ENSCAFG00000006675	7.31991	-1.51805	0.545528	-2.78272	0.00539051	0.0170737	TMC2
ENSCAFG00000000074	790.298	1.02489	0.256658	3.99321	6.52e-05	0.000804837	MMP19			ENSCAFG00000012794	5.42767	-1.57288	0.58994	-2.66617	0.00767201	0.0264413	CELF3			ENSCAFG00000006721	577.321	-1.51266	0.298304	-5.07086	3.96e-07	3.76e-06	RIMBP2
ENSCAFG00000017663	27.66	1.0262	0.392285	2.61596	0.00889764	0.0380813	SIGLEC15			ENSCAFG00000023759	23360.3	-1.57236	0.24891	-6.317	2.67e-10	6.3e-09	MT2A			ENSCAFG00000009317	2385.11	-1.51226	0.242785	-6.22884	4.7e-10	7.59e-09	TMEM45A
ENSCAFG00000005294	902.173	1.02626	0.282467	3.6332	0.000279927	0.00255747	TK1			ENSCAFG00000019970	149.366	-1.56804	0.270866	-5.78902	7.08e-09	1.27e-07	OSGIN1			ENSCAFG00000018272	2033.75	-1.5104	0.252006	-5.9935	2.05e-09	2.98e-08	KLHL13
ENSCAFG00000031918	97.9559	1.02683	0.270241	3.79967	0.000144887	0.00152348	TMEM26			ENSCAFG00000032668	427.273	-1.56798	0.453589	-3.45683	0.000546567	0.00284933	SPOCK1			ENSCAFG00000005675	4471.92	-1.50929	0.262907	-5.74075	9.43e-09	1.24e-07	RNF213
ENSCAFG00000018487	297.245	1.02736	0.257739	3.98607	6.72e-05	0.00082457	EMB			ENSCAFG00000013021	3.42051	-1.56796	0.569594	-2.75277	0.0059094	0.0212701	SMCO1			ENSCAFG00000013262	23.7652	-1.5076	0.492309	-3.0623	0.0021964	0.0079307	SMPX
ENSCAFG00000002876	516.367	1.02773	0.195295	5.26246	1.42e-07	5.76e-06	TPBG			ENSCAFG00000016791	4.06194	-1.5674	0.516294	-3.03587	0.00239843	0.010026	ARR3			ENSCAFG00000020177	1129.54	-1.50653	0.388612	-3.8767	0.000105883	0.000559721	CALB2
ENSCAFG00000016600	308.944	1.02794	0.279521	3.67752	0.000235516	0.0022311	CCNB2			ENSCAFG00000004940	2.41126	-1.56723	0.63667	-2.4616	0.0138318	0.0430346	GALNTL5			ENSCAFG00000016618	1569.62	-1.50584	0.174239	-8.64236	5.51e-18	3.17e-16	TNFSF13
ENSCAFG00000009354	15.6558	1.02832	0.351922	2.92201	0.00347775	0.018429	TOX2			ENSCAFG00000014726	118.306	-1.56564	0.268398	-5.83325	5.44e-09	1e-07	LRRIQ4			ENSCAFG00000020313	10.1501	-1.50311	0.383189	-3.92264	8.76e-05	0.000473712	DNASE2B
ENSCAFG00000008235	222.147	1.02894	0.391611	2.62744	0.00860294	0.0371581	CPA3			ENSCAFG00000010284	502.149	-1.56547	0.300043	-5.21748	1.81e-07	2.36e-06	GPLD1			ENSCAFG00000018692	134.374	-1.50242	0.30164	-4.98084	6.33e-07	5.77e-06	SLC13A2
ENSCAFG00000010115	101.024	1.02998	0.264106	3.8999	9.62e-05	0.0011005	TMEFF2			ENSCAFG00000002951	35.6575	-1.56167	0.525672	-2.9708	0.00297026	0.0120486	SNAP91			ENSCAFG00000001601	6264.38	-1.50015	0.199454	-7.52129	5.42e-14	1.68e-12	PLIN2
ENSCAFG00000003620	1062.32	1.03001	0.258182	3.98948	6.62e-05	0.000814436	RCN3			ENSCAFG00000012440	527.717	-1.56116	0.348758	-4.47634	7.59e-06	6.75e-05	SLC16A9			ENSCAFG00000031667	2374.16	-1.49917	0.219559	-6.82809	8.61e-12	1.88e-10	ADH4
ENSCAFG00000016011	1602.34	1.03024	0.18114	5.68752	1.29e-08	8.22e-07	EPHA2			ENSCAFG00000001727	2.18802	-1.55735	0.61919	-2.51514	0.0118986	0.0380835	LINGO2			ENSCAFG00000024867	696.189	-1.49656	0.275465	-5.43287	5.55e-08	6.3e-07	TRIM22
ENSCAFG00000010304	4056.85	1.03054	0.162527	6.34071	2.29e-10	2.97e-08	ETS1			ENSCAFG00000005258	22.1842	-1.5568	0.368875	-4.22039	2.44e-05	0.000191807	TOGARAM2			ENSCAFG00000012245	19.0315	-1.49651	0.56402	-2.6533	0.00797097	0.0236954	EDN3
ENSCAFG00000029322	259.122	1.03101	0.286181	3.60264	0.000314999	0.00280889	SCN2B			ENSCAFG00000003807	357.234	-1.55601	0.287586	-5.41057	6.28e-08	9.03e-07	KLF15			ENSCAFG00000008995	17.1158	-1.49517	0.435688	-3.43174	0.000599732	0.00257106	USH1C
ENSCAFG00000004399	226.702	1.03222	0.261192	3.95195	7.75e-05	0.000923284	FZD4			ENSCAFG00000002461	99.5867	-1.5545	0.322107	-4.82604	1.39e-06	1.48e-05	HEMGN			ENSCAFG00000015753	202.288	-1.49205	0.469612	-3.17719	0.00148708	0.00565005	SFTPD
ENSCAFG00000004031	104.149	1.03293	0.211334	4.88767	1.02e-06	2.82e-05	STIL			ENSCAFG00000030242	49.0804	-1.55282	0.410324	-3.78438	0.000154094	0.000954992	HS3ST2			ENSCAFG00000016782	13.8569	-1.4872	0.543753	-2.73508	0.00623659	0.0193177	PDE6B
ENSCAFG00000002997	3699.2	1.03343	0.281654	3.66913	0.000243377	0.0022934	COL9A2			ENSCAFG00000000258	138.327	-1.55228	0.479144	-3.23969	0.0011966	0.00557075	IL22RA2			ENSCAFG00000013246	250.775	-1.48653	0.29855	-4.97916	6.39e-07	5.82e-06	LIPH
ENSCAFG00000024239	35.8789	1.03377	0.219928	4.70048	2.6e-06	6.01e-05	MLLT11			ENSCAFG00000016070	758.839	-1.54979	0.21878	-7.08379	1.4e-12	4.68e-11	DAGLA			ENSCAFG00000013889	929.251	-1.48518	0.239298	-6.20638	5.42e-10	8.66e-09	RTP4
ENSCAFG00000006560	673.262	1.03411	0.174131	5.93865	2.87e-09	2.44e-07	NCAPH			ENSCAFG00000008487	498.573	-1.54749	0.295226	-5.24172	1.59e-07	2.1e-06	PDE3B			ENSCAFG00000028459	50.6512	-1.48254	0.598815	-2.47579	0.0132941	0.036288	MT3
ENSCAFG00000010885	1517.43	1.03721	0.319325	3.24814	0.00116161	0.00789856	TPPP			ENSCAFG00000004307	188.227	-1.54659	0.283653	-5.45241	4.97e-08	7.36e-07	NAALAD2			ENSCAFG00000008650	92.5712	-1.48251	0.623055	-2.37943	0.0173394	0.0453771	TLDC2
ENSCAFG00000015381	318.02	1.03739	0.259847	3.99233	6.54e-05	0.000806488	CCND2			ENSCAFG00000006180	846.244	-1.54403	0.211218	-7.31014	2.67e-13	9.82e-12	SOCS2			ENSCAFG00000027189	11.6983	-1.48128	0.456391	-3.24563	0.00117191	0.00459341	U2
ENSCAFG00000008925	68.0275	1.03777	0.3038	3.41596	0.000635584	0.00491894	MMP16			ENSCAFG00000013504	182.141	-1.5438	0.324389	-4.75911	1.94e-06	1.99e-05	CLEC7A			ENSCAFG00000018884	506.263	-1.48105	0.168749	-8.77667	1.68e-18	1.02e-16	FGGY
ENSCAFG00000019070	677.595	1.03782	0.210432	4.93184	8.15e-07	2.35e-05	CHAF1A			ENSCAFG00000017319	2993.72	-1.54334	0.40861	-3.77704	0.0001587	0.000980712	ACP5			ENSCAFG00000029460	1.97421	-1.48066	0.563296	-2.62856	0.00857462	0.0252012	VWC2L
ENSCAFG00000017820	1618.68	1.03812	0.210211	4.93848	7.87e-07	2.29e-05	CD276			ENSCAFG00000024327	377.804	-1.5427	0.357848	-4.31105	1.62e-05	0.000133702	NOL3			ENSCAFG00000014686	370.934	-1.47623	0.326429	-4.52238	6.11e-06	4.4e-05	VIL1
ENSCAFG00000000535	337.391	1.03823	0.249222	4.16587	3.1e-05	0.000441128	MYCT1			ENSCAFG00000019737	30.5328	-1.5424	0.394684	-3.90794	9.31e-05	0.000617294	KCNT1			ENSCAFG00000019845	33.4857	-1.47551	0.397125	-3.71548	0.00020282	0.000993322	SLC22A31
ENSCAFG00000018642	46.1799	1.03875	0.325491	3.19134	0.00141613	0.00920547	NOS2			ENSCAFG00000016782	13.7998	-1.53425	0.611305	-2.50979	0.0120804	0.0385222	PDE6B			ENSCAFG00000024269	11.531	-1.47433	0.282187	-5.22465	1.74e-07	1.79e-06	RNASE13
ENSCAFG00000019238	241.731	1.04097	0.355438	2.92869	0.00340397	0.0181232	MMP23			ENSCAFG00000000710	567.831	-1.53288	0.279463	-5.4851	4.13e-08	6.22e-07	SLC27A6			ENSCAFG00000011963	49.4874	-1.47357	0.323698	-4.55229	5.31e-06	3.88e-05	TLCD5
ENSCAFG00000010114	407.003	1.04229	0.285549	3.65011	0.000262125	0.00243366	CIT			ENSCAFG00000019609	36.3117	-1.53278	0.319976	-4.7903	1.67e-06	1.73e-05	TAS1R1			ENSCAFG00000012309	694.959	-1.47317	0.241795	-6.09266	1.11e-09	1.68e-08	ANXA9
ENSCAFG00000000893	31.2615	1.0456	0.338338	3.09041	0.00199878	0.0119761	PNPLA3			ENSCAFG00000008177	6.64235	-1.53127	0.501074	-3.05598	0.00224327	0.00948139	PTH			ENSCAFG00000015298	565.507	-1.47289	0.296742	-4.96353	6.92e-07	6.25e-06	CD38
ENSCAFG00000018735	698.481	1.04588	0.228887	4.56943	4.89e-06	0.000100432	ELF4			ENSCAFG00000010754	408.366	-1.52972	0.301803	-5.0686	4.01e-07	4.87e-06	SLC38A3			ENSCAFG00000017634	288.617	-1.47214	0.344848	-4.26894	1.96e-05	0.000124899	THSD4
ENSCAFG00000015337	2787.89	1.04632	0.249059	4.2011	2.66e-05	0.000394549	PLVAP			ENSCAFG00000018150	4.03848	-1.52849	0.619517	-2.46723	0.0136163	0.0424749	HNF1B			ENSCAFG00000010839	922.692	-1.46855	0.232863	-6.30649	2.85e-10	4.8e-09	LYPLAL1
ENSCAFG00000006389	488.989	1.04633	0.305763	3.42203	0.00062156	0.0048442	SLC4A11			ENSCAFG00000031727	8250.62	-1.5263	0.255324	-5.97791	2.26e-09	4.43e-08	STC2			ENSCAFG00000018767	53.3257	-1.46824	0.30298	-4.846	1.26e-06	1.07e-05	SPEF2
ENSCAFG00000013325	113.619	1.04634	0.346984	3.01553	0.00256529	0.0145552	PHEX			ENSCAFG00000006920	259.714	-1.52578	0.38743	-3.93822	8.21e-05	0.000553584	KCNIP3			ENSCAFG00000017664	308.541	-1.46597	0.370258	-3.95933	7.52e-05	0.00041307	SLC14A1
ENSCAFG00000013434	264.507	1.04679	0.234263	4.46843	7.88e-06	0.0001474	FAM43A			ENSCAFG00000020059	12.1372	-1.52489	0.573665	-2.65816	0.00785686	0.0269746	CNTNAP4			ENSCAFG00000017149	234.874	-1.46343	0.197798	-7.39863	1.38e-13	4e-12	IGDCC3
ENSCAFG00000017137	206.579	1.04716	0.385856	2.71386	0.00665052	0.0304245	TENM2			ENSCAFG00000011168	29.247	-1.52445	0.392856	-3.88044	0.000104269	0.000680743	NRGN			ENSCAFG00000006915	161.789	-1.46268	0.395653	-3.69687	0.000218274	0.00106197	MTMR7
ENSCAFG00000030753	29.9835	1.04725	0.3909	2.67907	0.00738261	0.0329639	C32H4orf54			ENSCAFG00000004506	386.151	-1.52381	0.26944	-5.65548	1.55e-08	2.58e-07	SSPO			ENSCAFG00000011538	14.2153	-1.46213	0.496058	-2.9475	0.00320355	0.0109253	SCN3B
ENSCAFG00000012093	16632.2	1.04754	0.257457	4.06879	4.73e-05	0.000616829	CTSK			ENSCAFG00000004120	321.046	-1.52223	0.397213	-3.83226	0.00012697	0.000806655	TMEM213			ENSCAFG00000001394	248.91	-1.46094	0.221859	-6.58499	4.55e-11	8.77e-10	ETV7
ENSCAFG00000001709	908.574	1.04766	0.243888	4.29565	1.74e-05	0.000280087	MCM5			ENSCAFG00000010505	111.026	-1.51867	0.520014	-2.92043	0.00349545	0.0137893	CCL20			ENSCAFG00000002240	1215.98	-1.46048	0.222047	-6.57734	4.79e-11	9.2e-10	HINT2
ENSCAFG00000016881	643.99	1.04987	0.330472	3.1769	0.00148859	0.00954616	ITGAM			ENSCAFG00000012774	285.246	-1.51796	0.199406	-7.61239	2.69e-14	1.18e-12	REPS2			ENSCAFG00000018600	613.025	-1.45913	0.368048	-3.96451	7.35e-05	0.000405601	LEPR
ENSCAFG00000003483	48.1681	1.05031	0.357193	2.94044	0.00327742	0.0175673	KCNF1			ENSCAFG00000010343	136.81	-1.51732	0.292485	-5.1877	2.13e-07	2.71e-06	KIRREL3			ENSCAFG00000013156	3819.07	-1.45833	0.43498	-3.35264	0.000800449	0.00330752	CSPG5
ENSCAFG00000002663	726.392	1.05105	0.278145	3.7788	0.000157588	0.00162277	CD109			ENSCAFG00000004097	25.7882	-1.51105	0.390329	-3.87121	0.000108296	0.000702338	CYP4B1			ENSCAFG00000005693	296.063	-1.45817	0.437123	-3.33583	0.000850466	0.00348945	MZB1
ENSCAFG00000012663	1088.46	1.05229	0.214879	4.89714	9.72e-07	2.71e-05	GPC1			ENSCAFG00000003978	930.61	-1.51076	0.255661	-5.90921	3.44e-09	6.53e-08	PGR			ENSCAFG00000005569	13.3089	-1.45668	0.371405	-3.92207	8.78e-05	0.000474603	DNAJB13
ENSCAFG00000010077	6289.77	1.05575	0.214008	4.93325	8.09e-07	2.34e-05	LSP1			ENSCAFG00000005609	1946.38	-1.50819	0.285742	-5.27814	1.31e-07	1.75e-06	XDH			ENSCAFG00000004998	228.586	-1.45661	0.271751	-5.3601	8.32e-08	9.12e-07	GPR39
ENSCAFG00000019477	404.3	1.05861	0.318003	3.32893	0.0008718	0.00630422	MEGF6			ENSCAFG00000013856	468.179	-1.50816	0.198781	-7.58704	3.27e-14	1.42e-12	ACADL			ENSCAFG00000018266	632.279	-1.45652	0.420239	-3.46594	0.00052839	0.00230986	SLC6A14
ENSCAFG00000004666	291.996	1.06055	0.240317	4.41315	1.02e-05	0.000180638	PVR			ENSCAFG00000029463	25.3716	-1.50593	0.303847	-4.9562	7.19e-07	8.25e-06	SPAG8			ENSCAFG00000011349	4833.08	-1.45482	0.208748	-6.96926	3.19e-12	7.48e-11	GSTP1
ENSCAFG00000002842	171.634	1.06227	0.260941	4.07093	4.68e-05	0.000613066	TTK			ENSCAFG00000017765	32.9128	-1.5059	0.483678	-3.11343	0.00184925	0.00806758	GRIA1			ENSCAFG00000015014	620.813	-1.45394	0.24603	-5.90961	3.43e-09	4.81e-08	SLC7A4
ENSCAFG00000019183	585.998	1.06303	0.315096	3.37367	0.000741727	0.00555942	PODN			ENSCAFG00000017709	796.008	-1.50583	0.175647	-8.57303	1.01e-17	7.66e-16	CLMN			ENSCAFG00000015720	2080.84	-1.45274	0.212297	-6.84294	7.76e-12	1.71e-10	DHX58
ENSCAFG00000004142	4.73817	1.06411	0.376735	2.82457	0.00473443	0.0234792	SKIDA1			ENSCAFG00000006401	2789.21	-1.5054	0.2776	-5.42291	5.86e-08	8.49e-07	CD36			ENSCAFG00000009781	1840.98	-1.4527	0.198069	-7.33432	2.23e-13	6.25e-12	HERC6
ENSCAFG00000007225	707.588	1.06437	0.255615	4.16397	3.13e-05	0.000443654	FAM107A			ENSCAFG00000009675	753.259	-1.5053	0.240793	-6.25142	4.07e-10	9.21e-09	LRRN2			ENSCAFG00000023095	1376.69	-1.45258	0.227509	-6.38474	1.72e-10	2.99e-09	CCDC160
ENSCAFG00000013182	910.261	1.06455	0.265357	4.01176	6.03e-05	0.000753568	EGLN3			ENSCAFG00000010175	91.4841	-1.50276	0.405077	-3.70983	0.0002074	0.00123242	CDH22			ENSCAFG00000001807	1602.97	-1.4515	0.189477	-7.66056	1.85e-14	6.24e-13	DDX58
ENSCAFG00000008482	652.394	1.06474	0.302116	3.52426	0.000424669	0.00355173	JAM2			ENSCAFG00000013503	34.2384	-1.50164	0.364461	-4.12018	3.79e-05	0.000283788	DGKG			ENSCAFG00000005170	60.916	-1.45072	0.537076	-2.70114	0.00691014	0.0210108	PAX1
ENSCAFG00000030055	91.0129	1.06485	0.402227	2.64739	0.00811158	0.0354575	FCER2			ENSCAFG00000004904	99.3367	-1.50093	0.280893	-5.34342	9.12e-08	1.27e-06	CAND2			ENSCAFG00000010112	50.4102	-1.44829	0.30011	-4.82588	1.39e-06	1.17e-05	TSPAN32
ENSCAFG00000001911	537.892	1.06528	0.237441	4.48652	7.24e-06	0.000137833	ALDH1L2			ENSCAFG00000030139	46.604	-1.49791	0.431281	-3.47317	0.000514356	0.00270479	KIF19			ENSCAFG00000004784	290.159	-1.44741	0.263365	-5.49583	3.89e-08	4.54e-07	CAMK1D
ENSCAFG00000015499	1547.66	1.06608	0.240666	4.42973	9.44e-06	0.000169824	DLG5			ENSCAFG00000011627	2.4605	-1.49061	0.538751	-2.7668	0.00566099	0.0205376	FRMPD4			ENSCAFG00000004408	874.228	-1.44679	0.225436	-6.41776	1.38e-10	2.47e-09	CAB39L
ENSCAFG00000005126	7.96072	1.06751	0.374194	2.85284	0.00433306	0.0218273	LCT			ENSCAFG00000001335	3.09326	-1.4906	0.564084	-2.64251	0.00822947	0.0280122	TULP1			ENSCAFG00000009721	11351.9	-1.44351	0.155742	-9.26858	1.89e-20	1.56e-18	ALCAM
ENSCAFG00000000882	140.322	1.06878	0.157882	6.76949	1.29e-11	3.1e-09	DSCC1			ENSCAFG00000016706	39.3657	-1.49049	0.332004	-4.48938	7.14e-06	6.39e-05	SLC26A1			ENSCAFG00000012487	29.9905	-1.44319	0.449228	-3.21261	0.00131534	0.00507048	MYO3B
ENSCAFG00000012376	267.058	1.06916	0.254081	4.20795	2.58e-05	0.000385174	VASH2			ENSCAFG00000016731	1014.39	-1.48993	0.193381	-7.70467	1.31e-14	6e-13	MSX2			ENSCAFG00000025377	19.7505	-1.43844	0.472832	-3.04217	0.00234877	0.00837725	AHRR
ENSCAFG00000007308	78.7196	1.07559	0.261252	4.11708	3.84e-05	0.000525153	DEPDC7			ENSCAFG00000010897	618.77	-1.48925	0.244351	-6.09474	1.1e-09	2.27e-08	ARHGEF38			ENSCAFG00000015972	1404.39	-1.4382	0.17436	-8.24845	1.6e-16	7.35e-15	SLC16A13
ENSCAFG00000000005	162.465	1.07619	0.258395	4.16489	3.11e-05	0.000442143	PARD6G			ENSCAFG00000015060	18.2852	-1.48774	0.456511	-3.25894	0.00111829	0.00526433	P2RX6			ENSCAFG00000013801	1182.22	-1.43246	0.24232	-5.91144	3.39e-09	4.77e-08	OSBPL6
ENSCAFG00000003841	21.187	1.07629	0.375472	2.86649	0.00415052	0.0211465	MGAM			ENSCAFG00000013148	2.34221	-1.4866	0.574778	-2.58638	0.00969897	0.032139	GRIN2B			ENSCAFG00000008837	4158.71	-1.43161	0.192609	-7.4327	1.06e-13	3.18e-12	ANXA3
ENSCAFG00000004023	941.105	1.07681	0.261233	4.12204	3.76e-05	0.000516272	ZEB1			ENSCAFG00000014877	53.2793	-1.48511	0.291752	-5.09032	3.57e-07	4.38e-06	CYP3A26			ENSCAFG00000029966	610.829	-1.42817	0.279725	-5.10561	3.3e-07	3.18e-06	ALDH1L1
ENSCAFG00000011722	1398.52	1.07765	0.20763	5.19024	2.1e-07	7.88e-06	CD34			ENSCAFG00000010611	32.9429	-1.48159	0.313417	-4.72721	2.28e-06	2.3e-05	CFAP44			ENSCAFG00000008497	234.265	-1.42696	0.432722	-3.29765	0.000974975	0.00392271	GPM6A
ENSCAFG00000001403	3192.28	1.07823	0.258031	4.17869	2.93e-05	0.000422329	PODXL			ENSCAFG00000005636	20.24	-1.48031	0.441321	-3.35428	0.000795713	0.00393175	CARD14			ENSCAFG00000025493	190.303	-1.42694	0.188328	-7.57688	3.54e-14	1.13e-12	C9H17orf58
ENSCAFG00000018625	5368.87	1.07915	0.3285	3.28508	0.00101953	0.00712938	C3			ENSCAFG00000015097	10.0179	-1.47824	0.537779	-2.74878	0.00598178	0.0214946	PLA2G2F			ENSCAFG00000013478	6337.48	-1.4267	0.216676	-6.58447	4.56e-11	8.79e-10	EDEM3
ENSCAFG00000009306	92.3915	1.07961	0.334574	3.22683	0.00125169	0.00837552	F2RL2			ENSCAFG00000004203	38.2442	-1.47528	0.27461	-5.37228	7.77e-08	1.09e-06	VSTM5			ENSCAFG00000014054	162.435	-1.42511	0.306926	-4.64317	3.43e-06	2.64e-05	ACHE
ENSCAFG00000007328	1880.99	1.08016	0.260223	4.15089	3.31e-05	0.000465465	KRT80			ENSCAFG00000010293	2423.25	-1.47508	0.238297	-6.1901	6.01e-10	1.32e-08	CISH			ENSCAFG00000015536	1354.01	-1.42339	0.212078	-6.71164	1.92e-11	3.96e-10	NAALADL2
ENSCAFG00000017188	8.30965	1.08023	0.387954	2.78442	0.00536231	0.0258625	NAP1L2			ENSCAFG00000028492	11.1544	-1.47278	0.59302	-2.48353	0.0130087	0.0409419	Kiss1			ENSCAFG00000014821	72.0356	-1.422	0.333811	-4.25989	2.05e-05	0.000129508	RGN
ENSCAFG00000013075	1306.26	1.08073	0.17296	6.24844	4.15e-10	5.02e-08	SH3KBP1			ENSCAFG00000025279	1.17038	-1.47188	0.577275	-2.5497	0.0107817	0.0352218	LYZL4			ENSCAFG00000001927	3.50737	-1.41753	0.494378	-2.86731	0.00413978	0.0136076	TMEM252
ENSCAFG00000017855	29802.9	1.08127	0.262279	4.12257	3.75e-05	0.000515409	SPARC			ENSCAFG00000010420	9.65635	-1.47107	0.495153	-2.97094	0.00296893	0.0120455	RSPH1			ENSCAFG00000014053	15.3608	-1.41743	0.543327	-2.60879	0.0090862	0.0264594	RASGRF1
ENSCAFG00000001862	43.9043	1.08153	0.380224	2.84444	0.00444892	0.0223322	ZNF804B			ENSCAFG00000011534	7323.03	-1.47074	0.526001	-2.79608	0.00517259	0.0190813	ACAN			ENSCAFG00000010067	726.472	-1.41615	0.223063	-6.34864	2.17e-10	3.74e-09	IGSF5
ENSCAFG00000017714	364.635	1.08189	0.240274	4.50272	6.71e-06	0.000130042	SYNE3			ENSCAFG00000020455	3.63782	-1.46538	0.525921	-2.78631	0.00533117	0.0195422	MIR140			ENSCAFG00000010284	514.177	-1.41607	0.327859	-4.31914	1.57e-05	0.000102127	GPLD1
ENSCAFG00000020263	257.753	1.08317	0.33169	3.26561	0.00109227	0.00752023	PTGS1			ENSCAFG00000004464	1356.86	-1.46426	0.273625	-5.35135	8.73e-08	1.21e-06	SDK2			ENSCAFG00000003025	1367.69	-1.41136	0.436221	-3.23542	0.00121464	0.00473329	RASSF6
ENSCAFG00000015758	116.979	1.08347	0.235147	4.60765	4.07e-06	8.62e-05	EXO1			ENSCAFG00000030832	2.02846	-1.4628	0.526491	-2.77839	0.00546286	0.0199535	TDRD15			ENSCAFG00000012742	317.333	-1.40636	0.224368	-6.26808	3.66e-10	6.04e-09	MTFP1
ENSCAFG00000013243	4548.21	1.08403	0.227093	4.77351	1.81e-06	4.46e-05	LAMC2			ENSCAFG00000031107	1.22435	-1.46158	0.510923	-2.86067	0.00422742	0.0161402	TEX22			ENSCAFG00000017498	999.829	-1.40595	0.20215	-6.95497	3.53e-12	8.17e-11	CORO2B
ENSCAFG00000032609	29.3956	1.08488	0.386182	2.80925	0.00496568	0.0243331	RASD2			ENSCAFG00000014992	39.7451	-1.45928	0.297482	-4.90545	9.32e-07	1.04e-05	FMO3			ENSCAFG00000020320	1832.15	-1.40579	0.198226	-7.09187	1.32e-12	3.28e-11	ESRP2
ENSCAFG00000003887	24.0605	1.0855	0.416387	2.60695	0.00913517	0.0388673	APOB			ENSCAFG00000006805	16.759	-1.45853	0.357384	-4.08113	4.48e-05	0.000328072	ADRA2B			ENSCAFG00000015634	896.344	-1.40528	0.271665	-5.17285	2.31e-07	2.3e-06	SLC2A9
ENSCAFG00000002334	323.991	1.08702	0.212286	5.12055	3.05e-07	1.08e-05	MELK			ENSCAFG00000004998	226.223	-1.45709	0.252805	-5.76371	8.23e-09	1.45e-07	GPR39			ENSCAFG00000012504	36.294	-1.40428	0.499839	-2.80947	0.00496237	0.015913	ACTN3
ENSCAFG00000002327	638.013	1.08752	0.224495	4.84432	1.27e-06	3.36e-05	FAM83B			ENSCAFG00000005049	872.493	-1.45586	0.326436	-4.45988	8.2e-06	7.27e-05	CYP2S1			ENSCAFG00000003298	4.99081	-1.40321	0.526231	-2.66653	0.00766393	0.0229349	DNALI1
ENSCAFG00000013259	382.638	1.08919	0.249505	4.3654	1.27e-05	0.00021587	NUF2			ENSCAFG00000009293	5827.59	-1.45527	0.150895	-9.64429	5.2e-22	7.98e-20	IQGAP2			ENSCAFG00000000258	140.608	-1.40211	0.507202	-2.76441	0.00570253	0.0178908	IL22RA2
ENSCAFG00000020166	2279.81	1.08997	0.267325	4.07732	4.56e-05	0.000599016	ANGPTL2			ENSCAFG00000020246	2.43848	-1.45331	0.442769	-3.28232	0.00102956	0.00491767	CLCA1			ENSCAFG00000029517	6.78371	-1.4004	0.546255	-2.56364	0.0103581	0.0295048	SPATA45
ENSCAFG00000015484	62.0597	1.09035	0.324098	3.36426	0.00076748	0.00570588	WSCD1			ENSCAFG00000031154	217.65	-1.45282	0.268324	-5.41443	6.15e-08	8.87e-07	MYORG			ENSCAFG00000009818	858.384	-1.39876	0.24858	-5.62699	1.83e-08	2.27e-07	NOD2
ENSCAFG00000011487	282.547	1.09048	0.239465	4.55382	5.27e-06	0.000107008	BCAT1			ENSCAFG00000010930	12377.4	-1.45026	0.296663	-4.88858	1.02e-06	1.12e-05	COL16A1			ENSCAFG00000016571	655.554	-1.39859	0.203226	-6.88197	5.9e-12	1.32e-10	AGTRAP
ENSCAFG00000023802	412.066	1.09126	0.216481	5.04091	4.63e-07	1.51e-05	ARMCX1			ENSCAFG00000013175	588.857	-1.44796	0.328649	-4.40581	1.05e-05	9.08e-05	GAL3ST2			ENSCAFG00000015881	70.808	-1.39341	0.440451	-3.1636	0.0015583	0.00588335	ZMYND15
ENSCAFG00000031626	11.4168	1.09186	0.287968	3.7916	0.000149678	0.00156083	TLCD2			ENSCAFG00000013042	12.5569	-1.44603	0.592514	-2.4405	0.014667	0.0451174	MYOM3			ENSCAFG00000009997	101.58	-1.39306	0.263675	-5.28326	1.27e-07	1.34e-06	ANKRD33B
ENSCAFG00000004133	286.823	1.09429	0.263974	4.14546	3.39e-05	0.000475392	CCNA2			ENSCAFG00000026864	20.1892	-1.44415	0.355021	-4.06779	4.75e-05	0.000344945	U4			ENSCAFG00000012440	535.14	-1.3918	0.291566	-4.77353	1.81e-06	1.48e-05	SLC16A9
ENSCAFG00000008871	788.528	1.0958	0.207185	5.289	1.23e-07	5.11e-06	ANTXR2			ENSCAFG00000001856	1171.11	-1.44358	0.304548	-4.74009	2.14e-06	2.17e-05	STEAP4			ENSCAFG00000003334	314.696	-1.39107	0.428206	-3.24859	0.00115978	0.00455312	ABCA13
ENSCAFG00000003494	33.6511	1.0959	0.338775	3.2349	0.00121686	0.00818445	HECW1			ENSCAFG00000000568	167.285	-1.44329	0.205357	-7.02819	2.09e-12	6.78e-11	MAPK8IP2			ENSCAFG00000017596	169.52	-1.39094	0.220096	-6.31969	2.62e-10	4.43e-09	TMEM220
ENSCAFG00000004521	605.135	1.09729	0.267675	4.09932	4.14e-05	0.00055539	FGD5			ENSCAFG00000032079	39.3983	-1.4402	0.380806	-3.78199	0.000155582	0.000963106	FNDC11			ENSCAFG00000018016	1223.01	-1.39022	0.34025	-4.08587	4.39e-05	0.000256655	COL4A6
ENSCAFG00000012800	20.1055	1.09857	0.331466	3.31429	0.000918759	0.00659039	SCML2			ENSCAFG00000006729	41.1773	-1.43993	0.394723	-3.64796	0.000264334	0.00151787	OGDHL			ENSCAFG00000012422	160.904	-1.38989	0.201275	-6.90544	5e-12	1.13e-10	KIAA2012
ENSCAFG00000008878	135.701	1.09949	0.259282	4.24053	2.23e-05	0.000343378	MIS18A			ENSCAFG00000010493	8420.3	-1.43834	0.175534	-8.19409	2.52e-16	1.52e-14	ATG3			ENSCAFG00000014019	2599.15	-1.38942	0.523524	-2.65398	0.00795476	0.0236679	MAJIN
ENSCAFG00000006326	11.3038	1.09974	0.364417	3.01779	0.00254622	0.0144815	KCTD16			ENSCAFG00000012255	235.479	-1.43798	0.341328	-4.21288	2.52e-05	0.000197318	RAB17			ENSCAFG00000007129	865.239	-1.38674	0.259188	-5.35034	8.78e-08	9.59e-07	SCN1B
ENSCAFG00000011960	1331.49	1.0998	0.185964	5.91404	3.34e-09	2.78e-07	C4H1orf198			ENSCAFG00000032722	359.962	-1.43475	0.426873	-3.36107	0.00077641	0.00385311	PRIMA1			ENSCAFG00000009639	288.868	-1.38431	0.407706	-3.39535	0.00068541	0.00288648	KCNS1
ENSCAFG00000008672	22.5171	1.09989	0.347103	3.16877	0.00153085	0.00974419	RXFP1			ENSCAFG00000018461	41.4354	-1.43334	0.400296	-3.58072	0.000342654	0.00189425	TMEM255A			ENSCAFG00000016500	240.311	-1.38387	0.261348	-5.29511	1.19e-07	1.26e-06	MISP3
ENSCAFG00000015693	336.171	1.10006	0.222976	4.93354	8.08e-07	2.34e-05	NSG1			ENSCAFG00000011318	1263.37	-1.43163	0.373861	-3.82931	0.000128505	0.000815206	ANOS1			ENSCAFG00000007562	628.787	-1.38158	0.26949	-5.12666	2.95e-07	2.88e-06	AMPD3
ENSCAFG00000010736	42.1637	1.10073	0.338542	3.25138	0.00114847	0.00782412	KCNJ2			ENSCAFG00000013089	959.434	-1.43156	0.268451	-5.33266	9.68e-08	1.33e-06	PLBD1			ENSCAFG00000000781	2.76605	-1.38127	0.44934	-3.074	0.0021121	0.00768135	C1H6orf118
ENSCAFG00000017138	578.59	1.10084	0.436004	2.52483	0.0115754	0.0461359	CILP			ENSCAFG00000012586	4.43925	-1.42978	0.5486	-2.60624	0.00915428	0.0306411	RERGL			ENSCAFG00000020152	3366.02	-1.37992	0.189223	-7.29257	3.04e-13	8.36e-12	IL34
ENSCAFG00000002500	6277.86	1.10196	0.227452	4.84477	1.27e-06	3.36e-05	SLC2A1			ENSCAFG00000013772	8.54658	-1.42952	0.553356	-2.58337	0.00978404	0.0323611	UNC80			ENSCAFG00000005609	1999.7	-1.37848	0.305601	-4.51072	6.46e-06	4.62e-05	XDH
ENSCAFG00000005386	8655.47	1.10411	0.195935	5.6351	1.75e-08	1.06e-06	SERPINH1			ENSCAFG00000001601	6294.19	-1.42833	0.177845	-8.03129	9.64e-16	5.25e-14	PLIN2			ENSCAFG00000007867	1833.42	-1.37838	0.223379	-6.17058	6.8e-10	1.07e-08	MICAL2
ENSCAFG00000029912	30.3182	1.10473	0.242624	4.55326	5.28e-06	0.000107138	PRRT4			ENSCAFG00000004784	287.429	-1.42507	0.227776	-6.25645	3.94e-10	8.97e-09	CAMK1D			ENSCAFG00000009850	37.8916	-1.37453	0.251972	-5.45509	4.89e-08	5.61e-07	DNAH5
ENSCAFG00000013267	119.152	1.10483	0.325229	3.39707	0.000681119	0.00518402	EBF3			ENSCAFG00000005415	960.745	-1.42318	0.201304	-7.06981	1.55e-12	5.13e-11	ARRB1			ENSCAFG00000025025	1050.88	-1.37383	0.212939	-6.45174	1.11e-10	2.01e-09	TRIM34
ENSCAFG00000014993	1792.38	1.10487	0.236696	4.66789	3.04e-06	6.82e-05	FGFR3			ENSCAFG00000019030	399.696	-1.42203	0.196215	-7.24731	4.25e-13	1.53e-11	ABAT			ENSCAFG00000025957	22.9446	-1.37147	0.244771	-5.60308	2.11e-08	2.59e-07	SNORA74
ENSCAFG00000009033	1175.34	1.10574	0.229204	4.82425	1.41e-06	3.64e-05	DYSF			ENSCAFG00000011034	138.212	-1.41881	0.31202	-4.54716	5.44e-06	5.04e-05	CRLF2			ENSCAFG00000004691	2764.33	-1.37134	0.199326	-6.87986	5.99e-12	1.34e-10	HID1
ENSCAFG00000016010	2144.23	1.10634	0.269157	4.11039	3.95e-05	0.000535468	FSCN1			ENSCAFG00000018457	31.0668	-1.41838	0.254472	-5.57382	2.49e-08	3.97e-07	NT5M			ENSCAFG00000014965	150.492	-1.37126	0.188278	-7.28317	3.26e-13	8.9e-12	GCH1
ENSCAFG00000007891	99.5881	1.1071	0.339775	3.25834	0.00112065	0.00768348	HPGD			ENSCAFG00000004675	509.902	-1.41598	0.520351	-2.7212	0.00650453	0.0231127	TNFSF11			ENSCAFG00000010293	2435.24	-1.37047	0.258786	-5.29577	1.19e-07	1.26e-06	CISH
ENSCAFG00000018575	562.504	1.10727	0.225237	4.91602	8.83e-07	2.51e-05	EPB41L3			ENSCAFG00000010884	19.0213	-1.41457	0.421238	-3.35814	0.000784692	0.00388801	CACNA1S			ENSCAFG00000003982	350.06	-1.36956	0.451944	-3.03038	0.00244246	0.00867374	SLC5A9
ENSCAFG00000008600	73.576	1.11013	0.387583	2.86424	0.0041801	0.0212568	DNAJC22			ENSCAFG00000003429	1368.76	-1.41332	0.345507	-4.09057	4.3e-05	0.000316722	CFTR			ENSCAFG00000017991	952.281	-1.36921	0.197643	-6.92769	4.28e-12	9.8e-11	C30H15orf39
ENSCAFG00000006022	467.419	1.11025	0.206383	5.37955	7.47e-08	3.45e-06	EFNB2			ENSCAFG00000018152	76.9081	-1.4128	0.322372	-4.38252	1.17e-05	0.000100205	TMEM266			ENSCAFG00000010493	8451.78	-1.36887	0.187559	-7.29834	2.91e-13	8.05e-12	ATG3
ENSCAFG00000016820	27.2585	1.11096	0.249582	4.45126	8.54e-06	0.000157626	TMEM88			ENSCAFG00000016843	281.631	-1.41268	0.279161	-5.06045	4.18e-07	5.06e-06	HOXB2			ENSCAFG00000020342	1644.5	-1.3664	0.202953	-6.73259	1.67e-11	3.45e-10	IFI44
ENSCAFG00000011403	509.079	1.11111	0.25696	4.32404	1.53e-05	0.000251059	ASPM			ENSCAFG00000002941	2767.76	-1.41264	0.201586	-7.00763	2.42e-12	7.8e-11	ME1			ENSCAFG00000019194	1447.33	-1.36465	0.191958	-7.10907	1.17e-12	2.93e-11	SLC43A2
ENSCAFG00000010796	1723.03	1.11205	0.146427	7.59457	3.09e-14	1.7e-11	TRPV4			ENSCAFG00000017676	856.619	-1.41179	0.255944	-5.51602	3.47e-08	5.33e-07	SETBP1			ENSCAFG00000013989	4.61796	-1.36252	0.570207	-2.38951	0.0168706	0.0443149	TEX12
ENSCAFG00000024758	800.785	1.11208	0.285504	3.89515	9.81e-05	0.00111871	ADAMTS5			ENSCAFG00000005178	1132.88	-1.41002	0.269035	-5.24104	1.6e-07	2.11e-06	HNMT			ENSCAFG00000003570	5788	-1.36242	0.211708	-6.43538	1.23e-10	2.21e-09	FBXW2
ENSCAFG00000016616	271.699	1.1124	0.23999	4.6352	3.57e-06	7.73e-05	IQGAP3			ENSCAFG00000003835	69.5213	-1.40975	0.325686	-4.32854	1.5e-05	0.000124842	AK9			ENSCAFG00000012381	830.248	-1.36236	0.288956	-4.71478	2.42e-06	1.92e-05	BNIPL
ENSCAFG00000003496	13.1662	1.11249	0.36433	3.05352	0.00226172	0.013182	WNT16			ENSCAFG00000031198	767.467	-1.40766	0.162709	-8.65141	5.09e-18	4.19e-16	SH2B2			ENSCAFG00000013017	9818.46	-1.3611	0.152235	-8.9408	3.86e-19	2.6e-17	CYB561
ENSCAFG00000005365	521.687	1.11302	0.361985	3.07478	0.00210657	0.0124781	DGAT2			ENSCAFG00000019211	38.7475	-1.40724	0.319515	-4.40429	1.06e-05	9.14e-05	TMEM52			ENSCAFG00000016159	59.1007	-1.36088	0.502756	-2.70684	0.00679278	0.020715	CASP14
ENSCAFG00000014923	1224.97	1.11385	0.294879	3.7773	0.000158538	0.00163021	FGF7			ENSCAFG00000030702	41.3009	-1.40626	0.571028	-2.46267	0.0137906	0.0429189	GABRB3			ENSCAFG00000015898	3136.4	-1.3604	0.171526	-7.93114	2.17e-15	8.51e-14	RBM47
ENSCAFG00000011445	1189.67	1.11436	0.224693	4.95947	7.07e-07	2.1e-05	B4GALT5			ENSCAFG00000012081	3541.67	-1.40624	0.184579	-7.61864	2.56e-14	1.13e-12	PC			ENSCAFG00000015078	721.873	-1.35866	0.237897	-5.71113	1.12e-08	1.45e-07	FAM184B
ENSCAFG00000010409	454.774	1.11446	0.159861	6.9714	3.14e-12	8.42e-10	RHBDD1			ENSCAFG00000003901	2416.98	-1.40182	0.178898	-7.83585	4.66e-15	2.28e-13	BCAT2			ENSCAFG00000011246	10.9218	-1.35819	0.332184	-4.08866	4.34e-05	0.000253928	ALDH3B2
ENSCAFG00000009519	1580.64	1.11452	0.373372	2.98502	0.00283557	0.0157141	CCN5			ENSCAFG00000003869	330.541	-1.4016	0.233233	-6.00943	1.86e-09	3.7e-08	DHDH			ENSCAFG00000019437	4178.51	-1.3576	0.190405	-7.13007	1e-12	2.53e-11	NOXA1
ENSCAFG00000017380	26.9703	1.11557	0.250918	4.44597	8.75e-06	0.000160042	HDX			ENSCAFG00000015893	768.569	-1.40155	0.222516	-6.29864	3e-10	7.02e-09	NSUN7			ENSCAFG00000012942	16.5525	-1.35588	0.397662	-3.40964	0.000650486	0.0027609	SRMS
ENSCAFG00000008626	25.961	1.11759	0.444703	2.51312	0.0119668	0.0473695	P2RY1			ENSCAFG00000010482	675.083	-1.39778	0.299284	-4.67042	3.01e-06	2.95e-05	SLC19A3			ENSCAFG00000010724	3.09564	-1.3548	0.570766	-2.37366	0.0176127	0.0459662	AIRE
ENSCAFG00000007620	644.786	1.11951	0.288604	3.87904	0.000104867	0.00118094	PREX2			ENSCAFG00000031965	1027.41	-1.39349	0.257811	-5.40509	6.48e-08	9.29e-07	FGF1			ENSCAFG00000007857	4160.49	-1.35379	0.428387	-3.1602	0.0015766	0.00594635	SCRG1
ENSCAFG00000000865	1180.66	1.12063	0.240571	4.65821	3.19e-06	7.04e-05	ENPP2			ENSCAFG00000010640	1607.22	-1.38963	0.226045	-6.1476	7.87e-10	1.69e-08	SLC2A10			ENSCAFG00000020100	756.797	-1.35378	0.1832	-7.38963	1.47e-13	4.24e-12	TLCD4
ENSCAFG00000006234	170.542	1.12129	0.294398	3.80875	0.000139669	0.00148024	ADAM33			ENSCAFG00000008979	386.356	-1.38705	0.237497	-5.84027	5.21e-09	9.61e-08	TMEM150C			ENSCAFG00000011164	2457.04	-1.3518	0.174893	-7.7293	1.08e-14	3.8e-13	UBA7
ENSCAFG00000014812	58623.3	1.12157	0.357524	3.13704	0.00170666	0.0106048	COL3A1			ENSCAFG00000011782	955.963	-1.38659	0.319542	-4.33931	1.43e-05	0.00011994	GFRA1			ENSCAFG00000003675	1.94459	-1.35102	0.568138	-2.37798	0.0174076	0.0455382	PTH2
ENSCAFG00000008613	368.34	1.1228	0.327668	3.42665	0.000611076	0.00478908	TROAP			ENSCAFG00000016823	785.501	-1.38572	0.274978	-5.03938	4.67e-07	5.59e-06	PAPLN			ENSCAFG00000008143	1154.42	-1.34906	0.192032	-7.02516	2.14e-12	5.14e-11	MSRA
ENSCAFG00000013968	3165.23	1.12308	0.312126	3.59815	0.000320491	0.00284957	CD163			ENSCAFG00000009181	790.054	-1.38292	0.218613	-6.32585	2.52e-10	6.01e-09	RAPGEF3			ENSCAFG00000019474	611.824	-1.3482	0.227543	-5.92502	3.12e-09	4.41e-08	ARHGEF16
ENSCAFG00000008757	3.39814	1.1232	0.437031	2.57007	0.0101677	0.0420024	DDN			ENSCAFG00000029131	3065.33	-1.38152	0.527142	-2.62077	0.00877326	0.0295359	HAPLN1			ENSCAFG00000029612	120.165	-1.34791	0.299435	-4.50152	6.75e-06	4.82e-05	MSS51
ENSCAFG00000003704	335.685	1.12359	0.230066	4.88378	1.04e-06	2.87e-05	SHCBP1			ENSCAFG00000023246	97.1485	-1.38057	0.40316	-3.42436	0.000616239	0.00315591	PLA2G5			ENSCAFG00000013439	285.498	-1.34698	0.315682	-4.26689	1.98e-05	0.000125943	SLC5A1
ENSCAFG00000028715	650.152	1.12381	0.199642	5.62911	1.81e-08	1.07e-06	HMGB3			ENSCAFG00000016763	31.0242	-1.3756	0.405008	-3.39647	0.000682608	0.00344493	RGS6			ENSCAFG00000014624	1764.72	-1.34636	0.201811	-6.67138	2.53e-11	5.1e-10	IFI35
ENSCAFG00000006800	43.0114	1.12582	0.424053	2.6549	0.0079332	0.0348342	FZD10			ENSCAFG00000020345	246.747	-1.373	0.261832	-5.24381	1.57e-07	2.08e-06	PTGFR			ENSCAFG00000019381	1267.26	-1.34377	0.161881	-8.30097	1.03e-16	4.86e-15	PRKCZ
ENSCAFG00000015324	225.363	1.12715	0.313633	3.59385	0.00032583	0.00288329	TNFAIP8L3			ENSCAFG00000012106	551.883	-1.37297	0.327257	-4.19538	2.72e-05	0.000211307	EMID1			ENSCAFG00000012396	65.9711	-1.34355	0.468988	-2.86478	0.00417303	0.0137048	PHYHIPL
ENSCAFG00000004905	3914.29	1.1283	0.228119	4.9461	7.57e-07	2.23e-05	ITGB4			ENSCAFG00000005474	18.8465	-1.3697	0.310288	-4.4143	1.01e-05	8.78e-05	TPPP2			ENSCAFG00000001867	260.965	-1.34351	0.22667	-5.92717	3.08e-09	4.36e-08	KLF9
ENSCAFG00000006214	790.174	1.1287	0.249532	4.52328	6.09e-06	0.000120314	ARAP3			ENSCAFG00000002753	9610.21	-1.3664	0.379626	-3.59933	0.00031904	0.00178435	GPNMB			ENSCAFG00000005887	637.465	-1.3426	0.406825	-3.30019	0.000966193	0.00389162	GALNT15
ENSCAFG00000015434	141.321	1.12915	0.224515	5.02931	4.92e-07	1.56e-05	ANKLE1			ENSCAFG00000032432	6.57943	-1.36535	0.471779	-2.89404	0.00380322	0.0147847	RAD51AP2			ENSCAFG00000003215	5230.76	-1.33956	0.173964	-7.7002	1.36e-14	4.72e-13	SLC31A1
ENSCAFG00000004014	6.65167	1.13081	0.349098	3.23923	0.00119851	0.00808654	GRIN2D			ENSCAFG00000012555	153.703	-1.36413	0.320794	-4.25236	2.12e-05	0.000168997	SLC12A8			ENSCAFG00000015060	17.5648	-1.33718	0.454096	-2.94471	0.00323256	0.0110124	P2RX6
ENSCAFG00000006538	3327.72	1.13096	0.193982	5.83024	5.53e-09	4.08e-07	HSPH1			ENSCAFG00000020313	10.2484	-1.36405	0.359287	-3.79655	0.000146723	0.000916179	DNASE2B			ENSCAFG00000000910	15.0512	-1.33699	0.360373	-3.71003	0.000207237	0.00101361	SOWAHA
ENSCAFG00000006215	817.393	1.13272	0.243046	4.66053	3.15e-06	6.99e-05	POLE			ENSCAFG00000032187	71.7076	-1.3633	0.286672	-4.75562	1.98e-06	2.02e-05	RNF152			ENSCAFG00000020305	21027.1	-1.33676	0.204161	-6.54758	5.85e-11	1.11e-09	CDH1
ENSCAFG00000028617	184.988	1.13391	0.444131	2.55308	0.0106774	0.0434457	TMPRSS11E			ENSCAFG00000005926	14.7106	-1.36294	0.406018	-3.35685	0.000788372	0.00390265	FGF14			ENSCAFG00000032106	41.3415	-1.33626	0.472292	-2.82932	0.0046647	0.015085	FAM180B
ENSCAFG00000004730	806.322	1.13399	0.275608	4.1145	3.88e-05	0.000529036	PLAUR			ENSCAFG00000011823	52.1618	-1.36113	0.327627	-4.15451	3.26e-05	0.000247553	MN1			ENSCAFG00000010240	405.867	-1.33454	0.274099	-4.86883	1.12e-06	9.66e-06	SLC22A18
ENSCAFG00000015604	28.8562	1.1361	0.382582	2.96956	0.00298224	0.0163409	ILDR2			ENSCAFG00000004462	4.85406	-1.35865	0.451225	-3.01103	0.00260365	0.010775	CIB4			ENSCAFG00000020519	2.65298	-1.33143	0.466786	-2.85235	0.00433978	0.0141664	MIR378A
ENSCAFG00000005795	14.053	1.13659	0.291943	3.89319	9.89e-05	0.00112479	ZNF385D			ENSCAFG00000024782	116.093	-1.35719	0.254285	-5.3373	9.43e-08	1.3e-06	LRRC73			ENSCAFG00000005114	852.706	-1.32918	0.248982	-5.33848	9.37e-08	1.02e-06	MYRIP
ENSCAFG00000000144	83.5135	1.13704	0.243864	4.66261	3.12e-06	6.95e-05	CCDC68			ENSCAFG00000001867	261.408	-1.35692	0.185073	-7.33181	2.27e-13	8.48e-12	KLF9			ENSCAFG00000015572	5.24069	-1.32708	0.48546	-2.73365	0.00626372	0.0193881	GATA1
ENSCAFG00000004369	134.388	1.13724	0.214157	5.31031	1.09e-07	4.69e-06	NOX4			ENSCAFG00000011580	1307.9	-1.35622	0.396164	-3.42339	0.000618442	0.00316493	ENPEP			ENSCAFG00000013915	426.465	-1.3266	0.233361	-5.68474	1.31e-08	1.67e-07	PTS
ENSCAFG00000009411	15.4846	1.13776	0.456522	2.49223	0.0126943	0.0495931	HNF4A			ENSCAFG00000017101	1438.31	-1.35596	0.308121	-4.40075	1.08e-05	9.26e-05	TGFB3			ENSCAFG00000003201	3.79034	-1.32589	0.560198	-2.36681	0.017942	0.0466719	POU3F1
ENSCAFG00000016780	11.1397	1.13854	0.371221	3.06703	0.00216197	0.0127288	STX1B			ENSCAFG00000018332	1272.32	-1.35581	0.198696	-6.82356	8.88e-12	2.63e-10	DOCK11			ENSCAFG00000005748	152.187	-1.32539	0.27974	-4.73794	2.16e-06	1.74e-05	IDO2
ENSCAFG00000009202	434.594	1.13879	0.254546	4.4738	7.68e-06	0.000144756	KNL1			ENSCAFG00000006904	552.793	-1.35488	0.43861	-3.08903	0.00200811	0.00865003	SLC52A3			ENSCAFG00000032187	71.8563	-1.3244	0.320556	-4.13156	3.6e-05	0.000214836	RNF152
ENSCAFG00000001632	4.89521	1.13937	0.457471	2.49058	0.0127535	0.0497661	FOXH1			ENSCAFG00000011070	344.39	-1.35266	0.312719	-4.32547	1.52e-05	0.000126344	ARSG			ENSCAFG00000003624	324.154	-1.32288	0.286016	-4.62519	3.74e-06	2.85e-05	INPP4B
ENSCAFG00000001942	294.457	1.14175	0.169916	6.71947	1.82e-11	3.87e-09	TEC			ENSCAFG00000015590	1042.37	-1.35146	0.229503	-5.88862	3.89e-09	7.35e-08	CPAMD8			ENSCAFG00000009613	12.157	-1.32284	0.469163	-2.81958	0.00480863	0.0154737	SFTPC
ENSCAFG00000014928	57.7039	1.14587	0.342351	3.34707	0.000816718	0.00600567	PDE4C			ENSCAFG00000010839	927.639	-1.3475	0.215468	-6.25383	4.01e-10	9.09e-09	LYPLAL1			ENSCAFG00000016126	431.617	-1.32222	0.279628	-4.72851	2.26e-06	1.81e-05	SLC2A4
ENSCAFG00000014739	23.9154	1.14693	0.339435	3.37892	0.000727701	0.00547668	GUCY1A2			ENSCAFG00000013958	530.356	-1.34589	0.232678	-5.78436	7.28e-09	1.3e-07	FAH			ENSCAFG00000018608	1857.45	-1.32168	0.484824	-2.7261	0.00640874	0.0197656	C7
ENSCAFG00000015918	878.053	1.14804	0.258074	4.4485	8.65e-06	0.000159328	RAB3IL1			ENSCAFG00000001380	1860.18	-1.34347	0.38645	-3.47645	0.000508103	0.00267541	NTRK2			ENSCAFG00000019791	440.917	-1.32145	0.340964	-3.87563	0.000106351	0.000561939	SLC6A17
ENSCAFG00000031382	2999.4	1.1486	0.255792	4.49038	7.11e-06	0.000135966	PMEPA1			ENSCAFG00000018692	135.196	-1.34336	0.323302	-4.15513	3.25e-05	0.000247061	SLC13A2			ENSCAFG00000031353	1804.47	-1.32105	0.295245	-4.47443	7.66e-06	5.4e-05	BST2
ENSCAFG00000007923	86.5087	1.14924	0.324873	3.5375	0.000403941	0.00341706	MSC			ENSCAFG00000018482	2241.19	-1.3414	0.175892	-7.62628	2.42e-14	1.06e-12	CERS4			ENSCAFG00000018890	7208.39	-1.32103	0.18403	-7.17833	7.06e-13	1.84e-11	TXNDC11
ENSCAFG00000007146	542.437	1.14983	0.229089	5.01913	5.19e-07	1.63e-05	SACS			ENSCAFG00000031548	5.61853	-1.33989	0.37126	-3.60903	0.000307342	0.00172913	PLA2G12B			ENSCAFG00000014451	355.505	-1.32044	0.452428	-2.91856	0.00351649	0.0118324	MAOB
ENSCAFG00000008813	9.88363	1.15039	0.449722	2.55801	0.0105273	0.0430315	PNMA2			ENSCAFG00000029988	18.9275	-1.33977	0.321768	-4.16376	3.13e-05	0.000239082	C18H11orf91			ENSCAFG00000005636	21.1333	-1.31984	0.4311	-3.06155	0.00220192	0.00794804	CARD14
ENSCAFG00000013980	97.3208	1.15162	0.300833	3.8281	0.000129136	0.00139343	CDCA5			ENSCAFG00000006252	46.1645	-1.33795	0.347498	-3.85024	0.000118003	0.000757749	UNC5D			ENSCAFG00000003244	720.769	-1.31401	0.182303	-7.20781	5.69e-13	1.5e-11	HDHD3
ENSCAFG00000003167	213.326	1.15253	0.418902	2.75132	0.00593555	0.0280153	BMPER			ENSCAFG00000008181	1183.98	-1.33517	0.176341	-7.57155	3.69e-14	1.58e-12	PLSCR1			ENSCAFG00000023491	1152.01	-1.31114	0.281232	-4.66211	3.13e-06	2.42e-05	C17H1orf56
ENSCAFG00000009284	718.38	1.15461	0.233341	4.94817	7.49e-07	2.21e-05	F2R			ENSCAFG00000003244	729.482	-1.3346	0.189056	-7.05929	1.67e-12	5.51e-11	HDHD3			ENSCAFG00000019952	944.744	-1.30998	0.198191	-6.60968	3.85e-11	7.53e-10	ATP2C2
ENSCAFG00000018506	1253.58	1.15659	0.282544	4.09347	4.25e-05	0.000566774	ANGPTL4			ENSCAFG00000006859	176.903	-1.33459	0.307948	-4.33381	1.47e-05	0.000122562	TMEM132B			ENSCAFG00000006237	1034.84	-1.30993	0.192148	-6.81729	9.28e-12	2.01e-10	ACP3
ENSCAFG00000012079	1803.02	1.15677	0.210902	5.48488	4.14e-08	2.12e-06	MCAM			ENSCAFG00000018828	159.804	-1.33444	0.423552	-3.15059	0.00162943	0.00724232	CIDEA			ENSCAFG00000017400	56.6393	-1.30953	0.371102	-3.52876	0.000417511	0.00187732	CCDC151
ENSCAFG00000008382	58.9932	1.16168	0.303608	3.82626	0.000130104	0.00140176	FAIM2			ENSCAFG00000012042	873.953	-1.33278	0.241018	-5.52982	3.21e-08	4.97e-07	USP2			ENSCAFG00000009534	41.682	-1.3092	0.380061	-3.44471	0.000571672	0.00246842	GCNT4
ENSCAFG00000009184	1697.18	1.16225	0.207727	5.59509	2.21e-08	1.25e-06	NT5DC2			ENSCAFG00000007141	958.643	-1.33162	0.26957	-4.93979	7.82e-07	8.89e-06	CA8			ENSCAFG00000024670	1.34976	-1.30688	0.554607	-2.35641	0.0184523	0.0477307	ASMT
ENSCAFG00000029853	2485.74	1.16348	0.210343	5.53135	3.18e-08	1.69e-06	CDKN1A			ENSCAFG00000002942	69.0321	-1.32025	0.362196	-3.64513	0.000267261	0.00153305	HOXA2			ENSCAFG00000010361	1624.23	-1.30608	0.183754	-7.10777	1.18e-12	2.96e-11	MCEE
ENSCAFG00000025220	1165.17	1.16424	0.193301	6.02295	1.71e-09	1.57e-07	ACVRL1			ENSCAFG00000016128	834.591	-1.32024	0.272224	-4.84984	1.24e-06	1.33e-05	YBX2			ENSCAFG00000016124	3204.27	-1.30589	0.365313	-3.57473	0.000350596	0.00160896	CLDN7
ENSCAFG00000008883	465.289	1.16693	0.248628	4.69348	2.69e-06	6.18e-05	TLL1			ENSCAFG00000018560	32917.3	-1.32008	0.274856	-4.80279	1.56e-06	1.64e-05	MYH11			ENSCAFG00000015022	140.856	-1.30395	0.22062	-5.91038	3.41e-09	4.79e-08	FAM53A
ENSCAFG00000016518	26.366	1.16888	0.358938	3.25649	0.00112798	0.00772136	FGFR4			ENSCAFG00000016757	68.8982	-1.31991	0.243003	-5.43167	5.58e-08	8.13e-07	CPLX1			ENSCAFG00000012424	1180.09	-1.30046	0.294769	-4.41179	1.03e-05	6.99e-05	SYNPO2
ENSCAFG00000013909	4732.49	1.16991	0.318022	3.67871	0.00023442	0.00222268	SERPINE1			ENSCAFG00000012708	8453.65	-1.31836	0.195765	-6.73444	1.65e-11	4.67e-10	SMARCD2			ENSCAFG00000001568	822.562	-1.29894	0.181414	-7.16008	8.06e-13	2.08e-11	MOCS1
ENSCAFG00000015919	697.889	1.17102	0.265447	4.4115	1.03e-05	0.000181835	WNT5B			ENSCAFG00000002145	104.123	-1.31824	0.452421	-2.91374	0.0035713	0.0140262	IL1RL2			ENSCAFG00000004835	393.87	-1.29871	0.333661	-3.8923	9.93e-05	0.00052807	TRIM54
ENSCAFG00000023427	38.3429	1.17199	0.263247	4.45205	8.51e-06	0.000157189	KCNE4			ENSCAFG00000008626	17.9418	-1.31752	0.43025	-3.06222	0.00219704	0.0093164	P2RY1			ENSCAFG00000018146	49.2047	-1.29857	0.425788	-3.04979	0.00229	0.00820591	ALDH3A1
ENSCAFG00000010924	130.438	1.17235	0.322242	3.6381	0.000274658	0.00252269	PKNOX2			ENSCAFG00000013411	6456.03	-1.31651	0.13021	-10.1107	4.95e-24	1.02e-21	ECHS1			ENSCAFG00000029009	3178.1	-1.29842	0.198317	-6.54718	5.86e-11	1.11e-09	CYSTM1
ENSCAFG00000001106	2215	1.17521	0.311095	3.77766	0.000158307	0.00162861	LAMA2			ENSCAFG00000019203	432.533	-1.31611	0.207526	-6.3419	2.27e-10	5.47e-09	RILP			ENSCAFG00000016262	3372.82	-1.29673	0.232904	-5.56769	2.58e-08	3.11e-07	CGNL1
ENSCAFG00000019522	31.6203	1.17617	0.323715	3.63337	0.000279748	0.00255737	ENTPD2			ENSCAFG00000013945	28.8308	-1.31404	0.426881	-3.07823	0.00208234	0.00891442	C1QL1			ENSCAFG00000032163	4.90322	-1.29666	0.504205	-2.57169	0.0101203	0.0289595	Metazoa_SRP
ENSCAFG00000012762	223.044	1.17678	0.29181	4.03268	5.51e-05	0.000700958	COCH			ENSCAFG00000017379	143.045	-1.31224	0.306765	-4.27767	1.89e-05	0.000152697	MFSD6L			ENSCAFG00000023655	7775.27	-1.29522	0.226416	-5.72053	1.06e-08	1.38e-07	SULT1C4
ENSCAFG00000008697	27.949	1.17698	0.230684	5.10214	3.36e-07	1.17e-05	RHEBL1			ENSCAFG00000006402	16.9937	-1.3122	0.395308	-3.31945	0.000901951	0.00438414	CCKBR			ENSCAFG00000008421	26.7454	-1.29395	0.517773	-2.49906	0.0124522	0.034362	ASB5
ENSCAFG00000004687	729.422	1.17831	0.274351	4.29489	1.75e-05	0.000280838	NOS3			ENSCAFG00000020294	438.887	-1.31204	0.290694	-4.51345	6.38e-06	5.79e-05	HAS3			ENSCAFG00000012683	4259.66	-1.29361	0.300779	-4.30087	1.7e-05	0.000109762	TSTD1
ENSCAFG00000012140	458.375	1.18146	0.213242	5.54046	3.02e-08	1.63e-06	PRC1			ENSCAFG00000001962	9.97238	-1.31095	0.357625	-3.66571	0.000246655	0.00142934	PHF24			ENSCAFG00000005426	1067.32	-1.29329	0.236478	-5.46895	4.53e-08	5.21e-07	RNASE4
ENSCAFG00000012836	866.85	1.18216	0.31942	3.70094	0.000214802	0.00206966	ADAMTS4			ENSCAFG00000001567	135.14	-1.30983	0.294313	-4.45047	8.57e-06	7.57e-05	SH3GL2			ENSCAFG00000012729	5216.19	-1.29245	0.239117	-5.4051	6.48e-08	7.26e-07	CGN
ENSCAFG00000003278	400.766	1.1823	0.274056	4.31409	1.6e-05	0.000260842	CDCA8			ENSCAFG00000013320	255.444	-1.30897	0.295344	-4.43202	9.34e-06	8.18e-05	APOA1			ENSCAFG00000015128	1047.44	-1.29239	0.173985	-7.42813	1.1e-13	3.27e-12	TMCO4
ENSCAFG00000020118	507.73	1.18546	0.280417	4.22751	2.36e-05	0.000359385	SH2D3C			ENSCAFG00000017634	288.365	-1.30842	0.290165	-4.50922	6.51e-06	5.88e-05	THSD4			ENSCAFG00000009326	1646.86	-1.29208	0.195691	-6.60262	4.04e-11	7.85e-10	BPHL
ENSCAFG00000007291	102.005	1.18581	0.244997	4.8401	1.3e-06	3.42e-05	PARPBP			ENSCAFG00000009905	4000.42	-1.30537	0.429183	-3.04153	0.00235383	0.0098549	MMP9			ENSCAFG00000002121	79.891	-1.29061	0.407759	-3.16513	0.00155013	0.0058585	PDCD1LG2
ENSCAFG00000010028	1408.03	1.18632	0.330644	3.58791	0.000333344	0.0029334	IFITM10			ENSCAFG00000028577	1435.6	-1.30229	0.169197	-7.6969	1.39e-14	6.35e-13	XK			ENSCAFG00000001021	3824.31	-1.29004	0.177534	-7.26642	3.69e-13	1e-11	JADE2
ENSCAFG00000007691	281.002	1.18726	0.204893	5.79452	6.85e-09	4.89e-07	GALNT18			ENSCAFG00000020030	2214.2	-1.3018	0.220493	-5.90402	3.55e-09	6.73e-08	KYAT1			ENSCAFG00000024908	266.846	-1.28969	0.346225	-3.725	0.000195316	0.000960176	PLA2G4E
ENSCAFG00000014089	158.847	1.18741	0.231252	5.13468	2.83e-07	1.02e-05	GJC1			ENSCAFG00000009534	41.6912	-1.30042	0.383949	-3.38697	0.000706698	0.00354984	GCNT4			ENSCAFG00000014595	23991.7	-1.28706	0.144975	-8.87783	6.82e-19	4.46e-17	PYGL
ENSCAFG00000019257	168.156	1.18742	0.304919	3.89422	9.85e-05	0.00112119	HIC1			ENSCAFG00000028849	609.039	-1.29783	0.205655	-6.31075	2.78e-10	6.53e-09	TMEM141			ENSCAFG00000007868	3834.2	-1.28594	0.179865	-7.14948	8.71e-13	2.23e-11	LACTB2
ENSCAFG00000006069	11695.9	1.18986	0.275046	4.32604	1.52e-05	0.000249359	COL4A2			ENSCAFG00000007950	2562.97	-1.29707	0.255907	-5.06851	4.01e-07	4.87e-06	MAP1B			ENSCAFG00000010450	1818.54	-1.28588	0.225527	-5.70166	1.19e-08	1.53e-07	SLC37A1
ENSCAFG00000018700	21.412	1.1903	0.368608	3.22918	0.00124147	0.0083175	XPNPEP2			ENSCAFG00000010090	2659.84	-1.29666	0.452041	-2.86846	0.00412469	0.0158295	IGF2			ENSCAFG00000003344	475.875	-1.28492	0.242872	-5.2905	1.22e-07	1.29e-06	WHRN
ENSCAFG00000032191	407.988	1.19157	0.339459	3.5102	0.000447773	0.00371738	MAP1A			ENSCAFG00000015598	18605.8	-1.29451	0.227604	-5.68757	1.29e-08	2.2e-07	DHRS7			ENSCAFG00000029920	9372.5	-1.28412	0.246508	-5.20923	1.9e-07	1.93e-06	TSC22D3
ENSCAFG00000007133	142.877	1.19161	0.221295	5.38472	7.26e-08	3.36e-06	DEPDC1B			ENSCAFG00000011390	121.775	-1.29398	0.379436	-3.41028	0.000648963	0.00329758	WSCD2			ENSCAFG00000007838	11589.1	-1.283	0.23994	-5.34716	8.93e-08	9.74e-07	SERPING1
ENSCAFG00000002152	279.42	1.19529	0.324293	3.68584	0.000227947	0.00217092	IL1R2			ENSCAFG00000017029	158.96	-1.29379	0.278314	-4.64866	3.34e-06	3.25e-05	DAPK2			ENSCAFG00000009617	431.852	-1.28096	0.338526	-3.78394	0.000154365	0.000781372	IFIT1
ENSCAFG00000025327	64.3471	1.19542	0.312201	3.82899	0.000128669	0.0013905	SOX17			ENSCAFG00000015298	572.747	-1.29361	0.281753	-4.59128	4.41e-06	4.17e-05	CD38			ENSCAFG00000009822	1592.58	-1.27788	0.211089	-6.05378	1.41e-09	2.1e-08	HTATIP2
ENSCAFG00000025075	88.1549	1.19981	0.472014	2.5419	0.0110253	0.0444894	DEFB1			ENSCAFG00000006849	87.4262	-1.29287	0.386206	-3.34761	0.000815127	0.00401476	TMEM132C			ENSCAFG00000005578	1086.13	-1.27708	0.291747	-4.37737	1.2e-05	8.04e-05	TBC1D16
ENSCAFG00000013065	82.0611	1.19992	0.237425	5.05387	4.33e-07	1.42e-05	ZBTB46			ENSCAFG00000010215	28.7577	-1.29218	0.477575	-2.70571	0.00681593	0.0240144	UNC5C			ENSCAFG00000020108	367.502	-1.27699	0.195392	-6.53551	6.34e-11	1.2e-09	SLC44A3
ENSCAFG00000001808	83.312	1.2016	0.305254	3.93639	8.27e-05	0.000974552	KIAA1324L			ENSCAFG00000007540	128.118	-1.28824	0.243794	-5.28413	1.26e-07	1.7e-06	MPPED2			ENSCAFG00000008880	938.362	-1.27406	0.25562	-4.98419	6.22e-07	5.69e-06	PIK3AP1
ENSCAFG00000003875	196.792	1.2039	0.274817	4.38074	1.18e-05	0.000205467	PLK4			ENSCAFG00000025133	489.828	-1.2862	0.307369	-4.18455	2.86e-05	0.000220106	FADS6			ENSCAFG00000009372	119.778	-1.27281	0.261282	-4.87139	1.11e-06	9.55e-06	DBX2
ENSCAFG00000002105	1172.14	1.20446	0.201436	5.97937	2.24e-09	1.98e-07	FHL2			ENSCAFG00000013971	782.424	-1.28589	0.286971	-4.48091	7.43e-06	6.61e-05	ATP2A3			ENSCAFG00000018641	3460.99	-1.27042	0.261629	-4.85581	1.2e-06	1.02e-05	LGALS9
ENSCAFG00000002603	14.9676	1.2062	0.364271	3.31128	0.000928712	0.00663955	TMEM246			ENSCAFG00000012002	140.825	-1.28535	0.189148	-6.79548	1.08e-11	3.15e-10	WDR93			ENSCAFG00000011648	640.228	-1.26778	0.383067	-3.30955	0.000934474	0.0037824	SCN7A
ENSCAFG00000017611	2921.89	1.20708	0.170035	7.09902	1.26e-12	4.02e-10	UACA			ENSCAFG00000011834	196.923	-1.28528	0.213291	-6.02594	1.68e-09	3.37e-08	NOSTRIN			ENSCAFG00000013218	2028.3	-1.26679	0.181255	-6.98899	2.77e-12	6.54e-11	EHHADH
ENSCAFG00000015560	15.3347	1.20733	0.371942	3.24602	0.00117031	0.00793842	KCNMB2			ENSCAFG00000009400	1241.64	-1.28462	0.238147	-5.39426	6.88e-08	9.8e-07	TP53I11			ENSCAFG00000029586	603.271	-1.26655	0.217709	-5.81763	5.97e-09	8.07e-08	GCHFR
ENSCAFG00000007085	41.5765	1.20823	0.46443	2.60153	0.00928091	0.0393484	SOAT2			ENSCAFG00000008986	455.874	-1.28323	0.267639	-4.79461	1.63e-06	1.7e-05	RASAL1			ENSCAFG00000005338	3130.46	-1.2664	0.30987	-4.08686	4.37e-05	0.000255628	BLVRB
ENSCAFG00000007673	2069.24	1.20872	0.288495	4.18974	2.79e-05	0.000407192	SULF1			ENSCAFG00000012915	69.8829	-1.28276	0.29237	-4.38746	1.15e-05	9.82e-05	BTNL9			ENSCAFG00000005554	2.40991	-1.26552	0.423283	-2.98977	0.00279184	0.0097169	ENPP7
ENSCAFG00000005594	21.0852	1.209	0.375823	3.21695	0.00129563	0.00861838	PLEKHB1			ENSCAFG00000023455	2691.82	-1.27827	0.214095	-5.97054	2.36e-09	4.62e-08	HAVCR1			ENSCAFG00000014992	41.1422	-1.26471	0.336052	-3.76342	0.000167603	0.000839377	FMO3
ENSCAFG00000000992	1956.97	1.21097	0.179004	6.76506	1.33e-11	3.1e-09	ATAD2			ENSCAFG00000011603	1259.52	-1.27825	0.182886	-6.9893	2.76e-12	8.83e-11	GRK3			ENSCAFG00000009561	2800	-1.26328	0.143096	-8.82821	1.06e-18	6.7e-17	DNMBP
ENSCAFG00000000868	1608.34	1.211	0.406991	2.97549	0.00292521	0.016115	SMOC2			ENSCAFG00000016160	4509.78	-1.27602	0.135639	-9.40743	5.08e-21	6.62e-19	EPHX1			ENSCAFG00000028630	783.559	-1.26223	0.144109	-8.75884	1.97e-18	1.19e-16	TRIM7
ENSCAFG00000010853	4943.01	1.21163	0.238285	5.08478	3.68e-07	1.26e-05	FBLN5			ENSCAFG00000015078	714.382	-1.27491	0.191515	-6.65697	2.8e-11	7.69e-10	FAM184B			ENSCAFG00000000785	32.7044	-1.26167	0.420091	-3.00331	0.00267059	0.00934621	PKDREJ
ENSCAFG00000007242	301.008	1.21219	0.218634	5.54437	2.95e-08	1.6e-06	CKAP2L			ENSCAFG00000010288	579.842	-1.2745	0.365547	-3.48656	0.000489268	0.00258956	MYBPH			ENSCAFG00000025183	1446.44	-1.25951	0.216251	-5.82428	5.74e-09	7.77e-08	EPS8L2
ENSCAFG00000000446	614.383	1.21245	0.29133	4.16176	3.16e-05	0.000446761	PTPRB			ENSCAFG00000020188	35.0789	-1.2711	0.265986	-4.77881	1.76e-06	1.82e-05	TAT			ENSCAFG00000010029	5556.07	-1.25945	0.113085	-11.1373	8.26e-29	2.13e-26	LONP2
ENSCAFG00000005096	1792.7	1.2128	0.314718	3.85361	0.000116391	0.00128372	ITIH5			ENSCAFG00000009482	2324.79	-1.26997	0.286779	-4.4284	9.49e-06	8.28e-05	CPQ			ENSCAFG00000004558	126.481	-1.2576	0.272481	-4.61534	3.92e-06	2.97e-05	NKPD1
ENSCAFG00000017535	605.276	1.21462	0.264856	4.58597	4.52e-06	9.35e-05	KIF23			ENSCAFG00000010941	36.0383	-1.26878	0.404763	-3.13462	0.00172078	0.00759071	SLC24A4			ENSCAFG00000019734	1578	-1.25598	0.158752	-7.91157	2.54e-15	9.84e-14	PLPP2
ENSCAFG00000010673	435.168	1.21496	0.273146	4.44802	8.67e-06	0.000159445	HECW2			ENSCAFG00000020056	21.3895	-1.26723	0.490673	-2.58263	0.00980491	0.0324201	PLPPR4			ENSCAFG00000032449	289.595	-1.25467	0.175777	-7.1378	9.48e-13	2.41e-11	MARVELD3
ENSCAFG00000006370	262.062	1.21523	0.260747	4.66056	3.15e-06	6.99e-05	HGF			ENSCAFG00000024995	72.5593	-1.26672	0.294271	-4.30462	1.67e-05	0.00013705	SLCO4C1			ENSCAFG00000010032	11.6801	-1.25441	0.35158	-3.56791	0.000359835	0.00164397	HPGDS
ENSCAFG00000005870	513.199	1.21553	0.243653	4.98876	6.08e-07	1.85e-05	RASGRP3			ENSCAFG00000013519	6.43115	-1.26559	0.399423	-3.16856	0.00153196	0.00688168	C5H11orf71			ENSCAFG00000001572	68.8532	-1.25014	0.343807	-3.63617	0.000276718	0.0013076	UNC5CL
ENSCAFG00000023690	126.425	1.21623	0.281649	4.31823	1.57e-05	0.000256385	ERCC6L			ENSCAFG00000001002	12270	-1.26387	0.348978	-3.62162	0.000292759	0.00165938	SMPDL3A			ENSCAFG00000000907	790.249	-1.24679	0.448314	-2.78105	0.00541829	0.0171456	SCUBE1
ENSCAFG00000020340	558.467	1.21712	0.246271	4.94218	7.73e-07	2.26e-05	ADGRL4			ENSCAFG00000012496	22.7456	-1.26302	0.417384	-3.02603	0.00247791	0.0103241	ZNF683			ENSCAFG00000025873	2.46044	-1.24427	0.489034	-2.54435	0.0109481	0.0309051	U5
ENSCAFG00000004457	89.2429	1.21722	0.285373	4.26537	2e-05	0.000313389	CENPA			ENSCAFG00000012979	207.433	-1.26276	0.233754	-5.40208	6.59e-08	9.42e-07	CABCOCO1			ENSCAFG00000017910	66.446	-1.24102	0.280934	-4.41746	9.99e-06	6.84e-05	CCDC69
ENSCAFG00000005288	635.936	1.21739	0.300608	4.04977	5.13e-05	0.000661113	TIE1			ENSCAFG00000029034	2354.09	-1.2618	0.300699	-4.19623	2.71e-05	0.000210639	PDLIM3			ENSCAFG00000012923	106.484	-1.24005	0.309161	-4.01101	6.05e-05	0.00034124	DSCAML1
ENSCAFG00000004754	226.195	1.2176	0.228332	5.33256	9.68e-08	4.3e-06	MCM10			ENSCAFG00000008707	45.8938	-1.26017	0.258839	-4.86855	1.12e-06	1.22e-05	CKMT2			ENSCAFG00000018482	2271.97	-1.23961	0.20121	-6.16077	7.24e-10	1.13e-08	CERS4
ENSCAFG00000025083	305.034	1.21772	0.277113	4.39431	1.11e-05	0.000194776	FADS1			ENSCAFG00000007279	368.437	-1.25913	0.196556	-6.40598	1.49e-10	3.7e-09	PDE7A			ENSCAFG00000000885	307.15	-1.23858	0.256919	-4.82092	1.43e-06	1.2e-05	DEPTOR
ENSCAFG00000010547	3650.44	1.21841	0.309772	3.93324	8.38e-05	0.00098422	COL17A1			ENSCAFG00000007897	242.511	-1.25688	0.305313	-4.1167	3.84e-05	0.000287485	PLS1			ENSCAFG00000017121	22.4879	-1.23784	0.506891	-2.44202	0.0146055	0.0392257	SLC51B
ENSCAFG00000003018	863.35	1.2185	0.239585	5.08588	3.66e-07	1.25e-05	MFSD2A			ENSCAFG00000019486	191.127	-1.25573	0.210718	-5.95929	2.53e-09	4.91e-08	MEIOB			ENSCAFG00000013504	183.81	-1.23756	0.3732	-3.31607	0.000912914	0.00370392	CLEC7A
ENSCAFG00000010599	445.394	1.21911	0.195748	6.22797	4.73e-10	5.59e-08	HYAL1			ENSCAFG00000011459	33.8114	-1.25527	0.493668	-2.54274	0.0109987	0.0357517	IL20			ENSCAFG00000006091	3928.03	-1.23461	0.218735	-5.64432	1.66e-08	2.08e-07	KITLG
ENSCAFG00000001713	764.963	1.21938	0.262933	4.6376	3.52e-06	7.65e-05	TEK			ENSCAFG00000024988	706.834	-1.25492	0.272662	-4.60249	4.17e-06	3.97e-05	FRZB			ENSCAFG00000019803	86.3422	-1.23171	0.22137	-5.56403	2.64e-08	3.17e-07	DBNDD1
ENSCAFG00000013250	333.883	1.2194	0.254605	4.78936	1.67e-06	4.18e-05	RGS5			ENSCAFG00000012249	31.2997	-1.25401	0.336134	-3.73069	0.000190954	0.00115124	ADCY1			ENSCAFG00000000199	1051.57	-1.23129	0.358569	-3.4339	0.000594962	0.00255357	LVRN
ENSCAFG00000010656	344.587	1.22018	0.28401	4.29627	1.74e-05	0.000279518	FAM167B			ENSCAFG00000009059	3732.12	-1.25395	0.440481	-2.84677	0.00441658	0.0167198	COL2A1			ENSCAFG00000015502	166.993	-1.23075	0.234591	-5.24637	1.55e-07	1.6e-06	LYSMD2
ENSCAFG00000016621	95.2666	1.22133	0.304969	4.00476	6.21e-05	0.000772946	UNC5A			ENSCAFG00000005426	1074.66	-1.25353	0.247941	-5.05576	4.29e-07	5.17e-06	RNASE4			ENSCAFG00000008811	2867.86	-1.22203	0.315512	-3.87316	0.000107434	0.000567112	RND1
ENSCAFG00000001141	25024.2	1.22139	0.240509	5.07834	3.81e-07	1.29e-05	NDRG1			ENSCAFG00000008022	492.592	-1.25325	0.279029	-4.49148	7.07e-06	6.33e-05	WDR66			ENSCAFG00000031576	111.094	-1.22164	0.242768	-5.03214	4.85e-07	4.51e-06	PARD6A
ENSCAFG00000015949	165.372	1.22155	0.357401	3.41788	0.000631111	0.00490307	ALOX15			ENSCAFG00000008791	85.8004	-1.25314	0.441608	-2.83767	0.00454446	0.0170926	NPY1R			ENSCAFG00000011580	1319.33	-1.2209	0.405804	-3.0086	0.00262454	0.00920785	ENPEP
ENSCAFG00000011762	203.126	1.22173	0.366248	3.33581	0.000850526	0.00619273	CA14			ENSCAFG00000013478	6508.88	-1.25199	0.209591	-5.9735	2.32e-09	4.54e-08	EDEM3			ENSCAFG00000011171	719.282	-1.22038	0.254984	-4.78611	1.7e-06	1.4e-05	ALDH3B1
ENSCAFG00000012651	112.534	1.22184	0.25294	4.83053	1.36e-06	3.54e-05	FAM110D			ENSCAFG00000011496	46675.1	-1.25044	0.329664	-3.79309	0.000148787	0.000927986	PIGR			ENSCAFG00000023453	2983.63	-1.21887	0.362148	-3.36566	0.000763621	0.0031707	CCL28
ENSCAFG00000009821	36.191	1.222	0.403415	3.02913	0.00245258	0.0140723	PDZRN4			ENSCAFG00000031536	129.209	-1.24425	0.239133	-5.20317	1.96e-07	2.52e-06	LDLRAD4			ENSCAFG00000017643	71.92	-1.21862	0.479056	-2.54379	0.0109657	0.0309493	ERN2
ENSCAFG00000019338	111.414	1.22287	0.292217	4.18482	2.85e-05	0.000414993	PKMYT1			ENSCAFG00000024923	3.10221	-1.24344	0.49829	-2.49541	0.0125811	0.0398175	FXYD4			ENSCAFG00000005663	1738.7	-1.21797	0.182051	-6.69029	2.23e-11	4.53e-10	STARD10
ENSCAFG00000012904	540.184	1.22371	0.27365	4.4718	7.76e-06	0.000145704	CDK1			ENSCAFG00000017498	1001.77	-1.24205	0.203893	-6.09166	1.12e-09	2.31e-08	CORO2B			ENSCAFG00000010286	30.9481	-1.21753	0.23546	-5.17088	2.33e-07	2.33e-06	OTUD7A
ENSCAFG00000017745	98.7227	1.22428	0.299498	4.08776	4.36e-05	0.000578724	TBX2			ENSCAFG00000002316	230.709	-1.24091	0.371813	-3.33747	0.000845462	0.00414801	MLIP			ENSCAFG00000019345	1625.67	-1.21369	0.131251	-9.2471	2.31e-20	1.89e-18	CTNS
ENSCAFG00000016860	19.083	1.22628	0.484	2.53364	0.0112886	0.045313	HOXB8			ENSCAFG00000010286	30.5529	-1.23808	0.237705	-5.20849	1.9e-07	2.46e-06	OTUD7A			ENSCAFG00000018386	277.97	-1.21362	0.294566	-4.12003	3.79e-05	0.000224552	PLD4
ENSCAFG00000008716	330.501	1.22674	0.190888	6.42651	1.31e-10	1.94e-08	MTHFD2			ENSCAFG00000017326	4373.83	-1.23726	0.287683	-4.30076	1.7e-05	0.00013919	CNN1			ENSCAFG00000002257	2202.43	-1.21223	0.189201	-6.40713	1.48e-10	2.62e-09	ICA1
ENSCAFG00000030416	183.834	1.22682	0.320204	3.83138	0.000127425	0.00137844	RGS16			ENSCAFG00000014853	6127.03	-1.23423	0.344171	-3.58609	0.000335675	0.00186188	ALPL			ENSCAFG00000001037	13.3778	-1.21222	0.439078	-2.76084	0.0057653	0.018052	FER1L6
ENSCAFG00000005843	5994.99	1.2269	0.254297	4.82467	1.4e-06	3.63e-05	LTBP1			ENSCAFG00000007651	334.018	-1.23408	0.252754	-4.88252	1.05e-06	1.15e-05	DTX4			ENSCAFG00000009945	1735.26	-1.20894	0.130054	-9.29562	1.46e-20	1.22e-18	ABHD14B
ENSCAFG00000009416	90.4781	1.22784	0.292882	4.19226	2.76e-05	0.000404361	TSPAN18			ENSCAFG00000018704	342.815	-1.23249	0.369658	-3.33414	0.00085564	0.00419125	SLC1A3			ENSCAFG00000019267	19.7534	-1.20532	0.417688	-2.88569	0.00390554	0.0129684	DNASE1
ENSCAFG00000017445	8.22214	1.22858	0.434189	2.82961	0.00466053	0.0231664	KLHL4			ENSCAFG00000005399	701.191	-1.23136	0.225998	-5.44855	5.08e-08	7.49e-07	CMTM8			ENSCAFG00000019740	11978.4	-1.20519	0.1575	-7.65204	1.98e-14	6.62e-13	CLSTN1
ENSCAFG00000005442	76.4258	1.22907	0.273896	4.48736	7.21e-06	0.000137416	DNAH17			ENSCAFG00000017460	5.47606	-1.2301	0.373628	-3.29232	0.000993654	0.00476099	MYH13			ENSCAFG00000007917	9.85626	-1.20262	0.371543	-3.23683	0.00120866	0.00471415	DNAH6
ENSCAFG00000029157	63.46	1.22919	0.292312	4.20505	2.61e-05	0.000389343	NOVA1			ENSCAFG00000008143	1164.46	-1.22994	0.196853	-6.24799	4.16e-10	9.39e-09	MSRA			ENSCAFG00000016763	30.7041	-1.20118	0.435423	-2.75864	0.00580419	0.0181518	RGS6
ENSCAFG00000032142	35.0367	1.23252	0.329082	3.74532	0.000180161	0.00179566	PDE1B			ENSCAFG00000014221	820.193	-1.22924	0.272764	-4.5066	6.59e-06	5.94e-05	ARHGAP20			ENSCAFG00000024995	73.3261	-1.20026	0.352402	-3.40595	0.000659351	0.00279318	SLCO4C1
ENSCAFG00000003539	259.428	1.23417	0.245089	5.03557	4.76e-07	1.53e-05	CLSPN			ENSCAFG00000018576	52.8047	-1.2273	0.303242	-4.04727	5.18e-05	0.000371091	NIM1K			ENSCAFG00000019901	6631.35	-1.19773	0.257106	-4.65853	3.18e-06	2.46e-05	SLC7A5
ENSCAFG00000006930	28.4066	1.23438	0.274265	4.5007	6.77e-06	0.000130932	TCF15			ENSCAFG00000003214	24.7493	-1.2268	0.292664	-4.19183	2.77e-05	0.000214147	SNTG2			ENSCAFG00000011730	499.265	-1.19749	0.256582	-4.66709	3.05e-06	2.38e-05	ILDR1
ENSCAFG00000011461	1202.17	1.2344	0.243379	5.07191	3.94e-07	1.32e-05	WWC3			ENSCAFG00000031667	2438.53	-1.22598	0.238638	-5.1374	2.79e-07	3.48e-06	ADH4			ENSCAFG00000020362	1002.28	-1.19611	0.47149	-2.53688	0.0111846	0.0314512	HSD11B2
ENSCAFG00000023992	95.3196	1.23855	0.383126	3.23275	0.00122604	0.00823987	ADGRE3			ENSCAFG00000003895	495.404	-1.22561	0.275717	-4.44516	8.78e-06	7.74e-05	HSD17B14			ENSCAFG00000006025	747.66	-1.19597	0.128548	-9.30369	1.36e-20	1.15e-18	TRIM21
ENSCAFG00000011961	181.106	1.24085	0.210833	5.88548	3.97e-09	3.18e-07	TICRR			ENSCAFG00000018883	130.673	-1.22454	0.313616	-3.90457	9.44e-05	0.000624222	PIPOX			ENSCAFG00000003238	69.9039	-1.19368	0.148224	-8.05324	8.06e-16	3.32e-14	WDR31
ENSCAFG00000019161	63.262	1.24147	0.329106	3.77225	0.000161782	0.00165641	GABRA3			ENSCAFG00000017618	306.288	-1.22425	0.377613	-3.24207	0.00118666	0.00553163	DRP2			ENSCAFG00000031485	109.296	-1.19367	0.188033	-6.3482	2.18e-10	3.75e-09	C17orf113
ENSCAFG00000008853	500.465	1.24175	0.245941	5.04898	4.44e-07	1.45e-05	TIAM1			ENSCAFG00000017373	146.14	-1.22328	0.278977	-4.38488	1.16e-05	9.92e-05	RPS6KA6			ENSCAFG00000019458	21.08	-1.19257	0.286391	-4.16412	3.13e-05	0.000189678	FAM166A
ENSCAFG00000014071	51.4898	1.24242	0.396064	3.13691	0.00170737	0.0106062	PRF1			ENSCAFG00000016543	81.9325	-1.22315	0.427493	-2.86121	0.00422031	0.0161159	MYLPF			ENSCAFG00000008291	2850.99	-1.19238	0.196471	-6.069	1.29e-09	1.93e-08	CXADR
ENSCAFG00000007497	866.129	1.24406	0.277705	4.47978	7.47e-06	0.000141257	KIF11			ENSCAFG00000005266	47.9173	-1.22289	0.478776	-2.55419	0.0106434	0.0348292	CIDEC			ENSCAFG00000017741	66.733	-1.18883	0.470078	-2.52901	0.0114386	0.032007	VWA3A
ENSCAFG00000016116	51.7588	1.24646	0.422589	2.94958	0.0031821	0.0171724	HSPB7			ENSCAFG00000015614	11.585	-1.22071	0.439162	-2.77964	0.00544199	0.0198975	C8H14orf39			ENSCAFG00000006334	338.111	-1.18738	0.22638	-5.24505	1.56e-07	1.61e-06	GRTP1
ENSCAFG00000018571	338.321	1.24687	0.310658	4.01364	5.98e-05	0.000748895	ADGRE1			ENSCAFG00000007562	637.013	-1.22025	0.266401	-4.5805	4.64e-06	4.37e-05	AMPD3			ENSCAFG00000006134	173.158	-1.1866	0.45398	-2.61377	0.00895481	0.0261519	KERA
ENSCAFG00000003873	121.659	1.25178	0.243873	5.13292	2.85e-07	1.02e-05	METTL24			ENSCAFG00000012063	161.887	-1.21845	0.259016	-4.70414	2.55e-06	2.55e-05	BMX			ENSCAFG00000012333	58.6079	-1.18645	0.203747	-5.82313	5.78e-09	7.82e-08	PPP1R3D
ENSCAFG00000003102	6648.51	1.2536	0.291129	4.30599	1.66e-05	0.00026914	AQP1			ENSCAFG00000023655	7781.84	-1.21827	0.204661	-5.95262	2.64e-09	5.1e-08	SULT1C4			ENSCAFG00000007907	3414.97	-1.18616	0.185809	-6.3838	1.73e-10	3e-09	LRBA
ENSCAFG00000006239	179.236	1.25417	0.271707	4.61588	3.91e-06	8.37e-05	PCDH12			ENSCAFG00000009232	163.688	-1.21778	0.337893	-3.60405	0.000313301	0.00175591	AMIGO2			ENSCAFG00000019853	122.94	-1.18607	0.238325	-4.97671	6.47e-07	5.89e-06	C6H1orf194
ENSCAFG00000008881	20.0462	1.25487	0.32107	3.90839	9.29e-05	0.00106996	PRDM8			ENSCAFG00000016170	1025.63	-1.2175	0.185666	-6.55746	5.47e-11	1.45e-09	RAB15			ENSCAFG00000005819	3078.05	-1.18568	0.195343	-6.06973	1.28e-09	1.92e-08	SRA1
ENSCAFG00000015968	105.398	1.25528	0.313875	3.99929	6.35e-05	0.000787959	BCL6B			ENSCAFG00000014281	92.2508	-1.21304	0.313918	-3.8642	0.000111452	0.000720203	PYGM			ENSCAFG00000012630	1302.81	-1.18564	0.19273	-6.15181	7.66e-10	1.19e-08	CNKSR1
ENSCAFG00000008392	30.554	1.25547	0.299901	4.18626	2.84e-05	0.000412921	NEIL3			ENSCAFG00000019233	70.6997	-1.21244	0.233138	-5.20052	1.99e-07	2.55e-06	SRL			ENSCAFG00000009181	821.371	-1.18563	0.255864	-4.63383	3.59e-06	2.74e-05	RAPGEF3
ENSCAFG00000009255	189.833	1.2578	0.291924	4.30864	1.64e-05	0.000266742	PTPN22			ENSCAFG00000020167	266.642	-1.2114	0.260951	-4.64224	3.45e-06	3.34e-05	HYDIN			ENSCAFG00000032579	4647.69	-1.18412	0.135614	-8.73155	2.51e-18	1.5e-16	IRX3
ENSCAFG00000019224	782.374	1.25999	0.237262	5.31053	1.09e-07	4.69e-06	VASN			ENSCAFG00000030245	505.906	-1.21003	0.279371	-4.33124	1.48e-05	0.000123648	CA11			ENSCAFG00000019422	1222.17	-1.18342	0.221239	-5.34908	8.84e-08	9.65e-07	TNFRSF14
ENSCAFG00000014062	97.9027	1.26218	0.237501	5.31441	1.07e-07	4.62e-06	FANCM			ENSCAFG00000017512	35.9571	-1.20823	0.398557	-3.03151	0.00243336	0.0101503	NOX5			ENSCAFG00000011891	34.9928	-1.18218	0.30542	-3.87066	0.00010854	0.000571995	ENO4
ENSCAFG00000003029	4464.69	1.26546	0.491144	2.57655	0.00997908	0.0414389	CXCL8			ENSCAFG00000015572	4.97796	-1.20575	0.46457	-2.59541	0.00944769	0.0314664	GATA1			ENSCAFG00000002471	733.27	-1.18197	0.165829	-7.12764	1.02e-12	2.58e-11	TRIM14
ENSCAFG00000015528	55.8263	1.26785	0.431094	2.941	0.00327152	0.0175533	TMOD2			ENSCAFG00000015233	11216.6	-1.20498	0.292149	-4.12453	3.71e-05	0.000278766	PROM1			ENSCAFG00000015312	761.778	-1.18149	0.230928	-5.11629	3.12e-07	3.02e-06	BST1
ENSCAFG00000005275	61.3781	1.26792	0.312906	4.05208	5.08e-05	0.000655022	TMC8			ENSCAFG00000000563	536.468	-1.20315	0.259443	-4.63742	3.53e-06	3.41e-05	SNX31			ENSCAFG00000017544	3596.87	-1.18055	0.247853	-4.7631	1.91e-06	1.55e-05	S100A14
ENSCAFG00000005157	395.895	1.26914	0.308974	4.1076	4e-05	0.000540599	THBD			ENSCAFG00000019267	20.0359	-1.20135	0.398979	-3.01108	0.00260324	0.010775	DNASE1			ENSCAFG00000010453	768.703	-1.17865	0.160977	-7.32184	2.45e-13	6.79e-12	TARS3
ENSCAFG00000006054	825.441	1.26915	0.274357	4.62592	3.73e-06	8.05e-05	SLC16A3			ENSCAFG00000014832	28.6065	-1.20111	0.414768	-2.89586	0.00378117	0.0147161	PLCD4			ENSCAFG00000013617	4691.5	-1.17839	0.143324	-8.22188	2e-16	9.05e-15	IDH1
ENSCAFG00000018323	1086.98	1.26982	0.215771	5.88503	3.98e-09	3.18e-07	ABLIM3			ENSCAFG00000005170	61.2477	-1.19987	0.48036	-2.49785	0.012495	0.0395976	PAX1			ENSCAFG00000023057	1741.25	-1.17813	0.221616	-5.31611	1.06e-07	1.14e-06	MICALL2
ENSCAFG00000007878	1716.37	1.27069	0.261108	4.86654	1.14e-06	3.07e-05	SLC43A3			ENSCAFG00000004558	125.054	-1.19877	0.262497	-4.56677	4.95e-06	4.63e-05	NKPD1			ENSCAFG00000012979	203.963	-1.17724	0.213096	-5.52444	3.31e-08	3.91e-07	CABCOCO1
ENSCAFG00000006579	1247.95	1.27233	0.289817	4.39013	1.13e-05	0.00019824	MEDAG			ENSCAFG00000008285	11.2721	-1.1987	0.468717	-2.5574	0.0105457	0.0345717	HNF4G			ENSCAFG00000009696	5174.4	-1.17439	0.395185	-2.97175	0.00296108	0.0102193	WFDC2
ENSCAFG00000005511	15.7297	1.27465	0.303321	4.2023	2.64e-05	0.000392997	RPGRIP1			ENSCAFG00000019845	33.5202	-1.19772	0.385791	-3.10459	0.00190545	0.0082775	SLC22A31			ENSCAFG00000003192	566.063	-1.17322	0.222092	-5.28258	1.27e-07	1.34e-06	SLC31A2
ENSCAFG00000016106	269.458	1.27569	0.24896	5.12407	2.99e-07	1.07e-05	CDC6			ENSCAFG00000000230	968.201	-1.19551	0.245004	-4.87955	1.06e-06	1.16e-05	MYB			ENSCAFG00000009519	1037.29	-1.17239	0.366638	-3.19769	0.00138534	0.00530347	CCN5
ENSCAFG00000015342	115.765	1.27609	0.276046	4.62275	3.79e-06	8.14e-05	RAD51AP1			ENSCAFG00000008497	238.843	-1.19525	0.357224	-3.34594	0.000820053	0.00403625	GPM6A			ENSCAFG00000019355	1262.99	-1.17102	0.16711	-7.00746	2.43e-12	5.78e-11	PLEKHN1
ENSCAFG00000019780	84.8355	1.27721	0.259332	4.92498	8.44e-07	2.41e-05	SLC2A6			ENSCAFG00000003242	1977.31	-1.19512	0.152338	-7.84517	4.32e-15	2.12e-13	BSPRY			ENSCAFG00000015724	1048.75	-1.16992	0.140035	-8.35446	6.57e-17	3.22e-15	INTS5
ENSCAFG00000008904	36.5766	1.27768	0.300931	4.24577	2.18e-05	0.000336403	SHOX2			ENSCAFG00000012445	91.658	-1.19125	0.399907	-2.97883	0.00289354	0.0117873	PROX1			ENSCAFG00000008341	4596.5	-1.16913	0.37228	-3.14045	0.0016869	0.0063194	SPON1
ENSCAFG00000007119	82.2788	1.28011	0.293438	4.36245	1.29e-05	0.000217944	CCM2L			ENSCAFG00000001967	4.87924	-1.19034	0.488938	-2.43453	0.0149111	0.0456982	C11H9orf131			ENSCAFG00000001720	1066.33	-1.16906	0.201828	-5.79234	6.94e-09	9.3e-08	C11H9orf72
ENSCAFG00000014049	977.416	1.28493	0.406073	3.16429	0.00155464	0.00986632	CLEC3B			ENSCAFG00000025798	64.775	-1.18974	0.374603	-3.17599	0.00149326	0.00673315	SNORD104			ENSCAFG00000003293	670.866	-1.1658	0.335686	-3.47289	0.000514879	0.00225881	RSAD2
ENSCAFG00000004768	195.523	1.28531	0.228985	5.61305	1.99e-08	1.15e-06	STAC			ENSCAFG00000003663	61597.9	-1.18741	0.25619	-4.63488	3.57e-06	3.45e-05	GSN			ENSCAFG00000014457	242.395	-1.16362	0.41948	-2.77396	0.00553784	0.0174432	NDP
ENSCAFG00000002924	34.3952	1.28573	0.348999	3.68406	0.000229551	0.00218329	SHANK1			ENSCAFG00000003255	341.599	-1.18734	0.246172	-4.82321	1.41e-06	1.5e-05	MANEAL			ENSCAFG00000028891	739.048	-1.16307	0.174948	-6.64812	2.97e-11	5.92e-10	SDR42E1
ENSCAFG00000029471	363.294	1.28897	0.220888	5.8354	5.37e-09	4e-07	CLIC2			ENSCAFG00000002538	87.2373	-1.18261	0.28955	-4.08429	4.42e-05	0.000324963	SLC3A1			ENSCAFG00000018011	488.982	-1.16263	0.228123	-5.0965	3.46e-07	3.33e-06	LRRC75A
ENSCAFG00000020377	80.7553	1.28911	0.247856	5.20107	1.98e-07	7.55e-06	EXOC3L1			ENSCAFG00000029101	23.2146	-1.1825	0.38555	-3.06705	0.00216184	0.00918887	NOG			ENSCAFG00000031426	153.978	-1.16064	0.269992	-4.2988	1.72e-05	0.000110687	PIH1D2
ENSCAFG00000019631	117.463	1.28917	0.3599	3.58204	0.000340927	0.0029903	F8			ENSCAFG00000002830	106.454	-1.18208	0.222597	-5.31038	1.09e-07	1.49e-06	RIMS3			ENSCAFG00000030337	271.484	-1.16038	0.445217	-2.60633	0.0091519	0.0266288	MYH2
ENSCAFG00000019175	22.7183	1.29029	0.264769	4.87328	1.1e-06	3e-05	TBXA2R			ENSCAFG00000016947	1323.91	-1.18185	0.146275	-8.07965	6.5e-16	3.66e-14	FAM117A			ENSCAFG00000012326	3282.94	-1.15998	0.164218	-7.06367	1.62e-12	3.97e-11	MINDY1
ENSCAFG00000006883	76.5068	1.29364	0.306414	4.22188	2.42e-05	0.000366731	GAS2L3			ENSCAFG00000015387	47.02	-1.18083	0.257454	-4.58658	4.51e-06	4.25e-05	ADCY10			ENSCAFG00000000809	7.93106	-1.15943	0.448827	-2.58325	0.00978736	0.0281889	RIBC2
ENSCAFG00000014134	630.313	1.29413	0.306131	4.22739	2.36e-05	0.000359385	FZD2			ENSCAFG00000002171	1371.49	-1.18078	0.233245	-5.06243	4.14e-07	5.01e-06	SYK			ENSCAFG00000002538	86.2712	-1.1582	0.324687	-3.56712	0.000360925	0.00164828	SLC3A1
ENSCAFG00000002883	7.24424	1.29475	0.486404	2.66188	0.00777062	0.0343385	KLK13			ENSCAFG00000027901	3.85063	-1.18067	0.475943	-2.4807	0.0131125	0.041217	SCARNA13			ENSCAFG00000011318	1294.26	-1.15783	0.362562	-3.19348	0.00140568	0.00536926	ANOS1
ENSCAFG00000015553	261.359	1.29993	0.450473	2.8857	0.00390538	0.0201516	DKK1			ENSCAFG00000001965	220.98	-1.18006	0.225871	-5.22449	1.75e-07	2.29e-06	DNAJB5			ENSCAFG00000010167	1446.55	-1.15517	0.254579	-4.53759	5.69e-06	4.13e-05	MX2
ENSCAFG00000006424	285.645	1.30062	0.371528	3.50074	0.000463963	0.00382069	GXYLT2			ENSCAFG00000020393	4910.42	-1.17808	0.179517	-6.56251	5.29e-11	1.41e-09	ACADM			ENSCAFG00000013778	2435.14	-1.15496	0.217104	-5.31984	1.04e-07	1.12e-06	PLA2G4A
ENSCAFG00000008378	310.703	1.30126	0.282246	4.61038	4.02e-06	8.56e-05	ESCO2			ENSCAFG00000015404	435.277	-1.17472	0.296988	-3.95547	7.64e-05	0.000518408	CRACR2A			ENSCAFG00000012944	38.9696	-1.15478	0.43574	-2.65015	0.00804568	0.0238702	TCHHL1
ENSCAFG00000029969	248.674	1.30433	0.293847	4.4388	9.05e-06	0.000164483	RGS4			ENSCAFG00000029116	26.0048	-1.17435	0.302422	-3.88314	0.000103116	0.000674849	FAM186A			ENSCAFG00000018378	617.427	-1.1546	0.146889	-7.86033	3.83e-15	1.43e-13	SLC25A43
ENSCAFG00000006050	17.382	1.30449	0.339979	3.83696	0.000124567	0.00135326	MYO16			ENSCAFG00000003376	354.192	-1.17432	0.432925	-2.71252	0.00667739	0.0235881	CSF3R			ENSCAFG00000003407	159.927	-1.15413	0.317521	-3.63481	0.000278189	0.00131343	ADD2
ENSCAFG00000008877	434.985	1.30504	0.27513	4.74338	2.1e-06	5.05e-05	BUB1B			ENSCAFG00000010361	1670.98	-1.17418	0.190343	-6.16874	6.88e-10	1.49e-08	MCEE			ENSCAFG00000006979	2452.04	-1.15323	0.203849	-5.65726	1.54e-08	1.94e-07	MTUS1
ENSCAFG00000015026	437.25	1.30533	0.270722	4.82164	1.42e-06	3.67e-05	DLGAP5			ENSCAFG00000004261	1002.78	-1.17417	0.152475	-7.70078	1.35e-14	6.17e-13	ATP7B			ENSCAFG00000018556	323.771	-1.15157	0.168025	-6.85357	7.2e-12	1.59e-10	WDR78
ENSCAFG00000010328	21.0851	1.30766	0.479898	2.72487	0.00643266	0.0297262	NYAP2			ENSCAFG00000018593	37.3508	-1.17202	0.393403	-2.97918	0.00289019	0.0117794	PLCXD3			ENSCAFG00000030624	453.948	-1.15151	0.249846	-4.60888	4.05e-06	3.06e-05	CMTM4
ENSCAFG00000005890	5.13451	1.30874	0.522776	2.50345	0.0122988	0.0484154	HAO1			ENSCAFG00000009326	1672.64	-1.17144	0.206015	-5.68621	1.3e-08	2.22e-07	BPHL			ENSCAFG00000003000	9537.11	-1.15033	0.247133	-4.6547	3.24e-06	2.51e-05	PTGR1
ENSCAFG00000010836	618.524	1.30887	0.259585	5.04217	4.6e-07	1.5e-05	CENPE			ENSCAFG00000030307	4193.1	-1.17082	0.258248	-4.53369	5.8e-06	5.32e-05	GPC6			ENSCAFG00000014582	359.936	-1.14924	0.358655	-3.2043	0.00135392	0.00519841	SERPINI1
ENSCAFG00000007075	841.671	1.3091	0.232525	5.62993	1.8e-08	1.07e-06	TPX2			ENSCAFG00000018992	118.188	-1.17016	0.317943	-3.68042	0.000232846	0.00135995	TMEM61			ENSCAFG00000023556	4461.35	-1.14813	0.246944	-4.64935	3.33e-06	2.57e-05	OAS1
ENSCAFG00000019337	13.9485	1.30936	0.362393	3.61311	0.000302552	0.00272398	CLDN6			ENSCAFG00000009839	118.694	-1.16816	0.273829	-4.26602	1.99e-05	0.000159988	CD101			ENSCAFG00000012667	4316.73	-1.1464	0.205446	-5.58005	2.4e-08	2.92e-07	CYBRD1
ENSCAFG00000017514	18.6152	1.31044	0.438493	2.9885	0.00280348	0.0155982	PCDH19			ENSCAFG00000002240	1249.43	-1.1679	0.212127	-5.50567	3.68e-08	5.6e-07	HINT2			ENSCAFG00000017922	3896.07	-1.14569	0.168933	-6.78189	1.19e-11	2.53e-10	UBL7
ENSCAFG00000010917	1162.29	1.31609	0.272262	4.83392	1.34e-06	3.51e-05	ARHGAP31			ENSCAFG00000008698	11.036	-1.16538	0.332826	-3.50147	0.000462706	0.00246536	ACOT12			ENSCAFG00000001303	4.09809	-1.14563	0.440136	-2.60289	0.00924406	0.0268556	ENTHD1
ENSCAFG00000002714	75.5991	1.31655	0.449233	2.93067	0.00338232	0.0180393	EPHA5			ENSCAFG00000010582	2451.89	-1.16218	0.278505	-4.17292	3.01e-05	0.000230323	BOC			ENSCAFG00000015890	107.436	-1.14491	0.422927	-2.70712	0.00678704	0.0207028	UNC13C
ENSCAFG00000015999	109.937	1.3173	0.439166	2.99955	0.00270375	0.015172	KRT23			ENSCAFG00000011695	155.603	-1.16178	0.194606	-5.9699	2.37e-09	4.64e-08	JHY			ENSCAFG00000031154	226.137	-1.1449	0.293169	-3.90527	9.41e-05	0.00050367	MYORG
ENSCAFG00000002900	998.022	1.31821	0.376504	3.50118	0.000463209	0.00381742	KLK6			ENSCAFG00000016494	978.391	-1.16107	0.163987	-7.08021	1.44e-12	4.8e-11	CCDC149			ENSCAFG00000016887	33.465	-1.13989	0.363694	-3.1342	0.00172325	0.00643059	COX6A2
ENSCAFG00000025510	16.8078	1.31855	0.406877	3.24066	0.00119252	0.00805506	OR51E2			ENSCAFG00000019458	20.898	-1.16059	0.264662	-4.38519	1.16e-05	9.91e-05	FAM166A			ENSCAFG00000018457	31.7005	-1.1393	0.226015	-5.04084	4.63e-07	4.33e-06	NT5M
ENSCAFG00000012919	226.705	1.32053	0.215094	6.13933	8.29e-10	9.01e-08	CDC25A			ENSCAFG00000004689	462.475	-1.15875	0.377578	-3.0689	0.00214847	0.00913928	CNTNAP5			ENSCAFG00000031020	856.751	-1.13803	0.175505	-6.48431	8.91e-11	1.64e-09	CDC26
ENSCAFG00000004343	31.9368	1.32061	0.290226	4.55029	5.36e-06	0.000108253	EFCC1			ENSCAFG00000016633	35.8732	-1.15814	0.410169	-2.82356	0.00474932	0.0177482	HEPH			ENSCAFG00000001354	54.6472	-1.13726	0.363049	-3.13252	0.00173312	0.00645656	MLANA
ENSCAFG00000007958	116.18	1.32085	0.327317	4.03537	5.45e-05	0.000694623	APLNR			ENSCAFG00000013167	90.2322	-1.15504	0.271795	-4.24966	2.14e-05	0.000170789	AKAP6			ENSCAFG00000005289	152.991	-1.13353	0.30877	-3.67112	0.000241492	0.00116194	SLITRK6
ENSCAFG00000017790	324.57	1.32088	0.281589	4.69081	2.72e-06	6.23e-05	PDE4A			ENSCAFG00000023027	45.3148	-1.15428	0.261708	-4.41056	1.03e-05	8.91e-05	ARRDC5			ENSCAFG00000004531	485.213	-1.1312	0.170016	-6.65352	2.86e-11	5.72e-10	SLC25A30
ENSCAFG00000020106	1253.49	1.3212	0.283484	4.66059	3.15e-06	6.99e-05	ENG			ENSCAFG00000017137	147.508	-1.15425	0.378099	-3.05277	0.00226737	0.00956558	TENM2			ENSCAFG00000000686	15074.7	-1.12871	0.258069	-4.37366	1.22e-05	8.16e-05	C2
ENSCAFG00000013918	1090.35	1.32145	0.340604	3.87971	0.000104579	0.00117894	SLC2A3			ENSCAFG00000015578	947.35	-1.15315	0.327129	-3.52506	0.000423395	0.00227792	RTN1			ENSCAFG00000012647	26.0786	-1.12817	0.337259	-3.34512	0.000822471	0.00338213	CD244
ENSCAFG00000020249	344.406	1.32256	0.425368	3.10922	0.00187582	0.0113927	CLCA2			ENSCAFG00000017281	37.1555	-1.15264	0.450086	-2.56093	0.0104392	0.034296	ADRA1B			ENSCAFG00000009675	779.091	-1.12702	0.222327	-5.06921	3.99e-07	3.79e-06	LRRN2
ENSCAFG00000010387	1320.33	1.3245	0.404909	3.27111	0.00107127	0.00740897	FAP			ENSCAFG00000009685	139.461	-1.15208	0.331023	-3.48035	0.000500755	0.0026432	SEC31B			ENSCAFG00000005329	484.216	-1.12531	0.1917	-5.87016	4.35e-09	6e-08	AKR1E2
ENSCAFG00000017224	16.611	1.32792	0.43105	3.08066	0.00206543	0.0122891	WFIKKN2			ENSCAFG00000025434	69.2567	-1.15065	0.236545	-4.86439	1.15e-06	1.25e-05	MANSC4			ENSCAFG00000002080	204.934	-1.12308	0.339302	-3.30998	0.000933033	0.00377795	ST6GAL2
ENSCAFG00000004359	18.3073	1.32796	0.348288	3.81282	0.00013739	0.00146115	NOVA2			ENSCAFG00000003177	105.141	-1.15048	0.205944	-5.58637	2.32e-08	3.7e-07	AGBL3			ENSCAFG00000019064	14502.4	-1.12298	0.15884	-7.06993	1.55e-12	3.81e-11	TMEM59
ENSCAFG00000016666	2.59598	1.32941	0.456182	2.9142	0.003566	0.0188129	ADAM20			ENSCAFG00000004935	120.495	-1.15002	0.462188	-2.48822	0.0128385	0.0405066	PCDH20			ENSCAFG00000008400	28066.1	-1.12089	0.135399	-8.27847	1.25e-16	5.81e-15	TMBIM6
ENSCAFG00000016480	41.4054	1.3295	0.501301	2.6521	0.00799931	0.0350885	LGI2			ENSCAFG00000012884	114.625	-1.14985	0.305786	-3.7603	0.000169711	0.00103949	RORC			ENSCAFG00000016947	1350.84	-1.12088	0.150899	-7.428	1.1e-13	3.27e-12	FAM117A
ENSCAFG00000018422	100.052	1.3295	0.342251	3.88459	0.000102503	0.00115675	FBN3			ENSCAFG00000010852	1614.39	-1.14807	0.242216	-4.73988	2.14e-06	2.17e-05	SYNM			ENSCAFG00000016816	955.553	-1.12066	0.264021	-4.24456	2.19e-05	0.00013774	PRR15L
ENSCAFG00000028623	13.4045	1.33083	0.491742	2.70636	0.00680242	0.0309541	ELOVL3			ENSCAFG00000011585	25.8923	-1.14701	0.354734	-3.23343	0.00122312	0.00567124	PCNX2			ENSCAFG00000002803	143.999	-1.11972	0.283192	-3.95392	7.69e-05	0.000421694	ACTL7A
ENSCAFG00000003409	542.073	1.33131	0.229826	5.79268	6.93e-09	4.93e-07	RRM2			ENSCAFG00000019757	127.787	-1.14606	0.303199	-3.77988	0.000156901	0.000970431	ABO			ENSCAFG00000004555	1921.62	-1.1196	0.37175	-3.01171	0.00259782	0.00913333	RARRES2
ENSCAFG00000030107	6.17509	1.33291	0.369266	3.60963	0.000306635	0.00274919	ATP6V1FNB			ENSCAFG00000006892	82.8815	-1.14526	0.317562	-3.6064	0.000310469	0.00174276	TUB			ENSCAFG00000010630	3380.32	-1.11714	0.151845	-7.35711	1.88e-13	5.32e-12	COBLL1
ENSCAFG00000005328	24.7097	1.33464	0.409259	3.26112	0.00110975	0.00763073	GALNT14			ENSCAFG00000023591	653.228	-1.1452	0.218964	-5.23008	1.69e-07	2.22e-06	VNN1			ENSCAFG00000009462	18242.4	-1.11706	0.377437	-2.95959	0.00308049	0.0105706	PRELP
ENSCAFG00000014753	78.1547	1.33473	0.255686	5.22017	1.79e-07	6.95e-06	CHST7			ENSCAFG00000003568	294.217	-1.14461	0.23415	-4.88835	1.02e-06	1.12e-05	CPT1C			ENSCAFG00000014049	625.085	-1.11695	0.440602	-2.53505	0.0112432	0.0315758	CLEC3B
ENSCAFG00000002813	14.7816	1.33485	0.491017	2.71855	0.00655688	0.0301319	HAS1			ENSCAFG00000025238	355.554	-1.14363	0.170653	-6.7015	2.06e-11	5.79e-10	ENTPD5			ENSCAFG00000020024	376.304	-1.11579	0.226659	-4.92277	8.53e-07	7.51e-06	DYNLRB2
ENSCAFG00000015845	98.7574	1.33541	0.328014	4.07119	4.68e-05	0.000612759	KIF26B			ENSCAFG00000012228	212.108	-1.14247	0.452914	-2.52248	0.0116529	0.0374814	S100B			ENSCAFG00000014712	1442.49	-1.11571	0.171295	-6.51338	7.35e-11	1.37e-09	MACROD1
ENSCAFG00000011537	509.279	1.33582	0.257007	5.19758	2.02e-07	7.64e-06	CLCN4			ENSCAFG00000018890	7222.19	-1.13864	0.174099	-6.54021	6.14e-11	1.62e-09	TXNDC11			ENSCAFG00000014215	349.861	-1.1156	0.347165	-3.21347	0.00131139	0.00505966	C5H11orf53
ENSCAFG00000023362	43.5973	1.33762	0.32595	4.10377	4.06e-05	0.000546957	SERPINB11			ENSCAFG00000025493	192.739	-1.13773	0.175763	-6.47307	9.6e-11	2.44e-09	C9H17orf58			ENSCAFG00000008646	147.036	-1.11528	0.165128	-6.75406	1.44e-11	3.01e-10	ATG10
ENSCAFG00000029474	1490.02	1.33893	0.242358	5.52461	3.3e-08	1.75e-06	GADD45A			ENSCAFG00000023165	107.252	-1.1376	0.246141	-4.62173	3.81e-06	3.64e-05	INCA1			ENSCAFG00000017411	166.695	-1.11483	0.356161	-3.13013	0.00174727	0.00650052	EPOR
ENSCAFG00000012066	328.48	1.33984	0.274944	4.87313	1.1e-06	3e-05	ABCC9			ENSCAFG00000007077	546.398	-1.13716	0.255989	-4.44222	8.9e-06	7.83e-05	CSAD			ENSCAFG00000011459	32.2305	-1.11465	0.466045	-2.39173	0.0167693	0.0440918	IL20
ENSCAFG00000023806	15.8156	1.34348	0.503749	2.66696	0.00765405	0.0339144	KRT25			ENSCAFG00000005133	4992.08	-1.13569	0.284805	-3.98762	6.67e-05	0.000461362	LTBP4			ENSCAFG00000012051	3366.92	-1.11456	0.150664	-7.39761	1.39e-13	4.03e-12	PDIA5
ENSCAFG00000005528	2165.83	1.34504	0.237945	5.65272	1.58e-08	9.72e-07	TIMP2			ENSCAFG00000019630	531.68	-1.13537	0.20554	-5.52386	3.32e-08	5.12e-07	RHBDL1			ENSCAFG00000008234	2662.95	-1.11224	0.258912	-4.29581	1.74e-05	0.000112002	DLA-79
ENSCAFG00000003904	15.5552	1.34579	0.332937	4.04217	5.3e-05	0.000678832	FGF21			ENSCAFG00000032285	153.771	-1.13537	0.292381	-3.8832	0.00010309	0.000674849	HOXA3			ENSCAFG00000006889	17322.7	-1.11111	0.198628	-5.59393	2.22e-08	2.72e-07	CD44
ENSCAFG00000019022	70.0512	1.3471	0.356328	3.7805	0.000156516	0.00161562	ACOT11			ENSCAFG00000019716	37.85	-1.1336	0.279454	-4.05646	4.98e-05	0.000359559	HCN2			ENSCAFG00000010832	2601.01	-1.11109	0.212351	-5.23231	1.67e-07	1.72e-06	TC2N
ENSCAFG00000007410	415.151	1.34723	0.272908	4.93659	7.95e-07	2.31e-05	SNTA1			ENSCAFG00000000885	309.308	-1.13196	0.236874	-4.77877	1.76e-06	1.82e-05	DEPTOR			ENSCAFG00000016154	4733.38	-1.11031	0.174627	-6.35816	2.04e-10	3.52e-09	TMEM63A
ENSCAFG00000023324	924.426	1.34857	0.462174	2.91789	0.00352403	0.0186282	S100A12			ENSCAFG00000002305	2601.5	-1.13135	0.175263	-6.45516	1.08e-10	2.72e-09	LRRC1			ENSCAFG00000009300	2191.86	-1.10966	0.269668	-4.1149	3.87e-05	0.000228991	TESC
ENSCAFG00000015764	468.641	1.34943	0.267696	5.04091	4.63e-07	1.51e-05	RHOJ			ENSCAFG00000019872	31.6676	-1.13127	0.437686	-2.58466	0.00974765	0.0322655	CEL			ENSCAFG00000011518	4.63578	-1.10966	0.442866	-2.50563	0.0122234	0.0338421	FCAMR
ENSCAFG00000032030	745.183	1.34975	0.384058	3.51444	0.00044068	0.00366647	TMEM119			ENSCAFG00000009178	84.5494	-1.1311	0.395724	-2.85831	0.0042591	0.0162323	EMILIN3			ENSCAFG00000001549	383.269	-1.10825	0.204474	-5.41999	5.96e-08	6.72e-07	SAYSD1
ENSCAFG00000008265	983.872	1.34981	0.299949	4.50014	6.79e-06	0.000131157	HK2			ENSCAFG00000029601	229.47	-1.13102	0.248287	-4.5553	5.23e-06	4.86e-05	C11H9orf152			ENSCAFG00000019077	2205.68	-1.107	0.181413	-6.1021	1.05e-09	1.59e-08	YIPF1
ENSCAFG00000000618	94.8805	1.35124	0.222202	6.08115	1.19e-09	1.17e-07	ZDHHC14			ENSCAFG00000010064	2220.55	-1.13095	0.194016	-5.82917	5.57e-09	1.02e-07	CMBL			ENSCAFG00000002277	83.098	-1.10552	0.469987	-2.35222	0.0186615	0.0481707	SUSD3
ENSCAFG00000019126	9.39066	1.35146	0.369252	3.66	0.000252218	0.00236009	CREB3L3			ENSCAFG00000019077	2239.13	-1.13053	0.168964	-6.69095	2.22e-11	6.17e-10	YIPF1			ENSCAFG00000007326	229.325	-1.1045	0.196823	-5.61165	2e-08	2.48e-07	ADHFE1
ENSCAFG00000019574	311.938	1.35474	0.220161	6.15342	7.58e-10	8.37e-08	ACOT7			ENSCAFG00000005128	1306.08	-1.12644	0.356831	-3.15679	0.00159518	0.00711657	ENTPD3			ENSCAFG00000002753	9805.86	-1.1035	0.414485	-2.66235	0.00775976	0.0231779	GPNMB
ENSCAFG00000016991	4.63675	1.3574	0.438866	3.09297	0.00198163	0.0118942	SEZ6L2			ENSCAFG00000007095	2237.51	-1.1251	0.281855	-3.99175	6.56e-05	0.000454855	FXYD1			ENSCAFG00000005884	1288.42	-1.10271	0.132758	-8.30617	9.88e-17	4.66e-15	PGAP2
ENSCAFG00000002204	75.8143	1.3579	0.376641	3.60529	0.000311799	0.00278732	S1PR3			ENSCAFG00000004701	29.4943	-1.12479	0.344366	-3.26627	0.00108974	0.00514909	TCTEX1D4			ENSCAFG00000011086	431.793	-1.10172	0.211744	-5.20306	1.96e-07	1.98e-06	SLC16A6
ENSCAFG00000002019	210.523	1.35807	0.238393	5.69676	1.22e-08	7.88e-07	RASL11B			ENSCAFG00000016211	2024.6	-1.12459	0.194513	-5.78157	7.4e-09	1.32e-07	MICAL3			ENSCAFG00000016160	4587.21	-1.10145	0.135879	-8.10611	5.23e-16	2.21e-14	EPHX1
ENSCAFG00000009745	529.794	1.35922	0.289982	4.68725	2.77e-06	6.32e-05	UBE2C			ENSCAFG00000000659	1084.31	-1.12239	0.202527	-5.54193	2.99e-08	4.66e-07	SYTL3			ENSCAFG00000003380	666.582	-1.10051	0.134221	-8.19925	2.42e-16	1.09e-14	OSCP1
ENSCAFG00000020082	342.434	1.36182	0.265871	5.12212	3.02e-07	1.07e-05	DNM1			ENSCAFG00000006520	7.7808	-1.12157	0.448501	-2.50071	0.0123944	0.0393308	KCNG3			ENSCAFG00000006411	2328.21	-1.09987	0.173891	-6.32504	2.53e-10	4.3e-09	SMPD1
ENSCAFG00000014353	662.294	1.36197	0.437207	3.11517	0.00183841	0.0112281	TNN			ENSCAFG00000011619	210.776	-1.12062	0.313033	-3.57988	0.000343753	0.00189934	MYH7			ENSCAFG00000013715	889.989	-1.09928	0.465618	-2.3609	0.0182305	0.0472563	DUOX1
ENSCAFG00000029141	8.36466	1.36221	0.443015	3.07485	0.00210609	0.0124781	FGF16			ENSCAFG00000016596	448.407	-1.11844	0.248449	-4.50169	6.74e-06	6.06e-05	DISP3			ENSCAFG00000002432	4479.72	-1.09729	0.184437	-5.94942	2.69e-09	3.85e-08	TSPAN13
ENSCAFG00000012260	197.296	1.36355	0.2507	5.439	5.36e-08	2.64e-06	DTL			ENSCAFG00000020630	3.9614	-1.11789	0.426307	-2.62225	0.00873503	0.0294487	MIR29B2			ENSCAFG00000012192	5888.12	-1.09726	0.119149	-9.20913	3.29e-20	2.59e-18	WDTC1
ENSCAFG00000016831	334.632	1.36451	0.235579	5.79218	6.95e-09	4.93e-07	KIF4A			ENSCAFG00000011964	451.888	-1.11741	0.199423	-5.60322	2.1e-08	3.38e-07	GCNT7			ENSCAFG00000015087	900.142	-1.09686	0.248948	-4.40598	1.05e-05	7.16e-05	PLAAT4
ENSCAFG00000006062	16194.7	1.36554	0.290436	4.70169	2.58e-06	5.99e-05	COL4A1			ENSCAFG00000013970	2.641	-1.11705	0.464343	-2.40566	0.0161432	0.0488959	TMEM262			ENSCAFG00000028579	458.89	-1.09544	0.322635	-3.39529	0.000685551	0.00288652	RTN4RL1
ENSCAFG00000032204	83.7202	1.36622	0.392973	3.47663	0.000507763	0.00409788	PRSS53			ENSCAFG00000003133	1003.11	-1.11694	0.311534	-3.58528	0.000336718	0.00186623	PDE1C			ENSCAFG00000017153	151.773	-1.09413	0.289044	-3.78534	0.000153498	0.000778051	CITED1
ENSCAFG00000007030	359.301	1.36877	0.301286	4.54309	5.54e-06	0.00011128	ESPL1			ENSCAFG00000016376	2668.76	-1.11648	0.154495	-7.22663	4.95e-13	1.76e-11	DHRS3			ENSCAFG00000008742	76.7549	-1.09313	0.244419	-4.47238	7.74e-06	5.44e-05	GPR176
ENSCAFG00000001096	1213.47	1.37041	0.212022	6.46352	1.02e-10	1.58e-08	ASAP1			ENSCAFG00000019853	123.894	-1.11459	0.235943	-4.724	2.31e-06	2.33e-05	C6H1orf194			ENSCAFG00000010982	1121.54	-1.09231	0.229548	-4.75853	1.95e-06	1.58e-05	FAM20A
ENSCAFG00000009071	24.1193	1.37081	0.40025	3.42489	0.000615048	0.00480617	IL10RB			ENSCAFG00000001923	12.4582	-1.11422	0.4161	-2.67777	0.00741142	0.0256666	DNAI1			ENSCAFG00000003700	437.559	-1.09081	0.215729	-5.05639	4.27e-07	4.02e-06	MAML3
ENSCAFG00000011476	150.309	1.3716	0.220195	6.22904	4.69e-10	5.59e-08	PITPNC1			ENSCAFG00000008975	2723.83	-1.11243	0.348005	-3.19658	0.00139067	0.00632895	THBS4			ENSCAFG00000009400	1255.51	-1.09046	0.277877	-3.92425	8.7e-05	0.000470792	TP53I11
ENSCAFG00000020038	34.8338	1.37167	0.354157	3.87305	0.00010748	0.00120466	ADAMTS18			ENSCAFG00000000670	86.8714	-1.11121	0.398078	-2.79143	0.00524755	0.0192982	RIMS2			ENSCAFG00000005178	1145.29	-1.0901	0.308089	-3.53824	0.000402797	0.00181956	HNMT
ENSCAFG00000014280	2.70558	1.37281	0.533238	2.57448	0.010039	0.0416311	ASB16			ENSCAFG00000013993	89.0098	-1.11019	0.441991	-2.5118	0.0120118	0.0383375	NAALADL1			ENSCAFG00000005211	196.357	-1.08817	0.281285	-3.86856	0.00010948	0.000576536	PRRT3
ENSCAFG00000019186	81.4311	1.37302	0.24111	5.69455	1.24e-08	7.96e-07	HAUS7			ENSCAFG00000017922	3849.47	-1.11012	0.151343	-7.33509	2.22e-13	8.3e-12	UBL7			ENSCAFG00000015813	8154.14	-1.0874	0.291482	-3.73058	0.000191037	0.000942479	PADI2
ENSCAFG00000012556	9466.91	1.37312	0.273039	5.02905	4.93e-07	1.56e-05	HTRA1			ENSCAFG00000003215	5354	-1.1086	0.172803	-6.41538	1.4e-10	3.5e-09	SLC31A1			ENSCAFG00000012459	19.7092	-1.087	0.271972	-3.99675	6.42e-05	0.000360162	HORMAD2
ENSCAFG00000003324	15.4562	1.37442	0.520594	2.6401	0.00828821	0.0360677	ASPRV1			ENSCAFG00000001288	491.135	-1.10733	0.213097	-5.19637	2.03e-07	2.6e-06	FAM83F			ENSCAFG00000017532	5870.86	-1.08547	0.192753	-5.63141	1.79e-08	2.22e-07	SEPTIN4
ENSCAFG00000019370	66.4116	1.37491	0.279827	4.91343	8.95e-07	2.53e-05	HASPIN			ENSCAFG00000007136	306.279	-1.10708	0.324499	-3.41166	0.000645688	0.00328404	TNFRSF19			ENSCAFG00000012496	23.3719	-1.08502	0.434078	-2.49961	0.0124331	0.0343149	ZNF683
ENSCAFG00000000206	459.178	1.37493	0.285256	4.82001	1.44e-06	3.69e-05	CDO1			ENSCAFG00000000658	2352.97	-1.10651	0.268953	-4.11414	3.89e-05	0.000289563	SLC44A4			ENSCAFG00000008948	1278.54	-1.08434	0.445584	-2.43352	0.0149526	0.0399596	LYZF2
ENSCAFG00000015464	158.038	1.37581	0.367657	3.74212	0.000182477	0.00181705	PIMREG			ENSCAFG00000019345	1618.09	-1.10597	0.134033	-8.25144	1.56e-16	9.75e-15	CTNS			ENSCAFG00000004261	1028.4	-1.08422	0.166689	-6.50444	7.8e-11	1.45e-09	ATP7B
ENSCAFG00000013710	105.307	1.37608	0.271091	5.0761	3.85e-07	1.3e-05	DNA2			ENSCAFG00000023437	4787.63	-1.10541	0.311496	-3.54872	0.000387112	0.00210643	SEC14L4			ENSCAFG00000031904	84.3165	-1.08215	0.301588	-3.58817	0.000333005	0.00153819	MKRN2OS
ENSCAFG00000013703	15.0047	1.37622	0.513947	2.67774	0.00741212	0.0330606	PTH2R			ENSCAFG00000019194	1466.54	-1.10478	0.20406	-5.41399	6.16e-08	8.88e-07	SLC43A2			ENSCAFG00000028508	14237.6	-1.08195	0.245205	-4.41245	1.02e-05	6.98e-05	CD59
ENSCAFG00000008571	64.8215	1.37724	0.321971	4.27754	1.89e-05	0.000299149	KCNH3			ENSCAFG00000010303	45.5237	-1.10434	0.260844	-4.2337	2.3e-05	0.000181894	C20H3orf18			ENSCAFG00000017706	228.392	-1.08173	0.409094	-2.64422	0.00818798	0.0242189	OTOA
ENSCAFG00000001621	308.744	1.37743	0.272421	5.05624	4.28e-07	1.4e-05	TONSL			ENSCAFG00000015875	93.6758	-1.10235	0.35512	-3.10416	0.00190822	0.00828784	WDR72			ENSCAFG00000012433	1713.14	-1.08094	0.212914	-5.07686	3.84e-07	3.65e-06	PER2
ENSCAFG00000032289	266.135	1.37942	0.371221	3.71591	0.000202475	0.0019677	BMP6			ENSCAFG00000006406	2669.93	-1.10078	0.157459	-6.99093	2.73e-12	8.74e-11	AMDHD1			ENSCAFG00000017626	2737.23	-1.07969	0.176996	-6.1001	1.06e-09	1.61e-08	FAXDC2
ENSCAFG00000031315	11.3471	1.37975	0.494205	2.79186	0.00524053	0.0254125	LRRC3			ENSCAFG00000000040	7.68957	-1.10071	0.407932	-2.69828	0.00696994	0.0244249	CCDC102B			ENSCAFG00000024500	906.671	-1.07928	0.170597	-6.32649	2.51e-10	4.27e-09	PRRG2
ENSCAFG00000000120	26.7195	1.37991	0.260348	5.30023	1.16e-07	4.85e-06	IL23A			ENSCAFG00000010654	394.014	-1.0994	0.176717	-6.22126	4.93e-10	1.1e-08	AGPAT3			ENSCAFG00000015131	157.056	-1.07831	0.236861	-4.55251	5.3e-06	3.88e-05	CEP126
ENSCAFG00000018761	282.988	1.38145	0.337655	4.09132	4.29e-05	0.000570995	PIEZO2			ENSCAFG00000012709	58.247	-1.09715	0.428007	-2.56338	0.0103659	0.0340653	GATA5			ENSCAFG00000024193	39.1996	-1.07829	0.359801	-2.9969	0.00272738	0.00952092	PROB1
ENSCAFG00000001407	7.22155	1.3827	0.38913	3.55331	0.000380412	0.00325473	KCNJ4			ENSCAFG00000004093	1320.18	-1.09648	0.192917	-5.68368	1.32e-08	2.24e-07	MGLL			ENSCAFG00000018164	275.868	-1.07789	0.371915	-2.89822	0.00375287	0.0125365	CCL4
ENSCAFG00000018816	1218.99	1.38332	0.183273	7.54783	4.43e-14	2.31e-11	RAI14			ENSCAFG00000018884	513.42	-1.09645	0.148277	-7.39465	1.42e-13	5.5e-12	FGGY			ENSCAFG00000005058	64.4512	-1.07739	0.446472	-2.41311	0.015817	0.0419699	SCN1A
ENSCAFG00000004406	3855.05	1.39255	0.330919	4.20813	2.57e-05	0.000385149	FBLN2			ENSCAFG00000008770	39.8561	-1.09315	0.396445	-2.75739	0.00582646	0.0210279	TMEM116			ENSCAFG00000014098	2213.89	-1.07733	0.153649	-7.01164	2.36e-12	5.62e-11	C1RL
ENSCAFG00000031854	72.1214	1.39337	0.350628	3.97395	7.07e-05	0.000858604	MRAP2			ENSCAFG00000015873	4.455	-1.09293	0.422442	-2.58717	0.00967682	0.0320755	CACNA1F			ENSCAFG00000013633	90500.9	-1.07596	0.260008	-4.13819	3.5e-05	0.00020946	B2M
ENSCAFG00000009912	199.58	1.39356	0.286285	4.86775	1.13e-06	3.06e-05	ERG			ENSCAFG00000032261	479.18	-1.09159	0.194647	-5.60805	2.05e-08	3.31e-07	SPA17			ENSCAFG00000019716	38.3732	-1.07508	0.287825	-3.73519	0.000187575	0.000926636	HCN2
ENSCAFG00000007263	7.48254	1.39358	0.454319	3.0674	0.00215929	0.01272	IL37			ENSCAFG00000004140	12.204	-1.08936	0.325992	-3.34169	0.000832714	0.00409294	SLC8A2			ENSCAFG00000000235	945.85	-1.07506	0.169532	-6.34133	2.28e-10	3.91e-09	N4BP3
ENSCAFG00000006766	406.359	1.39415	0.276942	5.0341	4.8e-07	1.54e-05	DLC1			ENSCAFG00000012675	2561.48	-1.08881	0.202475	-5.37751	7.55e-08	1.06e-06	SELENBP1			ENSCAFG00000013902	153.128	-1.07495	0.203783	-5.27497	1.33e-07	1.39e-06	TTC12
ENSCAFG00000011957	903.075	1.39514	0.249034	5.60221	2.12e-08	1.21e-06	LSS			ENSCAFG00000023095	1430.95	-1.08735	0.235485	-4.61748	3.88e-06	3.71e-05	CCDC160			ENSCAFG00000031429	1399.13	-1.07157	0.352027	-3.044	0.00233454	0.0083379	GNA14
ENSCAFG00000002348	207.293	1.39577	0.246092	5.67173	1.41e-08	8.85e-07	COL21A1			ENSCAFG00000000088	2255.45	-1.08453	0.140589	-7.71417	1.22e-14	5.59e-13	SUOX			ENSCAFG00000007813	768.775	-1.07046	0.214556	-4.98918	6.06e-07	5.55e-06	NR3C2
ENSCAFG00000017037	633.926	1.39657	0.473817	2.94749	0.00320363	0.0172669	MUC1			ENSCAFG00000001533	102.883	-1.08427	0.329487	-3.29079	0.000999078	0.00478485	TSPAN33			ENSCAFG00000007325	133.175	-1.07035	0.311301	-3.4383	0.000585368	0.0025158	PRRG4
ENSCAFG00000032403	47.5776	1.40005	0.319451	4.38269	1.17e-05	0.000204294	MAP3K7CL			ENSCAFG00000008646	149.523	-1.0838	0.186051	-5.8253	5.7e-09	1.04e-07	ATG10			ENSCAFG00000001874	113.684	-1.07012	0.258475	-4.14013	3.47e-05	0.000207971	CFAP69
ENSCAFG00000018844	268.336	1.4013	0.356948	3.92579	8.64e-05	0.00100795	ADAMTS12			ENSCAFG00000010238	152.849	-1.08359	0.382155	-2.83548	0.00457566	0.0171889	ADCY2			ENSCAFG00000006229	2759.44	-1.06684	0.177035	-6.02617	1.68e-09	2.47e-08	PCDH1
ENSCAFG00000006491	6047.94	1.40346	0.249801	5.61829	1.93e-08	1.13e-06	ITGA5			ENSCAFG00000001858	111.576	-1.08311	0.350616	-3.08917	0.00200714	0.00864761	DLK2			ENSCAFG00000018852	67.0249	-1.06557	0.437752	-2.4342	0.0149248	0.0398997	TNFRSF17
ENSCAFG00000013822	11.1599	1.40351	0.555543	2.52637	0.0115248	0.0460055	TDRD5			ENSCAFG00000005461	8580.03	-1.08197	0.204569	-5.28901	1.23e-07	1.67e-06	NDRG2			ENSCAFG00000023615	4703.5	-1.06543	0.397213	-2.68226	0.00731273	0.0220625	MMP12
ENSCAFG00000009694	140.117	1.40353	0.300471	4.67111	3e-06	6.75e-05	RIPPLY3			ENSCAFG00000006979	2451.51	-1.08084	0.195627	-5.525	3.29e-08	5.1e-07	MTUS1			ENSCAFG00000000272	905.854	-1.06423	0.263555	-4.03798	5.39e-05	0.000307731	ARFGEF3
ENSCAFG00000014851	30.501	1.40361	0.48999	2.86458	0.00417567	0.0212433	CLDN11			ENSCAFG00000020404	349.505	-1.08048	0.218228	-4.95118	7.38e-07	8.44e-06	CRYZ			ENSCAFG00000031548	5.79087	-1.06289	0.437916	-2.42717	0.0152173	0.0405594	PLA2G12B
ENSCAFG00000029093	47.5578	1.40531	0.362451	3.87724	0.000105649	0.00118849	LYPD6			ENSCAFG00000004889	189.164	-1.08026	0.345025	-3.13097	0.00174231	0.00767267	SCTR			ENSCAFG00000008713	6895.35	-1.06196	0.148698	-7.14168	9.22e-13	2.35e-11	NUCB2
ENSCAFG00000032716	1232.57	1.40563	0.270878	5.18916	2.11e-07	7.91e-06	EMCN			ENSCAFG00000019951	476.573	-1.07762	0.191545	-5.62593	1.85e-08	3.01e-07	VAV3			ENSCAFG00000017712	320.639	-1.06127	0.287051	-3.69716	0.000218029	0.00106112	IGSF6
ENSCAFG00000011140	191.888	1.40836	0.299204	4.70703	2.51e-06	5.87e-05	KIF14			ENSCAFG00000016192	900.195	-1.0776	0.235732	-4.57127	4.85e-06	4.55e-05	SDK1			ENSCAFG00000019197	2452.9	-1.05997	0.218459	-4.85202	1.22e-06	1.04e-05	TJP3
ENSCAFG00000019753	98.0664	1.40979	0.358431	3.93322	8.38e-05	0.00098422	RBP7			ENSCAFG00000010872	271.127	-1.07548	0.308769	-3.48314	0.000495572	0.00261905	ADGRB2			ENSCAFG00000012067	5787.22	-1.05688	0.156735	-6.74311	1.55e-11	3.23e-10	AP1B1
ENSCAFG00000014571	192.885	1.4117	0.261521	5.39802	6.74e-08	3.19e-06	CDC45			ENSCAFG00000019776	125.842	-1.07491	0.228962	-4.69473	2.67e-06	2.66e-05	ADAMTS13			ENSCAFG00000017618	319.116	-1.05566	0.361079	-2.92361	0.00345995	0.0116723	DRP2
ENSCAFG00000013954	162.882	1.41315	0.309332	4.56839	4.91e-06	0.000100642	KIF18B			ENSCAFG00000017919	96.2791	-1.07441	0.297432	-3.61231	0.000303487	0.00171072	BEGAIN			ENSCAFG00000012840	72.1873	-1.0527	0.317862	-3.31181	0.000926947	0.00375674	OAZ3
ENSCAFG00000019943	1909.5	1.41508	0.332336	4.258	2.06e-05	0.000322718	CRISPLD2			ENSCAFG00000009997	102.791	-1.07285	0.227357	-4.71877	2.37e-06	2.38e-05	ANKRD33B			ENSCAFG00000006058	1780.9	-1.05178	0.212231	-4.95584	7.2e-07	6.48e-06	IRS2
ENSCAFG00000015455	639.495	1.41635	0.23395	6.05408	1.41e-09	1.36e-07	ECT2			ENSCAFG00000031979	354.774	-1.0724	0.239021	-4.48662	7.24e-06	6.46e-05	PRKG1			ENSCAFG00000019329	1171.96	-1.05081	0.326926	-3.2142	0.00130807	0.00504859	TNFRSF18
ENSCAFG00000015936	180.259	1.41788	0.303598	4.67026	3.01e-06	6.77e-05	EPHA4			ENSCAFG00000014386	898.35	-1.07237	0.170548	-6.2878	3.22e-10	7.5e-09	SLC25A42			ENSCAFG00000013320	302.985	-1.04924	0.287987	-3.64338	0.000269085	0.0012767	APOA1
ENSCAFG00000016446	37.1594	1.41962	0.441553	3.21506	0.00130417	0.00865363	RDH12			ENSCAFG00000005176	6448.76	-1.06725	0.170206	-6.27036	3.6e-10	8.29e-09	SEC14L1			ENSCAFG00000016823	813.49	-1.04896	0.293442	-3.57469	0.000350648	0.00160896	PAPLN
ENSCAFG00000011725	235.974	1.41991	0.30225	4.69781	2.63e-06	6.08e-05	ATRNL1			ENSCAFG00000017153	151.017	-1.06344	0.312119	-3.40716	0.000656424	0.00333077	CITED1			ENSCAFG00000013411	6512.25	-1.04772	0.118942	-8.80868	1.27e-18	7.8e-17	ECHS1
ENSCAFG00000010848	24.3055	1.42	0.360815	3.93554	8.3e-05	0.000976388	GAP43			ENSCAFG00000014457	240.697	-1.06326	0.366945	-2.8976	0.00376033	0.0146455	NDP			ENSCAFG00000014980	463.25	-1.04531	0.169281	-6.17498	6.62e-10	1.04e-08	FMO4
ENSCAFG00000002928	2668.05	1.42086	0.351727	4.03965	5.35e-05	0.000684105	SVEP1			ENSCAFG00000014049	633.636	-1.06297	0.405708	-2.62003	0.00879232	0.0295862	CLEC3B			ENSCAFG00000009122	6.68213	-1.04526	0.337194	-3.09987	0.00193608	0.00711351	F2
ENSCAFG00000016677	472.083	1.42268	0.265998	5.34848	8.87e-08	3.97e-06	NCAPG			ENSCAFG00000019533	843.837	-1.06287	0.356423	-2.98205	0.0028633	0.0116919	PTGDS			ENSCAFG00000003063	766.623	-1.04521	0.267364	-3.90931	9.26e-05	0.000496267	SLC46A2
ENSCAFG00000001646	634.624	1.42344	0.348974	4.07892	4.52e-05	0.000596004	PRUNE2			ENSCAFG00000000588	4401.14	-1.06179	0.131448	-8.07761	6.6e-16	3.71e-14	ALDH7A1			ENSCAFG00000001607	354.766	-1.04443	0.32103	-3.25338	0.00114041	0.0044874	SLC39A4
ENSCAFG00000012294	411.114	1.42351	0.32585	4.36859	1.25e-05	0.000213423	IGFBP3			ENSCAFG00000016571	676.936	-1.06102	0.214102	-4.95569	7.21e-07	8.26e-06	AGTRAP			ENSCAFG00000004318	127.285	-1.04424	0.292667	-3.56802	0.000359691	0.00164379	CST7
ENSCAFG00000019451	744.764	1.42445	0.492879	2.89006	0.00385169	0.0199756	TKTL1			ENSCAFG00000020598	5.82288	-1.05958	0.305323	-3.47036	0.000519756	0.00272742	MIR101-1			ENSCAFG00000012042	887.854	-1.04387	0.267318	-3.905	9.42e-05	0.000504108	USP2
ENSCAFG00000013466	159.905	1.42457	0.441345	3.22779	0.0012475	0.00835006	LRRC15			ENSCAFG00000003749	106.896	-1.05905	0.341457	-3.10155	0.00192508	0.00834927	SLC7A11			ENSCAFG00000001702	744.129	-1.04245	0.171799	-6.06784	1.3e-09	1.94e-08	NMRK1
ENSCAFG00000013018	59.7293	1.42513	0.285161	4.99765	5.8e-07	1.79e-05	RTKN2			ENSCAFG00000015128	1060.38	-1.05787	0.156412	-6.76336	1.35e-11	3.89e-10	TMCO4			ENSCAFG00000019870	7349.24	-1.04176	0.167515	-6.21893	5.01e-10	8.04e-09	PIEZO1
ENSCAFG00000015228	6039.34	1.42744	0.298737	4.77825	1.77e-06	4.37e-05	VWF			ENSCAFG00000024178	598.789	-1.0571	0.216131	-4.89101	1e-06	1.11e-05	BEX3			ENSCAFG00000002848	1176.67	-1.04133	0.120879	-8.61459	7.02e-18	3.94e-16	BCKDHB
ENSCAFG00000013892	1314.91	1.43092	0.433369	3.30185	0.000960507	0.00683112	MFAP5			ENSCAFG00000009537	8602.6	-1.05355	0.340372	-3.09529	0.00196621	0.0084951	SPARCL1			ENSCAFG00000017676	880.645	-1.03972	0.269368	-3.85985	0.000113455	0.00059507	SETBP1
ENSCAFG00000018303	320.143	1.43149	0.269805	5.30566	1.12e-07	4.73e-06	AFAP1L1			ENSCAFG00000019794	1874.51	-1.05121	0.248226	-4.23487	2.29e-05	0.000181017	SARDH			ENSCAFG00000009824	75.491	-1.03944	0.270714	-3.83964	0.000123217	0.000639166	SNX20
ENSCAFG00000016903	22.3385	1.43356	0.397773	3.60396	0.000313404	0.00279933	FGF18			ENSCAFG00000010928	4185.85	-1.04989	0.254638	-4.12308	3.74e-05	0.000280429	ACSL5			ENSCAFG00000020443	7.30692	-1.03775	0.400261	-2.59268	0.00952307	0.027522	cfa-mir-143
ENSCAFG00000000782	281.005	1.43358	0.315592	4.5425	5.56e-06	0.000111491	GTSE1			ENSCAFG00000007124	2519.85	-1.04848	0.257963	-4.06445	4.81e-05	0.000349233	FXYD3			ENSCAFG00000024559	275.073	-1.03748	0.274678	-3.77708	0.000158678	0.000800281	TMEM238
ENSCAFG00000007970	88.6846	1.43537	0.304556	4.713	2.44e-06	5.73e-05	FAM167A			ENSCAFG00000015954	21.0718	-1.04824	0.414529	-2.52874	0.0114471	0.0369522	GRID1			ENSCAFG00000001439	191.604	-1.03673	0.279994	-3.70268	0.000213333	0.00104113	C10H22orf23
ENSCAFG00000016363	3530.94	1.43787	0.244782	5.8741	4.25e-09	3.35e-07	PDPN			ENSCAFG00000010542	129.056	-1.04786	0.41792	-2.50732	0.0121651	0.0387119	B3GALT2			ENSCAFG00000017891	393.269	-1.034	0.23058	-4.48436	7.31e-06	5.19e-05	DEGS2
ENSCAFG00000016726	117.002	1.43988	0.443868	3.24393	0.00117894	0.00798344	DRD1			ENSCAFG00000020372	10.8417	-1.04697	0.346119	-3.0249	0.00248719	0.0103468	LRRC29			ENSCAFG00000012813	779.639	-1.03386	0.2261	-4.5726	4.82e-06	3.56e-05	JAML
ENSCAFG00000002766	37.0279	1.44199	0.305087	4.72651	2.28e-06	5.42e-05	IGF2BP3			ENSCAFG00000015915	13.9657	-1.04594	0.371273	-2.81717	0.00484484	0.0180644	CHRNA9			ENSCAFG00000004488	36.6272	-1.03379	0.415307	-2.48922	0.0128023	0.0351925	SLC39A12
ENSCAFG00000018182	186.24	1.44236	0.240553	5.99603	2.02e-09	1.81e-07	MMP28			ENSCAFG00000020526	24.9631	-1.04347	0.284883	-3.66279	0.000249482	0.00144183	MIR22			ENSCAFG00000011970	1495.19	-1.03347	0.184679	-5.59605	2.19e-08	2.69e-07	PARP14
ENSCAFG00000029890	21.2118	1.44377	0.325551	4.43486	9.21e-06	0.000167017	FGF9			ENSCAFG00000011811	18.925	-1.04259	0.377143	-2.76444	0.00570201	0.0206585	SAG			ENSCAFG00000028936	581.341	-1.0324	0.294819	-3.50182	0.000462094	0.00204953	ARMC12
ENSCAFG00000017022	19.0521	1.44505	0.465823	3.10214	0.00192129	0.0115824	TMEM92			ENSCAFG00000005475	229.697	-1.0413	0.424846	-2.45101	0.0142458	0.0440676	CHRDL2			ENSCAFG00000015258	19558.3	-1.03224	0.226545	-4.55644	5.2e-06	3.81e-05	ATP1B1
ENSCAFG00000016283	27.0169	1.44575	0.436575	3.31158	0.000927699	0.00663452	GSDMA			ENSCAFG00000008977	407.38	-1.04073	0.252718	-4.11814	3.82e-05	0.000285909	LRP4			ENSCAFG00000005331	1567.27	-1.03196	0.165754	-6.22584	4.79e-10	7.73e-09	CAMK1
ENSCAFG00000009448	89.6096	1.44596	0.308039	4.6941	2.68e-06	6.17e-05	SLC10A6			ENSCAFG00000012320	10.6596	-1.03802	0.412127	-2.51869	0.0117793	0.0377749	TMEM89			ENSCAFG00000012774	299.665	-1.02489	0.191701	-5.34628	8.98e-08	9.78e-07	REPS2
ENSCAFG00000000562	617.479	1.44597	0.262275	5.51319	3.52e-08	1.84e-06	CNKSR3			ENSCAFG00000009476	872.917	-1.03674	0.219021	-4.73352	2.21e-06	2.23e-05	AFF1			ENSCAFG00000018406	229.322	-1.02408	0.119411	-8.57611	9.81e-18	5.4e-16	DRC3
ENSCAFG00000009431	190.111	1.44674	0.321086	4.50575	6.61e-06	0.000128784	E2F8			ENSCAFG00000011901	129.946	-1.03663	0.276435	-3.75	0.000176835	0.00107773	ASB9			ENSCAFG00000031158	293.194	-1.02269	0.312843	-3.269	0.00107927	0.00427715	EPDR1
ENSCAFG00000031215	460.512	1.44729	0.300899	4.80989	1.51e-06	3.84e-05	DIPK2B			ENSCAFG00000005731	731.794	-1.03642	0.300166	-3.45284	0.000554709	0.00288555	NRG2			ENSCAFG00000013924	2749.82	-1.02256	0.174885	-5.84705	5e-09	6.83e-08	PLCD3
ENSCAFG00000007304	54.8556	1.44763	0.336646	4.30015	1.71e-05	0.0002755	IGF1			ENSCAFG00000023491	1158.87	-1.03452	0.285467	-3.62397	0.000290117	0.00164657	C17H1orf56			ENSCAFG00000018243	1532.7	-1.02225	0.18342	-5.57326	2.5e-08	3.02e-07	ABHD3
ENSCAFG00000012593	768.403	1.44842	0.314335	4.60787	4.07e-06	8.62e-05	CENPF			ENSCAFG00000009025	437.728	-1.03399	0.239338	-4.32019	1.56e-05	0.000129059	STX19			ENSCAFG00000015323	999.015	-1.02192	0.378008	-2.70343	0.00686271	0.0208866	PLIN4
ENSCAFG00000013651	424.56	1.44991	0.327893	4.42191	9.78e-06	0.000175352	UPK3B			ENSCAFG00000000861	52.5847	-1.03362	0.395952	-2.61047	0.0090418	0.0303266	PHF21B			ENSCAFG00000012555	162.863	-1.02134	0.333223	-3.06504	0.00217643	0.00787575	SLC12A8
ENSCAFG00000002006	1.62448	1.45091	0.558041	2.60001	0.00932203	0.0394962	SPATA18			ENSCAFG00000024620	223.76	-1.03231	0.211294	-4.88568	1.03e-06	1.13e-05	TMEM253			ENSCAFG00000031691	649.689	-1.02115	0.181301	-5.63233	1.78e-08	2.21e-07	CRADD
ENSCAFG00000010964	47.4817	1.451	0.431036	3.36631	0.0007618	0.0056735	HTR2B			ENSCAFG00000017119	24.2744	-1.03143	0.419211	-2.4604	0.0138783	0.0431358	DCST2			ENSCAFG00000010526	33.1046	-1.02072	0.34685	-2.94282	0.00325238	0.0110697	FIGN
ENSCAFG00000017182	535.077	1.4552	0.279021	5.21536	1.83e-07	7.11e-06	SHE			ENSCAFG00000013600	227.291	-1.03056	0.283239	-3.63848	0.000274255	0.00156856	PTH1R			ENSCAFG00000007950	2631.71	-1.01853	0.290664	-3.50416	0.000458058	0.0020357	MAP1B
ENSCAFG00000029529	41.2495	1.45613	0.395756	3.67937	0.00023381	0.00221788	KLK10			ENSCAFG00000012423	1342.12	-1.02772	0.188216	-5.46033	4.75e-08	7.06e-07	CCS			ENSCAFG00000024327	400.93	-1.01852	0.377021	-2.7015	0.0069027	0.0209939	NOL3
ENSCAFG00000018381	945.388	1.45646	0.294534	4.94497	7.62e-07	2.23e-05	ESM1			ENSCAFG00000003000	9591.93	-1.02661	0.207544	-4.94644	7.56e-07	8.63e-06	PTGR1			ENSCAFG00000010936	1818.43	-1.01799	0.388366	-2.62122	0.0087615	0.025696	NPNT
ENSCAFG00000017916	1549.53	1.45706	0.236938	6.14953	7.77e-10	8.54e-08	SEMA7A			ENSCAFG00000008253	1061.17	-1.02611	0.339712	-3.02054	0.00252323	0.0104724	ACTA1			ENSCAFG00000019030	412.923	-1.01648	0.228721	-4.44422	8.82e-06	6.12e-05	ABAT
ENSCAFG00000000789	169.251	1.45783	0.415835	3.50579	0.000455256	0.00376958	WNT7B			ENSCAFG00000012628	1498.86	-1.02593	0.158771	-6.4617	1.04e-10	2.62e-09	TMEM25			ENSCAFG00000023455	2752.49	-1.01631	0.250374	-4.05918	4.92e-05	0.000283352	HAVCR1
ENSCAFG00000007842	4.1786	1.45908	0.413915	3.52506	0.000423386	0.00354516	IQCM			ENSCAFG00000030155	10.0978	-1.02521	0.341404	-3.00293	0.00267394	0.011034	PPM1E			ENSCAFG00000031672	748.734	-1.01543	0.192826	-5.26601	1.39e-07	1.46e-06	CLBA1
ENSCAFG00000005444	2.10146	1.46165	0.513258	2.84779	0.00440237	0.0221348	CHRNA6			ENSCAFG00000018307	71.6148	-1.0224	0.288058	-3.54929	0.000386274	0.00210294	RETN			ENSCAFG00000019964	10.6416	-1.01485	0.427258	-2.37526	0.0175364	0.0458104	DNAAF1
ENSCAFG00000005801	4.18664	1.46274	0.554819	2.63642	0.00837863	0.0364094	PTPRQ			ENSCAFG00000001720	1084.32	-1.02	0.183046	-5.57238	2.51e-08	4e-07	C11H9orf72			ENSCAFG00000030691	1012.14	-1.01429	0.222003	-4.5688	4.91e-06	3.62e-05	ARHGAP8
ENSCAFG00000019601	152.443	1.46386	0.358223	4.08644	4.38e-05	0.000580684	SOX8			ENSCAFG00000030023	37.6489	-1.01688	0.302524	-3.36131	0.000775724	0.00385068	MESP1			ENSCAFG00000023966	42.1656	-1.01402	0.390715	-2.59529	0.00945117	0.0273498	CCDC153
ENSCAFG00000013139	4.31084	1.46418	0.537207	2.72554	0.00641955	0.0296913	GPR33			ENSCAFG00000013729	513.523	-1.01624	0.270664	-3.7546	0.000173616	0.00106039	OVGP1			ENSCAFG00000028971	285.872	-1.01277	0.185155	-5.46986	4.5e-08	5.19e-07	CCDC85C
ENSCAFG00000001178	54.0109	1.46587	0.433013	3.38528	0.000711051	0.00537593	COL22A1			ENSCAFG00000012835	5.03764	-1.01589	0.420378	-2.4166	0.0156661	0.0477399	RS1			ENSCAFG00000016280	914.04	-1.01157	0.190707	-5.30429	1.13e-07	1.21e-06	TNK1
ENSCAFG00000014112	452.822	1.466	0.241636	6.067	1.3e-09	1.27e-07	KIF15			ENSCAFG00000014873	1068.58	-1.01485	0.113103	-8.97274	2.89e-19	2.76e-17	MXD4			ENSCAFG00000009209	785.239	-1.01051	0.336558	-3.00249	0.00267781	0.00936854	NR4A2
ENSCAFG00000024189	3448	1.46681	0.395671	3.70713	0.000209619	0.00202785	SERPINF1			ENSCAFG00000010595	3958.57	-1.01193	0.309218	-3.27254	0.00106587	0.00505185	RGS2			ENSCAFG00000001962	10.3653	-1.00766	0.36551	-2.75687	0.00583576	0.0182365	PHF24
ENSCAFG00000014067	523.879	1.46879	0.253058	5.80414	6.47e-09	4.65e-07	PALD1			ENSCAFG00000011331	213.005	-1.01043	0.287692	-3.5122	0.000444406	0.00238024	ANKRD35			ENSCAFG00000015143	659.26	-1.00686	0.148909	-6.76163	1.36e-11	2.88e-10	TAPBPL
ENSCAFG00000019993	478.436	1.47141	0.276296	5.32548	1.01e-07	4.42e-06	S1PR1			ENSCAFG00000032483	1044.16	-1.01022	0.237395	-4.25543	2.09e-05	0.000167005	LY96			ENSCAFG00000003959	245.887	-1.00586	0.27853	-3.6113	0.000304666	0.00142359	RAB19
ENSCAFG00000012206	635.785	1.47307	0.348335	4.2289	2.35e-05	0.000358006	ACKR3			ENSCAFG00000014880	224.552	-1.01018	0.27518	-3.671	0.000241603	0.00140271	BMP4			ENSCAFG00000015293	280.494	-1.0058	0.178598	-5.63166	1.78e-08	2.22e-07	YDJC
ENSCAFG00000008369	176.074	1.47829	0.299612	4.93403	8.06e-07	2.33e-05	PBK			ENSCAFG00000006622	447.898	-1.00782	0.207452	-4.85807	1.19e-06	1.28e-05	HOXC6			ENSCAFG00000010654	391.496	-1.00407	0.187521	-5.35446	8.58e-08	9.39e-07	AGPAT3
ENSCAFG00000003744	175.754	1.47888	0.260921	5.66791	1.45e-08	8.95e-07	ORC1			ENSCAFG00000009885	2028.97	-1.00673	0.176974	-5.6886	1.28e-08	2.19e-07	JARID2			ENSCAFG00000020526	24.9943	-1.00398	0.291954	-3.43882	0.000584258	0.00251249	MIR22
ENSCAFG00000004611	68.3366	1.48005	0.33443	4.42559	9.62e-06	0.000172824	GRIN2C			ENSCAFG00000009561	2834.24	-1.00509	0.153422	-6.55113	5.71e-11	1.51e-09	DNMBP			ENSCAFG00000000303	2656.27	-1.00277	0.179833	-5.57614	2.46e-08	2.98e-07	AIG1
ENSCAFG00000005217	374.414	1.48122	0.224066	6.61065	3.83e-11	7e-09	NCAPG2			ENSCAFG00000005210	516.041	-1.00408	0.311319	-3.22526	0.00125858	0.00581399	IL2RA			ENSCAFG00000002640	1965.76	-1.00269	0.310117	-3.23325	0.00122391	0.00476524	RIMS1
ENSCAFG00000012561	6468.38	1.48575	0.498375	2.98118	0.00287137	0.0158592	DMBT1			ENSCAFG00000008082	308.946	1.0017	0.20282	4.93888	7.86e-07	8.93e-06	RASSF10			ENSCAFG00000019819	297.006	-1.00236	0.121965	-8.21842	2.06e-16	9.3e-15	SPATA2L
ENSCAFG00000002589	1281.21	1.4875	0.442111	3.36454	0.000766711	0.00570413	COL9A1			ENSCAFG00000007429	260.169	1.00254	0.230548	4.34851	1.37e-05	0.000115423	NECAB3			ENSCAFG00000016401	224.578	-1.00022	0.18247	-5.48152	4.22e-08	4.89e-07	TMEM229B
ENSCAFG00000001356	895.447	1.48873	0.252323	5.90009	3.63e-09	2.97e-07	PDGFB			ENSCAFG00000003074	709.05	1.00263	0.151737	6.60769	3.9e-11	1.05e-09	NOD1			ENSCAFG00000018650	513.87	1.00157	0.171752	5.83147	5.49e-09	7.46e-08	NLK
ENSCAFG00000013863	106.273	1.4889	0.373213	3.98941	6.62e-05	0.000814436	CEMIP			ENSCAFG00000007178	1231.67	1.00322	0.146741	6.83666	8.11e-12	2.41e-10	KIF20B			ENSCAFG00000007123	44.2843	1.00198	0.306373	3.27045	0.00107377	0.00425689	C20H3orf14
ENSCAFG00000010619	21.0544	1.48902	0.351384	4.23759	2.26e-05	0.00034764	BICD1			ENSCAFG00000019161	56.8546	1.00458	0.336988	2.98107	0.00287244	0.0117226	GABRA3			ENSCAFG00000015155	8913.67	1.00234	0.290814	3.44665	0.00056758	0.00245314	TIMP1
ENSCAFG00000014896	154.99	1.49102	0.293597	5.07846	3.8e-07	1.29e-05	SCARF2			ENSCAFG00000008696	839.857	1.00594	0.120291	8.36256	6.14e-17	4.1e-15	RBL1			ENSCAFG00000016894	14.9067	1.00318	0.340676	2.94466	0.00323306	0.0110124	TEX11
ENSCAFG00000018938	31.599	1.49576	0.396051	3.77668	0.00015893	0.00163346	TVP23A			ENSCAFG00000007614	212.248	1.00671	0.141779	7.10057	1.24e-12	4.18e-11	CCNE1			ENSCAFG00000010872	343.829	1.00337	0.366952	2.73433	0.00625065	0.0193552	ADGRB2
ENSCAFG00000014752	376.672	1.49939	0.311614	4.81168	1.5e-06	3.81e-05	TFPI			ENSCAFG00000010253	494.103	1.00737	0.15278	6.59363	4.29e-11	1.15e-09	CIP2A			ENSCAFG00000025801	51.7302	1.00493	0.276765	3.63098	0.00028235	0.00133138	SNORD30
ENSCAFG00000003579	149.071	1.50122	0.471146	3.18631	0.001441	0.00930973	GREB1			ENSCAFG00000003370	867.695	1.00769	0.206482	4.88028	1.06e-06	1.16e-05	ASAP2			ENSCAFG00000014812	52880.3	1.00663	0.347903	2.89343	0.00381061	0.0127007	COL3A1
ENSCAFG00000023272	711.607	1.50599	0.267965	5.62011	1.91e-08	1.12e-06	FSTL3			ENSCAFG00000000822	8165.76	1.00914	0.11998	8.41096	4.07e-17	2.82e-15	RAD21			ENSCAFG00000000105	476.5	1.00742	0.203651	4.9468	7.54e-07	6.74e-06	MALT1
ENSCAFG00000006175	465.578	1.51035	0.257953	5.85513	4.77e-09	3.67e-07	CDC25B			ENSCAFG00000015679	128.484	1.00967	0.325665	3.10032	0.00193309	0.00838061	RGS7			ENSCAFG00000006579	1061.7	1.00813	0.356996	2.82394	0.00474373	0.0153035	MEDAG
ENSCAFG00000019720	3.81698	1.51111	0.607279	2.48833	0.0128343	0.0499996	MADCAM1			ENSCAFG00000006176	2519.92	1.00981	0.223766	4.51282	6.4e-06	5.8e-05	RAB11FIP1			ENSCAFG00000000969	425.651	1.00826	0.121908	8.27062	1.33e-16	6.18e-15	HSF2
ENSCAFG00000009264	39.2794	1.51185	0.355383	4.25415	2.1e-05	0.000327362	BCL2L15			ENSCAFG00000014323	91.5237	1.01122	0.346288	2.92018	0.00349832	0.0137945	EPHB2			ENSCAFG00000010184	1493.21	1.00844	0.197404	5.10852	3.25e-07	3.14e-06	DEK
ENSCAFG00000011899	301.632	1.5152	0.285518	5.30683	1.12e-07	4.73e-06	HJURP			ENSCAFG00000007945	151.218	1.01281	0.240757	4.20677	2.59e-05	0.000201926	PROCR			ENSCAFG00000005194	2629.18	1.00884	0.221351	4.55764	5.17e-06	3.79e-05	PFKFB3
ENSCAFG00000010801	33.8028	1.51659	0.529329	2.86512	0.00416851	0.0212281	SLC9B2			ENSCAFG00000028562	86.2682	1.01329	0.255796	3.9613	7.45e-05	0.000507372	FGF11			ENSCAFG00000001113	168.798	1.0089	0.252982	3.98803	6.66e-05	0.000371873	TMEM71
ENSCAFG00000004902	311.312	1.51699	0.257711	5.8864	3.95e-09	3.18e-07	DIAPH3			ENSCAFG00000014951	1715.41	1.01471	0.135104	7.51057	5.89e-14	2.41e-12	NSD2			ENSCAFG00000008383	2026.2	1.00919	0.181098	5.57261	2.51e-08	3.03e-07	PFN2
ENSCAFG00000013217	1491.51	1.51869	0.352975	4.30255	1.69e-05	0.000273152	GPRC5A			ENSCAFG00000016331	250.297	1.01482	0.195238	5.19784	2.02e-07	2.58e-06	TMEM51			ENSCAFG00000011046	1920.68	1.00955	0.218182	4.62709	3.71e-06	2.83e-05	BCL9
ENSCAFG00000000080	40.8877	1.51873	0.230019	6.60262	4.04e-11	7.3e-09	PMEL			ENSCAFG00000005442	74.8714	1.01486	0.251896	4.0289	5.6e-05	0.000396963	DNAH17			ENSCAFG00000019069	369.128	1.00961	0.189227	5.33542	9.53e-08	1.03e-06	SMAD7
ENSCAFG00000020429	143.381	1.52189	0.303953	5.00699	5.53e-07	1.72e-05	DEPDC1			ENSCAFG00000031250	28115.3	1.01511	0.263647	3.85027	0.00011799	0.000757749	KRT14			ENSCAFG00000026199	7.84148	1.00962	0.311356	3.24267	0.00118416	0.00463323	SNORD72
ENSCAFG00000016090	2004.03	1.52307	0.26178	5.81814	5.95e-09	4.29e-07	TOP2A			ENSCAFG00000017439	1138.67	1.01516	0.222565	4.56119	5.09e-06	4.74e-05	USP43			ENSCAFG00000001669	555.547	1.01164	0.204114	4.95622	7.19e-07	6.47e-06	ARHGAP39
ENSCAFG00000010102	347.171	1.52315	0.351183	4.33719	1.44e-05	0.000239246	SEMA5A			ENSCAFG00000001596	3576.06	1.01522	0.269335	3.76936	0.000163665	0.00100792	FOXP4			ENSCAFG00000024888	1113.72	1.01168	0.345041	2.93205	0.00336732	0.0113979	FOLH1
ENSCAFG00000012328	29.6571	1.52571	0.385018	3.96271	7.41e-05	0.000891184	PRSS12			ENSCAFG00000009799	1117.17	1.01533	0.128846	7.88014	3.27e-15	1.62e-13	NCAPD3			ENSCAFG00000020981	9.9944	1.01208	0.336164	3.01068	0.0026066	0.0091555	SNORD83
ENSCAFG00000009445	6.64857	1.52633	0.580109	2.63111	0.00851053	0.0368554	GDF6			ENSCAFG00000002313	479.924	1.01536	0.402682	2.52149	0.0116859	0.037537	OGN			ENSCAFG00000018735	658.987	1.01329	0.211578	4.78919	1.67e-06	1.38e-05	ELF4
ENSCAFG00000014345	52985.4	1.5269	0.39476	3.86791	0.000109771	0.00122394	FN1			ENSCAFG00000001211	2930.59	1.01628	0.189005	5.37702	7.57e-08	1.06e-06	HMGA1			ENSCAFG00000018666	458.72	1.01414	0.349618	2.9007	0.00372326	0.0124545	EGFLAM
ENSCAFG00000001298	523.741	1.52699	0.459682	3.32183	0.000894291	0.00643427	SCUBE3			ENSCAFG00000004944	22.5867	1.01646	0.382105	2.66016	0.00781026	0.026836	PCDH9			ENSCAFG00000019943	1621.34	1.01456	0.352321	2.87965	0.00398117	0.0131702	CRISPLD2
ENSCAFG00000007956	172.425	1.5306	0.38524	3.97311	7.09e-05	0.000860899	ROBO2			ENSCAFG00000011081	154.632	1.01738	0.259702	3.9175	8.95e-05	0.000596408	ZMAT3			ENSCAFG00000031424	1770.28	1.01547	0.138458	7.33413	2.23e-13	6.25e-12	RAP2A
ENSCAFG00000003800	141.194	1.53089	0.280973	5.44853	5.08e-08	2.53e-06	PPFIA3			ENSCAFG00000009968	691.076	1.01825	0.259772	3.91979	8.86e-05	0.000592465	CTNND2			ENSCAFG00000030892	10471.9	1.01633	0.211119	4.81403	1.48e-06	1.24e-05	PERP
ENSCAFG00000028947	881.954	1.53243	0.408131	3.75476	0.000173509	0.00174889	ELN			ENSCAFG00000018816	1089.89	1.01854	0.17298	5.88821	3.9e-09	7.36e-08	RAI14			ENSCAFG00000011207	13248.2	1.01817	0.211073	4.8238	1.41e-06	1.18e-05	DAG1
ENSCAFG00000008597	254.561	1.53788	0.257738	5.96682	2.42e-09	2.12e-07	ANGPT2			ENSCAFG00000001837	341.47	1.02006	0.203677	5.00823	5.49e-07	6.44e-06	DNPH1			ENSCAFG00000002126	423.953	1.01825	0.155884	6.53209	6.49e-11	1.22e-09	CENPQ
ENSCAFG00000015996	118.7	1.53827	0.285563	5.38681	7.17e-08	3.34e-06	CCNB3			ENSCAFG00000003738	145.122	1.02215	0.300103	3.40599	0.000659246	0.00334272	SOBP			ENSCAFG00000015723	494.287	1.01826	0.341576	2.98107	0.00287239	0.00996597	SLC4A3
ENSCAFG00000010397	446.293	1.54109	0.289772	5.31829	1.05e-07	4.57e-06	IRS1			ENSCAFG00000014897	62.8199	1.02303	0.255785	3.99958	6.35e-05	0.000443066	CDKN3			ENSCAFG00000029797	1670.93	1.01881	0.307686	3.31119	0.000929005	0.00376233	SIX1
ENSCAFG00000000716	102.667	1.54163	0.363822	4.23732	2.26e-05	0.000347816	TMEM74			ENSCAFG00000012511	72.714	1.02343	0.334672	3.05801	0.00222811	0.00942956	CRYBG2			ENSCAFG00000030752	219.394	1.01973	0.209197	4.87449	1.09e-06	9.42e-06	FLYWCH2
ENSCAFG00000004052	1078.31	1.54215	0.248642	6.2023	5.56e-10	6.37e-08	MCM2			ENSCAFG00000019175	20.8411	1.02626	0.2767	3.70894	0.000208133	0.00123609	TBXA2R			ENSCAFG00000001999	2349.65	1.01991	0.128023	7.96659	1.63e-15	6.47e-14	DCUN1D4
ENSCAFG00000032508	153.026	1.5426	0.286917	5.37646	7.6e-08	3.49e-06	VGLL3			ENSCAFG00000005749	778.451	1.02682	0.191422	5.36417	8.13e-08	1.13e-06	HBEGF			ENSCAFG00000000122	9.61301	1.02033	0.307686	3.31615	0.000912683	0.00370366	APOF
ENSCAFG00000019353	13.5074	1.5438	0.287893	5.3624	8.21e-08	3.73e-06	PRSS21			ENSCAFG00000016150	952.926	1.03046	0.240099	4.29183	1.77e-05	0.000144091	NR1D1			ENSCAFG00000004600	39.1111	1.0213	0.323334	3.15866	0.00158496	0.00597486	SERP2
ENSCAFG00000013255	1284.59	1.54443	0.338587	4.5614	5.08e-06	0.000103756	MKI67			ENSCAFG00000006050	15.8273	1.03107	0.33452	3.08224	0.0020545	0.00881808	MYO16			ENSCAFG00000002029	297.673	1.02138	0.223048	4.57921	4.67e-06	3.46e-05	SLC25A27
ENSCAFG00000011726	44.6327	1.54717	0.287159	5.38784	7.13e-08	3.33e-06	EGFL6			ENSCAFG00000030285	1528.32	1.03114	0.204067	5.05297	4.35e-07	5.24e-06	CDR2L			ENSCAFG00000029233	1002.04	1.02164	0.151565	6.74062	1.58e-11	3.27e-10	SKA2
ENSCAFG00000005153	711.111	1.54952	0.299437	5.17476	2.28e-07	8.43e-06	CD93			ENSCAFG00000011861	96.4791	1.03142	0.166912	6.17943	6.43e-10	1.4e-08	FANCB			ENSCAFG00000012826	216.871	1.02222	0.206439	4.95167	7.36e-07	6.6e-06	KIAA1614
ENSCAFG00000029047	19.0293	1.55029	0.408109	3.79871	0.000145453	0.00152598	IL36G			ENSCAFG00000002104	225.859	1.03224	0.318413	3.24182	0.0011877	0.00553409	SGCE			ENSCAFG00000003725	261.09	1.02342	0.152642	6.7047	2.02e-11	4.14e-10	NOCT
ENSCAFG00000016822	50.6202	1.55206	0.294694	5.26668	1.39e-07	5.65e-06	NEURL1B			ENSCAFG00000006798	241.907	1.03315	0.228478	4.52188	6.13e-06	5.59e-05	RASL11A			ENSCAFG00000029321	3064.8	1.02372	0.226228	4.52518	6.03e-06	4.35e-05	WNT5A
ENSCAFG00000001672	52.065	1.55339	0.468857	3.31313	0.000922569	0.00661107	LEP			ENSCAFG00000005225	74.2235	1.034	0.296065	3.49249	0.000478536	0.00253963	PLB1			ENSCAFG00000015878	649.765	1.02404	0.272999	3.75108	0.000176076	0.000876271	UCHL1
ENSCAFG00000024609	11.3552	1.55395	0.512164	3.03408	0.00241272	0.0138808	CNTN2			ENSCAFG00000032204	73.3537	1.03449	0.374865	2.75963	0.00578669	0.0208984	PRSS53			ENSCAFG00000003018	759.684	1.02524	0.259994	3.94333	8.04e-05	0.000439243	MFSD2A
ENSCAFG00000009027	264.324	1.55396	0.209737	7.40913	1.27e-13	5.56e-11	FAM83D			ENSCAFG00000001669	580.665	1.03546	0.167448	6.18379	6.26e-10	1.37e-08	ARHGAP39			ENSCAFG00000001202	80.313	1.02632	0.438165	2.34231	0.0191648	0.0492406	GRM4
ENSCAFG00000002525	4980.94	1.55408	0.319129	4.86976	1.12e-06	3.04e-05	COL15A1			ENSCAFG00000005433	375.252	1.03546	0.234326	4.41889	9.92e-06	8.62e-05	ABCC4			ENSCAFG00000016917	130.615	1.02697	0.295878	3.47093	0.000518654	0.00227402	SYT11
ENSCAFG00000015750	23.8726	1.5543	0.404981	3.83797	0.000124056	0.0013495	IQSEC3			ENSCAFG00000024329	6.56778	1.03586	0.403787	2.56535	0.0103071	0.0338956	H2AW			ENSCAFG00000020364	463.196	1.02718	0.271516	3.78314	0.000154862	0.000783527	TPPP3
ENSCAFG00000018934	687.006	1.5553	0.26241	5.92699	3.09e-09	2.6e-07	UHRF1			ENSCAFG00000003399	5708.94	1.03613	0.147465	7.02629	2.12e-12	6.87e-11	TES			ENSCAFG00000019608	8.2397	1.02746	0.286903	3.58122	0.000341988	0.00157444	GNG13
ENSCAFG00000004043	8792.12	1.5564	0.296222	5.25417	1.49e-07	6e-06	LAMA4			ENSCAFG00000007575	4920.74	1.03649	0.12532	8.27072	1.33e-16	8.52e-15	DPY19L3			ENSCAFG00000005681	15.1957	1.02767	0.372176	2.76126	0.00575796	0.0180378	CAPN12
ENSCAFG00000000895	5.76489	1.5578	0.611275	2.54844	0.0108206	0.0438206	PNPLA5			ENSCAFG00000017556	215.798	1.03828	0.253373	4.09784	4.17e-05	0.000308522	TEX14			ENSCAFG00000001459	429.552	1.02786	0.130515	7.87542	3.4e-15	1.28e-13	CEP41
ENSCAFG00000007014	9.21601	1.55911	0.431946	3.6095	0.000306785	0.00274938	NRIP3			ENSCAFG00000007200	6923.29	1.03841	0.189678	5.47459	4.39e-08	6.56e-07	SLC20A1			ENSCAFG00000015381	304.017	1.02786	0.294811	3.48651	0.000489359	0.00215752	CCND2
ENSCAFG00000020088	436.991	1.55936	0.290769	5.36288	8.19e-08	3.72e-06	LCN2			ENSCAFG00000018951	61.7613	1.03866	0.346281	2.99946	0.00270459	0.0111327	CDH6			ENSCAFG00000029507	69.976	1.02809	0.291571	3.52605	0.000421812	0.00189474	NXPH4
ENSCAFG00000030867	58.5231	1.56106	0.248164	6.29045	3.17e-10	3.97e-08	HPCAL4			ENSCAFG00000020287	235.025	1.03953	0.203074	5.11896	3.07e-07	3.82e-06	SYDE2			ENSCAFG00000010790	146.903	1.02828	0.331212	3.10461	0.00190529	0.00701261	SLC9B1
ENSCAFG00000002733	111.01	1.56231	0.428111	3.64932	0.00026294	0.00243808	IL6			ENSCAFG00000009264	32.4732	1.04055	0.331651	3.13748	0.00170404	0.00752263	BCL2L15			ENSCAFG00000002659	1411.21	1.02862	0.134075	7.67193	1.69e-14	5.75e-13	MSH2
ENSCAFG00000002016	48.6166	1.56491	0.33189	4.71516	2.42e-06	5.67e-05	CLIC5			ENSCAFG00000009414	131.455	1.04067	0.230518	4.51447	6.35e-06	5.77e-05	CHAC1			ENSCAFG00000016228	5045.19	1.02868	0.240839	4.27122	1.94e-05	0.000123804	SERPINE2
ENSCAFG00000016990	454.593	1.5658	0.446815	3.50437	0.000457692	0.0037836	CA12			ENSCAFG00000019611	411.367	1.04151	0.196912	5.28921	1.23e-07	1.67e-06	CHTF18			ENSCAFG00000017640	360.654	1.02878	0.162842	6.31769	2.66e-10	4.49e-09	HAUS1
ENSCAFG00000032695	158.109	1.56606	0.327013	4.78899	1.68e-06	4.18e-05	FGF10			ENSCAFG00000030441	341.441	1.04176	0.253257	4.11347	3.9e-05	0.000290047	MGAT3			ENSCAFG00000005966	301.962	1.02906	0.182367	5.64281	1.67e-08	2.09e-07	TEX30
ENSCAFG00000014805	113.563	1.5663	0.283031	5.53401	3.13e-08	1.67e-06	DNM3			ENSCAFG00000004662	952.426	1.04196	0.281519	3.70121	0.00021457	0.00126941	EMILIN1			ENSCAFG00000004390	1053.06	1.03053	0.187124	5.50719	3.65e-08	4.29e-07	MAST2
ENSCAFG00000012981	50.1953	1.56764	0.412629	3.79915	0.000145194	0.00152596	PLA2G3			ENSCAFG00000002348	173.657	1.04297	0.234769	4.44254	8.89e-06	7.82e-05	COL21A1			ENSCAFG00000008600	65.261	1.03094	0.40783	2.52787	0.0114757	0.0320906	DNAJC22
ENSCAFG00000031380	66.3864	1.56786	0.369198	4.24665	2.17e-05	0.000335842	C1QTNF7			ENSCAFG00000002557	64.9575	1.04377	0.213324	4.89287	9.94e-07	1.1e-05	RIMKLA			ENSCAFG00000027486	3.69144	1.03126	0.427623	2.4116	0.0158827	0.0421303	U6
ENSCAFG00000017367	61.2012	1.57076	0.34083	4.60862	4.05e-06	8.6e-05	NIPAL4			ENSCAFG00000018683	616.871	1.04436	0.190963	5.4689	4.53e-08	6.75e-07	MTCL1			ENSCAFG00000018341	1833.53	1.03177	0.122405	8.42916	3.48e-17	1.78e-15	TYMS
ENSCAFG00000029367	192.321	1.57244	0.468791	3.35424	0.000795845	0.00587395	COL28A1			ENSCAFG00000001027	1878.94	1.04437	0.174988	5.96824	2.4e-09	4.67e-08	FAM91A1			ENSCAFG00000007845	721.574	1.03202	0.318479	3.24045	0.00119339	0.00466197	DKK3
ENSCAFG00000001751	8.88285	1.5736	0.411734	3.82188	0.000132438	0.00142332	TRPM6			ENSCAFG00000015381	328.16	1.0446	0.37014	2.82218	0.00476989	0.0178127	CCND2			ENSCAFG00000001585	885.862	1.03277	0.315311	3.27538	0.00105518	0.00419971	FLNC
ENSCAFG00000000958	3976.84	1.57482	0.261019	6.03335	1.61e-09	1.5e-07	GJA1			ENSCAFG00000000037	523.018	1.04559	0.125873	8.30675	9.84e-17	6.37e-15	RTTN			ENSCAFG00000000460	284.34	1.03312	0.315112	3.27857	0.00104336	0.00415713	LAPTM4B
ENSCAFG00000020184	5.71777	1.57582	0.556166	2.83337	0.00460601	0.0229615	CHST4			ENSCAFG00000007268	115.179	1.0457	0.173744	6.01865	1.76e-09	3.51e-08	DNMT3B			ENSCAFG00000009591	462.344	1.03376	0.140654	7.34967	1.99e-13	5.61e-12	TOMM34
ENSCAFG00000019927	386.717	1.57593	0.356673	4.41843	9.94e-06	0.000177754	LAMC3			ENSCAFG00000016228	5171.98	1.04616	0.281728	3.71338	0.000204512	0.00121829	SERPINE2			ENSCAFG00000032436	6.16166	1.03504	0.389736	2.65574	0.00791349	0.0235673	SPEGNB
ENSCAFG00000014615	25.5808	1.57995	0.531979	2.96994	0.00297853	0.0163248	CXCR2			ENSCAFG00000014046	1113.99	1.0468	0.185081	5.65593	1.55e-08	2.58e-07	RASAL2			ENSCAFG00000002955	913.696	1.03544	0.251837	4.11155	3.93e-05	0.000232031	BCL11A
ENSCAFG00000017765	57.1917	1.58483	0.489958	3.23462	0.00121803	0.00818866	GRIA1			ENSCAFG00000015872	1983.09	1.04709	0.182388	5.74101	9.41e-09	1.64e-07	TSPAN14			ENSCAFG00000015337	2708.49	1.03581	0.239124	4.33167	1.48e-05	9.72e-05	PLVAP
ENSCAFG00000000474	94.0123	1.5861	0.595204	2.6648	0.00770344	0.0340839	CDSN			ENSCAFG00000029969	225.885	1.04852	0.278546	3.76426	0.000167042	0.00102695	RGS4			ENSCAFG00000002717	55.9821	1.03598	0.423589	2.44573	0.0144559	0.0388904	DNAH11
ENSCAFG00000012875	8.70577	1.58949	0.505849	3.14222	0.00167671	0.0104582	FBXW12			ENSCAFG00000013243	4342.28	1.04889	0.255253	4.10923	3.97e-05	0.000295115	LAMC2			ENSCAFG00000003775	1690.24	1.03653	0.259854	3.98889	6.64e-05	0.000370989	OSR1
ENSCAFG00000020107	125.427	1.59119	0.366368	4.34315	1.4e-05	0.000233757	FA2H			ENSCAFG00000019697	22622.2	1.04908	0.187916	5.58269	2.37e-08	3.78e-07	ENO1			ENSCAFG00000030285	1472.24	1.03665	0.186569	5.5564	2.75e-08	3.3e-07	CDR2L
ENSCAFG00000013447	27.8138	1.59183	0.432064	3.68426	0.000229371	0.00218254	HOXD10			ENSCAFG00000012702	144.906	1.04963	0.378281	2.77473	0.0055248	0.0201352	SLC30A2			ENSCAFG00000013431	432.085	1.03686	0.167279	6.19838	5.7e-10	9.08e-09	WDR76
ENSCAFG00000000934	3127.18	1.59344	0.340365	4.68157	2.85e-06	6.47e-05	COL14A1			ENSCAFG00000030541	302.009	1.05031	0.271832	3.86381	0.000111632	0.000720932	PDZRN3			ENSCAFG00000030126	32.0428	1.03742	0.195082	5.31786	1.05e-07	1.13e-06	CRH
ENSCAFG00000020413	772.026	1.5936	0.306593	5.19776	2.02e-07	7.64e-06	CDH5			ENSCAFG00000029394	479.783	1.05094	0.372602	2.82055	0.00479412	0.0178846	HAS2			ENSCAFG00000008347	21.3535	1.03762	0.390627	2.6563	0.00790024	0.0235468	NUGGC
ENSCAFG00000003492	243.968	1.59501	0.264818	6.02303	1.71e-09	1.57e-07	CPED1			ENSCAFG00000003086	5158.47	1.05175	0.116312	9.04248	1.53e-19	1.53e-17	GARS1			ENSCAFG00000020013	3466.08	1.03828	0.162514	6.38883	1.67e-10	2.92e-09	NUP188
ENSCAFG00000017612	31.0642	1.59548	0.375121	4.25326	2.11e-05	0.000328189	ASB2			ENSCAFG00000001903	1737.45	1.05361	0.139527	7.55132	4.31e-14	1.82e-12	ATP10D			ENSCAFG00000010487	669.64	1.03832	0.247542	4.1945	2.73e-05	0.00016789	PDE9A
ENSCAFG00000000804	5602.51	1.60074	0.34616	4.62427	3.76e-06	8.08e-05	FBLN1			ENSCAFG00000013122	3770.99	1.05478	0.17246	6.1161	9.59e-10	2.02e-08	MAGI3			ENSCAFG00000010395	276.334	1.03906	0.39055	2.66049	0.00780262	0.0232934	ADAMTS16
ENSCAFG00000008205	112.076	1.60255	0.355264	4.51087	6.46e-06	0.000126174	AGTR1			ENSCAFG00000016853	13.2473	1.05556	0.382411	2.76029	0.00577505	0.0208774	PRSS36			ENSCAFG00000014264	429.539	1.03926	0.181748	5.71816	1.08e-08	1.4e-07	BARD1
ENSCAFG00000019150	4.7535	1.6031	0.469219	3.41652	0.000634277	0.00491673	ATCAY			ENSCAFG00000014529	298.734	1.05576	0.142481	7.40988	1.26e-13	4.98e-12	CENPL			ENSCAFG00000015902	3093.33	1.03944	0.144147	7.21098	5.56e-13	1.47e-11	P3H4
ENSCAFG00000009859	11.2521	1.60387	0.477246	3.36069	0.000777492	0.00575833	GPRIN3			ENSCAFG00000018735	677.91	1.05672	0.209661	5.04014	4.65e-07	5.58e-06	ELF4			ENSCAFG00000030542	494.312	1.03949	0.145478	7.14538	8.97e-13	2.29e-11	FEN1
ENSCAFG00000013273	19.3104	1.60456	0.387285	4.14311	3.43e-05	0.000479348	E2F2			ENSCAFG00000029379	1858.43	1.0582	0.17328	6.10688	1.02e-09	2.11e-08	UBE2S			ENSCAFG00000014897	59.4236	1.03958	0.258072	4.02825	5.62e-05	0.000319511	CDKN3
ENSCAFG00000011740	4113.32	1.60493	0.27448	5.84715	5e-09	3.76e-07	PECAM1			ENSCAFG00000029387	735.42	1.05836	0.217373	4.86886	1.12e-06	1.22e-05	TIGAR			ENSCAFG00000024169	74.1639	1.03998	0.333921	3.11444	0.00184292	0.00680389	PRR22
ENSCAFG00000018841	17.6664	1.60495	0.430073	3.7318	0.000190118	0.00187483	MBNL3			ENSCAFG00000009277	920.652	1.05998	0.133254	7.95462	1.8e-15	9.45e-14	DCLRE1B			ENSCAFG00000002994	874.38	1.04031	0.351897	2.95628	0.00311373	0.0106599	NT5E
ENSCAFG00000001204	423.61	1.60655	0.27984	5.74098	9.41e-09	6.36e-07	KIF20A			ENSCAFG00000001096	1113.03	1.06056	0.197486	5.3703	7.86e-08	1.1e-06	ASAP1			ENSCAFG00000017312	273.736	1.04061	0.150227	6.9269	4.3e-12	9.85e-11	ZWILCH
ENSCAFG00000003243	715.671	1.60657	0.232494	6.91015	4.84e-12	1.26e-09	ANLN			ENSCAFG00000017270	12404.1	1.06195	0.155159	6.84427	7.69e-12	2.3e-10	PGK1			ENSCAFG00000020297	216.886	1.04104	0.323958	3.21349	0.00131132	0.00505966	MCOLN2
ENSCAFG00000002077	1277.71	1.61052	0.355683	4.52798	5.96e-06	0.000117995	CA9			ENSCAFG00000017260	172.66	1.06252	0.389704	2.72648	0.00640146	0.0228029	ATP10B			ENSCAFG00000005003	185.63	1.04135	0.317059	3.28441	0.00102195	0.00408432	NCKAP5
ENSCAFG00000012972	61.731	1.61411	0.539527	2.9917	0.00277426	0.0154704	ART4			ENSCAFG00000001013	4535.56	1.06297	0.218491	4.86506	1.14e-06	1.24e-05	SREBF2			ENSCAFG00000005873	649.454	1.0423	0.198024	5.26353	1.41e-07	1.48e-06	RFTN1
ENSCAFG00000019372	260.229	1.61488	0.302852	5.33225	9.7e-08	4.3e-06	CCNF			ENSCAFG00000030403	1246.45	1.06347	0.351682	3.02396	0.00249488	0.0103748	LRAT			ENSCAFG00000014162	3169.15	1.04261	0.172645	6.03905	1.55e-09	2.29e-08	EPHB4
ENSCAFG00000024473	26.0818	1.61928	0.481846	3.36059	0.000777772	0.00575841	MEFV			ENSCAFG00000008023	93.7678	1.06474	0.264122	4.03125	5.55e-05	0.0003935	IL17RD			ENSCAFG00000001093	1717.23	1.04326	0.151774	6.8738	6.25e-12	1.39e-10	FAM49B
ENSCAFG00000017809	7.04509	1.6205	0.459247	3.52861	0.000417753	0.00350347	BCL11B			ENSCAFG00000004043	7838.25	1.06535	0.267693	3.97975	6.9e-05	0.000474083	LAMA4			ENSCAFG00000018154	157.738	1.04349	0.234885	4.44256	8.89e-06	6.16e-05	PAK3
ENSCAFG00000003995	1295.87	1.62221	0.186111	8.71634	2.87e-18	5.13e-15	FYN			ENSCAFG00000023829	29.0979	1.06551	0.289454	3.68109	0.000232237	0.00135713	PMAIP1			ENSCAFG00000019839	440.058	1.04473	0.253541	4.12055	3.78e-05	0.000224163	PSRC1
ENSCAFG00000031341	11.5472	1.62265	0.412858	3.93028	8.48e-05	0.000993625	PLSCR5			ENSCAFG00000001541	416.298	1.06677	0.130651	8.16503	3.21e-16	1.89e-14	HGH1			ENSCAFG00000012188	21.2652	1.04529	0.363474	2.87584	0.0040295	0.0133063	FLACC1
ENSCAFG00000028875	985.566	1.62797	0.339063	4.80138	1.58e-06	3.98e-05	CD248			ENSCAFG00000003228	585.867	1.06678	0.268549	3.97238	7.12e-05	0.000486903	PXDN			ENSCAFG00000008945	280.569	1.04568	0.4284	2.44089	0.014651	0.0393334	SLIT1
ENSCAFG00000012550	1.30398	1.62878	0.616089	2.64375	0.00819937	0.0357464	SP5			ENSCAFG00000018546	3985.12	1.06754	0.216966	4.92033	8.64e-07	9.73e-06	NNT			ENSCAFG00000007575	4823.12	1.04843	0.153413	6.83406	8.25e-12	1.81e-10	DPY19L3
ENSCAFG00000030969	12.5972	1.63313	0.337856	4.83382	1.34e-06	3.51e-05	RTN4RL2			ENSCAFG00000014158	885.45	1.06899	0.363127	2.94386	0.00324148	0.0129581	ATP13A4			ENSCAFG00000004694	317.104	1.04882	0.314567	3.33418	0.000855505	0.00350498	PTCH2
ENSCAFG00000008962	176.26	1.63881	0.258608	6.33704	2.34e-10	3.02e-08	CDCA2			ENSCAFG00000002057	7716.01	1.06923	0.276654	3.86487	0.000111149	0.000718665	PDGFRA			ENSCAFG00000019377	366.201	1.04976	0.173148	6.06277	1.34e-09	2e-08	CAMKK1
ENSCAFG00000015180	213.819	1.64115	0.366452	4.47849	7.52e-06	0.000141987	SELP			ENSCAFG00000003498	65.5878	1.07112	0.212816	5.03307	4.83e-07	5.75e-06	USP45			ENSCAFG00000001766	2943.34	1.04981	0.153772	6.82704	8.67e-12	1.89e-10	IREB2
ENSCAFG00000003228	680.723	1.64187	0.300631	5.46143	4.72e-08	2.38e-06	PXDN			ENSCAFG00000014224	233.446	1.07219	0.250631	4.27796	1.89e-05	0.000152556	IKZF2			ENSCAFG00000015198	71.8842	1.04992	0.3083	3.40552	0.000660378	0.00279646	PELI2
ENSCAFG00000005175	1572.23	1.64223	0.284593	5.77047	7.9e-09	5.52e-07	SCEL			ENSCAFG00000007923	83.8807	1.07235	0.309313	3.46686	0.000526578	0.00275783	MSC			ENSCAFG00000009354	14.7916	1.0501	0.348155	3.01619	0.00255974	0.00901662	TOX2
ENSCAFG00000028461	831.761	1.64348	0.321025	5.11946	3.06e-07	1.08e-05	LOX			ENSCAFG00000008268	125.594	1.07239	0.218918	4.89859	9.65e-07	1.08e-05	MND1			ENSCAFG00000021073	33.6242	1.0502	0.30949	3.39334	0.00069046	0.00290279	SNORD29
ENSCAFG00000005368	178.459	1.64982	0.431696	3.82172	0.000132524	0.00142353	ACKR2			ENSCAFG00000020022	188.503	1.07343	0.16178	6.63511	3.24e-11	8.81e-10	SASS6			ENSCAFG00000018844	228.169	1.05075	0.342029	3.07212	0.00212544	0.00772099	ADAMTS12
ENSCAFG00000002313	597.749	1.65152	0.402133	4.10689	4.01e-05	0.000541924	OGN			ENSCAFG00000015338	10.2769	1.07488	0.386031	2.78443	0.00536216	0.019639	CYP19A1			ENSCAFG00000019916	108.973	1.05159	0.315614	3.33188	0.000862607	0.00352886	FOXC2
ENSCAFG00000000287	41.689	1.65754	0.436309	3.799	0.000145283	0.00152598	CYP27B1			ENSCAFG00000002728	2085.69	1.07696	0.126264	8.52943	1.47e-17	1.09e-15	CDCA7L			ENSCAFG00000015388	903.896	1.05203	0.140371	7.49463	6.65e-14	2.02e-12	SAMD8
ENSCAFG00000014476	96.7748	1.66089	0.31269	5.31162	1.09e-07	4.67e-06	MEOX1			ENSCAFG00000011907	850.903	1.07779	0.225498	4.77959	1.76e-06	1.82e-05	PCBP3			ENSCAFG00000020106	1140.6	1.05234	0.282836	3.72067	0.000198694	0.000974622	ENG
ENSCAFG00000013853	9.00541	1.66591	0.522826	3.18636	0.00144075	0.00930973	A2ML1			ENSCAFG00000006162	287.206	1.07953	0.25344	4.25949	2.05e-05	0.00016439	SMAD9			ENSCAFG00000004585	182.39	1.05242	0.274498	3.83399	0.00012608	0.000652643	TMEM176B
ENSCAFG00000002308	179.485	1.66608	0.309995	5.37452	7.68e-08	3.52e-06	VWDE			ENSCAFG00000019834	99.8077	1.08027	0.333454	3.23962	0.00119687	0.0055708	CPNE7			ENSCAFG00000000714	686.534	1.05259	0.15941	6.60302	4.03e-11	7.85e-10	ZBED4
ENSCAFG00000017027	1488.15	1.66627	0.30783	5.41296	6.2e-08	2.99e-06	SLIT3			ENSCAFG00000001884	196.521	1.08067	0.167862	6.43785	1.21e-10	3.04e-09	CLDN12			ENSCAFG00000001141	22209.1	1.05279	0.261672	4.0233	5.74e-05	0.000325718	NDRG1
ENSCAFG00000005660	178.046	1.67102	0.315712	5.29286	1.2e-07	5.03e-06	TNFAIP6			ENSCAFG00000012226	6521.75	1.08071	0.360647	2.99657	0.00273032	0.0112279	COL6A3			ENSCAFG00000000893	25.4184	1.05305	0.412096	2.55535	0.0106082	0.0301128	PNPLA3
ENSCAFG00000007945	194.733	1.67118	0.248276	6.73115	1.68e-11	3.61e-09	PROCR			ENSCAFG00000016086	3050.98	1.0825	0.373074	2.90157	0.00371292	0.0144924	MMRN2			ENSCAFG00000003492	200.451	1.05355	0.2653	3.97117	7.15e-05	0.000395902	CPED1
ENSCAFG00000011874	64.0747	1.67705	0.508319	3.29922	0.000969554	0.00687645	DOK5			ENSCAFG00000003694	998.906	1.08377	0.223853	4.84144	1.29e-06	1.37e-05	PRDM1			ENSCAFG00000005586	39.0017	1.05396	0.262708	4.01189	6.02e-05	0.000340135	AP3M2
ENSCAFG00000010157	1861.52	1.6793	0.239432	7.01368	2.32e-12	6.81e-10	BACE2			ENSCAFG00000005259	1577.98	1.08403	0.215087	5.03995	4.66e-07	5.58e-06	CDC20			ENSCAFG00000004085	200.916	1.05429	0.152143	6.92959	4.22e-12	9.69e-11	CENPO
ENSCAFG00000002248	32.705	1.68017	0.300391	5.59326	2.23e-08	1.26e-06	ARL9			ENSCAFG00000010163	86.6509	1.086	0.453219	2.3962	0.0165661	0.0499785	FAM3B			ENSCAFG00000021479	6.02423	1.05471	0.297716	3.54266	0.000396107	0.00179234	U6
ENSCAFG00000011572	13.6831	1.68084	0.516698	3.25303	0.00114181	0.00778869	KCNG1			ENSCAFG00000029311	4738.29	1.08682	0.277507	3.91637	8.99e-05	0.000598329	PCP4			ENSCAFG00000007157	2495.52	1.05498	0.163732	6.44335	1.17e-10	2.11e-09	GRAMD1A
ENSCAFG00000024196	9.53591	1.68586	0.466584	3.61319	0.000302447	0.00272398	VSTM1			ENSCAFG00000018746	5705.57	1.08938	0.192783	5.65082	1.6e-08	2.65e-07	CAPS			ENSCAFG00000000827	12.8412	1.05501	0.263144	4.00923	6.09e-05	0.000343464	SMC1B
ENSCAFG00000018864	86.8688	1.68602	0.441937	3.81508	0.000136138	0.00145068	GPC3			ENSCAFG00000004723	2486.99	1.0908	0.215622	5.05884	4.22e-07	5.09e-06	KCNN4			ENSCAFG00000004115	245.121	1.05513	0.341976	3.08541	0.00203275	0.00742684	KIAA1549
ENSCAFG00000011689	7.16207	1.68888	0.509635	3.31389	0.00092007	0.00659537	OPRD1			ENSCAFG00000002987	188.251	1.09144	0.392864	2.77818	0.00546651	0.01996	TBX18			ENSCAFG00000016934	317.727	1.05553	0.353029	2.98991	0.00279062	0.00971554	NGFR
ENSCAFG00000006142	21969.6	1.68983	0.38526	4.38621	1.15e-05	0.00020151	DCN			ENSCAFG00000002525	4408.53	1.09152	0.296168	3.68546	0.000228294	0.00133881	COL15A1			ENSCAFG00000019238	216.826	1.05577	0.324356	3.25498	0.00113401	0.00446696	MMP23
ENSCAFG00000000874	3469.76	1.69002	0.420112	4.02278	5.75e-05	0.000726366	THBS2			ENSCAFG00000000275	869.934	1.09199	0.184759	5.91038	3.41e-09	6.49e-08	NHSL1			ENSCAFG00000004994	68.3669	1.05683	0.420368	2.51405	0.0119352	0.0331657	SYN2
ENSCAFG00000020310	23.8034	1.69046	0.432891	3.90504	9.42e-05	0.00108081	SMPD3			ENSCAFG00000020034	50.4613	1.09525	0.438489	2.49779	0.0124971	0.0395985	VAT1L			ENSCAFG00000019714	938.856	1.05792	0.316224	3.34548	0.000821392	0.00337945	SLC2A5
ENSCAFG00000017357	704.372	1.69678	0.330611	5.13225	2.86e-07	1.02e-05	ADAM19			ENSCAFG00000005627	4582.9	1.09569	0.188929	5.79947	6.65e-09	1.2e-07	JAG1			ENSCAFG00000004329	256.199	1.05893	0.251256	4.21456	2.5e-05	0.000154976	APBB1IP
ENSCAFG00000023582	98.3219	1.69916	0.275691	6.16329	7.12e-10	7.95e-08	SERPINB10			ENSCAFG00000030542	520.54	1.09571	0.153802	7.12421	1.05e-12	3.58e-11	FEN1			ENSCAFG00000004733	121.416	1.05938	0.275871	3.84014	0.000122963	0.000638146	DGKH
ENSCAFG00000003265	5.48857	1.69963	0.507545	3.34873	0.000811837	0.00597814	COLEC11			ENSCAFG00000007443	392.4	1.09905	0.264619	4.15334	3.28e-05	0.000248712	PXMP4			ENSCAFG00000010673	405.439	1.06023	0.228293	4.64417	3.41e-06	2.63e-05	HECW2
ENSCAFG00000013362	37.7983	1.70099	0.545142	3.12027	0.00180682	0.0110858	GPR1			ENSCAFG00000002227	1993.42	1.09942	0.160007	6.87107	6.37e-12	1.93e-10	C1GALT1			ENSCAFG00000002427	46.6108	1.06042	0.398222	2.66288	0.00774756	0.0231477	TMOD1
ENSCAFG00000002577	51.8966	1.70296	0.296313	5.74716	9.08e-09	6.19e-07	MSANTD3-TMEFF1			ENSCAFG00000004816	3788.12	1.10047	0.210653	5.22407	1.75e-07	2.29e-06	LLGL2			ENSCAFG00000024647	2629.35	1.06099	0.274606	3.86368	0.000111691	0.000586373	SERPINB5
ENSCAFG00000000544	2.3576	1.70308	0.613252	2.77713	0.00548409	0.02629	FBXO43			ENSCAFG00000006930	27.1945	1.10152	0.241	4.5706	4.86e-06	4.56e-05	TCF15			ENSCAFG00000012085	1043.75	1.06135	0.20169	5.26227	1.42e-07	1.49e-06	ABCC5
ENSCAFG00000002947	168.701	1.70438	0.408918	4.16803	3.07e-05	0.00043792	PRSS35			ENSCAFG00000008741	116.454	1.10169	0.40019	2.75292	0.00590671	0.0212675	EPHA3			ENSCAFG00000001798	2895.49	1.06167	0.120211	8.83174	1.03e-18	6.51e-17	SLC30A9
ENSCAFG00000012243	66.3427	1.7058	0.533099	3.19978	0.00137532	0.0090141	NEFH			ENSCAFG00000001003	141.818	1.10187	0.215637	5.10985	3.22e-07	4e-06	CENPM			ENSCAFG00000014785	371.572	1.06255	0.140292	7.57384	3.62e-14	1.16e-12	CEP152
ENSCAFG00000032120	2103.69	1.7059	0.346649	4.92112	8.6e-07	2.45e-05	C1QTNF6			ENSCAFG00000001407	6.40511	1.10398	0.39032	2.82841	0.00467802	0.0175336	KCNJ4			ENSCAFG00000031572	509.765	1.0627	0.219566	4.83999	1.3e-06	1.1e-05	INKA1
ENSCAFG00000014523	252.525	1.70779	0.302319	5.64898	1.61e-08	9.91e-07	ENO2			ENSCAFG00000002189	441.543	1.10411	0.156341	7.06218	1.64e-12	5.4e-11	CEP135			ENSCAFG00000002765	1236.77	1.06357	0.168938	6.2956	3.06e-10	5.11e-09	UBA6
ENSCAFG00000031630	93.3939	1.70847	0.307718	5.55206	2.82e-08	1.55e-06	GNG4			ENSCAFG00000002019	192.669	1.10466	0.209896	5.26289	1.42e-07	1.89e-06	RASL11B			ENSCAFG00000032695	131.842	1.06363	0.372023	2.85904	0.00424927	0.0139181	FGF10
ENSCAFG00000017587	35.1753	1.7138	0.285431	6.00427	1.92e-09	1.74e-07	PRR11			ENSCAFG00000015124	2683.28	1.10575	0.17016	6.49829	8.12e-11	2.09e-09	NCAPD2			ENSCAFG00000016810	47.913	1.06448	0.326272	3.26254	0.00110417	0.00436447	SP6
ENSCAFG00000008918	160.807	1.71463	0.349394	4.90744	9.23e-07	2.6e-05	EBF2			ENSCAFG00000030347	1288.76	1.10712	0.23504	4.71036	2.47e-06	2.48e-05	C33H3orf52			ENSCAFG00000006089	576.785	1.06565	0.138057	7.71894	1.17e-14	4.1e-13	SMOX
ENSCAFG00000019698	280.738	1.71703	0.444676	3.8613	0.000112786	0.00124846	PALM			ENSCAFG00000031257	246.316	1.10716	0.182336	6.07211	1.26e-09	2.58e-08	GPR83			ENSCAFG00000008316	1085.91	1.06604	0.256784	4.15151	3.3e-05	0.000199353	FAM169A
ENSCAFG00000024137	1917.7	1.72631	0.430627	4.00882	6.1e-05	0.000762126	SERPINA9			ENSCAFG00000017538	401.731	1.10765	0.242876	4.56055	5.1e-06	4.75e-05	SPC24			ENSCAFG00000000940	1468.39	1.06617	0.222435	4.7932	1.64e-06	1.36e-05	MRPL13
ENSCAFG00000000678	102.753	1.73167	0.343782	5.03712	4.73e-07	1.52e-05	ZFPM2			ENSCAFG00000002256	730.921	1.10876	0.117609	9.42745	4.2e-21	5.61e-19	NOA1			ENSCAFG00000013167	129.125	1.06619	0.298486	3.57199	0.000354285	0.00162263	AKAP6
ENSCAFG00000009259	34.8434	1.73294	0.371851	4.6603	3.16e-06	6.99e-05	SFRP5			ENSCAFG00000020017	248.067	1.10934	0.213891	5.18644	2.14e-07	2.73e-06	CENPN			ENSCAFG00000004521	565.588	1.06635	0.268024	3.97858	6.93e-05	0.000384926	FGD5
ENSCAFG00000016951	31.2591	1.73502	0.582155	2.98034	0.00287927	0.0158987	KCNIP1			ENSCAFG00000002876	527.824	1.10949	0.151552	7.32081	2.46e-13	9.14e-12	TPBG			ENSCAFG00000015412	46.2231	1.06658	0.453431	2.35224	0.018661	0.0481707	NKX3-2
ENSCAFG00000032267	69.8906	1.73772	0.431472	4.02743	5.64e-05	0.000713418	WNT2			ENSCAFG00000017017	1095.59	1.10956	0.364699	3.04242	0.00234688	0.00983155	THBS3			ENSCAFG00000013079	3454.49	1.06665	0.245387	4.34679	1.38e-05	9.13e-05	OLFML2B
ENSCAFG00000011047	114.902	1.73849	0.34025	5.10945	3.23e-07	1.13e-05	IL3RA			ENSCAFG00000001909	113.194	1.11029	0.227367	4.88327	1.04e-06	1.15e-05	KIF24			ENSCAFG00000007014	7.79762	1.06731	0.428809	2.489	0.0128103	0.0352056	NRIP3
ENSCAFG00000018214	3885.53	1.73854	0.30805	5.64367	1.66e-08	1.01e-06	PDGFRB			ENSCAFG00000017332	162.189	1.11254	0.21099	5.27295	1.34e-07	1.8e-06	SMAD6			ENSCAFG00000001524	761.054	1.06734	0.196193	5.44023	5.32e-08	6.06e-07	AHCYL2
ENSCAFG00000009592	84.1216	1.73874	0.599589	2.89989	0.00373294	0.0195157	NELL2			ENSCAFG00000031732	1562.44	1.11309	0.289655	3.84281	0.000121633	0.000778271	WFDC3			ENSCAFG00000009821	29.6792	1.06737	0.407452	2.61962	0.0088028	0.0258001	PDZRN4
ENSCAFG00000014278	54.2818	1.74077	0.268266	6.48897	8.64e-11	1.38e-08	ABCA12			ENSCAFG00000001004	553.183	1.11323	0.15559	7.15489	8.37e-13	2.93e-11	WDYHV1			ENSCAFG00000012922	4951.51	1.06837	0.195981	5.45138	5e-08	5.72e-07	SMTN
ENSCAFG00000017685	15.3193	1.74543	0.446111	3.91254	9.13e-05	0.00105685	RIT2			ENSCAFG00000024189	3091.01	1.11467	0.354952	3.14035	0.00168744	0.0074616	SERPINF1			ENSCAFG00000020377	71.6972	1.0695	0.265003	4.0358	5.44e-05	0.000310213	EXOC3L1
ENSCAFG00000007845	897.229	1.7462	0.358014	4.87748	1.07e-06	2.95e-05	DKK3			ENSCAFG00000012944	57.5181	1.11516	0.430633	2.58959	0.00960909	0.0318805	TCHHL1			ENSCAFG00000008659	1310.46	1.0696	0.243475	4.39306	1.12e-05	7.55e-05	SAMHD1
ENSCAFG00000024786	719.394	1.74977	0.465214	3.76122	0.000169084	0.00171153	PKHD1L1			ENSCAFG00000000767	1813.73	1.11528	0.282436	3.94878	7.86e-05	0.000531397	CELSR1			ENSCAFG00000013464	19.623	1.06974	0.329602	3.24556	0.00117221	0.00459376	HOXD3
ENSCAFG00000003646	1032.32	1.75023	0.458277	3.81916	0.000133908	0.00143553	SFRP4			ENSCAFG00000025273	260.21	1.11633	0.157104	7.10565	1.2e-12	4.05e-11	TMEM65			ENSCAFG00000020742	7.05548	1.06993	0.287073	3.72704	0.000193741	0.000954122	SNORD21
ENSCAFG00000009509	1534.79	1.75301	0.364883	4.8043	1.55e-06	3.94e-05	F13A1			ENSCAFG00000009614	1819.13	1.11714	0.197114	5.66745	1.45e-08	2.44e-07	SOX13			ENSCAFG00000003902	1757.43	1.07143	0.191531	5.59404	2.22e-08	2.72e-07	CDK19
ENSCAFG00000014323	112.623	1.75468	0.385696	4.54939	5.38e-06	0.000108609	EPHB2			ENSCAFG00000010304	4091	1.11774	0.172831	6.46724	9.98e-11	2.53e-09	ETS1			ENSCAFG00000032191	373.201	1.07144	0.340417	3.14744	0.00164708	0.006188	MAP1A
ENSCAFG00000001418	9.64111	1.75638	0.44374	3.95813	7.55e-05	0.000906944	RAB44			ENSCAFG00000015757	2651.22	1.11797	0.148332	7.53695	4.81e-14	2e-12	CNP			ENSCAFG00000007308	73.5069	1.07207	0.292937	3.65974	0.000252472	0.00120691	DEPDC7
ENSCAFG00000015756	398.578	1.7564	0.403541	4.35248	1.35e-05	0.000225778	SLC6A12			ENSCAFG00000019180	68.8584	1.11924	0.448589	2.49502	0.0125949	0.0398555	PNMA6A			ENSCAFG00000031794	84.7275	1.07209	0.185031	5.79414	6.87e-09	9.21e-08	RAP2B
ENSCAFG00000007580	1842.8	1.75647	0.41641	4.21812	2.46e-05	0.000371852	LYVE1			ENSCAFG00000000296	2073.74	1.11981	0.225528	4.96529	6.86e-07	7.89e-06	ADGRG6			ENSCAFG00000018177	238.414	1.07224	0.299551	3.5795	0.000344253	0.00158388	XYLT1
ENSCAFG00000007881	95.9719	1.76041	0.280589	6.274	3.52e-10	4.33e-08	CEP55			ENSCAFG00000002129	2435.73	1.12287	0.320658	3.50176	0.000462187	0.0024632	PDK4			ENSCAFG00000006740	338.733	1.07363	0.344802	3.11375	0.00184725	0.00681761	OLFML1
ENSCAFG00000009336	795.519	1.76308	0.281261	6.2685	3.65e-10	4.46e-08	MYBL2			ENSCAFG00000005528	2109.17	1.12609	0.238806	4.7155	2.41e-06	2.42e-05	TIMP2			ENSCAFG00000030105	3840.81	1.07376	0.334719	3.20795	0.00133686	0.00513913	IL33
ENSCAFG00000000795	111.307	1.76859	0.286805	6.16652	6.98e-10	7.83e-08	PDE10A			ENSCAFG00000002661	429.798	1.12836	0.183676	6.14319	8.09e-10	1.74e-08	SMC2			ENSCAFG00000016780	9.76504	1.0743	0.386296	2.78103	0.00541864	0.0171456	STX1B
ENSCAFG00000009187	3589.49	1.76904	0.301288	5.87158	4.32e-09	3.39e-07	LOXL2			ENSCAFG00000028968	763.053	1.1326	0.146397	7.73651	1.02e-14	4.76e-13	SLC25A32			ENSCAFG00000002487	101.977	1.07469	0.345236	3.11292	0.00185246	0.00683341	GABBR2
ENSCAFG00000030440	1274.76	1.76926	0.359814	4.91716	8.78e-07	2.49e-05	CCN3			ENSCAFG00000019186	77.5812	1.1334	0.193833	5.84728	5e-09	9.26e-08	HAUS7			ENSCAFG00000007958	107.323	1.07501	0.301291	3.568	0.000359719	0.00164379	APLNR
ENSCAFG00000006209	216.117	1.77119	0.323307	5.47837	4.29e-08	2.18e-06	HSPA12B			ENSCAFG00000015936	172.18	1.13388	0.285359	3.97353	7.08e-05	0.000484703	EPHA4			ENSCAFG00000012012	8226.03	1.076	0.220511	4.87956	1.06e-06	9.19e-06	NECTIN1
ENSCAFG00000012935	7.28651	1.77131	0.652807	2.71337	0.00666027	0.0304561	DLX1			ENSCAFG00000017814	17.7583	1.13765	0.418286	2.71978	0.00653257	0.0231908	ZP2			ENSCAFG00000020139	230.616	1.076	0.264137	4.07365	4.63e-05	0.00026888	ST3GAL2
ENSCAFG00000029919	154.592	1.77327	0.43344	4.09117	4.29e-05	0.000571011	CLIC3			ENSCAFG00000025786	22.703	1.13893	0.363069	3.13696	0.0017071	0.00753458	SNORD14			ENSCAFG00000005035	64.223	1.07659	0.245407	4.38696	1.15e-05	7.74e-05	ACVR2B
ENSCAFG00000007334	6.4739	1.77965	0.525496	3.38661	0.00070763	0.00535384	STAB2			ENSCAFG00000028634	2.28158	1.14202	0.420222	2.71767	0.0065743	0.023312	SNORD92			ENSCAFG00000010391	35.4	1.07749	0.341668	3.15361	0.00161263	0.00606987	FAM189A1
ENSCAFG00000004110	8.77015	1.78076	0.377476	4.71753	2.39e-06	5.64e-05	TRPC3			ENSCAFG00000029191	3396.28	1.1427	0.198207	5.76517	8.16e-09	1.44e-07	STMN1			ENSCAFG00000017192	295.387	1.0783	0.210224	5.12929	2.91e-07	2.84e-06	HMMR
ENSCAFG00000015475	892.514	1.78231	0.382165	4.6637	3.11e-06	6.93e-05	DES			ENSCAFG00000030176	1031.66	1.14483	0.239715	4.77582	1.79e-06	1.84e-05	RNF8			ENSCAFG00000012469	30.9857	1.07903	0.390911	2.7603	0.00577478	0.018074	TWIST2
ENSCAFG00000008694	17.5821	1.78437	0.369166	4.8335	1.34e-06	3.51e-05	DHH			ENSCAFG00000016945	9243.8	1.1457	0.267456	4.28369	1.84e-05	0.000148904	GABRP			ENSCAFG00000010222	3625.75	1.07953	0.305172	3.53745	0.000404015	0.00182403	BARX2
ENSCAFG00000009817	49.1203	1.78569	0.515341	3.46507	0.000530099	0.00423991	KCNJ15			ENSCAFG00000005143	3162.99	1.1464	0.136462	8.40084	4.43e-17	3.05e-15	MCM6			ENSCAFG00000019156	455.256	1.0803	0.327621	3.2974	0.000975858	0.00392555	GABRE
ENSCAFG00000028536	114.12	1.78597	0.266874	6.69217	2.2e-11	4.44e-09	TBX20			ENSCAFG00000011445	1199.75	1.14731	0.211834	5.41611	6.09e-08	8.79e-07	B4GALT5			ENSCAFG00000013420	1514.56	1.08082	0.277399	3.89627	9.77e-05	0.000520235	ETV5
ENSCAFG00000011211	4.75183	1.78953	0.623464	2.8703	0.00410079	0.020968	ECEL1			ENSCAFG00000018169	656.146	1.14763	0.317059	3.61961	0.000295051	0.00166973	CCL14			ENSCAFG00000004005	126.317	1.08239	0.209774	5.1598	2.47e-07	2.46e-06	CCN6
ENSCAFG00000017555	57.424	1.79145	0.280627	6.38372	1.73e-10	2.45e-08	GPR68			ENSCAFG00000012710	489.718	1.14782	0.291553	3.9369	8.25e-05	0.000555931	SLCO4A1			ENSCAFG00000011525	429.549	1.08316	0.323799	3.34518	0.000822303	0.00338207	ISG20
ENSCAFG00000014148	162.927	1.79356	0.303904	5.90173	3.6e-09	2.95e-07	ADAMTS7			ENSCAFG00000018761	263.768	1.15293	0.258714	4.45637	8.34e-06	7.37e-05	PIEZO2			ENSCAFG00000006052	536.725	1.08492	0.247016	4.39209	1.12e-05	7.58e-05	RASSF2
ENSCAFG00000009744	38.2924	1.79901	0.337405	5.33191	9.72e-08	4.3e-06	ADAMTS20			ENSCAFG00000028758	165.085	1.15327	0.145787	7.91061	2.56e-15	1.31e-13	MTHFD2L			ENSCAFG00000009425	3302.36	1.0864	0.200375	5.42183	5.9e-08	6.66e-07	SLC39A14
ENSCAFG00000014670	878.377	1.80775	0.303054	5.96513	2.44e-09	2.13e-07	NID2			ENSCAFG00000019698	238.221	1.15676	0.38552	3.00051	0.0026953	0.0111093	PALM			ENSCAFG00000013075	1206.39	1.08674	0.187047	5.80996	6.25e-09	8.42e-08	SH3KBP1
ENSCAFG00000009666	230.134	1.81134	0.504497	3.59039	0.000330184	0.00291058	ZPLD1			ENSCAFG00000013951	409.932	1.15728	0.255676	4.52637	6e-06	5.49e-05	TM7SF2			ENSCAFG00000019945	844.868	1.08841	0.400382	2.71844	0.00655899	0.0201586	ASS1
ENSCAFG00000025365	620.105	1.81396	0.408513	4.4404	8.98e-06	0.000163678	ACKR1			ENSCAFG00000010211	943.824	1.15806	0.203495	5.69083	1.26e-08	2.17e-07	MBOAT1			ENSCAFG00000012697	18.0082	1.08921	0.311004	3.50224	0.000461359	0.0020475	TRIM52
ENSCAFG00000007161	50.5824	1.81925	0.512442	3.55016	0.000385003	0.00328541	SGCG			ENSCAFG00000029359	713.336	1.15933	0.357796	3.2402	0.00119447	0.00556209	KCNK5			ENSCAFG00000003600	193.4	1.08947	0.376016	2.89741	0.00376252	0.0125631	BVES
ENSCAFG00000035992	1.9699	1.82162	0.47169	3.86189	0.000112511	0.00124671	LINC00672			ENSCAFG00000000866	525.172	1.1604	0.31939	3.63317	0.000279956	0.00159565	DACT2			ENSCAFG00000009427	2329.31	1.09024	0.280778	3.88292	0.000103209	0.000547022	PTPN13
ENSCAFG00000019442	3.15074	1.82536	0.552665	3.30283	0.000957153	0.00681331	TEX28			ENSCAFG00000002731	673.642	1.16075	0.245046	4.73686	2.17e-06	2.2e-05	RAPGEF5			ENSCAFG00000006665	362.1	1.09098	0.244498	4.46213	8.11e-06	5.67e-05	CLIP3
ENSCAFG00000018990	5.72271	1.82566	0.529609	3.44718	0.000566468	0.00448878	SLC6A4			ENSCAFG00000003954	113.276	1.16334	0.198869	5.84981	4.92e-09	9.14e-08	FKBP1B			ENSCAFG00000009587	3024.73	1.09103	0.18176	6.00259	1.94e-09	2.82e-08	BMP1
ENSCAFG00000031409	321.959	1.8266	0.287406	6.35548	2.08e-10	2.78e-08	TMEM176A			ENSCAFG00000011620	642.606	1.16419	0.145246	8.01534	1.1e-15	5.9e-14	FANCI			ENSCAFG00000020206	95.5286	1.09108	0.267475	4.07917	4.52e-05	0.000263408	SCAI
ENSCAFG00000003550	286.304	1.83102	0.339953	5.3861	7.2e-08	3.35e-06	INHBA			ENSCAFG00000013269	840.449	1.16422	0.234005	4.97518	6.52e-07	7.54e-06	ID3			ENSCAFG00000000469	559.893	1.09236	0.133238	8.19852	2.43e-16	1.09e-14	POP1
ENSCAFG00000016850	4.63692	1.83267	0.572613	3.20054	0.00137172	0.00899599	GDPD2			ENSCAFG00000030617	118.511	1.16478	0.217074	5.36581	8.06e-08	1.12e-06	NXPH3			ENSCAFG00000015473	26.4073	1.0932	0.296426	3.68794	0.000226075	0.00109608	AIPL1
ENSCAFG00000006196	19.8736	1.83812	0.507397	3.62264	0.000291609	0.00263905	CPNE4			ENSCAFG00000002997	3624.81	1.16694	0.288571	4.04386	5.26e-05	0.000375411	COL9A2			ENSCAFG00000015968	96.7145	1.09349	0.278343	3.92857	8.55e-05	0.000463211	BCL6B
ENSCAFG00000012391	137.512	1.83859	0.331862	5.54022	3.02e-08	1.63e-06	PDE3A			ENSCAFG00000002939	190.429	1.16715	0.322771	3.61602	0.000299164	0.00168944	SLC4A4			ENSCAFG00000006300	1146.35	1.09382	0.146768	7.45271	9.14e-14	2.76e-12	NOC4L
ENSCAFG00000005583	4.47668	1.84558	0.53821	3.42911	0.000605556	0.00475478	GRM7			ENSCAFG00000010044	108.452	1.16731	0.223252	5.22869	1.71e-07	2.24e-06	ZNF697			ENSCAFG00000006608	1688.63	1.09403	0.390442	2.80204	0.00507809	0.0162278	CPXM1
ENSCAFG00000014005	195.731	1.84727	0.494188	3.73799	0.000185501	0.00184133	ANGPTL1			ENSCAFG00000016958	671.195	1.16746	0.210366	5.54968	2.86e-08	4.49e-07	KIF22			ENSCAFG00000024883	299.98	1.09469	0.25748	4.25154	2.12e-05	0.000133895	SOX4
ENSCAFG00000023912	4.0726	1.84971	0.533135	3.4695	0.000521422	0.00419547	LYG2			ENSCAFG00000012215	1493.54	1.16754	0.171488	6.80826	9.88e-12	2.91e-10	AP1S2			ENSCAFG00000012693	891.416	1.09547	0.221771	4.93965	7.83e-07	6.98e-06	CABLES2
ENSCAFG00000004765	22.855	1.85009	0.524994	3.52402	0.000425045	0.00355349	CD177			ENSCAFG00000030320	1608.86	1.16788	0.332934	3.50786	0.000451735	0.00241528	SHISA2			ENSCAFG00000029969	226.855	1.09698	0.292658	3.74835	0.000178004	0.000884873	RGS4
ENSCAFG00000005717	127.912	1.85327	0.535434	3.46124	0.000537689	0.0042941	NEB			ENSCAFG00000001196	768.024	1.16987	0.167399	6.98854	2.78e-12	8.86e-11	AGO2			ENSCAFG00000032121	746.844	1.09721	0.164884	6.65445	2.84e-11	5.69e-10	RBM38
ENSCAFG00000005112	399.814	1.85387	0.29462	6.29242	3.13e-10	3.94e-08	CYGB			ENSCAFG00000007673	1964.72	1.16991	0.297081	3.938	8.22e-05	0.000553913	SULF1			ENSCAFG00000018655	413.651	1.09878	0.215934	5.08848	3.61e-07	3.45e-06	TMEM97
ENSCAFG00000011426	1730.02	1.85929	0.251078	7.40524	1.31e-13	5.61e-11	PTGIS			ENSCAFG00000004768	185.823	1.16992	0.252477	4.63377	3.59e-06	3.47e-05	STAC			ENSCAFG00000002207	16.7016	1.09921	0.34905	3.14916	0.00163739	0.00615471	TAC1
ENSCAFG00000007893	966.68	1.86065	0.35602	5.22624	1.73e-07	6.79e-06	RBP4			ENSCAFG00000002222	1510.21	1.17125	0.166235	7.04572	1.84e-12	6.04e-11	ASNS			ENSCAFG00000003833	12569.3	1.10053	0.196439	5.6024	2.11e-08	2.6e-07	SDC1
ENSCAFG00000006786	3.27732	1.86432	0.616088	3.02607	0.00247758	0.0141819	SLC17A8			ENSCAFG00000016062	121.038	1.172	0.31475	3.7236	0.0001964	0.00117616	MYRF			ENSCAFG00000019353	10.7435	1.10065	0.289536	3.80144	0.000143858	0.000734218	PRSS21
ENSCAFG00000002931	202.375	1.86499	0.233294	7.99419	1.3e-15	1.16e-12	DCK			ENSCAFG00000031408	15.9704	1.17339	0.438265	2.67734	0.00742094	0.0256954	CFAP299			ENSCAFG00000015697	76.4073	1.10105	0.282243	3.90107	9.58e-05	0.000511872	KCND1
ENSCAFG00000028857	3.7005	1.86688	0.634689	2.94141	0.00326718	0.0175367	TOMM20L			ENSCAFG00000004443	3707.25	1.177	0.419363	2.80665	0.00500602	0.0185863	FOSB			ENSCAFG00000001777	28.6774	1.10107	0.261219	4.21512	2.5e-05	0.000154632	BPIFC
ENSCAFG00000007045	426.538	1.87048	0.316026	5.91874	3.24e-09	2.71e-07	ID1			ENSCAFG00000010700	1833.33	1.17751	0.215614	5.46118	4.73e-08	7.03e-07	CCND1			ENSCAFG00000010784	142.347	1.10136	0.35489	3.10338	0.00191324	0.00703657	TNNI1
ENSCAFG00000015930	34.6076	1.87265	0.646183	2.89801	0.00375535	0.0195946	RGR			ENSCAFG00000010115	101.528	1.17801	0.29193	4.03526	5.45e-05	0.000387898	TMEFF2			ENSCAFG00000006250	102.625	1.10154	0.291065	3.78453	0.000153999	0.000779699	SPRY4
ENSCAFG00000015259	644.25	1.87377	0.369525	5.07076	3.96e-07	1.33e-05	DPT			ENSCAFG00000020387	44.7318	1.17876	0.321244	3.66935	0.000243171	0.00141067	ST6GALNAC3			ENSCAFG00000029607	275.315	1.10174	0.233795	4.71243	2.45e-06	1.94e-05	STXBP6
ENSCAFG00000031724	6.78737	1.87788	0.626336	2.99819	0.00271585	0.015232	CACNG5			ENSCAFG00000003995	1184.73	1.17909	0.166054	7.10061	1.24e-12	4.18e-11	FYN			ENSCAFG00000005497	749.907	1.10196	0.261636	4.21179	2.53e-05	0.000156622	ZEB2
ENSCAFG00000005291	52.2367	1.88137	0.516442	3.64296	0.000269526	0.00248621	WNT11			ENSCAFG00000002307	1212.56	1.17944	0.383127	3.07846	0.0020807	0.00891096	ASPN			ENSCAFG00000010157	1525.84	1.10379	0.240137	4.59648	4.3e-06	3.21e-05	BACE2
ENSCAFG00000018115	174.039	1.88235	0.373581	5.03866	4.69e-07	1.51e-05	CDH2			ENSCAFG00000015499	1572.9	1.18087	0.238409	4.95312	7.3e-07	8.37e-06	DLG5			ENSCAFG00000016357	2260.56	1.10457	0.168228	6.56588	5.17e-11	9.9e-10	DBN1
ENSCAFG00000023666	10.2831	1.88339	0.528763	3.56188	0.000368207	0.00318009	PRDM6			ENSCAFG00000012986	264.061	1.18153	0.296514	3.98472	6.76e-05	0.000465976	ADAM12			ENSCAFG00000030252	152.526	1.10475	0.31991	3.45331	0.000553745	0.00240315	FAM131C
ENSCAFG00000013643	2.42299	1.8853	0.71748	2.62767	0.00859707	0.0371476	WNT2B			ENSCAFG00000005532	9.82632	1.18192	0.344826	3.4276	0.000608936	0.00312298	CEP295NL			ENSCAFG00000000593	2141.77	1.10492	0.146505	7.5419	4.63e-14	1.45e-12	LMNB1
ENSCAFG00000019930	10.954	1.8865	0.49605	3.80305	0.000142924	0.00150802	FIBCD1			ENSCAFG00000017552	104.622	1.18302	0.447507	2.64358	0.00820352	0.0279328	S100A5			ENSCAFG00000029425	243.393	1.10506	0.398029	2.77633	0.00549767	0.0173358	SRPK3
ENSCAFG00000030308	22.5687	1.89228	0.400234	4.72793	2.27e-06	5.39e-05	CD70			ENSCAFG00000003334	454.905	1.18303	0.385177	3.07139	0.00213065	0.00907776	ABCA13			ENSCAFG00000004375	1356.76	1.10511	0.232903	4.74494	2.09e-06	1.68e-05	NUP210
ENSCAFG00000019848	7315.21	1.90039	0.325955	5.83023	5.54e-09	4.08e-07	COL5A1			ENSCAFG00000001580	660.696	1.1831	0.213787	5.53401	3.13e-08	4.86e-07	NFYA			ENSCAFG00000013267	114.558	1.10512	0.318103	3.4741	0.00051256	0.00224953	EBF3
ENSCAFG00000004662	1206.71	1.90483	0.294659	6.46451	1.02e-10	1.58e-08	EMILIN1			ENSCAFG00000020204	1345.57	1.18424	0.287682	4.11649	3.85e-05	0.000287485	GBP1			ENSCAFG00000001808	79.2167	1.10809	0.333786	3.31977	0.000900915	0.00366127	KIAA1324L
ENSCAFG00000008674	361.683	1.91003	0.332571	5.74322	9.29e-09	6.3e-07	RASGRP1			ENSCAFG00000013433	11.6982	1.18551	0.491478	2.41213	0.0158597	0.0482342	WNT9B			ENSCAFG00000005506	1552.92	1.10842	0.176967	6.26339	3.77e-10	6.19e-09	CYTH1
ENSCAFG00000011176	25.8389	1.91496	0.308247	6.21242	5.22e-10	6.11e-08	NR5A2			ENSCAFG00000008754	19.7559	1.18651	0.355887	3.33396	0.000856182	0.00419295	CCL17			ENSCAFG00000018965	419.199	1.10853	0.228341	4.85473	1.21e-06	1.03e-05	SSH2
ENSCAFG00000006046	103.24	1.91764	0.661699	2.89806	0.00375482	0.0195946	COL6A5			ENSCAFG00000013555	5.73039	1.18704	0.373521	3.17797	0.00148311	0.00669721	ATOH7			ENSCAFG00000008268	122.286	1.10935	0.218939	5.06692	4.04e-07	3.83e-06	MND1
ENSCAFG00000011927	11.3816	1.91863	0.576872	3.32592	0.000881258	0.00636402	RHCG			ENSCAFG00000001957	1740.9	1.18755	0.240504	4.93773	7.9e-07	8.98e-06	DOCK8			ENSCAFG00000004184	65.3767	1.1105	0.351275	3.16134	0.00157046	0.00592823	HEPHL1
ENSCAFG00000001446	64.6933	1.92764	0.359271	5.36543	8.08e-08	3.68e-06	FRMD3			ENSCAFG00000019445	277.906	1.18792	0.243129	4.88595	1.03e-06	1.13e-05	NRARP			ENSCAFG00000026748	36.1221	1.11071	0.309817	3.58505	0.000337011	0.00155378	SNORD110
ENSCAFG00000010888	53.7689	1.92845	0.710531	2.7141	0.0066457	0.0304154	UPK1B			ENSCAFG00000017924	475.82	1.18833	0.19031	6.24418	4.26e-10	9.59e-09	REXO5			ENSCAFG00000006145	636.716	1.11097	0.20172	5.50751	3.64e-08	4.29e-07	QPCT
ENSCAFG00000000722	26.9476	1.9296	0.31814	6.06527	1.32e-09	1.28e-07	ADAMTS19			ENSCAFG00000005800	24.3542	1.18851	0.316294	3.7576	0.00017155	0.00104837	GPR18			ENSCAFG00000014651	355.055	1.11099	0.150886	7.36308	1.8e-13	5.1e-12	DNAJC9
ENSCAFG00000011336	74.7867	1.94425	0.399859	4.86233	1.16e-06	3.13e-05	MTARC1			ENSCAFG00000000986	575.449	1.18938	0.125833	9.45201	3.32e-21	4.56e-19	TBC1D31			ENSCAFG00000011197	15561.7	1.11158	0.177359	6.26743	3.67e-10	6.06e-09	MMP14
ENSCAFG00000014546	1135.56	1.94544	0.396088	4.91163	9.03e-07	2.55e-05	HTRA3			ENSCAFG00000014750	4707.17	1.19059	0.172372	6.90708	4.95e-12	1.52e-10	ERO1A			ENSCAFG00000000450	4455.08	1.11332	0.349674	3.18388	0.00145315	0.00553726	TSPAN8
ENSCAFG00000007910	9.13759	1.94607	0.339045	5.73986	9.48e-09	6.37e-07	P2RX3			ENSCAFG00000005182	833.635	1.19081	0.146162	8.14719	3.72e-16	2.16e-14	FANCD2			ENSCAFG00000030910	63.8743	1.11349	0.360252	3.09087	0.00199571	0.00730474	NEU2
ENSCAFG00000012954	123.006	1.95224	0.336836	5.79582	6.8e-09	4.87e-07	FANK1			ENSCAFG00000011479	87.0143	1.19147	0.220647	5.3999	6.67e-08	9.52e-07	POLQ			ENSCAFG00000001945	1322.75	1.11397	0.152814	7.28969	3.11e-13	8.51e-12	CYP51A1
ENSCAFG00000007440	9.68772	1.95393	0.757383	2.57985	0.00988446	0.0411577	WDR88			ENSCAFG00000001632	5.59348	1.19184	0.43535	2.73766	0.00618774	0.0221348	FOXH1			ENSCAFG00000010387	1148.62	1.11584	0.398411	2.80074	0.00509862	0.016284	FAP
ENSCAFG00000023335	28.5472	1.954	0.66724	2.92849	0.00340615	0.0181303	MMP8			ENSCAFG00000000450	5095.82	1.19478	0.362613	3.29493	0.000984468	0.00472751	TSPAN8			ENSCAFG00000011977	531.533	1.11629	0.218176	5.11646	3.11e-07	3.02e-06	KIF7
ENSCAFG00000004585	237.389	1.95707	0.29174	6.70828	1.97e-11	4.1e-09	TMEM176B			ENSCAFG00000028715	663.473	1.19515	0.168009	7.11361	1.13e-12	3.84e-11	HMGB3			ENSCAFG00000007344	250.229	1.11723	0.218616	5.11045	3.21e-07	3.11e-06	MYBL1
ENSCAFG00000016657	4.32643	1.96176	0.690457	2.84124	0.00449381	0.0225048	CDHR2			ENSCAFG00000003290	710.545	1.1952	0.205866	5.80572	6.41e-09	1.16e-07	THAP5			ENSCAFG00000015180	178.08	1.1184	0.384745	2.90687	0.00365064	0.0122318	SELP
ENSCAFG00000004565	10.6625	1.96176	0.412507	4.7557	1.98e-06	4.81e-05	CD300E			ENSCAFG00000006598	2510.15	1.19826	0.115787	10.3489	4.23e-25	9.79e-23	MCM4			ENSCAFG00000000942	129.784	1.11879	0.210128	5.32431	1.01e-07	1.09e-06	FAM184A
ENSCAFG00000015326	285.629	1.96186	0.295822	6.6319	3.31e-11	6.28e-09	SLC38A5			ENSCAFG00000011252	597.199	1.19935	0.340925	3.51793	0.000434921	0.00233437	LEF1			ENSCAFG00000018882	580.241	1.12006	0.134565	8.32351	8.54e-17	4.06e-15	FAM122B
ENSCAFG00000024869	332.347	1.96535	0.49513	3.96936	7.21e-05	0.000871099	ADAMDEC1			ENSCAFG00000017224	16.0697	1.20003	0.378704	3.16877	0.00153086	0.00687815	WFIKKN2			ENSCAFG00000001570	1502.33	1.12075	0.195749	5.72542	1.03e-08	1.35e-07	PSAT1
ENSCAFG00000013691	239.166	1.97047	0.599454	3.2871	0.00101223	0.00708347	PRG4			ENSCAFG00000016977	52.6017	1.20039	0.350788	3.42199	0.000621651	0.00317909	DLX3			ENSCAFG00000028475	224.87	1.12136	0.168129	6.66961	2.56e-11	5.16e-10	ZFP82
ENSCAFG00000012334	5.1204	1.97175	0.542231	3.63637	0.000276509	0.00253642	CABP7			ENSCAFG00000016769	4637.53	1.20125	0.277196	4.33358	1.47e-05	0.000122604	NES			ENSCAFG00000001600	6340.3	1.12258	0.19874	5.64847	1.62e-08	2.03e-07	CPSF1
ENSCAFG00000001056	1511.8	1.97264	0.286398	6.88776	5.67e-12	1.45e-09	SQLE			ENSCAFG00000003442	758.007	1.20135	0.411448	2.91981	0.00350248	0.0138038	ATP6V1B1			ENSCAFG00000019990	574.674	1.1229	0.201061	5.58489	2.34e-08	2.85e-07	IER5L
ENSCAFG00000005946	46.1234	1.98269	0.383328	5.1723	2.31e-07	8.52e-06	SLC6A15			ENSCAFG00000029507	76.8252	1.2018	0.275474	4.36266	1.28e-05	0.000108798	NXPH4			ENSCAFG00000026941	4.58217	1.1239	0.418457	2.68581	0.00723544	0.021868	U6
ENSCAFG00000012028	39.7911	1.99462	0.477011	4.18151	2.9e-05	0.000418851	DHRS9			ENSCAFG00000008090	668.629	1.20222	0.203403	5.91052	3.41e-09	6.49e-08	HELLS			ENSCAFG00000011231	1425.91	1.12449	0.237765	4.7294	2.25e-06	1.8e-05	LYST
ENSCAFG00000015854	402.572	2.00546	0.335479	5.97789	2.26e-09	1.99e-07	MFAP2			ENSCAFG00000031409	274.924	1.20243	0.267014	4.50327	6.69e-06	6.02e-05	TMEM176A			ENSCAFG00000027974	6.77368	1.1262	0.328351	3.42987	0.000603873	0.00258581	SNORD19B
ENSCAFG00000019956	371.131	2.00837	0.261595	7.67743	1.62e-14	1.05e-11	WFDC1			ENSCAFG00000006291	490.738	1.20495	0.210005	5.73772	9.6e-09	1.67e-07	RNF122			ENSCAFG00000005773	46.9002	1.12641	0.301297	3.73853	0.000185099	0.000916036	CACNB4
ENSCAFG00000006740	450.022	2.00943	0.351159	5.72228	1.05e-08	6.97e-07	OLFML1			ENSCAFG00000012906	206.232	1.2059	0.397629	3.03273	0.00242351	0.0101132	THEM5			ENSCAFG00000011148	100.276	1.12674	0.222227	5.07021	3.97e-07	3.77e-06	RGS9
ENSCAFG00000013762	353.752	2.01106	0.389177	5.16747	2.37e-07	8.67e-06	PTGS2			ENSCAFG00000031794	95.9191	1.20641	0.164073	7.35284	1.94e-13	7.34e-12	RAP2B			ENSCAFG00000012534	6.79571	1.12743	0.41258	2.73264	0.00628285	0.0194392	BTBD16
ENSCAFG00000002040	819.608	2.01241	0.379697	5.30004	1.16e-07	4.85e-06	TFPI2			ENSCAFG00000002217	1356.61	1.21037	0.130592	9.26834	1.89e-20	2.28e-18	PPAT			ENSCAFG00000011996	4460.52	1.12744	0.233282	4.83293	1.35e-06	1.13e-05	TFAP2C
ENSCAFG00000016370	31.0928	2.01527	0.639586	3.1509	0.00162771	0.010227	AADACL3			ENSCAFG00000029331	440.131	1.21107	0.159059	7.614	2.66e-14	1.17e-12	AURKA			ENSCAFG00000009976	79.4924	1.12767	0.413558	2.72675	0.00639619	0.0197376	TBX15
ENSCAFG00000011987	40.8826	2.01785	0.438976	4.59673	4.29e-06	8.98e-05	EMX2			ENSCAFG00000003458	449.164	1.21259	0.16261	7.45708	8.85e-14	3.54e-12	MMS22L			ENSCAFG00000014752	324.208	1.12808	0.315664	3.57367	0.000352011	0.00161406	TFPI
ENSCAFG00000012469	42.1712	2.01932	0.372871	5.4156	6.11e-08	2.96e-06	TWIST2			ENSCAFG00000032326	3130.23	1.21469	0.325161	3.73567	0.000187218	0.00113284	S100A2			ENSCAFG00000009989	57.3066	1.13119	0.356747	3.17083	0.00152002	0.00575822	BRSK2
ENSCAFG00000000059	272.073	2.02183	0.518856	3.89671	9.75e-05	0.0011139	SERPINB2			ENSCAFG00000002098	1720.51	1.21503	0.334372	3.63377	0.000279314	0.00159362	ECRG4			ENSCAFG00000001084	2848.02	1.13121	0.371617	3.04402	0.00233443	0.0083379	CXCL14
ENSCAFG00000025410	1814.84	2.02216	0.455452	4.4399	9e-06	0.00016392	FABP4			ENSCAFG00000013464	21.53	1.21612	0.36998	3.287	0.00101261	0.00484428	HOXD3			ENSCAFG00000031918	110.826	1.13127	0.272547	4.15074	3.31e-05	0.000199851	TMEM26
ENSCAFG00000018314	968.412	2.02536	0.406879	4.97778	6.43e-07	1.94e-05	CD209			ENSCAFG00000019524	147.157	1.21615	0.189746	6.40935	1.46e-10	3.63e-09	KCNAB2			ENSCAFG00000012751	55.4752	1.13426	0.269071	4.21545	2.49e-05	0.000154453	AUNIP
ENSCAFG00000000472	79.7809	2.0269	0.526238	3.85169	0.000117307	0.00129183	C12H6orf15			ENSCAFG00000003896	538.96	1.21774	0.186251	6.53817	6.23e-11	1.64e-09	HSPA4L			ENSCAFG00000001577	1032.29	1.13508	0.18814	6.03317	1.61e-09	2.37e-08	CEP78
ENSCAFG00000018955	22.2598	2.0285	0.794851	2.55204	0.0107093	0.0435508	FYB2			ENSCAFG00000002814	341.164	1.2188	0.301945	4.03649	5.43e-05	0.000386359	KCNQ4			ENSCAFG00000005008	705.581	1.13516	0.23561	4.81794	1.45e-06	1.21e-05	MGAT5
ENSCAFG00000006392	70.9139	2.03416	0.459923	4.42282	9.74e-06	0.000174907	ACKR4			ENSCAFG00000012376	276.308	1.22015	0.221923	5.49809	3.84e-08	5.83e-07	VASH2			ENSCAFG00000032086	416.262	1.13541	0.249312	4.55417	5.26e-06	3.85e-05	CBX2
ENSCAFG00000011071	2.55723	2.03989	0.727594	2.80361	0.00505345	0.0246616	GJA8			ENSCAFG00000001589	59.7352	1.22025	0.460231	2.65137	0.00801653	0.0274133	TREML2			ENSCAFG00000015693	319.012	1.13727	0.233447	4.87166	1.11e-06	9.54e-06	NSG1
ENSCAFG00000025108	12.315	2.05234	0.516704	3.97198	7.13e-05	0.000863499	GPR37L1			ENSCAFG00000007349	2.54871	1.22166	0.495435	2.46583	0.0136696	0.0426257	BPIFB3			ENSCAFG00000015918	825.404	1.13731	0.240325	4.73239	2.22e-06	1.78e-05	RAB3IL1
ENSCAFG00000015066	75.6235	2.05249	0.342406	5.99432	2.04e-09	1.82e-07	MMP27			ENSCAFG00000004374	4803.46	1.22298	0.192847	6.34171	2.27e-10	5.47e-09	SOX9			ENSCAFG00000002939	179.384	1.13739	0.329703	3.44974	0.000561128	0.00243077	SLC4A4
ENSCAFG00000006573	1.6714	2.05292	0.73744	2.78384	0.00537188	0.0258912	TAFA4			ENSCAFG00000006073	3912.97	1.2261	0.32898	3.72696	0.000193805	0.00116419	POSTN			ENSCAFG00000002358	10.3559	1.13751	0.429908	2.64593	0.00814659	0.0241207	VWA3B
ENSCAFG00000003488	183.743	2.06182	0.366837	5.62054	1.9e-08	1.12e-06	PAPPA			ENSCAFG00000004866	1729.35	1.22703	0.16827	7.29202	3.05e-13	1.11e-11	USP6NL			ENSCAFG00000012318	33.8642	1.13965	0.395602	2.88079	0.00396675	0.0131304	PLPP4
ENSCAFG00000002896	190.628	2.06705	0.527168	3.92105	8.82e-05	0.00102574	KLK8			ENSCAFG00000002096	1033.29	1.22779	0.100605	12.204	2.96e-34	3.35e-31	UXS1			ENSCAFG00000015885	5812.43	1.14084	0.221673	5.14649	2.65e-07	2.62e-06	FKBP10
ENSCAFG00000002426	124.743	2.07039	0.49544	4.17889	2.93e-05	0.000422224	SOSTDC1			ENSCAFG00000014573	4557.68	1.22935	0.151428	8.11836	4.73e-16	2.71e-14	P4HA1			ENSCAFG00000016825	988.012	1.14216	0.229374	4.97946	6.38e-07	5.81e-06	SH3PXD2B
ENSCAFG00000017863	8.74563	2.07133	0.420675	4.92382	8.49e-07	2.42e-05	MYOCD			ENSCAFG00000031499	475.13	1.2315	0.217514	5.66168	1.5e-08	2.51e-07	GLIS3			ENSCAFG00000012281	1515.91	1.14326	0.255561	4.47355	7.69e-06	5.42e-05	KALRN
ENSCAFG00000002234	42.2959	2.07184	0.51254	4.0423	5.29e-05	0.000678832	BARX1			ENSCAFG00000001899	866.528	1.23154	0.196253	6.27526	3.49e-10	8.08e-09	COMMD8			ENSCAFG00000013981	236.343	1.1437	0.341771	3.34638	0.000818728	0.00337112	RALGPS2
ENSCAFG00000002307	1553.39	2.07331	0.434502	4.7717	1.83e-06	4.49e-05	ASPN			ENSCAFG00000019866	283.321	1.23386	0.233425	5.2859	1.25e-07	1.69e-06	CDT1			ENSCAFG00000000932	451.961	1.14398	0.400025	2.85978	0.00423933	0.0138896	SLC35F1
ENSCAFG00000014587	4.37996	2.07442	0.7417	2.79684	0.00516047	0.0250981	TNFSF4			ENSCAFG00000007774	37.3023	1.23421	0.372669	3.3118	0.000926971	0.00448648	CELA1			ENSCAFG00000002096	1031.65	1.144	0.117548	9.73219	2.2e-22	2.32e-20	UXS1
ENSCAFG00000001745	22.0961	2.07886	0.325498	6.3867	1.7e-10	2.44e-08	CHRNA5			ENSCAFG00000000932	494.454	1.23855	0.405187	3.05673	0.00223765	0.0094625	SLC35F1			ENSCAFG00000015751	15.4322	1.14446	0.292307	3.91527	9.03e-05	0.000486408	GRID2IP
ENSCAFG00000013931	10.1056	2.08081	0.476516	4.36671	1.26e-05	0.000214759	TPRG1			ENSCAFG00000015888	1410.45	1.23975	0.17848	6.94613	3.75e-12	1.19e-10	INCENP			ENSCAFG00000001007	1168.38	1.14504	0.247346	4.62928	3.67e-06	2.8e-05	FBXO32
ENSCAFG00000003363	1.47549	2.08167	0.822357	2.53134	0.0113628	0.0455254	CHRM2			ENSCAFG00000009858	1748.81	1.24059	0.248096	5.00046	5.72e-07	6.69e-06	VTCN1			ENSCAFG00000012489	1198.03	1.14518	0.203022	5.64065	1.69e-08	2.11e-07	CASTOR1
ENSCAFG00000016447	133.678	2.08189	0.526364	3.95523	7.65e-05	0.000914246	CD5L			ENSCAFG00000019328	51.7041	1.2417	0.387948	3.2007	0.00137095	0.00625214	TNFRSF4			ENSCAFG00000001096	1102.6	1.14554	0.198959	5.75764	8.53e-09	1.13e-07	ASAP1
ENSCAFG00000010207	10.4162	2.08438	0.408925	5.09721	3.45e-07	1.19e-05	BDNF			ENSCAFG00000003293	1071.33	1.24298	0.361167	3.44156	0.000578367	0.00298901	RSAD2			ENSCAFG00000006766	364.086	1.14646	0.284289	4.03274	5.51e-05	0.000314035	DLC1
ENSCAFG00000006073	5112.11	2.08501	0.365899	5.69832	1.21e-08	7.85e-07	POSTN			ENSCAFG00000004585	200.044	1.24495	0.263634	4.72227	2.33e-06	2.35e-05	TMEM176B			ENSCAFG00000009082	3338.17	1.14667	0.171026	6.70461	2.02e-11	4.14e-10	PLCG1
ENSCAFG00000017290	3.31597	2.08755	0.585147	3.56756	0.000360325	0.00313194	LPAR4			ENSCAFG00000014102	167.142	1.24865	0.197623	6.31838	2.64e-10	6.27e-09	ADAM11			ENSCAFG00000031859	1029.97	1.14871	0.24914	4.61069	4.01e-06	3.03e-05	FKBP7
ENSCAFG00000004494	2.89349	2.09246	0.621302	3.36786	0.000757534	0.00564566	CCDC83			ENSCAFG00000011859	242.677	1.25134	0.208339	6.00626	1.9e-09	3.76e-08	SPC25			ENSCAFG00000014931	115.094	1.15072	0.184927	6.22256	4.89e-10	7.88e-09	PSMC3IP
ENSCAFG00000012226	8924.62	2.0984	0.397466	5.27944	1.3e-07	5.33e-06	COL6A3			ENSCAFG00000015579	9.03984	1.25439	0.438151	2.86292	0.00419751	0.0160431	GPA33			ENSCAFG00000019081	4643.47	1.1517	0.261982	4.39611	1.1e-05	7.46e-05	MYO10
ENSCAFG00000009189	11.2661	2.10412	0.54519	3.85942	0.000113657	0.00125745	TBX5			ENSCAFG00000025108	9.32298	1.25536	0.430318	2.91729	0.00353089	0.0139005	GPR37L1			ENSCAFG00000018830	1053.6	1.15244	0.120617	9.55451	1.24e-21	1.2e-19	RAP2C
ENSCAFG00000028459	101.415	2.10774	0.487446	4.32405	1.53e-05	0.000251059	MT3			ENSCAFG00000000120	24.5269	1.25656	0.262948	4.77876	1.76e-06	1.82e-05	IL23A			ENSCAFG00000019708	88.1351	1.15673	0.487619	2.37221	0.0176821	0.0461149	CA6
ENSCAFG00000017527	392.172	2.11094	0.32267	6.54211	6.07e-11	1.03e-08	SRPX2			ENSCAFG00000006128	457.151	1.25948	0.341433	3.68882	0.0002253	0.00132451	SEMA3D			ENSCAFG00000007352	268.606	1.15836	0.276193	4.19403	2.74e-05	0.000168191	ADAMTS6
ENSCAFG00000013450	129.04	2.11458	0.276742	7.64095	2.16e-14	1.32e-11	HOXD8			ENSCAFG00000000990	930.601	1.2596	0.240759	5.23179	1.68e-07	2.21e-06	TCF7			ENSCAFG00000001595	1369.68	1.15908	0.179989	6.43976	1.2e-10	2.15e-09	ADCK5
ENSCAFG00000011945	188.735	2.11701	0.460637	4.59583	4.31e-06	9e-05	VEGFD			ENSCAFG00000002036	15.5456	1.26147	0.523942	2.40764	0.0160559	0.0486862	TDRD6			ENSCAFG00000019574	265.499	1.15953	0.225883	5.13334	2.85e-07	2.79e-06	ACOT7
ENSCAFG00000006655	193.038	2.11869	0.381424	5.55468	2.78e-08	1.54e-06	ADGRD1			ENSCAFG00000009688	1292.59	1.26191	0.16745	7.53606	4.84e-14	2.01e-12	PAK1IP1			ENSCAFG00000005744	12.0171	1.15975	0.369496	3.13874	0.00169674	0.00634659	ZMAT4
ENSCAFG00000015900	3.19508	2.12087	0.730932	2.9016	0.00371264	0.0194329	SPATA21			ENSCAFG00000023324	787.664	1.26254	0.475466	2.65538	0.00792192	0.0271546	S100A12			ENSCAFG00000007107	2.45747	1.15978	0.487937	2.37689	0.0174592	0.0456515	TTLL9
ENSCAFG00000003665	6.72614	2.1299	0.56483	3.77087	0.000162678	0.00166082	SLC17A7			ENSCAFG00000007735	134.633	1.26326	0.23907	5.28404	1.26e-07	1.7e-06	CENPU			ENSCAFG00000002728	2035	1.16115	0.132741	8.74747	2.18e-18	1.31e-16	CDCA7L
ENSCAFG00000020380	112.848	2.13324	0.536666	3.97499	7.04e-05	0.000856557	AK5			ENSCAFG00000025559	3.55666	1.2648	0.473464	2.67139	0.00755385	0.0260716	SP7			ENSCAFG00000019278	15.7571	1.16123	0.439401	2.64276	0.00822322	0.0243085	S1PR4
ENSCAFG00000030573	99.3154	2.13936	0.398993	5.3619	8.24e-08	3.73e-06	NNMT			ENSCAFG00000003479	6.09978	1.26819	0.487548	2.60116	0.00929081	0.0310242	CNTNAP2			ENSCAFG00000007103	1497.37	1.16252	0.127835	9.09392	9.55e-20	6.99e-18	ANAPC1
ENSCAFG00000000093	15.1071	2.14066	0.522705	4.09535	4.22e-05	0.000563243	CCBE1			ENSCAFG00000008621	52.6823	1.27085	0.359954	3.5306	0.000414615	0.00224021	TLL2			ENSCAFG00000017332	160.497	1.16273	0.193571	6.00673	1.89e-09	2.76e-08	SMAD6
ENSCAFG00000032147	122.075	2.14341	0.40804	5.25293	1.5e-07	6.01e-06	BAALC			ENSCAFG00000020038	33.9278	1.27453	0.344857	3.69582	0.000219176	0.00129239	ADAMTS18			ENSCAFG00000010948	3409.32	1.16372	0.253022	4.5993	4.24e-06	3.17e-05	PREX1
ENSCAFG00000017877	382.815	2.14506	0.388321	5.52394	3.31e-08	1.75e-06	STRA6			ENSCAFG00000031530	14.0535	1.27542	0.462935	2.75508	0.0058677	0.0211519	EGR4			ENSCAFG00000000483	338.043	1.16431	0.156137	7.45695	8.86e-14	2.67e-12	TCF19
ENSCAFG00000002095	14.5723	2.14778	0.554854	3.87089	0.000108439	0.00121224	ADGRF4			ENSCAFG00000012468	92.7405	1.27851	0.412971	3.09589	0.00196222	0.00848127	OSM			ENSCAFG00000014951	1694.18	1.16638	0.144474	8.07325	6.84e-16	2.84e-14	NSD2
ENSCAFG00000014616	637.638	2.15363	0.346993	6.20655	5.42e-10	6.27e-08	COMP			ENSCAFG00000000925	693.797	1.28401	0.175101	7.33293	2.25e-13	8.42e-12	DCBLD1			ENSCAFG00000012066	301.795	1.16666	0.275682	4.23192	2.32e-05	0.000144854	ABCC9
ENSCAFG00000006261	14.3686	2.16685	0.511464	4.23656	2.27e-05	0.000348738	MAB21L1			ENSCAFG00000008878	142.976	1.28412	0.214258	5.99333	2.06e-09	4.06e-08	MIS18A			ENSCAFG00000030791	19.3115	1.16759	0.309613	3.77113	0.000162507	0.000817178	TSTD3
ENSCAFG00000007089	5.05601	2.17879	0.837315	2.60212	0.00926502	0.0392965	MYLK2			ENSCAFG00000002784	81.5026	1.28499	0.232693	5.52224	3.35e-08	5.16e-07	FAM221A			ENSCAFG00000011065	705.499	1.16843	0.158524	7.37069	1.7e-13	4.84e-12	SGO2
ENSCAFG00000014032	1.77184	2.17989	0.832338	2.619	0.00881889	0.037854	OSTN			ENSCAFG00000008101	2973.36	1.28925	0.226199	5.69962	1.2e-08	2.07e-07	PLOD2			ENSCAFG00000001108	171.388	1.16844	0.23618	4.94723	7.53e-07	6.73e-06	LRRC6
ENSCAFG00000005243	92.255	2.18056	0.360345	6.05132	1.44e-09	1.37e-07	LRRC32			ENSCAFG00000016719	2501.68	1.28944	0.133225	9.67862	3.72e-22	5.79e-20	SFXN1			ENSCAFG00000023072	501.306	1.17064	0.194547	6.01723	1.77e-09	2.59e-08	POC1A
ENSCAFG00000028535	3.106	2.18253	0.792212	2.75498	0.00586963	0.0278022	KCNU1			ENSCAFG00000000080	35.2294	1.29399	0.248815	5.20061	1.99e-07	2.55e-06	PMEL			ENSCAFG00000021122	9.38864	1.1719	0.27818	4.21273	2.52e-05	0.000156065	U2
ENSCAFG00000008902	654.239	2.18294	0.232625	9.38395	6.35e-21	6.81e-17	PTX3			ENSCAFG00000008031	3617.04	1.29415	0.210994	6.13356	8.59e-10	1.83e-08	RDH10			ENSCAFG00000001942	277.173	1.17239	0.216351	5.41893	6e-08	6.75e-07	TEC
ENSCAFG00000030132	192.364	2.18677	0.342327	6.38796	1.68e-10	2.43e-08	ELOVL4			ENSCAFG00000000200	1496.81	1.29452	0.375001	3.45205	0.000556335	0.00289254	NDUFA4L2			ENSCAFG00000018826	496.622	1.17249	0.203639	5.75771	8.53e-09	1.13e-07	STK26
ENSCAFG00000001133	595.041	2.19435	0.38947	5.63419	1.76e-08	1.06e-06	CCN4			ENSCAFG00000018422	74.6532	1.29526	0.373215	3.47056	0.000519376	0.00272609	FBN3			ENSCAFG00000000804	4830.19	1.17347	0.304713	3.85106	0.00011761	0.000613958	FBLN1
ENSCAFG00000015146	29.7681	2.20031	0.507253	4.3377	1.44e-05	0.000238878	SYN1			ENSCAFG00000014278	43.9988	1.29592	0.234985	5.5149	3.49e-08	5.36e-07	ABCA12			ENSCAFG00000013961	2404.5	1.17366	0.274307	4.27865	1.88e-05	0.000120019	TP63
ENSCAFG00000010902	3.04916	2.2013	0.782326	2.81379	0.00489605	0.0240966	SLC9A3			ENSCAFG00000010128	3.87765	1.29893	0.474215	2.73913	0.00616028	0.0220515	ADAM30			ENSCAFG00000010113	14.3381	1.1738	0.40866	2.87232	0.00407474	0.0134357	GAS2
ENSCAFG00000011731	117.447	2.20739	0.444285	4.96842	6.75e-07	2.02e-05	CADM3			ENSCAFG00000007878	1708.18	1.30037	0.279743	4.64846	3.34e-06	3.25e-05	SLC43A3			ENSCAFG00000003056	369.786	1.1759	0.1508	7.79772	6.3e-15	2.3e-13	PLEKHA8
ENSCAFG00000024578	13.1715	2.20835	0.596768	3.70052	0.000215158	0.0020706	GPR182			ENSCAFG00000009782	1946.64	1.30247	0.185207	7.0325	2.03e-12	6.6e-11	PRICKLE1			ENSCAFG00000013336	211.444	1.17599	0.300392	3.91483	9.05e-05	0.000487174	RXRG
ENSCAFG00000000039	13.7746	2.21245	0.491423	4.50212	6.73e-06	0.000130293	DOK6			ENSCAFG00000014286	104.003	1.30359	0.215364	6.05297	1.42e-09	2.87e-08	HROB			ENSCAFG00000007419	321.162	1.17627	0.324733	3.62225	0.000292049	0.00137211	DNASE1L3
ENSCAFG00000009376	4.1017	2.21344	0.885611	2.49934	0.0124426	0.0488377	R3HDML			ENSCAFG00000031626	12.1677	1.30528	0.251762	5.18458	2.16e-07	2.75e-06	TLCD2			ENSCAFG00000008846	7.92851	1.17671	0.410057	2.86962	0.00410965	0.0135287	FBXO41
ENSCAFG00000006648	7.19299	2.21402	0.705345	3.13891	0.00169577	0.0105463	HOXC13			ENSCAFG00000017445	8.47502	1.30568	0.445604	2.93013	0.0033882	0.0134372	KLHL4			ENSCAFG00000008869	498.803	1.17672	0.380344	3.09384	0.00197585	0.00724282	TGM2
ENSCAFG00000009391	3.97181	2.21455	0.556191	3.98163	6.84e-05	0.000838668	PTPN5			ENSCAFG00000010328	20.93	1.30655	0.488435	2.67497	0.00747355	0.0258484	NYAP2			ENSCAFG00000019926	191.256	1.17809	0.376943	3.12537	0.00177579	0.00658786	AIF1L
ENSCAFG00000014225	35.7961	2.222	0.584286	3.80293	0.000142997	0.00150805	PAPPA2			ENSCAFG00000000839	596.011	1.30678	0.22749	5.74435	9.23e-09	1.61e-07	MAL2			ENSCAFG00000002918	4553.42	1.17824	0.171974	6.85126	7.32e-12	1.62e-10	RUFY3
ENSCAFG00000014117	780.576	2.22907	0.287107	7.76391	8.24e-15	6.08e-12	MMP11			ENSCAFG00000012182	95.718	1.30841	0.262361	4.98709	6.13e-07	7.13e-06	TGM1			ENSCAFG00000009203	16.2772	1.1784	0.450064	2.61829	0.00883728	0.0258738	CHRM4
ENSCAFG00000016560	22.9379	2.23257	0.376761	5.92569	3.11e-09	2.61e-07	LIPC			ENSCAFG00000016822	48.7655	1.30869	0.261145	5.01138	5.4e-07	6.34e-06	NEURL1B			ENSCAFG00000018572	1692.37	1.17883	0.212342	5.55159	2.83e-08	3.38e-07	HMGCS1
ENSCAFG00000002309	1244.22	2.23751	0.380741	5.87673	4.18e-09	3.31e-07	OMD			ENSCAFG00000001569	421.416	1.309	0.230316	5.68348	1.32e-08	2.24e-07	RECQL4			ENSCAFG00000000149	325.84	1.17905	0.171207	6.88668	5.71e-12	1.28e-10	STARD6
ENSCAFG00000011790	6.8272	2.24172	0.488225	4.59156	4.4e-06	9.13e-05	CASR			ENSCAFG00000010853	5011.33	1.3116	0.231682	5.66122	1.5e-08	2.51e-07	FBLN5			ENSCAFG00000008289	734.559	1.17948	0.272793	4.32371	1.53e-05	0.000100298	ENC1
ENSCAFG00000013771	27.7016	2.24312	0.354548	6.32671	2.5e-10	3.21e-08	STOX1			ENSCAFG00000010917	1164.83	1.31407	0.284051	4.62618	3.72e-06	3.58e-05	ARHGAP31			ENSCAFG00000014178	2980.9	1.17951	0.144896	8.14039	3.94e-16	1.7e-14	RANBP1
ENSCAFG00000008565	32.435	2.24407	0.422706	5.30883	1.1e-07	4.72e-06	INSC			ENSCAFG00000000951	497.898	1.3171	0.128099	10.282	8.5e-25	1.94e-22	MTBP			ENSCAFG00000001004	526.442	1.18084	0.176744	6.68112	2.37e-11	4.8e-10	WDYHV1
ENSCAFG00000013317	6.16906	2.25296	0.538601	4.18299	2.88e-05	0.00041722	LMX1A			ENSCAFG00000012520	29.5608	1.32002	0.377547	3.49631	0.000471748	0.00250918	CD52			ENSCAFG00000009771	10068.2	1.18119	0.149279	7.91267	2.52e-15	9.79e-14	TTC3
ENSCAFG00000015169	167.742	2.25405	0.480613	4.68994	2.73e-06	6.25e-05	SELE			ENSCAFG00000010838	766.509	1.32078	0.147142	8.97624	2.8e-19	2.69e-17	TRIP13			ENSCAFG00000017329	191.812	1.18149	0.305212	3.87105	0.000108366	0.000571215	FLRT2
ENSCAFG00000006013	80.8253	2.26018	0.437278	5.16874	2.36e-07	8.66e-06	CNTN4			ENSCAFG00000008613	370.895	1.32852	0.277971	4.77935	1.76e-06	1.82e-05	TROAP			ENSCAFG00000002411	5.34545	1.18166	0.451259	2.61858	0.00882958	0.0258546	FER1L5
ENSCAFG00000002709	271.643	2.26261	0.419919	5.38819	7.12e-08	3.33e-06	FILIP1			ENSCAFG00000005003	214.132	1.32918	0.340068	3.90858	9.28e-05	0.000616048	NCKAP5			ENSCAFG00000017526	200.03	1.18172	0.282665	4.18063	2.91e-05	0.000177683	RNF43
ENSCAFG00000012986	385.368	2.26463	0.33495	6.7611	1.37e-11	3.15e-09	ADAM12			ENSCAFG00000015473	29.7771	1.33296	0.349677	3.81199	0.000137854	0.000866583	AIPL1			ENSCAFG00000016772	28.7694	1.18246	0.270817	4.36625	1.26e-05	8.41e-05	MYL5
ENSCAFG00000011765	1.38448	2.26509	0.788502	2.87265	0.00407049	0.0208379	OR10J4			ENSCAFG00000002196	1478.39	1.33531	0.139347	9.58261	9.46e-22	1.43e-19	MCM3			ENSCAFG00000028634	1.99149	1.18409	0.411762	2.87566	0.0040318	0.0133119	SNORD92
ENSCAFG00000002291	1.65921	2.27902	0.756421	3.0129	0.0025876	0.0146508	LYG1			ENSCAFG00000024645	2579.44	1.33562	0.255948	5.21834	1.81e-07	2.35e-06	BNIP3			ENSCAFG00000019880	2186.61	1.18414	0.182835	6.47651	9.39e-11	1.73e-09	GPSM2
ENSCAFG00000018195	13.2446	2.28546	0.763782	2.9923	0.00276886	0.0154443	SLC47A1			ENSCAFG00000004765	26.8696	1.33654	0.520962	2.56552	0.0103022	0.0338874	CD177			ENSCAFG00000030617	113.743	1.18435	0.230597	5.13602	2.81e-07	2.76e-06	NXPH3
ENSCAFG00000018070	31.9171	2.2855	0.377892	6.04804	1.47e-09	1.39e-07	DSC1			ENSCAFG00000015328	7.11835	1.33748	0.365098	3.66335	0.000248934	0.00143944	TMEM130			ENSCAFG00000005521	693.823	1.18457	0.25155	4.7091	2.49e-06	1.97e-05	PLEKHG2
ENSCAFG00000013221	5.9106	2.29683	0.508666	4.5154	6.32e-06	0.000123798	CTNNA3			ENSCAFG00000012136	366.259	1.33788	0.204851	6.531	6.53e-11	1.71e-09	NEK2			ENSCAFG00000015705	183.594	1.18584	0.333076	3.56028	0.000370457	0.0016866	MSX1
ENSCAFG00000018312	128.346	2.30177	0.65174	3.53173	0.000412857	0.00347326	CLEC4G			ENSCAFG00000019601	146.687	1.34091	0.341349	3.92825	8.56e-05	0.000573795	SOX8			ENSCAFG00000009674	376.482	1.18744	0.123436	9.61992	6.59e-22	6.61e-20	CHAF1B
ENSCAFG00000013735	940.55	2.30283	0.329063	6.99815	2.59e-12	7.31e-10	ITGB3			ENSCAFG00000017357	637.72	1.34188	0.276844	4.84704	1.25e-06	1.34e-05	ADAM19			ENSCAFG00000010551	352.436	1.18747	0.161733	7.34219	2.1e-13	5.91e-12	CHEK1
ENSCAFG00000015054	927.447	2.30786	0.493941	4.67234	2.98e-06	6.72e-05	MMP1			ENSCAFG00000011401	1560.67	1.34362	0.202587	6.63234	3.3e-11	8.97e-10	KIRREL1			ENSCAFG00000009739	14.0117	1.18749	0.338505	3.50803	0.000451431	0.00201149	NGF
ENSCAFG00000018064	68.5493	2.31066	0.590982	3.90986	9.23e-05	0.00106576	DSG1			ENSCAFG00000014403	609.295	1.34386	0.400437	3.356	0.000790797	0.00391285	SORCS2			ENSCAFG00000017892	2866.3	1.18898	0.151035	7.87218	3.49e-15	1.31e-13	DNMT1
ENSCAFG00000017684	15.0869	2.31637	0.374785	6.18052	6.39e-10	7.2e-08	GSC			ENSCAFG00000010378	192.513	1.34785	0.431327	3.12488	0.00177877	0.00780762	TAGLN3			ENSCAFG00000008696	818.37	1.18931	0.147559	8.05986	7.64e-16	3.15e-14	RBL1
ENSCAFG00000012273	2.17252	2.31858	0.586125	3.95578	7.63e-05	0.000912826	GRPR			ENSCAFG00000018912	32.3216	1.3494	0.25067	5.38316	7.32e-08	1.03e-06	RMI2			ENSCAFG00000013269	810.006	1.19073	0.258607	4.6044	4.14e-06	3.11e-05	ID3
ENSCAFG00000008741	161.776	2.32163	0.418164	5.55196	2.82e-08	1.55e-06	EPHA3			ENSCAFG00000004405	4.75687	1.35215	0.444314	3.04324	0.00234046	0.00980849	GIPR			ENSCAFG00000013442	72.4478	1.19148	0.292958	4.06706	4.76e-05	0.000275363	WNT3
ENSCAFG00000016977	69.106	2.32538	0.408143	5.69745	1.22e-08	7.87e-07	DLX3			ENSCAFG00000001448	1095.63	1.35335	0.267409	5.06099	4.17e-07	5.05e-06	PIM1			ENSCAFG00000014573	4262.72	1.19148	0.167767	7.10201	1.23e-12	3.06e-11	P4HA1
ENSCAFG00000017482	532.93	2.32642	0.459091	5.06745	4.03e-07	1.35e-05	ITGA11			ENSCAFG00000010685	397.011	1.3544	0.237421	5.70466	1.17e-08	2.01e-07	SINHCAF			ENSCAFG00000006414	117.215	1.19181	0.248207	4.80169	1.57e-06	1.31e-05	TMEM108
ENSCAFG00000012177	0.711296	2.34278	0.789513	2.96737	0.00300357	0.016425	MOG			ENSCAFG00000013923	1707.37	1.35444	0.375808	3.60406	0.000313283	0.00175591	SUSD2			ENSCAFG00000000678	84.9828	1.19249	0.346646	3.44008	0.000581552	0.00250328	ZFPM2
ENSCAFG00000000493	21.0556	2.35791	0.623844	3.77965	0.000157049	0.00162017	OSR2			ENSCAFG00000001945	1463.02	1.35507	0.160918	8.42088	3.74e-17	2.63e-15	CYP51A1			ENSCAFG00000021054	1.90666	1.19284	0.485165	2.45863	0.0139468	0.0377813	U6
ENSCAFG00000015797	4.50548	2.36585	0.686271	3.4474	0.000566013	0.00448683	PADI3			ENSCAFG00000016011	1700.83	1.35786	0.174088	7.79987	6.2e-15	2.97e-13	EPHA2			ENSCAFG00000011378	9.19537	1.19363	0.404408	2.95155	0.00316181	0.0108012	ANKRD34A
ENSCAFG00000001235	2.14044	2.37606	0.64171	3.70271	0.000213312	0.00205622	GPR20			ENSCAFG00000031443	917.926	1.35836	0.290015	4.68377	2.82e-06	2.78e-05	EREG			ENSCAFG00000001246	471.931	1.19399	0.230014	5.19097	2.09e-07	2.1e-06	PTCH1
ENSCAFG00000011877	25.9184	2.381	0.452282	5.26441	1.41e-07	5.71e-06	CSTA			ENSCAFG00000000375	181.817	1.35896	0.270927	5.01597	5.28e-07	6.22e-06	ZC3H12D			ENSCAFG00000016897	37.781	1.19475	0.263372	4.53638	5.72e-06	4.15e-05	CACNA1A
ENSCAFG00000016867	1.65111	2.38595	0.587165	4.0635	4.83e-05	0.000626841	HOXB9			ENSCAFG00000007837	493.506	1.36066	0.173397	7.84711	4.26e-15	2.09e-13	KNTC1			ENSCAFG00000017802	523.434	1.19508	0.143442	8.3315	7.98e-17	3.83e-15	VRK1
ENSCAFG00000029882	120.101	2.39992	0.554415	4.32874	1.5e-05	0.000247275	MISP			ENSCAFG00000013740	1792.98	1.36071	0.196018	6.94178	3.87e-12	1.22e-10	MAP2			ENSCAFG00000011101	252.668	1.19555	0.249525	4.7913	1.66e-06	1.37e-05	GPR137B
ENSCAFG00000010461	2.63006	2.40945	0.842412	2.86017	0.00423408	0.0214803	TM4SF20			ENSCAFG00000015642	303.064	1.36149	0.215532	6.31689	2.67e-10	6.3e-09	FOXM1			ENSCAFG00000005671	60.6112	1.19561	0.370645	3.22576	0.00125639	0.00487202	LRRC3B
ENSCAFG00000016291	2.22315	2.40982	0.762157	3.16184	0.00156776	0.00993781	DLGAP2			ENSCAFG00000004621	52.2196	1.36152	0.196141	6.94156	3.88e-12	1.22e-10	DDIAS			ENSCAFG00000002964	119.138	1.19596	0.365162	3.27515	0.00105607	0.0042025	LRRC4B
ENSCAFG00000002069	82450.8	2.43179	0.381841	6.3686	1.91e-10	2.61e-08	COL1A2			ENSCAFG00000001232	1023.15	1.36288	0.168973	8.06565	7.28e-16	4.06e-14	SLC45A4			ENSCAFG00000008874	193.72	1.19621	0.381542	3.13519	0.00171744	0.00641214	HUNK
ENSCAFG00000000820	9.3906	2.43578	0.562355	4.33139	1.48e-05	0.000244697	CSF2			ENSCAFG00000007242	325.343	1.36294	0.166214	8.19988	2.41e-16	1.46e-14	CKAP2L			ENSCAFG00000020340	551.565	1.197	0.259539	4.61202	3.99e-06	3.02e-05	ADGRL4
ENSCAFG00000013838	71.1739	2.44976	0.500759	4.8921	9.98e-07	2.77e-05	MASP1			ENSCAFG00000001607	553.843	1.36407	0.324145	4.2082	2.57e-05	0.000201021	SLC39A4			ENSCAFG00000016631	101.791	1.19772	0.412991	2.9001	0.00373042	0.0124747	GPR179
ENSCAFG00000023570	0.886022	2.45868	0.82239	2.98968	0.00279272	0.015545	HAPLN4			ENSCAFG00000008518	1.73997	1.36638	0.543754	2.51286	0.0119756	0.0382448	CCDC63			ENSCAFG00000023050	10.4572	1.19772	0.478104	2.50514	0.0122403	0.0338749	SERPINB13
ENSCAFG00000032632	74.9513	2.48505	0.529669	4.6917	2.71e-06	6.21e-05	WNT7A			ENSCAFG00000003938	1.93777	1.36678	0.525458	2.60113	0.00929183	0.0310242	NTN5			ENSCAFG00000006214	771.19	1.19798	0.258297	4.63799	3.52e-06	2.7e-05	ARAP3
ENSCAFG00000009491	57.0669	2.49716	0.504456	4.95021	7.41e-07	2.19e-05	NRN1			ENSCAFG00000015244	24.2496	1.37339	0.282368	4.86382	1.15e-06	1.25e-05	PTPRN			ENSCAFG00000001565	535.887	1.19831	0.315578	3.7972	0.000146342	0.000745864	DAAM2
ENSCAFG00000001964	1.16506	2.504	0.726992	3.44433	0.000572485	0.00452976	SLC10A4			ENSCAFG00000019070	734.136	1.37504	0.160556	8.56424	1.09e-17	8.21e-16	CHAF1A			ENSCAFG00000017611	2763.74	1.19951	0.170918	7.01807	2.25e-12	5.38e-11	UACA
ENSCAFG00000004277	39.1543	2.50923	0.338337	7.41637	1.2e-13	5.49e-11	PTGIR			ENSCAFG00000025345	2822.74	1.37559	0.31246	4.40244	1.07e-05	9.19e-05	RELN			ENSCAFG00000000144	82.2414	1.20024	0.254592	4.71436	2.42e-06	1.93e-05	CCDC68
ENSCAFG00000020226	14.0704	2.52476	0.620615	4.06815	4.74e-05	0.000617766	LHX2			ENSCAFG00000030262	967.069	1.37667	0.283694	4.85264	1.22e-06	1.31e-05	BAMBI			ENSCAFG00000030931	696.238	1.20058	0.229904	5.22211	1.77e-07	1.81e-06	LIF
ENSCAFG00000001802	2.65954	2.5279	0.620846	4.0717	4.67e-05	0.000612164	BEND4			ENSCAFG00000005037	2618.68	1.37719	0.192588	7.15098	8.62e-13	3e-11	KLF5			ENSCAFG00000024869	261.942	1.20085	0.489157	2.45495	0.0140905	0.0380823	ADAMDEC1
ENSCAFG00000007335	46.5385	2.52916	0.533148	4.74383	2.1e-06	5.05e-05	CCDC73			ENSCAFG00000004457	94.5553	1.37777	0.226776	6.07547	1.24e-09	2.53e-08	CENPA			ENSCAFG00000021628	5.11099	1.20129	0.397829	3.01961	0.00253104	0.0089336	SNORA69
ENSCAFG00000008869	886.155	2.54681	0.348542	7.30703	2.73e-13	1.08e-10	TGM2			ENSCAFG00000032744	17.5171	1.37818	0.338174	4.07537	4.59e-05	0.000335153	GSG1L			ENSCAFG00000011499	439.467	1.20536	0.328936	3.66441	0.000247908	0.00118843	SNAI1
ENSCAFG00000006674	536.494	2.54786	0.618581	4.11887	3.81e-05	0.000521409	SPINK5			ENSCAFG00000008265	979.035	1.38066	0.265941	5.19162	2.08e-07	2.66e-06	HK2			ENSCAFG00000012560	139.165	1.20552	0.375475	3.21065	0.00132436	0.00509906	GAD1
ENSCAFG00000011008	26.3925	2.55393	0.447779	5.70355	1.17e-08	7.66e-07	CAMKV			ENSCAFG00000010744	1116.24	1.38376	0.24896	5.55817	2.73e-08	4.3e-07	NAV1			ENSCAFG00000006030	2438.83	1.20634	0.165731	7.27891	3.37e-13	9.16e-12	PCNA
ENSCAFG00000023919	199.197	2.57549	0.43917	5.86446	4.51e-09	3.51e-07	SLC8A3			ENSCAFG00000011525	485.36	1.38437	0.290093	4.77214	1.82e-06	1.88e-05	ISG20			ENSCAFG00000025748	25.8808	1.20642	0.261875	4.60684	4.09e-06	3.08e-05	SNORD102
ENSCAFG00000023194	21.6721	2.57577	0.698053	3.68994	0.000224307	0.00214292	PADI1			ENSCAFG00000023923	322.017	1.38582	0.171416	8.08455	6.24e-16	3.53e-14	VSIG10L			ENSCAFG00000003602	20.8435	1.208	0.36923	3.27168	0.00106911	0.0042422	DLGAP3
ENSCAFG00000019708	170.891	2.58111	0.49257	5.24009	1.6e-07	6.37e-06	CA6			ENSCAFG00000002947	152.896	1.38919	0.380718	3.64886	0.000263403	0.00151414	PRSS35			ENSCAFG00000004043	7827.57	1.20926	0.264135	4.57818	4.69e-06	3.47e-05	LAMA4
ENSCAFG00000009976	139.606	2.59522	0.407584	6.36733	1.92e-10	2.61e-08	TBX15			ENSCAFG00000002663	783.045	1.38946	0.292338	4.75292	2e-06	2.05e-05	CD109			ENSCAFG00000031644	685.535	1.21077	0.20965	5.77518	7.69e-09	1.02e-07	FBXL7
ENSCAFG00000031233	6.85545	2.59619	0.813313	3.19212	0.00141232	0.00919465	IL1F10			ENSCAFG00000016019	3461.83	1.3942	0.280404	4.9721	6.62e-07	7.65e-06	FADS2			ENSCAFG00000011106	6.21141	1.21132	0.471949	2.56662	0.0102695	0.0293049	CALN1
ENSCAFG00000029087	1.02828	2.61028	0.791605	3.29745	0.000975683	0.00690848	GATA4			ENSCAFG00000007686	24.617	1.39558	0.349118	3.99744	6.4e-05	0.000446668	SLCO5A1			ENSCAFG00000024239	34.6257	1.21172	0.207254	5.84654	5.02e-09	6.85e-08	MLLT11
ENSCAFG00000010971	92.7487	2.61658	0.297631	8.79136	1.48e-18	2.99e-15	SATB2			ENSCAFG00000011537	510.907	1.3974	0.25093	5.56887	2.56e-08	4.07e-07	CLCN4			ENSCAFG00000004797	113.657	1.21204	0.17664	6.86163	6.81e-12	1.51e-10	USP35
ENSCAFG00000015368	58.1236	2.6304	0.47825	5.50005	3.8e-08	1.97e-06	SLC13A5			ENSCAFG00000000722	21.2741	1.40429	0.362214	3.87696	0.00010577	0.000688864	ADAMTS19			ENSCAFG00000031586	771.779	1.21229	0.197046	6.15233	7.64e-10	1.19e-08	LGALSL
ENSCAFG00000008528	79.7863	2.65216	0.459679	5.76958	7.95e-09	5.52e-07	GPR87			ENSCAFG00000000991	29.7248	1.40457	0.412312	3.40658	0.000657829	0.00333632	WBP2NL			ENSCAFG00000000065	228.88	1.21241	0.189649	6.3929	1.63e-10	2.86e-09	GDF11
ENSCAFG00000009755	8.80159	2.65511	0.564654	4.70219	2.57e-06	5.99e-05	SALL1			ENSCAFG00000017593	124.295	1.40458	0.173497	8.0957	5.69e-16	3.24e-14	CENPI			ENSCAFG00000005862	368.038	1.21244	0.188131	6.44468	1.16e-10	2.1e-09	PLCL2
ENSCAFG00000002427	81.9076	2.65849	0.468296	5.67694	1.37e-08	8.66e-07	TMOD1			ENSCAFG00000002095	11.0292	1.40708	0.515811	2.72791	0.00637378	0.0227172	ADGRF4			ENSCAFG00000005737	8384.52	1.21269	0.28574	4.24402	2.2e-05	0.000137881	SFRP1
ENSCAFG00000005913	136.846	2.66605	0.400067	6.66402	2.66e-11	5.19e-09	NOTUM			ENSCAFG00000011461	1271.85	1.4126	0.199373	7.08521	1.39e-12	4.64e-11	WWC3			ENSCAFG00000014773	5512.51	1.21282	0.276701	4.38315	1.17e-05	7.86e-05	HSPG2
ENSCAFG00000029111	3.46429	2.68379	0.77413	3.46684	0.000526609	0.00421977	LBX1			ENSCAFG00000029923	12.7671	1.41345	0.339907	4.15834	3.21e-05	0.000244305	SPDYA			ENSCAFG00000017099	18.2528	1.21311	0.335433	3.61656	0.000298541	0.00139703	SYCE2
ENSCAFG00000025559	8.98014	2.69725	0.555542	4.85517	1.2e-06	3.21e-05	SP7			ENSCAFG00000013219	173.291	1.41582	0.467914	3.02582	0.00247958	0.0103253	BNC1			ENSCAFG00000025057	9840.44	1.21415	0.204729	5.93053	3.02e-09	4.29e-08	LAMB1
ENSCAFG00000000196	90.4533	2.70578	0.485314	5.57533	2.47e-08	1.38e-06	EYA4			ENSCAFG00000025083	334.421	1.4163	0.318913	4.44103	8.95e-06	7.87e-05	FADS1			ENSCAFG00000023910	3672.56	1.2147	0.249667	4.86529	1.14e-06	9.81e-06	LOXL1
ENSCAFG00000014360	4.53246	2.7175	0.645941	4.20704	2.59e-05	0.00038619	SPTSSB			ENSCAFG00000008343	12079.4	1.4171	0.179167	7.90937	2.59e-15	1.31e-13	TM4SF1			ENSCAFG00000013252	111.209	1.21553	0.293588	4.14024	3.47e-05	0.000207927	NMNAT2
ENSCAFG00000018449	0.972794	2.7275	0.797349	3.42071	0.000624579	0.00486114	ISL1			ENSCAFG00000015434	152.215	1.4175	0.1737	8.16063	3.33e-16	1.95e-14	ANKLE1			ENSCAFG00000005727	241.998	1.21555	0.318798	3.81292	0.000137337	0.000704339	RARB
ENSCAFG00000000656	707.953	2.73267	0.326247	8.3761	5.47e-17	7.32e-14	CTHRC1			ENSCAFG00000009254	90.5703	1.41828	0.299364	4.73765	2.16e-06	2.19e-05	GALNT5			ENSCAFG00000011233	283.357	1.21646	0.384373	3.16479	0.00155197	0.00586343	PRKAR1B
ENSCAFG00000023015	10.7404	2.73757	0.646969	4.23138	2.32e-05	0.000355139	SERPINB12			ENSCAFG00000004905	4250.27	1.41924	0.214486	6.61691	3.67e-11	9.89e-10	ITGB4			ENSCAFG00000019076	1113.07	1.21647	0.169505	7.17665	7.14e-13	1.86e-11	CTIF
ENSCAFG00000015063	208.407	2.74575	0.705307	3.89298	9.9e-05	0.00112516	MMP3			ENSCAFG00000008853	523.017	1.41935	0.23781	5.96842	2.4e-09	4.67e-08	TIAM1			ENSCAFG00000013005	5521.15	1.21679	0.246294	4.94038	7.8e-07	6.96e-06	EPHB3
ENSCAFG00000010255	2.99146	2.75101	0.808671	3.40189	0.000669207	0.00512354	KCNJ5			ENSCAFG00000029912	30.6011	1.42331	0.283414	5.02201	5.11e-07	6.06e-06	PRRT4			ENSCAFG00000005817	25.2922	1.2168	0.372285	3.26847	0.0010813	0.00428144	LIN7A
ENSCAFG00000011551	2.17542	2.75659	0.814742	3.38339	0.000715979	0.00540594	CYP2W1			ENSCAFG00000008392	31.7712	1.42478	0.28428	5.01189	5.39e-07	6.33e-06	NEIL3			ENSCAFG00000014989	814.087	1.21701	0.105583	11.5266	9.69e-31	3.31e-28	WDHD1
ENSCAFG00000001128	7.0697	2.77615	0.496037	5.59665	2.19e-08	1.25e-06	TG			ENSCAFG00000003324	8.42502	1.43665	0.520728	2.75893	0.00579903	0.0209394	ASPRV1			ENSCAFG00000001534	1003.19	1.2171	0.21508	5.65884	1.52e-08	1.92e-07	TLE4
ENSCAFG00000010141	1.89117	2.77686	0.901428	3.08052	0.00206641	0.0122891	MKRN3			ENSCAFG00000009098	185.134	1.43871	0.204066	7.05021	1.79e-12	5.86e-11	KNSTRN			ENSCAFG00000006829	51.9877	1.21732	0.318052	3.82743	0.00012949	0.000668579	TMEM74B
ENSCAFG00000007349	4.18591	2.78139	0.513039	5.4214	5.91e-08	2.89e-06	BPIFB3			ENSCAFG00000016044	1247.43	1.43925	0.275655	5.22121	1.78e-07	2.32e-06	TNS4			ENSCAFG00000011804	272.198	1.2174	0.311694	3.90575	9.39e-05	0.000503019	CIART
ENSCAFG00000015192	154.443	2.80218	0.537654	5.21188	1.87e-07	7.19e-06	B3GNT3			ENSCAFG00000010971	57.6416	1.4404	0.266826	5.39828	6.73e-08	9.6e-07	SATB2			ENSCAFG00000015545	389.306	1.22038	0.157914	7.72813	1.09e-14	3.82e-13	SUV39H1
ENSCAFG00000003085	0.788411	2.80995	1.09542	2.56518	0.0103122	0.0423947	CNR1			ENSCAFG00000016855	140.568	1.4411	0.261542	5.51002	3.59e-08	5.47e-07	HOXB7			ENSCAFG00000002256	704.73	1.22198	0.150023	8.14529	3.78e-16	1.64e-14	NOA1
ENSCAFG00000018598	461.548	2.8103	0.433458	6.48344	8.97e-11	1.42e-08	C6			ENSCAFG00000000405	2290.93	1.44163	0.213615	6.74873	1.49e-11	4.27e-10	PLEKHG1			ENSCAFG00000030707	62.4079	1.22356	0.269786	4.53531	5.75e-06	4.16e-05	UBE2U
ENSCAFG00000007888	3.60508	2.84177	0.750684	3.78558	0.000153353	0.00158975	FFAR4			ENSCAFG00000019916	130.329	1.44221	0.331874	4.34566	1.39e-05	0.00011675	FOXC2			ENSCAFG00000005826	40.6329	1.2236	0.3483	3.51305	0.00044299	0.00197914	KCNH8
ENSCAFG00000018699	32.4754	2.8464	0.64138	4.43793	9.08e-06	0.000164868	ACER1			ENSCAFG00000030846	16.8121	1.44267	0.473917	3.04413	0.00233353	0.00978664	CREG2			ENSCAFG00000012497	205.458	1.22411	0.1959	6.24867	4.14e-10	6.75e-09	ICA1L
ENSCAFG00000015955	10.1229	2.84683	0.837119	3.40074	0.000672036	0.00513717	KRT32			ENSCAFG00000002234	21.4972	1.44338	0.460679	3.13315	0.0017294	0.00762519	BARX1			ENSCAFG00000023889	4.20718	1.22412	0.50572	2.42055	0.015497	0.0412355	ANTXRL
ENSCAFG00000017018	53997.1	2.88096	0.43558	6.61408	3.74e-11	6.96e-09	COL1A1			ENSCAFG00000009538	439.52	1.44775	0.186567	7.75992	8.5e-15	4.01e-13	NUSAP1			ENSCAFG00000000159	932.802	1.22515	0.159523	7.68012	1.59e-14	5.43e-13	NEMP1
ENSCAFG00000005029	0.5948	2.88561	1.15339	2.50185	0.0123548	0.0485773	GALR2			ENSCAFG00000006190	61.8568	1.45392	0.26156	5.55865	2.72e-08	4.29e-07	SPEF1			ENSCAFG00000002500	5994.12	1.22539	0.224921	5.4481	5.09e-08	5.81e-07	SLC2A1
ENSCAFG00000004274	170.051	2.90491	0.429306	6.76654	1.32e-11	3.1e-09	LRRC17			ENSCAFG00000009184	1798.98	1.454	0.182635	7.9612	1.7e-15	9e-14	NT5DC2			ENSCAFG00000012819	213.405	1.22581	0.30428	4.02854	5.61e-05	0.000319279	CDKL5
ENSCAFG00000008130	5.94487	2.90928	0.921029	3.15873	0.00158459	0.010003	REG3A			ENSCAFG00000000547	197.11	1.45411	0.157469	9.23428	2.6e-20	3.09e-18	FBXO5			ENSCAFG00000002189	430.98	1.2266	0.162978	7.52618	5.22e-14	1.62e-12	CEP135
ENSCAFG00000029753	4.40453	2.94496	1.05844	2.78236	0.00539644	0.0259722	SPINK7			ENSCAFG00000013838	51.9491	1.45508	0.457203	3.18257	0.00145972	0.00661516	MASP1			ENSCAFG00000010134	199.897	1.22758	0.402941	3.04655	0.00231484	0.00828152	NDN
ENSCAFG00000005972	6.8299	2.94838	0.747998	3.94169	8.09e-05	0.000955857	ALX1			ENSCAFG00000007717	362.207	1.45536	0.223029	6.52542	6.78e-11	1.77e-09	CENPH			ENSCAFG00000004770	346.835	1.22767	0.157472	7.79611	6.38e-15	2.32e-13	KIF2C
ENSCAFG00000002470	4.16405	2.96734	0.721305	4.11385	3.89e-05	0.000530137	KHDRBS2			ENSCAFG00000000244	530.13	1.46078	0.156984	9.30528	1.34e-20	1.64e-18	MTFR2			ENSCAFG00000000777	59.3521	1.22772	0.366394	3.35082	0.000805715	0.00332618	AGER
ENSCAFG00000018709	2.07324	2.97753	1.10734	2.68891	0.0071685	0.0321959	FOXN1			ENSCAFG00000014600	572.106	1.46285	0.175905	8.31612	9.09e-17	5.94e-15	BRCA1			ENSCAFG00000006621	252.186	1.23121	0.196738	6.25813	3.9e-10	6.39e-09	WDR62
ENSCAFG00000017813	3.93833	2.98598	0.694314	4.30063	1.7e-05	0.000275144	NMUR2			ENSCAFG00000000833	99.9017	1.46296	0.24282	6.02488	1.69e-09	3.39e-08	SAMD12			ENSCAFG00000004870	141.506	1.23186	0.256518	4.80225	1.57e-06	1.31e-05	PCDH17
ENSCAFG00000008310	136.126	3.0235	0.446814	6.76679	1.32e-11	3.1e-09	ZFHX4			ENSCAFG00000010836	660.722	1.46425	0.193522	7.5663	3.84e-14	1.64e-12	CENPE			ENSCAFG00000000865	1192.19	1.23188	0.277581	4.43792	9.08e-06	6.29e-05	ENPP2
ENSCAFG00000017007	2.48447	3.06223	0.817657	3.74513	0.000180299	0.0017962	ASPHD1			ENSCAFG00000019022	70.0217	1.46452	0.358071	4.09002	4.31e-05	0.000317357	ACOT11			ENSCAFG00000006239	174.183	1.23218	0.269736	4.56808	4.92e-06	3.63e-05	PCDH12
ENSCAFG00000004165	57.5303	3.07849	0.400986	7.6773	1.62e-14	1.05e-11	NDNF			ENSCAFG00000028461	776.929	1.46552	0.320226	4.57651	4.73e-06	4.45e-05	LOX			ENSCAFG00000012377	10.46	1.23218	0.319772	3.8533	0.000116537	0.000609217	SLCO1C1
ENSCAFG00000019071	6.54267	3.10964	0.910119	3.41674	0.000633765	0.00491673	TRARG1			ENSCAFG00000010030	447.998	1.46782	0.200645	7.31552	2.56e-13	9.47e-12	TMCC2			ENSCAFG00000016627	571.559	1.23277	0.236517	5.21219	1.87e-07	1.9e-06	ARHGAP23
ENSCAFG00000019362	2302.74	3.1586	0.491099	6.43169	1.26e-10	1.89e-08	L1CAM			ENSCAFG00000002334	361.086	1.46855	0.179561	8.17856	2.87e-16	1.7e-14	MELK			ENSCAFG00000017010	211.691	1.23459	0.283635	4.35276	1.34e-05	8.91e-05	NLGN3
ENSCAFG00000008862	0.691528	3.16698	1.01925	3.10715	0.00188898	0.011444	NAA11			ENSCAFG00000017658	481.624	1.46905	0.193883	7.57699	3.54e-14	1.52e-12	PLK1			ENSCAFG00000011394	237.588	1.23758	0.18723	6.60992	3.85e-11	7.53e-10	KLHL25
ENSCAFG00000024967	31.7948	3.17017	0.712738	4.44788	8.67e-06	0.000159445	ASIP			ENSCAFG00000001133	421.911	1.46993	0.378538	3.88318	0.000103098	0.000674849	CCN4			ENSCAFG00000007232	1688.56	1.23906	0.205907	6.0176	1.77e-09	2.59e-08	NOL4L
ENSCAFG00000002518	3.91539	3.20762	0.607732	5.27803	1.31e-07	5.35e-06	ABCG8			ENSCAFG00000009531	40.4944	1.474	0.257514	5.72398	1.04e-08	1.81e-07	OIP5			ENSCAFG00000005037	2367.51	1.2407	0.266572	4.65429	3.25e-06	2.51e-05	KLF5
ENSCAFG00000010691	56.1099	3.29355	0.454131	7.25242	4.09e-13	1.51e-10	CERS3			ENSCAFG00000031382	3353.72	1.4755	0.218862	6.74168	1.57e-11	4.47e-10	PMEPA1			ENSCAFG00000006247	82.6763	1.24126	0.518222	2.39522	0.0166102	0.043741	SEMA3E
ENSCAFG00000001982	3.33549	3.35252	0.943809	3.55212	0.000382146	0.00326493	DMRT1			ENSCAFG00000005957	4.8043	1.4763	0.413262	3.57231	0.000353841	0.00194857	DPF1			ENSCAFG00000016594	593.235	1.24367	0.192022	6.47669	9.38e-11	1.72e-09	DCTPP1
ENSCAFG00000007025	183.914	3.36062	0.673923	4.98666	6.14e-07	1.87e-05	KRTDAP			ENSCAFG00000006560	761.462	1.47906	0.139029	10.6385	1.97e-26	6.33e-24	NCAPH			ENSCAFG00000012477	4798.21	1.24417	0.194051	6.41157	1.44e-10	2.56e-09	ITGB5
ENSCAFG00000025371	131.284	3.42795	0.728973	4.70244	2.57e-06	5.99e-05	MGAM2			ENSCAFG00000009659	1803.23	1.47941	0.242099	6.11074	9.92e-10	2.07e-08	HR			ENSCAFG00000018236	69.3275	1.24446	0.296612	4.19558	2.72e-05	0.000167261	LRCH2
ENSCAFG00000009195	31.2014	3.46783	0.442059	7.84473	4.34e-15	3.32e-12	FOXF2			ENSCAFG00000012919	244.171	1.48083	0.147638	10.0302	1.12e-23	2.21e-21	CDC25A			ENSCAFG00000018334	975.07	1.24599	0.318356	3.91384	9.08e-05	0.000488703	SH3TC2
ENSCAFG00000010136	17.1513	3.49111	0.546727	6.38548	1.71e-10	2.44e-08	MAGEL2			ENSCAFG00000010028	1518.73	1.48087	0.326616	4.53398	5.79e-06	5.32e-05	IFITM10			ENSCAFG00000031185	3.85657	1.24618	0.410168	3.03823	0.00237975	0.00847684	PFN4
ENSCAFG00000009548	22.4306	3.50354	0.666897	5.25349	1.49e-07	6.01e-06	DMP1			ENSCAFG00000004913	89.3444	1.48191	0.534046	2.77488	0.00552229	0.0201327	MARCO			ENSCAFG00000002217	1270.56	1.24624	0.153182	8.13568	4.1e-16	1.76e-14	PPAT
ENSCAFG00000005235	45.5702	3.50653	0.487502	7.19285	6.35e-13	2.23e-10	CALML5			ENSCAFG00000001356	927.877	1.48223	0.183513	8.07697	6.64e-16	3.72e-14	PDGFB			ENSCAFG00000004130	308.924	1.24657	0.3199	3.89674	9.75e-05	0.000519467	NEBL
ENSCAFG00000015043	3001.94	3.50794	0.437297	8.02188	1.04e-15	9.7e-13	MMP13			ENSCAFG00000009005	509.241	1.48322	0.347122	4.2729	1.93e-05	0.000155595	CYP26B1			ENSCAFG00000009717	134.821	1.24672	0.270902	4.6021	4.18e-06	3.14e-05	DNAH1
ENSCAFG00000004279	17.2662	3.52624	0.503258	7.00683	2.44e-12	7.06e-10	MYO3A			ENSCAFG00000029093	48.0852	1.4851	0.349155	4.25342	2.11e-05	0.000168259	LYPD6			ENSCAFG00000006800	41.8952	1.24719	0.424112	2.94071	0.0032746	0.0111367	FZD10
ENSCAFG00000005168	6.5204	3.55148	0.804445	4.41482	1.01e-05	0.000179401	FOXA2			ENSCAFG00000018850	41.3404	1.48641	0.538592	2.7598	0.00578366	0.0208945	HS6ST2			ENSCAFG00000018216	2794.44	1.2493	0.171312	7.29252	3.04e-13	8.36e-12	RBBP8
ENSCAFG00000013297	104.787	3.56046	0.405202	8.7869	1.54e-18	2.99e-15	IGF2BP2			ENSCAFG00000002500	6885.72	1.48667	0.208628	7.12595	1.03e-12	3.54e-11	SLC2A1			ENSCAFG00000002163	565.061	1.24946	0.337454	3.7026	0.0002134	0.00104123	ROR2
ENSCAFG00000020194	1.14652	3.60412	1.37027	2.63022	0.00853288	0.0369075	BARHL2			ENSCAFG00000001808	92.1028	1.48812	0.309379	4.81003	1.51e-06	1.59e-05	KIAA1324L			ENSCAFG00000017051	39.7888	1.24984	0.360674	3.46529	0.000529651	0.002314	SNX22
ENSCAFG00000007574	97.0442	3.64355	0.570965	6.38139	1.75e-10	2.46e-08	CYP26A1			ENSCAFG00000010619	21.3164	1.49004	0.39145	3.80646	0.000140967	0.000883831	BICD1			ENSCAFG00000007062	801.683	1.25164	0.301368	4.1532	3.28e-05	0.000198096	BUB1
ENSCAFG00000004514	2.55318	3.66035	1.00942	3.62618	0.00028764	0.00261168	SIAH3			ENSCAFG00000001645	57.5246	1.49012	0.303448	4.91061	9.08e-07	1.02e-05	FAM71F2			ENSCAFG00000029919	140.902	1.25221	0.445057	2.81359	0.00489911	0.0157352	CLIC3
ENSCAFG00000007247	100.122	3.66495	0.494591	7.41006	1.26e-13	5.56e-11	ANKRD1			ENSCAFG00000030969	12.7985	1.49024	0.323215	4.61066	4.01e-06	3.83e-05	RTN4RL2			ENSCAFG00000011537	482.142	1.25329	0.25619	4.89203	9.98e-07	8.66e-06	CLCN4
ENSCAFG00000013661	3.13549	3.74518	0.98636	3.79697	0.000146474	0.00153235	TMIE			ENSCAFG00000002327	743.49	1.49148	0.183413	8.13186	4.23e-16	2.44e-14	FAM83B			ENSCAFG00000005475	322.471	1.25338	0.383854	3.26526	0.00109363	0.00432635	CHRDL2
ENSCAFG00000025322	21.2485	3.75654	0.478342	7.85326	4.05e-15	3.22e-12	KRT75			ENSCAFG00000015751	17.6895	1.49179	0.289139	5.15943	2.48e-07	3.11e-06	GRID2IP			ENSCAFG00000001573	21.6891	1.2537	0.264408	4.74154	2.12e-06	1.71e-05	TMEM249
ENSCAFG00000000676	14.5629	3.77438	0.625575	6.03345	1.61e-09	1.5e-07	DPYS			ENSCAFG00000000145	111.354	1.49217	0.313715	4.75644	1.97e-06	2.01e-05	RAB27B			ENSCAFG00000007496	10.7365	1.25673	0.38636	3.25274	0.00114298	0.00449537	DZIP1L
ENSCAFG00000020401	10.4358	3.79033	0.758946	4.9942	5.91e-07	1.82e-05	LHX8			ENSCAFG00000000995	331.468	1.49399	0.528982	2.82426	0.00473892	0.0177125	SEPTIN3			ENSCAFG00000019956	258.655	1.2574	0.247768	5.07491	3.88e-07	3.69e-06	WFDC1
ENSCAFG00000028730	3.17789	4.09297	1.49914	2.73022	0.0063293	0.0294008	SOST			ENSCAFG00000001141	26942.2	1.49402	0.215518	6.93225	4.14e-12	1.29e-10	NDRG1			ENSCAFG00000013689	1456.77	1.25821	0.155569	8.08779	6.08e-16	2.55e-14	RFC4
ENSCAFG00000010414	1.9214	4.17937	1.22828	3.40262	0.000667431	0.00511657	GCG			ENSCAFG00000003683	240.517	1.49445	0.205672	7.26617	3.7e-13	1.34e-11	ORC6			ENSCAFG00000004639	72.0314	1.25842	0.486463	2.58688	0.00968486	0.0279386	SUSD5
ENSCAFG00000017661	9.41937	4.27864	1.38263	3.09457	0.00197101	0.0118388	SERPINA12			ENSCAFG00000018190	105.374	1.49459	0.404366	3.69612	0.00021892	0.00129123	GAS2L2			ENSCAFG00000010378	174.389	1.25917	0.410635	3.06641	0.00216648	0.00784353	TAGLN3
ENSCAFG00000008194	2.73387	4.47355	0.831941	5.37725	7.56e-08	3.48e-06	ZIC4			ENSCAFG00000013863	102.72	1.50012	0.384442	3.90207	9.54e-05	0.000629152	CEMIP			ENSCAFG00000002447	122.692	1.26124	0.253091	4.98335	6.25e-07	5.71e-06	BEND6
ENSCAFG00000002966	3.51886	4.47618	0.704826	6.35075	2.14e-10	2.85e-08	HOXA11			ENSCAFG00000004133	325.557	1.50642	0.219723	6.85599	7.08e-12	2.13e-10	CCNA2			ENSCAFG00000021724	21.3404	1.26205	0.290099	4.3504	1.36e-05	9e-05	SNORD57
ENSCAFG00000004814	17.9772	4.63519	1.22476	3.78456	0.000153983	0.00159408	CNFN			ENSCAFG00000024350	358.303	1.50801	0.163515	9.22247	2.9e-20	3.37e-18	CENPP			ENSCAFG00000010840	380.254	1.26352	0.294534	4.28991	1.79e-05	0.000114753	ADRA2A
ENSCAFG00000029615	11.6841	4.82097	0.631664	7.63217	2.31e-14	1.37e-11	TCF24			ENSCAFG00000032716	1239.05	1.51265	0.269304	5.61689	1.94e-08	3.16e-07	EMCN			ENSCAFG00000005560	136.511	1.26573	0.278405	4.54637	5.46e-06	3.98e-05	FLRT3
ENSCAFG00000007271	1.33964	4.9347	1.64722	2.99576	0.00273759	0.0153338	IL36B			ENSCAFG00000010113	16.2394	1.51323	0.431743	3.50494	0.000456704	0.00243821	GAS2			ENSCAFG00000008382	54.4367	1.26734	0.376793	3.36349	0.000769634	0.00319387	FAIM2
ENSCAFG00000012075	49.9521	5.04817	0.913047	5.52893	3.22e-08	1.71e-06	HORMAD1			ENSCAFG00000003496	14.8925	1.5141	0.380454	3.97971	6.9e-05	0.000474083	WNT16			ENSCAFG00000002661	412.585	1.26744	0.239404	5.29415	1.2e-07	1.26e-06	SMC2
ENSCAFG00000016919	5.74003	5.14867	1.17652	4.37617	1.21e-05	0.000208467	TLX3			ENSCAFG00000003362	23.9888	1.5142	0.344489	4.39549	1.11e-05	9.47e-05	TNFSF15			ENSCAFG00000019126	8.24403	1.26829	0.386692	3.27983	0.00103869	0.00414076	CREB3L3
ENSCAFG00000023464	5.42705	5.72238	1.01982	5.61117	2.01e-08	1.16e-06	ALOX12B			ENSCAFG00000014247	1572.41	1.5145	0.245519	6.16855	6.89e-10	1.49e-08	CEACAM1			ENSCAFG00000010764	8.12179	1.27168	0.382018	3.32885	0.000872043	0.0035609	GNAT1
ENSCAFG00000007272	8.76573	5.85374	1.30539	4.48428	7.32e-06	0.000139043	IL36RN			ENSCAFG00000011731	96.1626	1.51508	0.42277	3.5837	0.000338765	0.00187661	CADM3			ENSCAFG00000003362	22.1608	1.2739	0.38407	3.31684	0.000910431	0.00369655	TNFSF15
										ENSCAFG00000000987	1022.76	1.51624	0.190205	7.97162	1.57e-15	8.31e-14	KIFC1			ENSCAFG00000006596	49.5305	1.27405	0.327282	3.89283	9.91e-05	0.00052704	ANKS1B
										ENSCAFG00000015952	2.53966	1.52003	0.613329	2.47832	0.0132003	0.0414358	KRT9			ENSCAFG00000015551	425.923	1.27406	0.166173	7.66708	1.76e-14	5.96e-13	HAUS8
										ENSCAFG00000008340	1419.02	1.52191	0.197119	7.72079	1.16e-14	5.33e-13	RACGAP1			ENSCAFG00000027403	1.35389	1.27413	0.508928	2.50356	0.012295	0.0340003	U6
										ENSCAFG00000018481	310.979	1.5221	0.161917	9.40053	5.43e-21	7.03e-19	ATAD5			ENSCAFG00000009444	11.4774	1.27445	0.514493	2.4771	0.0132453	0.0362038	PIWIL2
										ENSCAFG00000017075	7.35834	1.52296	0.508104	2.99733	0.00272352	0.011202	DOC2A			ENSCAFG00000032756	1324.51	1.27559	0.205117	6.21884	5.01e-10	8.04e-09	GASK1B
										ENSCAFG00000009670	89.2661	1.53481	0.429989	3.56942	0.000357768	0.00196667	RBPJL			ENSCAFG00000013730	36.2883	1.27562	0.307279	4.15135	3.31e-05	0.000199433	TMPRSS5
										ENSCAFG00000006655	153.765	1.53593	0.417405	3.67972	0.000233488	0.00136221	ADGRD1			ENSCAFG00000001286	150.749	1.2764	0.165991	7.6896	1.48e-14	5.09e-13	FANCC
										ENSCAFG00000019780	88.0578	1.5381	0.273767	5.61828	1.93e-08	3.14e-07	SLC2A6			ENSCAFG00000010509	577.587	1.27676	0.204573	6.24111	4.34e-10	7.06e-09	UBE2T
										ENSCAFG00000003696	6.32426	1.54058	0.618608	2.49039	0.0127602	0.0402953	CLGN			ENSCAFG00000013367	2375.45	1.27705	0.207636	6.15041	7.73e-10	1.2e-08	HIP1
										ENSCAFG00000013182	1017.21	1.54251	0.278222	5.54416	2.95e-08	4.62e-07	EGLN3			ENSCAFG00000006389	490.827	1.27783	0.293141	4.3591	1.31e-05	8.67e-05	SLC4A11
										ENSCAFG00000009259	35.4876	1.54262	0.432744	3.56474	0.000364214	0.00199497	SFRP5			ENSCAFG00000002880	5.07536	1.2787	0.415851	3.0749	0.00210577	0.00766207	KLK14
										ENSCAFG00000010796	1929.93	1.54496	0.15421	10.0185	1.26e-23	2.45e-21	TRPV4			ENSCAFG00000020017	249.182	1.27955	0.199868	6.40198	1.53e-10	2.7e-09	CENPN
										ENSCAFG00000002519	1083.82	1.5472	0.231078	6.69557	2.15e-11	6e-10	ITGB8			ENSCAFG00000004929	189.964	1.27959	0.297077	4.30726	1.65e-05	0.000107046	TMEM40
										ENSCAFG00000006883	83.7066	1.54851	0.286628	5.40252	6.57e-08	9.41e-07	GAS2L3			ENSCAFG00000001196	755.509	1.28117	0.192738	6.64725	2.99e-11	5.94e-10	AGO2
										ENSCAFG00000001862	50.8938	1.55096	0.423711	3.66043	0.000251796	0.00145403	ZNF804B			ENSCAFG00000019116	344.1	1.28227	0.312318	4.10565	4.03e-05	0.000237402	MAMLD1
										ENSCAFG00000005806	194.478	1.55355	0.177819	8.73667	2.4e-18	2.06e-16	SGO1			ENSCAFG00000016820	27.0035	1.28285	0.280486	4.57367	4.79e-06	3.54e-05	TMEM88
										ENSCAFG00000004802	504.881	1.5542	0.258686	6.00804	1.88e-09	3.73e-08	KBTBD6			ENSCAFG00000018492	791.722	1.28292	0.168413	7.6177	2.58e-14	8.47e-13	CRLF3
										ENSCAFG00000031185	4.34702	1.56107	0.391065	3.99184	6.56e-05	0.000454841	PFN4			ENSCAFG00000003738	147.559	1.28335	0.320446	4.00488	6.21e-05	0.000349323	SOBP
										ENSCAFG00000005252	1326.73	1.56449	0.212789	7.35228	1.95e-13	7.35e-12	TMC6			ENSCAFG00000006634	30.1738	1.28447	0.357498	3.59294	0.000326966	0.00151408	JAKMIP2
										ENSCAFG00000000834	481.002	1.56899	0.302041	5.19464	2.05e-07	2.62e-06	TNFRSF11B			ENSCAFG00000009277	914.241	1.28457	0.131473	9.7706	1.51e-22	1.61e-20	DCLRE1B
										ENSCAFG00000014650	441.041	1.56908	0.280377	5.59633	2.19e-08	3.51e-07	CDCA3			ENSCAFG00000005898	806.038	1.2848	0.139561	9.20602	3.38e-20	2.65e-18	CKAP2
										ENSCAFG00000029819	46.8313	1.57	0.256813	6.11341	9.75e-10	2.05e-08	CELSR3			ENSCAFG00000023272	655.69	1.28502	0.263973	4.86799	1.13e-06	9.7e-06	FSTL3
										ENSCAFG00000007075	904.862	1.57075	0.185024	8.48944	2.08e-17	1.51e-15	TPX2			ENSCAFG00000010321	918.786	1.28603	0.273412	4.70363	2.56e-06	2.02e-05	PPFIA4
										ENSCAFG00000005243	81.4394	1.57233	0.286351	5.49092	4e-08	6.05e-07	LRRC32			ENSCAFG00000024052	44.3706	1.28648	0.313476	4.10393	4.06e-05	0.000238917	GGN
										ENSCAFG00000016810	57.5127	1.57714	0.288041	5.4754	4.37e-08	6.54e-07	SP6			ENSCAFG00000010253	505.632	1.28785	0.146361	8.79912	1.38e-18	8.43e-17	CIP2A
										ENSCAFG00000013048	56.066	1.57787	0.558931	2.82302	0.00475736	0.0177721	FCRLA			ENSCAFG00000010030	410.334	1.28829	0.20376	6.32257	2.57e-10	4.36e-09	TMCC2
										ENSCAFG00000009220	282.858	1.57881	0.211475	7.46572	8.28e-14	3.32e-12	RAD51			ENSCAFG00000005183	258.148	1.28952	0.302616	4.26123	2.03e-05	0.000128915	SLAIN1
										ENSCAFG00000019848	6678.22	1.57947	0.315103	5.01255	5.37e-07	6.32e-06	COL5A1			ENSCAFG00000029334	191.279	1.29035	0.168312	7.66644	1.77e-14	5.98e-13	GINS1
										ENSCAFG00000016600	363.386	1.58034	0.234438	6.74098	1.57e-11	4.48e-10	CCNB2			ENSCAFG00000006375	27.788	1.29257	0.238475	5.42015	5.95e-08	6.72e-07	USP44
										ENSCAFG00000016831	358.49	1.58267	0.189982	8.33063	8.04e-17	5.27e-15	KIF4A			ENSCAFG00000001213	166.259	1.29389	0.187383	6.90505	5.02e-12	1.14e-10	ZNF367
										ENSCAFG00000013828	61.1834	1.58392	0.287845	5.50268	3.74e-08	5.69e-07	ADORA2A			ENSCAFG00000014882	23.5907	1.29542	0.483522	2.67913	0.00738145	0.0222291	GDF15
										ENSCAFG00000023699	42.6613	1.5859	0.381623	4.15567	3.24e-05	0.000246688	ANGPTL5			ENSCAFG00000001903	1755.51	1.29598	0.150763	8.59613	8.24e-18	4.62e-16	ATP10D
										ENSCAFG00000017539	2327.9	1.5873	0.276841	5.73363	9.83e-09	1.71e-07	LDLR			ENSCAFG00000031497	543.984	1.29626	0.263179	4.92538	8.42e-07	7.42e-06	BMP2
										ENSCAFG00000001391	11.1524	1.59003	0.316783	5.01931	5.19e-07	6.14e-06	DMC1			ENSCAFG00000015035	27.3012	1.29957	0.331916	3.91538	9.03e-05	0.00048631	KIF17
										ENSCAFG00000008623	77.5348	1.59041	0.242906	6.54742	5.85e-11	1.54e-09	PRPH			ENSCAFG00000013234	14860.9	1.30019	0.214803	6.05291	1.42e-09	2.11e-08	LAMC1
										ENSCAFG00000001751	9.4365	1.59529	0.385481	4.13844	3.5e-05	0.000263778	TRPM6			ENSCAFG00000006467	3.28191	1.3009	0.549466	2.36758	0.017905	0.0465975	TMEM178A
										ENSCAFG00000000654	4742.54	1.59722	0.153909	10.3777	3.13e-25	7.57e-23	FZD6			ENSCAFG00000005165	152.051	1.30117	0.299236	4.3483	1.37e-05	9.07e-05	MGAT5B
										ENSCAFG00000004277	28.602	1.59729	0.333583	4.78828	1.68e-06	1.75e-05	PTGIR			ENSCAFG00000006638	1283.36	1.30176	0.216126	6.02314	1.71e-09	2.51e-08	SNAI2
										ENSCAFG00000018348	370.881	1.59912	0.414302	3.85979	0.000113482	0.000732219	CCL7			ENSCAFG00000013600	347.563	1.30266	0.289585	4.49837	6.85e-06	4.88e-05	PTH1R
										ENSCAFG00000003892	95.7536	1.59983	0.256049	6.24813	4.15e-10	9.39e-09	SLC22A16			ENSCAFG00000010547	3675.28	1.30402	0.302969	4.30414	1.68e-05	0.000108436	COL17A1
										ENSCAFG00000001450	243.34	1.6016	0.407289	3.93235	8.41e-05	0.000565505	MEST			ENSCAFG00000005386	8675.81	1.30479	0.161644	8.07195	6.92e-16	2.86e-14	SERPINH1
										ENSCAFG00000014523	250.539	1.60187	0.334838	4.78403	1.72e-06	1.78e-05	ENO2			ENSCAFG00000017474	64.3107	1.30502	0.459837	2.83801	0.00453953	0.0147317	MPO
										ENSCAFG00000010114	464.526	1.60265	0.237203	6.75646	1.41e-11	4.05e-10	CIT			ENSCAFG00000011401	1476.01	1.30574	0.221366	5.89858	3.67e-09	5.13e-08	KIRREL1
										ENSCAFG00000000562	668.383	1.60431	0.208178	7.70643	1.29e-14	5.93e-13	CNKSR3			ENSCAFG00000020107	88.7819	1.30855	0.407054	3.21468	0.00130591	0.00504113	FA2H
										ENSCAFG00000020098	13.0266	1.60453	0.322192	4.98005	6.36e-07	7.37e-06	PIP5KL1			ENSCAFG00000023582	95.4575	1.30989	0.263456	4.97196	6.63e-07	6.02e-06	SERPINB10
										ENSCAFG00000001709	1050.41	1.60502	0.222989	7.19772	6.12e-13	2.15e-11	MCM5			ENSCAFG00000011057	319.163	1.31108	0.161875	8.09932	5.53e-16	2.33e-14	TRAIP
										ENSCAFG00000014805	120.728	1.61007	0.294107	5.47444	4.39e-08	6.56e-07	DNM3			ENSCAFG00000019485	871.628	1.31171	0.299233	4.38359	1.17e-05	7.84e-05	WRAP73
										ENSCAFG00000005511	17.5299	1.61161	0.30218	5.33327	9.65e-08	1.33e-06	RPGRIP1			ENSCAFG00000004406	3609.26	1.31232	0.316967	4.14025	3.47e-05	0.000207927	FBLN2
										ENSCAFG00000011961	191.38	1.6157	0.196594	8.21845	2.06e-16	1.26e-14	TICRR			ENSCAFG00000028715	646.88	1.31403	0.187777	6.99779	2.6e-12	6.17e-11	HMGB3
										ENSCAFG00000024263	3.50934	1.61572	0.483414	3.34232	0.000830811	0.00408452	CLDN9			ENSCAFG00000001667	1305.28	1.31805	0.129275	10.1957	2.07e-24	2.84e-22	RBM28
										ENSCAFG00000004770	392.33	1.61624	0.175221	9.224	2.86e-20	3.34e-18	KIF2C			ENSCAFG00000028562	91.0657	1.31867	0.26797	4.92096	8.61e-07	7.57e-06	FGF11
										ENSCAFG00000008697	31.5296	1.61799	0.219119	7.38405	1.54e-13	5.94e-12	RHEBL1			ENSCAFG00000006883	74.1955	1.3188	0.297907	4.4269	9.56e-06	6.58e-05	GAS2L3
										ENSCAFG00000013579	2.28603	1.61813	0.555615	2.91231	0.00358761	0.01408	MAGEB18			ENSCAFG00000008536	13.1401	1.32031	0.274132	4.81632	1.46e-06	1.22e-05	FAM186B
										ENSCAFG00000003704	392.759	1.62381	0.193607	8.38711	4.98e-17	3.39e-15	SHCBP1			ENSCAFG00000023828	13.6105	1.32192	0.54847	2.4102	0.0159437	0.0422475	TGM3
										ENSCAFG00000008716	363.701	1.62446	0.179242	9.06295	1.27e-19	1.28e-17	MTHFD2			ENSCAFG00000030473	651.629	1.32227	0.142409	9.28503	1.62e-20	1.34e-18	TGIF2
										ENSCAFG00000008571	73.2688	1.6297	0.255905	6.36839	1.91e-10	4.65e-09	KCNH3			ENSCAFG00000013268	538.22	1.32254	0.178157	7.42348	1.14e-13	3.38e-12	DEPDC5
										ENSCAFG00000040684	3.22979	1.63141	0.65075	2.50697	0.0121772	0.0387448	C19orf84			ENSCAFG00000032529	2014.14	1.32351	0.239557	5.52485	3.3e-08	3.91e-07	COTL1
										ENSCAFG00000023912	4.01965	1.63247	0.484793	3.36736	0.000758927	0.00377826	LYG2			ENSCAFG00000024645	2405.04	1.32368	0.271965	4.8671	1.13e-06	9.74e-06	BNIP3
										ENSCAFG00000006375	31.3173	1.63373	0.251804	6.48811	8.69e-11	2.23e-09	USP44			ENSCAFG00000010758	181.336	1.32409	0.265591	4.98545	6.18e-07	5.65e-06	MAP2K6
										ENSCAFG00000004264	7.25432	1.63451	0.422216	3.87126	0.000108272	0.000702338	ENKUR			ENSCAFG00000023427	37.5155	1.32421	0.317384	4.17228	3.02e-05	0.000183667	KCNE4
										ENSCAFG00000009448	99.6221	1.63494	0.319806	5.11229	3.18e-07	3.95e-06	SLC10A6			ENSCAFG00000010924	124.717	1.32445	0.329588	4.0185	5.86e-05	0.000331753	PKNOX2
										ENSCAFG00000013909	5427.6	1.63594	0.292697	5.5892	2.28e-08	3.65e-07	SERPINE1			ENSCAFG00000012861	5010.69	1.32507	0.196558	6.74139	1.57e-11	3.26e-10	MORC2
										ENSCAFG00000015368	32.272	1.63619	0.498759	3.28051	0.0010362	0.00493843	SLC13A5			ENSCAFG00000002692	927.948	1.32515	0.29445	4.50041	6.78e-06	4.84e-05	STON1
										ENSCAFG00000012140	522.986	1.63714	0.190327	8.60172	7.85e-18	6.14e-16	PRC1			ENSCAFG00000016444	501.15	1.32516	0.245939	5.38817	7.12e-08	7.91e-07	FGD1
										ENSCAFG00000005490	279.514	1.63895	0.289193	5.66733	1.45e-08	2.44e-07	KCNE3			ENSCAFG00000002937	924.265	1.32712	0.173407	7.65321	1.96e-14	6.58e-13	POLD1
										ENSCAFG00000015756	373.468	1.63903	0.414255	3.95657	7.6e-05	0.000516642	SLC6A12			ENSCAFG00000003798	227.553	1.32792	0.154688	8.58451	9.12e-18	5.03e-16	CEP57L1
										ENSCAFG00000019681	108.406	1.64132	0.414384	3.96088	7.47e-05	0.000508044	SLC45A1			ENSCAFG00000001899	855.706	1.32801	0.216758	6.1267	8.97e-10	1.38e-08	COMMD8
										ENSCAFG00000024137	1952.9	1.64181	0.390833	4.2008	2.66e-05	0.000206882	SERPINA9			ENSCAFG00000004319	113.111	1.32827	0.386138	3.43989	0.000581952	0.00250452	SVOPL
										ENSCAFG00000012903	1092.7	1.64543	0.269275	6.1106	9.93e-10	2.07e-08	RUNX3			ENSCAFG00000010197	24.8143	1.32977	0.524508	2.53527	0.0112361	0.0315677	TRPM5
										ENSCAFG00000007291	124.077	1.64595	0.20214	8.14262	3.87e-16	2.24e-14	PARPBP			ENSCAFG00000000577	524.857	1.33039	0.189404	7.02407	2.15e-12	5.17e-11	TIAM2
										ENSCAFG00000004611	75.4702	1.64648	0.33125	4.97051	6.68e-07	7.7e-06	GRIN2C			ENSCAFG00000012385	578.35	1.33045	0.168367	7.90205	2.74e-15	1.06e-13	BLM
										ENSCAFG00000029145	32.8115	1.64694	0.483041	3.40952	0.000650784	0.00330605	PROKR1			ENSCAFG00000000037	538.621	1.3311	0.145503	9.14827	5.79e-20	4.35e-18	RTTN
										ENSCAFG00000006013	64.8229	1.64729	0.421521	3.90796	9.31e-05	0.000617294	CNTN4			ENSCAFG00000011689	5.31393	1.33729	0.531643	2.5154	0.0118898	0.0330526	OPRD1
										ENSCAFG00000021129	4.45214	1.64824	0.389812	4.22829	2.35e-05	0.000185913	U6			ENSCAFG00000011274	6.02616	1.33821	0.557282	2.40132	0.0163359	0.0431212	SV2B
										ENSCAFG00000012200	1.25125	1.64841	0.641511	2.56958	0.0101822	0.0335334	TRIM10			ENSCAFG00000019813	472.252	1.3389	0.187364	7.14599	8.94e-13	2.28e-11	FANCA
										ENSCAFG00000015758	141.083	1.64877	0.193404	8.52503	1.53e-17	1.12e-15	EXO1			ENSCAFG00000017336	184.391	1.33991	0.3599	3.72301	0.000196862	0.000966701	SBK1
										ENSCAFG00000011762	232.527	1.64879	0.32314	5.10238	3.35e-07	4.14e-06	CA14			ENSCAFG00000001837	357.042	1.34349	0.222144	6.04784	1.47e-09	2.17e-08	DNPH1
										ENSCAFG00000000758	5.64152	1.6554	0.632423	2.61756	0.00885614	0.0297823	PLG			ENSCAFG00000013356	525.168	1.34406	0.237062	5.66965	1.43e-08	1.82e-07	SLC16A1
										ENSCAFG00000012904	638.309	1.65546	0.229287	7.22005	5.2e-13	1.84e-11	CDK1			ENSCAFG00000018418	62.6164	1.34449	0.314499	4.27503	1.91e-05	0.000121847	RHBDL3
										ENSCAFG00000005291	52.7696	1.6579	0.47002	3.52729	0.000419831	0.00226214	WNT11			ENSCAFG00000000275	872.144	1.34903	0.266595	5.0602	4.19e-07	3.95e-06	NHSL1
										ENSCAFG00000020386	2.18613	1.65855	0.640362	2.59003	0.00959689	0.0318631	ST6GALNAC5			ENSCAFG00000004821	428.379	1.34926	0.295562	4.56506	4.99e-06	3.67e-05	GLI2
										ENSCAFG00000003125	8597.49	1.65905	0.272608	6.08586	1.16e-09	2.39e-08	ITPRID1			ENSCAFG00000026421	16.2285	1.34927	0.329833	4.09077	4.3e-05	0.000251889	SNORA71
										ENSCAFG00000017611	3343.78	1.66134	0.157903	10.5213	6.89e-26	1.92e-23	UACA			ENSCAFG00000006442	118.194	1.35121	0.199073	6.78752	1.14e-11	2.44e-10	PURG
										ENSCAFG00000019574	323.719	1.6633	0.233134	7.13452	9.71e-13	3.35e-11	ACOT7			ENSCAFG00000016363	3173.24	1.35312	0.282202	4.79487	1.63e-06	1.35e-05	PDPN
										ENSCAFG00000018122	28.1694	1.66557	0.288049	5.78225	7.37e-09	1.31e-07	CHST9			ENSCAFG00000022297	954.182	1.35394	0.393926	3.43705	0.000588088	0.00252651	U3
										ENSCAFG00000014148	152.996	1.66562	0.313303	5.31633	1.06e-07	1.45e-06	ADAMTS7			ENSCAFG00000010115	106.268	1.35518	0.291986	4.64126	3.46e-06	2.66e-05	TMEFF2
										ENSCAFG00000015799	1.86906	1.66699	0.590918	2.82103	0.00478704	0.0178675	CRMP1			ENSCAFG00000017027	1272.11	1.35714	0.315325	4.30395	1.68e-05	0.000108436	SLIT3
										ENSCAFG00000007263	6.16087	1.6686	0.449993	3.70805	0.000208857	0.00123902	IL37			ENSCAFG00000013844	339.369	1.35742	0.419767	3.23374	0.0012218	0.00475868	NCAM1
										ENSCAFG00000005607	1519.91	1.66897	0.193998	8.60299	7.77e-18	6.12e-16	SPTLC3			ENSCAFG00000000147	240.606	1.36005	0.178681	7.61161	2.71e-14	8.86e-13	C1H18orf54
										ENSCAFG00000018631	4.67904	1.67077	0.610005	2.73895	0.00616364	0.0220596	TENM1			ENSCAFG00000028740	2.15116	1.36073	0.524155	2.59604	0.00943061	0.0273081	U6
										ENSCAFG00000011825	84.6341	1.67624	0.484368	3.46068	0.000538814	0.00281369	BCAS1			ENSCAFG00000016052	328.727	1.36224	0.310529	4.38683	1.15e-05	7.74e-05	SLC29A4
										ENSCAFG00000000882	165.711	1.6763	0.160021	10.4755	1.12e-25	2.93e-23	DSCC1			ENSCAFG00000023903	20.6479	1.36305	0.296304	4.60019	4.22e-06	3.16e-05	RNF212B
										ENSCAFG00000005148	10.4103	1.67651	0.528289	3.17348	0.00150624	0.00678313	MNX1			ENSCAFG00000005991	1.82897	1.36326	0.536441	2.5413	0.0110441	0.0311269	IL5RA
										ENSCAFG00000003278	459.859	1.67662	0.230663	7.26871	3.63e-13	1.31e-11	CDCA8			ENSCAFG00000012206	596.002	1.3633	0.347642	3.92157	8.8e-05	0.000475365	ACKR3
										ENSCAFG00000004031	124.985	1.68001	0.186672	8.99977	2.26e-19	2.19e-17	STIL			ENSCAFG00000031854	64.9023	1.36642	0.377448	3.62014	0.000294443	0.00138077	MRAP2
										ENSCAFG00000013452	18.3663	1.68799	0.403574	4.1826	2.88e-05	0.000221678	HOXD4			ENSCAFG00000017200	6.07192	1.36647	0.513346	2.66189	0.00777037	0.0232065	BEST2
										ENSCAFG00000023855	56.5648	1.68878	0.46307	3.64691	0.00026541	0.00152324	IGFL3			ENSCAFG00000029052	797.135	1.36652	0.218165	6.26372	3.76e-10	6.19e-09	RAB6B
										ENSCAFG00000018352	64.7941	1.69273	0.432032	3.91807	8.93e-05	0.000595968	ASIC2			ENSCAFG00000030262	931.313	1.36654	0.249965	5.46695	4.58e-08	5.26e-07	BAMBI
										ENSCAFG00000016575	2.19514	1.69623	0.689278	2.46088	0.0138598	0.043097	DRAXIN			ENSCAFG00000019489	432.482	1.36703	0.227347	6.01295	1.82e-09	2.66e-08	TP73
										ENSCAFG00000007893	953.744	1.69816	0.340092	4.99324	5.94e-07	6.92e-06	RBP4			ENSCAFG00000002073	610.675	1.36723	0.21441	6.37671	1.81e-10	3.14e-09	ARHGEF39
										ENSCAFG00000001942	343.559	1.69925	0.176229	9.64228	5.3e-22	8.08e-20	TEC			ENSCAFG00000011824	51.7378	1.36754	0.205626	6.65059	2.92e-11	5.83e-10	B3GNT5
										ENSCAFG00000014062	113.262	1.69927	0.189602	8.96234	3.18e-19	3.01e-17	FANCM			ENSCAFG00000026788	19.5826	1.36808	0.278736	4.90816	9.19e-07	8.04e-06	SNORD88C
										ENSCAFG00000018934	751.682	1.69948	0.205838	8.2564	1.5e-16	9.47e-15	UHRF1			ENSCAFG00000008011	28.0209	1.37023	0.295657	4.63453	3.58e-06	2.74e-05	FAM83C
										ENSCAFG00000015033	13.1247	1.70342	0.419407	4.0615	4.88e-05	0.000353074	SH2D5			ENSCAFG00000031257	248.26	1.37024	0.239365	5.72447	1.04e-08	1.35e-07	GPR83
										ENSCAFG00000005275	67.0854	1.70429	0.330062	5.16356	2.42e-07	3.05e-06	TMC8			ENSCAFG00000030050	355.216	1.37082	0.176919	7.74828	9.31e-15	3.31e-13	CCSAP
										ENSCAFG00000012946	18.6303	1.70548	0.402232	4.24003	2.23e-05	0.000177234	DLX2			ENSCAFG00000017855	30850.8	1.37111	0.25705	5.33404	9.61e-08	1.04e-06	SPARC
										ENSCAFG00000002896	106.044	1.7087	0.457506	3.73481	0.000187854	0.00113573	KLK8			ENSCAFG00000014670	751.566	1.37191	0.27542	4.98116	6.32e-07	5.77e-06	NID2
										ENSCAFG00000028559	5.53053	1.71389	0.594761	2.88165	0.00395602	0.0152814	SLC25A45			ENSCAFG00000012556	9142.73	1.37235	0.240603	5.7038	1.17e-08	1.51e-07	HTRA1
										ENSCAFG00000002717	74.8678	1.71457	0.332341	5.15907	2.48e-07	3.11e-06	DNAH11			ENSCAFG00000018214	3328.26	1.37301	0.2867	4.78901	1.68e-06	1.38e-05	PDGFRB
										ENSCAFG00000008877	497.585	1.71655	0.220329	7.79086	6.66e-15	3.18e-13	BUB1B			ENSCAFG00000006161	1.03419	1.37421	0.546763	2.51335	0.0119592	0.0332124	ADRB3
										ENSCAFG00000006215	939.952	1.7189	0.196213	8.76038	1.95e-18	1.69e-16	POLE			ENSCAFG00000012215	1550.33	1.37435	0.169062	8.12926	4.32e-16	1.85e-14	AP1S2
										ENSCAFG00000007497	1047.51	1.71926	0.200472	8.57608	9.82e-18	7.48e-16	KIF11			ENSCAFG00000012003	415.689	1.38011	0.322193	4.2835	1.84e-05	0.000117736	LAT2
										ENSCAFG00000009408	162.88	1.72441	0.185974	9.27233	1.82e-20	2.21e-18	CCNE2			ENSCAFG00000013452	16.882	1.38217	0.28924	4.77864	1.76e-06	1.45e-05	HOXD4
										ENSCAFG00000007122	671.984	1.72561	0.329075	5.24383	1.57e-07	2.08e-06	HCK			ENSCAFG00000026744	0.954339	1.38226	0.459799	3.00623	0.0026451	0.00926726	SNORD88B
										ENSCAFG00000017737	113.18	1.7272	0.199278	8.66729	4.43e-18	3.66e-16	BRIP1			ENSCAFG00000000991	27.7012	1.38229	0.417896	3.30774	0.000940524	0.00380411	WBP2NL
										ENSCAFG00000002105	1362.46	1.73232	0.175915	9.84747	7.03e-23	1.21e-20	FHL2			ENSCAFG00000009908	12.2212	1.38271	0.366211	3.77573	0.000159541	0.000803903	OCA2
										ENSCAFG00000017018	35308.1	1.73554	0.408923	4.24417	2.19e-05	0.000174642	COL1A1			ENSCAFG00000024350	314.789	1.38283	0.168992	8.18277	2.77e-16	1.23e-14	CENPP
										ENSCAFG00000018395	272.68	1.73822	0.202285	8.59292	8.48e-18	6.58e-16	NDC80			ENSCAFG00000007085	37.1353	1.38283	0.524099	2.63849	0.00832767	0.0245731	SOAT2
										ENSCAFG00000016903	24.5965	1.74041	0.346804	5.01843	5.21e-07	6.16e-06	FGF18			ENSCAFG00000002961	65.1178	1.38343	0.532922	2.59593	0.00943355	0.0273131	HOXA9
										ENSCAFG00000015666	3.51699	1.74066	0.645453	2.69681	0.00700082	0.0244955	OTOP1			ENSCAFG00000018841	16.0171	1.38415	0.437501	3.16377	0.0015574	0.00588094	MBNL3
										ENSCAFG00000031769	40.3278	1.74117	0.284171	6.12719	8.94e-10	1.9e-08	C37H2orf88			ENSCAFG00000006491	5791.75	1.38635	0.245763	5.641	1.69e-08	2.11e-07	ITGA5
										ENSCAFG00000002577	54.5517	1.74337	0.321997	5.41423	6.16e-08	8.87e-07	MSANTD3-TMEFF1			ENSCAFG00000019633	11590.4	1.38723	0.244742	5.66815	1.44e-08	1.83e-07	NOTCH1
										ENSCAFG00000005843	7172.84	1.75093	0.223632	7.8295	4.9e-15	2.39e-13	LTBP1			ENSCAFG00000013108	704.173	1.38777	0.31061	4.46789	7.9e-06	5.54e-05	AP3B2
										ENSCAFG00000012983	354.864	1.75283	0.325549	5.38423	7.28e-08	1.03e-06	ADGRG2			ENSCAFG00000017482	386.707	1.38805	0.437559	3.17225	0.00151261	0.00573624	ITGA11
										ENSCAFG00000003018	983.095	1.75302	0.239354	7.32394	2.41e-13	8.96e-12	MFSD2A			ENSCAFG00000007146	547.116	1.38894	0.205826	6.74814	1.5e-11	3.12e-10	SACS
										ENSCAFG00000015930	49.1524	1.75606	0.664991	2.64073	0.00827274	0.0281239	RGR			ENSCAFG00000008726	75.6205	1.38913	0.280254	4.95668	7.17e-07	6.46e-06	MROH8
										ENSCAFG00000019206	2.86589	1.75699	0.659993	2.66214	0.00776454	0.0267088	ZYG11A			ENSCAFG00000004046	1520.97	1.38958	0.148999	9.32609	1.1e-20	9.48e-19	LIG1
										ENSCAFG00000014089	192.233	1.75735	0.209362	8.39383	4.71e-17	3.22e-15	GJC1			ENSCAFG00000000562	594.924	1.38966	0.195942	7.09221	1.32e-12	3.27e-11	CNKSR3
										ENSCAFG00000003539	305.677	1.76054	0.210586	8.3602	6.26e-17	4.17e-15	CLSPN			ENSCAFG00000004498	40.8721	1.39041	0.575748	2.41496	0.0157369	0.0417937	SSTR2
										ENSCAFG00000003337	0.859527	1.76282	0.719733	2.44927	0.0143147	0.0442616	GPR85			ENSCAFG00000025786	22.9598	1.39118	0.366785	3.7929	0.000148896	0.00075749	SNORD14
										ENSCAFG00000023605	8.02953	1.76578	0.393673	4.4854	7.28e-06	6.49e-05	TTC24			ENSCAFG00000011426	1455.12	1.39129	0.254649	5.46357	4.67e-08	5.36e-07	PTGIS
										ENSCAFG00000014622	86.803	1.76783	0.286045	6.18026	6.4e-10	1.39e-08	DOK7			ENSCAFG00000001220	108.873	1.39194	0.211072	6.59461	4.26e-11	8.27e-10	CDC25C
										ENSCAFG00000000958	4354.78	1.76788	0.249444	7.08731	1.37e-12	4.58e-11	GJA1			ENSCAFG00000018857	1002.38	1.39206	0.264785	5.25732	1.46e-07	1.52e-06	GPC4
										ENSCAFG00000003409	638.829	1.77153	0.201633	8.78595	1.55e-18	1.35e-16	RRM2			ENSCAFG00000003387	183.103	1.39306	0.352203	3.95529	7.64e-05	0.000419593	FOXP2
										ENSCAFG00000014360	2.89501	1.77201	0.625709	2.83201	0.0046257	0.0173496	SPTSSB			ENSCAFG00000009408	134.795	1.39354	0.205947	6.76651	1.32e-11	2.79e-10	CCNE2
										ENSCAFG00000013115	1534.73	1.77256	0.282691	6.27032	3.6e-10	8.29e-09	MELTF			ENSCAFG00000006532	455.304	1.3939	0.333548	4.17901	2.93e-05	0.000178851	DCHS1
										ENSCAFG00000007344	334.025	1.77592	0.206443	8.60246	7.8e-18	6.12e-16	MYBL1			ENSCAFG00000013450	100.24	1.39582	0.258568	5.39826	6.73e-08	7.52e-07	HOXD8
										ENSCAFG00000023272	782.92	1.77649	0.243539	7.29447	3e-13	1.1e-11	FSTL3			ENSCAFG00000030541	309.79	1.39637	0.344337	4.05524	5.01e-05	0.000287646	PDZRN3
										ENSCAFG00000017482	460.64	1.78136	0.413092	4.31225	1.62e-05	0.000133167	ITGA11			ENSCAFG00000013920	294.872	1.39968	0.222302	6.29631	3.05e-10	5.09e-09	ABL2
										ENSCAFG00000015996	131.168	1.78238	0.224446	7.94121	2e-15	1.04e-13	CCNB3			ENSCAFG00000001448	1076.37	1.40006	0.246159	5.68761	1.29e-08	1.65e-07	PIM1
										ENSCAFG00000019338	135.652	1.78428	0.247014	7.22338	5.07e-13	1.8e-11	PKMYT1			ENSCAFG00000000986	567.955	1.40055	0.16747	8.363	6.11e-17	3e-15	TBC1D31
										ENSCAFG00000017133	84.7503	1.78486	0.374265	4.76899	1.85e-06	1.9e-05	MAST1			ENSCAFG00000019953	108.269	1.40141	0.180063	7.78286	7.09e-15	2.56e-13	NCS1
										ENSCAFG00000028536	112.737	1.78558	0.287857	6.20302	5.54e-10	1.23e-08	TBX20			ENSCAFG00000015124	2731.22	1.40535	0.185829	7.5626	3.95e-14	1.25e-12	NCAPD2
										ENSCAFG00000004052	1192.81	1.78751	0.195894	9.12487	7.18e-20	7.61e-18	MCM2			ENSCAFG00000009744	30.7828	1.40622	0.326465	4.30741	1.65e-05	0.000107001	ADAMTS20
										ENSCAFG00000014112	508.181	1.79187	0.190198	9.42106	4.47e-21	5.89e-19	KIF15			ENSCAFG00000002390	97.05	1.40623	0.274254	5.12747	2.94e-07	2.87e-06	FAM178B
										ENSCAFG00000012260	229.035	1.79249	0.217022	8.2595	1.46e-16	9.25e-15	DTL			ENSCAFG00000002308	153.392	1.40655	0.340255	4.13383	3.57e-05	0.000212902	VWDE
										ENSCAFG00000002065	3040.34	1.79399	0.308286	5.81924	5.91e-09	1.08e-07	KIT			ENSCAFG00000029379	1931.67	1.40913	0.172787	8.1553	3.48e-16	1.52e-14	UBE2S
										ENSCAFG00000018940	1.59838	1.79866	0.671484	2.67864	0.00739218	0.0256164	ADGRG4			ENSCAFG00000030183	30.2254	1.4104	0.295991	4.76502	1.89e-06	1.54e-05	DACT3
										ENSCAFG00000008310	92.2098	1.80097	0.405218	4.44445	8.81e-06	7.76e-05	ZFHX4			ENSCAFG00000005112	326.694	1.41071	0.285756	4.93674	7.94e-07	7.05e-06	CYGB
										ENSCAFG00000015026	522.393	1.8045	0.225758	7.99307	1.32e-15	7.02e-14	DLGAP5			ENSCAFG00000023829	30.3707	1.41092	0.349565	4.03621	5.43e-05	0.000309749	PMAIP1
										ENSCAFG00000023150	150.675	1.80488	0.646362	2.79236	0.00523253	0.0192522	DMRT3			ENSCAFG00000002550	213.525	1.41105	0.382136	3.69252	0.000222039	0.00107934	SIX2
										ENSCAFG00000021014	2.15288	1.80634	0.683967	2.64098	0.00826672	0.0281123	U1			ENSCAFG00000032144	21.2853	1.41132	0.418511	3.37223	0.000745608	0.00310696	NRSN2
										ENSCAFG00000008962	194.023	1.80706	0.215348	8.39134	4.81e-17	3.28e-15	CDCA2			ENSCAFG00000008101	3000.65	1.41169	0.221345	6.37779	1.8e-10	3.12e-09	PLOD2
										ENSCAFG00000011403	617.063	1.80726	0.216403	8.35137	6.75e-17	4.46e-15	ASPM			ENSCAFG00000019412	37.0969	1.41265	0.320204	4.41171	1.03e-05	6.99e-05	CASKIN1
										ENSCAFG00000006054	980.057	1.81384	0.271576	6.67893	2.41e-11	6.68e-10	SLC16A3			ENSCAFG00000008883	457.941	1.41291	0.286106	4.93843	7.88e-07	7.01e-06	TLL1
										ENSCAFG00000018972	34.7078	1.81833	0.254464	7.14575	8.95e-13	3.11e-11	EFCAB5			ENSCAFG00000019224	803.889	1.41362	0.226332	6.2458	4.22e-10	6.87e-09	VASN
										ENSCAFG00000029853	3090.62	1.819	0.201204	9.04058	1.56e-19	1.54e-17	CDKN1A			ENSCAFG00000009033	1203.31	1.41603	0.234501	6.0385	1.56e-09	2.3e-08	DYSF
										ENSCAFG00000004754	276.505	1.8233	0.199777	9.12667	7.06e-20	7.52e-18	MCM10			ENSCAFG00000008694	14.9093	1.41794	0.346866	4.08788	4.35e-05	0.000254675	DHH
										ENSCAFG00000016616	336.516	1.8235	0.216082	8.43893	3.2e-17	2.27e-15	IQGAP3			ENSCAFG00000018375	30.6156	1.41819	0.357435	3.96769	7.26e-05	0.000401231	CDK5R1
										ENSCAFG00000004018	5.86196	1.82665	0.65625	2.78347	0.00537811	0.0196907	CNTN5			ENSCAFG00000014083	266.805	1.41839	0.346462	4.09393	4.24e-05	0.000248683	ADAMTS14
										ENSCAFG00000013735	830.729	1.82668	0.303408	6.02054	1.74e-09	3.48e-08	ITGB3			ENSCAFG00000016437	162.874	1.41908	0.201016	7.05952	1.67e-12	4.08e-11	MXD3
										ENSCAFG00000003875	245.997	1.82705	0.221456	8.25019	1.58e-16	9.83e-15	PLK4			ENSCAFG00000008567	26.2227	1.42065	0.453434	3.13308	0.0017298	0.00644743	SUCNR1
										ENSCAFG00000023910	4467.84	1.83391	0.257983	7.10866	1.17e-12	3.97e-11	LOXL1			ENSCAFG00000001970	33.3161	1.42289	0.417588	3.40741	0.000655835	0.00278093	EDAR
										ENSCAFG00000023690	158.598	1.83722	0.219854	8.35653	6.46e-17	4.29e-15	ERCC6L			ENSCAFG00000014075	387.565	1.42314	0.231971	6.13496	8.52e-10	1.32e-08	MB21D2
										ENSCAFG00000013980	118.644	1.84034	0.26619	6.91363	4.72e-12	1.46e-10	CDCA5			ENSCAFG00000013923	2039.18	1.4232	0.351608	4.0477	5.17e-05	0.000296218	SUSD2
										ENSCAFG00000008369	198.479	1.84635	0.251698	7.33559	2.21e-13	8.28e-12	PBK			ENSCAFG00000011973	124.459	1.42346	0.277008	5.1387	2.77e-07	2.73e-06	ZNRF3
										ENSCAFG00000031497	702.301	1.85055	0.251229	7.36598	1.76e-13	6.74e-12	BMP2			ENSCAFG00000020022	191.932	1.42691	0.191006	7.47047	7.99e-14	2.43e-12	SASS6
										ENSCAFG00000008584	1454.72	1.85155	0.49256	3.75903	0.000170574	0.00104329	CXCL10			ENSCAFG00000001711	3440.2	1.42722	0.294492	4.84638	1.26e-06	1.07e-05	HMOX1
										ENSCAFG00000020401	3.59205	1.85224	0.668769	2.76963	0.00561195	0.0203975	LHX8			ENSCAFG00000011176	21.0501	1.42756	0.33531	4.25743	2.07e-05	0.000130754	NR5A2
										ENSCAFG00000011899	338.239	1.85753	0.247973	7.49084	6.84e-14	2.78e-12	HJURP			ENSCAFG00000002138	137.731	1.42765	0.370318	3.85522	0.000115627	0.000605739	IL18R1
										ENSCAFG00000017587	38.0283	1.85801	0.253103	7.34094	2.12e-13	7.99e-12	PRR11			ENSCAFG00000001909	114.996	1.42823	0.272741	5.23658	1.64e-07	1.68e-06	KIF24
										ENSCAFG00000016291	2.37638	1.8582	0.737072	2.52105	0.0117004	0.0375668	DLGAP2			ENSCAFG00000013805	623.754	1.42851	0.346899	4.11793	3.82e-05	0.000226302	CCR1
										ENSCAFG00000004381	3.0541	1.85956	0.647048	2.87391	0.00405426	0.0155982	GRM5			ENSCAFG00000017033	247.31	1.43041	0.171459	8.34258	7.27e-17	3.52e-15	EME1
										ENSCAFG00000010136	9.40701	1.86234	0.457277	4.07266	4.65e-05	0.000338497	MAGEL2			ENSCAFG00000000246	1020.22	1.43117	0.312592	4.57838	4.69e-06	3.47e-05	COL23A1
										ENSCAFG00000003550	298.165	1.86253	0.304455	6.11759	9.5e-10	2.01e-08	INHBA			ENSCAFG00000030107	5.84968	1.43135	0.376965	3.79703	0.00014644	0.000746054	ATP6V1FNB
										ENSCAFG00000006800	53.2045	1.8652	0.418336	4.45862	8.25e-06	7.31e-05	FZD10			ENSCAFG00000021749	1.22539	1.43246	0.573585	2.49739	0.0125112	0.0344947	U6
										ENSCAFG00000007392	97.8758	1.86581	0.225446	8.27609	1.27e-16	8.17e-15	CENPK			ENSCAFG00000019679	19.4212	1.43299	0.477466	3.00123	0.00268888	0.00940132	PLPPR3
										ENSCAFG00000013018	73.3691	1.86736	0.217636	8.58016	9.47e-18	7.3e-16	RTKN2			ENSCAFG00000016822	47.4568	1.43406	0.279085	5.13844	2.77e-07	2.73e-06	NEURL1B
										ENSCAFG00000029890	26.3205	1.87017	0.351857	5.31513	1.07e-07	1.46e-06	FGF9			ENSCAFG00000013931	7.28861	1.43448	0.409704	3.50125	0.000463082	0.00205309	TPRG1
										ENSCAFG00000015464	187.581	1.87235	0.308316	6.07282	1.26e-09	2.57e-08	PIMREG			ENSCAFG00000009926	1275.29	1.43651	0.2202	6.52365	6.86e-11	1.29e-09	LRRK2
										ENSCAFG00000002077	1417.22	1.87413	0.305788	6.12886	8.85e-10	1.88e-08	CA9			ENSCAFG00000023401	148.689	1.43652	0.430966	3.33326	0.000858334	0.00351462	CYP4F22
										ENSCAFG00000020429	168.756	1.87525	0.227163	8.25508	1.52e-16	9.53e-15	DEPDC1			ENSCAFG00000008881	19.3327	1.4368	0.360891	3.98124	6.86e-05	0.000381303	PRDM8
										ENSCAFG00000012800	25.2008	1.87707	0.355813	5.27545	1.32e-07	1.77e-06	SCML2			ENSCAFG00000011960	1385.77	1.43715	0.187969	7.64566	2.08e-14	6.91e-13	C4H1orf198
[truncated: 927 more rows]

## Sheet: Table S5-2
Table S5-2. Significant (BH adjusted p-value <0.05, log2(FoldChange) >1 or < -1) Deseq2 results of cBLMT subgroup comparison in Figure 5D-F.
[truncated: 844 more rows]

[truncated: 14 more sheets: Table S5-3, Table S5-4, Table S5-5, Table S5-6, Table S5-7, Table S5-8, Table S5-9, Table S5-10, Table S5-11, Table S5-12, Table S5-13, Table S5-14, Table S5-15, Table S5-16]
