# Supplementary material for: Human basal-like breast cancer is represented by one of the two mammary tumor subtypes in dogs
Source: Breast Cancer Res. 2023 Oct 3;25:114. doi: 10.1186/s13058-023-01705-5 (PMC10546663; doi:10.1186/s13058-023-01705-5)
Supplement: Supplementary file 7 — Additional file 7 Table S6An file containing ESR1/PGR/PRLR-correlated genes used for Figs. 7 and Additional file 1: Fig. S8. [file 13058_2023_1705_MOESM7_ESM.xlsx]

## Sheet: Table S6-1
Table S6-1. Genes correlated with ESR1 or PGR in canine tumors ( BH adjusted p-value < 0.05 and R > 0.3 or R < -0.3 for both Pearson and Spearman correlation). Related to Figure 7.
Positive correlated genes								Negative correlated genes
cBLMT ESR1 only	cBLMT ESR1 and PGR	cBLMT PGR only		cNBLMT ESR1 only	cNBLMT ESR1 and PGR	cNBLMT PGR only		cBLMT ESR only	cBLMT ESR1 and PGR	cBLMT PGR only		cNBLMT ESR1 only	cNBLMT ESR1 and PGR	cNBLMT PGR only
ESR1	KLKB1	PGR		CHD3	ESR1	PDIA5		SKA2	P3H4	ZNF428		MRPL52	NENF	DEGS1
CCDC170	GAPDHS	KCNK1		RGS9	FAM111B	FAM107B		CDC27		NCKAP5L		FAM159A	NHP2	ALDH9A1
RBP7	GCGR	RASGEF1B		ZFYVE28	DAGLA	RPN1		SKA3		SMO		EIF3H	FKBP11	SDC1
PDE3B	PRLR	MFSD6L		HGSNAT	JARID2	RTN1		ANLN		SLC29A4		EMC6		SMOX
STAT5B	GPX3	TMEM59		FAM3C	XK	LRRC75A		FASTKD1		AP2S1		EEF1D		DDAH1
TMEM134	PIP5K1B	PLEKHA6		MAVS	NAALADL2	MFSD6L		HLTF		KCTD15		MRPS18A		TSPAN8
STAT5A	FOXA1	RASEF		PASD1	SEMA3C	LRRC2		KLHL11		NT5C3B		NPM3		UNC119
CCDC69	HEPACAM2	LEPROT		ABHD2	FBXW2	LRRC42		LSM12		POMGNT2		RPL35A		MDFI
FAM149A	LONP2	C1orf210		LRRN2	EDEM3	TP53I11		CTNNB1		MYL6B		RPS18		HDDC2
AIG1	C2orf72	VWC2		EIF2AK3	PCDH7	CAPN13		TMEM243		RND2		COX4I1		MID1
CPAMD8	CYP4V2	OPTN		LNX2	TFAP2B	CCDC181		SIX4		ZNF668		RPL35		ATG4A
KLF15	ELL2	LRRC1		LAMP2	SCD	SMARCD2		KDM3A		SMOX		RPL18		NXPE3
ECHS1	CCDC149	TTC39B		CPLX2	MSX2	TM6SF1		TMEM2		LAYN		MRPL36		LNX1
CD36	MLPH	GGT6		GOLGB1	PHLDB2	MLF1		SLC30A9		TMEM38A		RPS11		SKAP2
BCAT2	KYNU	SH2D3A		ST6GAL1	FAM117A	NSUN7		ERCC6L		ADGRF3		TMEM126A		RAB9A
HINT2	CNKSR2	HPX		TM9SF2	CXorf57	ARHGDIB		SS18		DESI2		CHCHD5		CLEC2L
CUX2	DMGDH	PGAP2		CPEB3	IKZF5	CCDC151		DCK		B4GALT2		PGLS		FSCN1
UBL7	SERTM1	DAPP1		ATP1B1	POF1B	MIPOL1		AP1S2		HDDC2		RPS4X		TPI1
GHR	FAM107B	PRR16		PI4KB	AP1B1	MAL		DBF4		RAB6B		RPL9		CLCN4
ALAD	STK32B	C1orf158		PLCB1	PDE4D	PROKR2		RANBP17		SLC4A3		NUDT5		PLIN5
HACL1	BIK	SLC2A9		HMG20A	LMTK2	HEPACAM2		FBXO5		COX7A1		NDUFA6		RRAS
ADRB2	BCHE	WEE1		GSE1	TTL	EMID1		PTPDC1		CCDC36		APRT		MGST1
LALBA	KCND3	RAD18		SLAIN2	GPX3	SBK1		DPY19L3		KLHDC3		TIMM8B		KRT2
CES2	SLC16A12	MAL		KIAA0556	PROM2	PRR15L		DNA2		KIAA1614		RPS23		NMT2
FAH	ABCC11	PIEZO1		GPHN	SARAF	MYB		KIRREL		AKT1S1		RPS15A		ABCC4
CNDP1	CNTN3	SLC44A4		WNK2	CNTN3	PRDX4		RFXAP		ZFP82		RPS3		RCOR2
CD164L2	ESRRB	ATP6AP2		PUM2	PRKCI	HSH2D		MEX3C		NCS1		RPL8		MATN4
FGGY	KCTD14	CLDN7		DSEL	AKAP9	DPP4		ACTG1		C1orf35		MRPL11		GYG1
GCDH	GATA3	TRIM21		FLNB	ELOVL5	GPR160		DPY19L1		PTOV1		RPL28		TAS1R1
PMVK	PROKR2	PLEKHN1		RPUSD3	GALNT13	GRB7		FEN1		AHCY		RPL11		VEGFB
NUDT8	GALNT13	TFAP2B		SLC17A5	FAM111A	BUB1		DNAAF2		ARHGEF11		IDO2		B4GALNT3
MACROD1	NSUN7	SLC16A13		MED13	PGR	TLE2		SUZ12		PURG		NHLRC1		ADCY3
PEX7	SEMA3C	PLPP2		C1RL	AP2A1	CFAP69		PKMYT1		DBN1		LSM7		ATP6V1G3
EPHX2	CLDN8	ARSD		PKHD1	PLEKHA2	GRAMD3		CDK8		LGALS4		MEI4		MECOM
OTUD7A	SLC25A42	PRPSAP2		MBNL2	MYRIP	FAM178B		FZD2		ADCK5		SLIRP		PDE4B
BTN1A1	IQGAP2	TNK1		VWA8	TERF1	RAB17		BUB1		NUMBL		EIF3K		GOT1
ADRA1A	BHMT2	LTA4H		TMBIM6	FGFR1	ESRRB		CENPK		ARFGAP1		CHCHD1		PRAF2
BSND	EFHD1	CDH1		CBX4	SLC16A12	TNIP1		SFXN1		TOR3A		KRTCAP2		RLBP1
F11	ATP2C2	ARHGEF16		TM9SF3	RERG	IL15		C5orf34		ECH1				NDUFAF2
CD300LG	SLITRK3	NWD2		ZNF862	STK32B	TSPAN15		ARHGAP39		PRDX2				SIGLEC1
HAND2	GCM1	TC2N		FOCAD	CEP290	CLTCL1		RRM2		MAPK8IP3				TMEM213
CPQ	ABHD14B	PNP		IBTK	ANKRD33B	ATP2A3		C5orf22		FLYWCH2				TRPT1
SLC22A4	PSME1	PLA2G4A		GOLGA4	C3orf58	RAB19		ABCC4		JOSD2				SMPDL3B
ANKEF1	KRCC1	IGSF5		CGNL1	KAT6B	NRBF2		PARPBP		CRYGS				CLCN2
RORC	NRCAM	C11orf63		NBEA	ADRA1A	CD164L2		CENPJ		DLX5				SPTBN4
SMARCD2	SLC34A3	NUCB2		TSHZ1	EFHD1	CHAC2		CENPL		CHADL				OSMR
ACADS		KLHDC7A		SLC1A6	NCOA1	CMTM8		CLIP2		SWI5				HOXA1
MGLL		PLEKHS1		SOS1	AGTPBP1	ACSL5		SLC2A1		SMIM4				TMEM40
SH3GL2		VGLL1		WDR62	RASEF	C7orf57		PGS1		FGFR2				SPAG4
ZBTB16		TMEM45B		PKN2	ARF6	ANXA3		UBA6		NISCH				TACR1
FIBP		CFI		TSPYL4	E2F7	LRRIQ1		ESCO2		RHBDD3				PGF
ARHGAP10		STAT6		ATP13A2	KCNN2	AKR1E2		TOP2A		CEP250				SOBP
EEPD1		ANXA3		PPFIA1	CADM2	ETV7		TNFRSF12A		ERMARD				SNX22
PEPD		STAP2		ZBTB7B	ELL2	CPQ		SLC35B4		VPS37D				SERTAD4
HMGCL		TTC9C		PLIN2	MAP3K5	CFAP57		SMCO1		LUC7L				PDK3
UBXN1		TMEM123		ZBTB6	OXSR1	MTMR7		DEPDC1		PIP4K2B				TLDC2
PPP1R1A		SIAE		ZMYND11	HACE1	BMF		RMI1		PTGES				ALDH1L2
PPARG		ANXA1		ACBD5	GATA3	RGL3		PLK4		BLMH				FNDC4
RAPGEF3		CCSER1		HIBCH	MN1	PNMT				STARD6				UROD
CCNDBP1		ARHGDIB		MYO7B	SLC25A42	CCDC173				WNT3				PLCG2
TSC22D3		ALS2CL		CDKL2	PPP3CC	PHACTR2				ITGB5				RFTN2
ALOX15		SEMA3A		CLPX	ERBB2	DNAJC1				TCEA2				LIMCH1
CSAD		DPH6		GALNT1	SGPP1	SAP30				OXLD1				STK32A
BTNL9		TPP1		FAM76A	TUSC3	STEAP2				GJC1				TUBB4A
PC		MBOAT1		ICK	DCAF6	LURAP1L				MTA1				FAM212A
SLC25A30		STC2		ZBTB18	KDSR	GPR161				MROH8				LMCD1
ASB9		A2M		WASL	ABHD3	SDK2				TYW3				TSPAN33
C17orf58		XK		NAA35	SPRED1	LRR1				RBM38				DLX5
MRPS15		SLC52A3		TENM4	PSD4	STARD3NL				RASL10B				FZD8
NOSTRIN		YARS		PTPN12	VCPKMT	MLPH				OTUB2				CRELD1
NTM		EXOC6B		PCDHB2	P4HTM	RAB29				PIH1D1				AVPR1A
DHRS1		MPPE1		CAMSAP2	KIRREL2	BIK								FAM155B
CLEC3B		RHBDF2		TSPAN13	ANKEF1	YPEL1								RCAN2
ACAD8		CD74		MED12L	PGM5	NTM								NDUFA4L2
MAOB		OAS2		PLCXD2	TRPS1	MAPK4								RAB3A
PLPPR1		RIPPLY3		ACADL	PIGT	DYRK2								SLC35G2
TWIST2		FBP1		TRPC4AP	SLC38A2	ALOX5								PGD
ACACB		HIVEP2		TUBGCP4	ATP11A	GNB5								ECE2
ACAA2		HDAC1		SLC26A7	NRCAM	GAPDHS								PLCL1
OSBPL6		MGAT4B		CEP104	SUCO	RNF212								NGEF
IDO2		SRPRA		SLC44A2	TAB3	SPACA1								FBLN5
FMO4		ATP1B1		ANKFN1	RNF216	MYCL								CA14
RPS6KB2		JAK1		BCL2L2	PGBD5	SLC35A5								FAM57A
CTSF		UBA7		TTC19	RALBP1	BASP1								SLC4A9
IGFBP6		WDTC1		NFIA	ANKH	SLC37A1								GALNT16
CHPT1		NFE2L2		PRKCD	ANKRD50	SLAIN1								UBE2QL1
FGL2		GRAMD3		TAF3	ABCC11	TBX1								CXCL17
ACO1		C8orf46		SREBF1	TBX3	CCDC91								PRRT4
FDX1		SLC25A43		CTNND1	SYPL1	OVOL2								ACE2
COL28A1		ANKRA2		PEAK1	SPRED2	HPX								HMX2
MDH1		CD40		TCAIM	KLHL13	CENPQ								MAPT
DNMBP		VSIG10		ITFG1	PLS1	MRPL4								AVPI1
TMEM52		RAB11A		SYT7	SAMD8	SLC34A3								CTPS1
SLC25A20		MVP		RNF103	PACSIN2	PRR16								DEXI
SYNE3		TJP1		NUMA1	KITLG	MC2R								NDP
EMC3		DUSP11		SLC7A2	RHBDF2	RFC3								PCDH12
LACTB		SQSTM1		DHCR24	AP3S2	SULT2B1								KCNE3
GALNT15		POC1B		ARFIP1	OLFM1	SPP2								BGN
RETN		FAM111B		EEA1	DR1	ZNF711								ROGDI
TMEM61		SPTLC2		SMC4	NPTXR	SLC38A1								GPI
SPAG7		NPC2		LRRN3	ARHGAP20	C1orf158								ENPP6
GPC3		GPR108		IQSEC1	AFF3	LIPT1								NEU2
CHST7		MAP2K4		SIPA1L3	VAV3	PTHLH								STARD4
ADHFE1		FUCA1		ACACA	WDR35	TAF1A								AADAT
SERPINA11		PLD2		CTNS	ADRB2	C21orf91								NAGA
CISH		ETS1		MAP7	SPTBN2	SERTM1								LHX2
RMDN3		SH3TC1		HAVCR1	FOXA1	CLDN7								RBPJL
KANK3		ADM2		ARHGAP32	MTUS2	GEN1								PIK3R1
FHL1		COG4		PDS5A	HSD17B4	NIPAL2								CRYAB
WHAMM		MTHFD1		PPP3CB	DNMBP	HAT1								TSEN54
ACSS2		TNFSF8		DNAJB12	COL4A3BP	AMDHD1								FADS2
TXNIP		C11orf52		SLC6A14	DCLRE1A	ROPN1L								SLC1A5
CHRM1		JRKL		WAPL	OPN3	CCDC187								SCLY
USE1		SCTR		DERL1	GRAMD1B	RIMBP2								HOXA2
HIBCH		BBOX1		STT3B	PLA2G4A	HMGB2								HCN1
FZD4		SLC37A1		PPIL4	CAMKMT	LONP2								FAM162A
CA3		EMP1		LRRK1	VPS50	ALYREF								MSRA
APOL5		RAB7A		PRKACA	ARHGEF26	SYK								GPM6A
PLIN4		KCNN2		GCC1	CUL4B	CMTM6								MMP7
ACAT1		GGACT		ZNF37A	NUCB2	DNAJC9								NT5C3B
PLPP3		AP1G1		ACAD11	SGPL1	CISH								ST8SIA6
ACVR1C		TM4SF4		RAI1	ZNF652	MRPS35								CDH8
HSDL2		ITGB6		SLC10A7	EGLN1	FAM149A								NQO2
N4BP3		ADAM9		AGAP1	TCEA1	MNS1								PDE6G
HMCN2		PTPRK		FAM120A	IRF2BPL	SPAG6								CLDN10
MGST1		AP1B1		EPHX1	ANPEP	SPG21								ZPLD1
GSC		FAM103A1		SLC9A6	ERRFI1	RAB38								SERPINF1
MAR1		GPR146		LMO7	GCNT2	RALGPS2								ANKRD55
ITIH5		FAM177A1		EIF2AK4	MPPED2	SAMD10								BNIP3
ADCY4		MAPK4		SEMA3F	ACADSB	NAALAD2								BLVRA
QDPR		TOM1L1		TMEM131	BAZ2B	ESPN								SLC1A2
PNMT		RUBCN		TRAF3IP1	A2M	GCH1								CA12
MFAP5		FBXO3		RAPGEF2	B4GALT6	RMI1								GADD45G
ACOXL		SLC44A3		PPM1K	FAM46C	DMGDH								MNX1
XDH		TTC12		STK17A	ARNTL2	BPNT1								COPZ2
GRIA4		SRFBP1		KDM1B	MICU2	TMEM251								NT5DC2
NET1		CNKSR1		SLC30A1	C15orf39	BHMT2								C1orf64
EHHADH		USP4		CYB561	DAAM1	GNPAT								PLOD1
CALR3		UEVLD		GAREM1	SMC6	TRAF2								ADAP1
VAMP3		DENND4A		CDC37L1	IGSF3	COQ2								COL8A1
ACADVL		SCEL		TMOD3	FDFT1	ECHS1								GPX2
UFC1		TRIM68		TTC17	C1GALT1C1	RELT								FOLH1
LDHD		CYTIP		CUX1	MBOAT2	MTF2
DNAJC12		NUB1		KLHDC10	CHD1	CRIP2
KRT20		EPHA1		BDP1	SFXN3	PSMB8
GABARAP		TMOD3		IQCE	TMEM161B	IGSF5
MAOA		SIGIRR		ATF7IP	VPS36	TWF2
ABTB1		EHD4		MAGI3	FOXJ3	AREG
LGALS12		PTH2R		NCKAP1	CCND1	MCOLN3
GLRB		TAPBPL		EXOC4	YPEL2	GOLPH3L
EPHX1		LRBA		HIPK3	ENPP4	IVNS1ABP
ABCA9		FAM83F		NSUN6	FAM53C	ERBB3
HIGD1B		GIPC2		PI4KA	PRLR	S100A14
RNF166		ARHGAP12		KIF3A	STAG2	IYD
PCCA		ADSS		TMEM184B	MTMR4	DHX32
RILP		RPS6KA1		SEP5	ELMOD2	DOCK11
MAN1A1		CISD2		DST	POLA1	ALG14
HSD17B4		CHMP1A		ZFYVE9	ABAT	TECR
AOC3		TXNDC11		FAM20B	GINM1	EPCAM
CRADD		GALNT10		PAFAH1B2	IFNGR1	CFLAR
CSN3		LACTB2		TOM1L2	DNAJC6	TMEM200A
CFD		PSD4		SPTLC1	PDIK1L	ZRANB3
MAR2		PCDH7		CHD2	ARID4B	PSTK
PNPLA2		GCNT7		PIAS1	TAX1BP1	FHAD1
SORD		GNB1		LMBRD1	DZANK1	PRSS22
EFCAB2		KCNQ1		STXBP1	TCTN2	ZNF146
ABCA8		EPB41		ZSCAN23	RAB27A	SLC37A3
CCDC80		CD44		FOXRED2	CARHSP1	ZBP1
AFF3		CASP8		NHLRC2	PCSK5	MOB3B
CAMK1		RTN3		PISD	PPCDC	MANSC4
CYSTM1		F5		PDS5B	OSBPL6	SLC44A4
RNF150		PDZK1IP1		CYB5D2	PORCN	DNALI1
CADM2		ATP6V1B1		TMEM87B	EZR	ANKDD1A
FMO3		CCR2		EXOC6B	FUCA2	CCNA1
TP53I3		CLSTN2		SUZ12	DYRK1A	RAD51C
CA4		MACC1		ARFGEF2	C6orf132	CEP128
FAM117A		CYLD		RSPRY1	ZNF214	IL27RA
SMYD2		PLEKHA7		FGFR1OP2	IMPAD1	PIGC
BNIPL		C15orf39		USP34	CLSTN1	ZNF706
F2RL2		CTSH		PAPD4	GHR	SFMBT2
ZNF385D		SLC12A2		UFL1	ADSS	FAM83G
PIR		NUDT17		CYB5D1	TIGD4	HIC2
KCNK17		DPAGT1		TMEM41B	ARMCX5	EXT1
MC5R		EVA1C		CMIP	EVC2	CASP8
BAIAP3		NCK1		JMJD1C	LOXL4	HAAO
SLC8B1		CTNNA1		AGGF1	LRRFIP2	RGS2
XG		PLEKHG6		NDFIP2	EMP2	HES2
DOCK11		NSF		KCNK6	TMEM67	RSAD2
LIPE		DDX10		MFSD6	TMEM123	TFAM
FRMD3		SERPING1		PLEKHA7	TCTN1	ACOXL
NEIL2		EXOC6		DNAJC3	TAPBP	PRPSAP1
GCHFR		NOXO1		DNAJC13	LCORL	ACSF3
SLC26A10		PLS1		RPS6KA3	KCND3	CCDC59
MFNG		MYO5B		MICAL3	PDE11A	CAPSL
USHBP1		SLC5A6		ZBTB2	ZBTB8A	KRT20
SOX17		EMP2		PJA2	CCDC170	PLEKHG3
TRIP10		FAM102B		TLK2	ZNF264	TBCC
GPIHBP1		TNFSF13B		KIF5B	DENND3	NALCN
PPP1R16B		ATP11A		DCTN4	TBC1D12	CUX2
PTGR1		RDX		TRIL	ATF2	DNAAF2
RENBP		USP43		THAP6	SPATA2L	TRANK1
FGF16		TCP11L1		TOPBP1	CDK2	SLC25A12
C1orf56		UGT2A1		CAAP1	KCNK1	ARHGEF38
ADAM33		ATP1A1		C15orf62	NDC1	PIP5K1B
LARP6		RBL2		ORMDL3	CNOT6	MRPS9
ADRA2C		EDEM3		CYTIP	CDH1	QRICH2
LSP1		RNF141		MCCC1	ERBB4	C9orf72
C10orf128		MAPKAPK3		TBC1D20	STC2	ADM2
FGL1		HNRNPF		PLEC	RBL1	FGF1
KLF9		CARD10		USP32	SLC4A8	TDRD3
AGTR1		ELF3		GLP1R	WRN	B2M
MMP21		SH2D4A		FMNL2	KCNIP4	FASTKD3
ATXN7L1		RGS7		PEX12	BCL2	NABP1
DPP7		LRRK1		MAP3K13	MTMR10	SCN4A
BHMT		MX2		PHF2	ASB7	MME
SULT1B1		INPP4B		C10orf76	PHACTR4	NXT2
CHRDL1		C16orf74		TTC14	DMRTA1	RGS7
GPAT3		ZNF143		FAM84B	BCHE	ERLIN1
OSCP1		CFTR		ZCCHC2	GOLGA7	PUS1
CALML6		DYNC1I2		JOSD1	MORN4	DRAM2
LMX1A		BHLHE40		USP33	FAM117B	MIS18A
PLIN2		FUT2		FAM220A	KCTD17	ANKRA2
AKAP12		SNX2		TLK1	SNAP29	ZNF558
SCUBE2		MAVS		SGK1	DNAJC21	COL18A1
SNX25		PDIA5		EIF1AX	IPO8	IFIH1
PROM2		JAK3		GCC2	HMGXB4	SLCO2B1
ACYP2		IL15		GTF2A1	C16orf71	TAP1
TIMP4		IL34		ZFAND4	RNF128	ADD2
DAGLA		C1GALT1C1		SOWAHC	MATN3	FSTL4
P2RX3		IFIT2		PIK3R3	SH3TC1	EFCAB11
PDP1		BLOC1S6		HERC3	DCAF12	KIF20B
TNFSF12		GPX1		RABGAP1	U2SURP	OPTN
MSRA		DEF8		PBX1	TGFB3	ZDHHC4
ALDH7A1		DNM3		MOXD1	CYP4V2	CYB5R4
DHRS7		SKIV2L2		MFN2	SDC4	PEX26
NADK		ARFIP1		STXBP3	SLC25A30	ELL3
HACD4		RAB17		GLG1	PRRG4	NEIL2
ACKR1		HERC6		KIF1C	KLF9	ALS2
MOB3B		BSPRY		THOC2	GSTCD	TIPIN
MAN1C1		ELF1		PDCD6IP	POT1	ZNF397
FAAH		CD47		LIMK2	FECH	NARFL
SCARA5		NUP98		ZC3H13	ADAM10	KDF1
LMO3		MYL12B		ATP11B	ZNF710	FAR2
CCDC107		TTC7A		KLHL29	CHUK	CDC26
KCNIP4		ATP2B3		PGAP3	MCF2L	FAM175B
ARMCX1		LPXN		ACLY	GPBP1L1	IL15RA
OAZ3		PLGRKT		TRIP11	CHL1	ANO9
ANGPTL1		UBE2L6		ANKIB1	C2CD5	HMGN3
DCN		RAB11FIP1		RBM44	UPF2	HMGB1
CNRIP1		ART4		MBP	PNRC1	KBTBD12
LDB2		PRKCD		NT5DC3	HID1	IKZF4
GFPT2		SMU1		NIPBL	KLHL28	BCL10
OXA1L		PCDH1		HMGCR	PDE7A	ZFYVE27
LRRC26		TTLL10		MKS1	FBXL20	VRK1
FMO5		MPP5		MAATS1	CLUAP1	CCNH
MCEE		APOL6		APOL6	MAP1B	POGK
EIF3L		PRSS8		ATP6V0A2	STAT5A	NCCRP1
CBR3		EPS8L2		UBXN2B	METTL9	SLC37A4
EMX2		TK2		PPP4R3B	ESF1	LRRIQ3
SUMF1		MSX2		ACSL3	ZNF549	XAF1
RERG		MTMR2		ARHGEF12	JADE3	CPT1C
F13A1		CD8B	<- plot against PGR/ESR1 (CD8A/B, CD4)	ZBTB22	MYD88	SCN1A
KHDRBS2		PLLP		RB1CC1	TCTN3	HSDL2
TMOD2		MGAT4A		XRN1	LCLAT1	DEPTOR
TMBIM6		COBLL1		QPCTL	USP1	ZCRB1
CORO2B		B3GNT3		LAMP1	SMC3	ZC4H2
PNMA1		PHACTR2		SPIRE1	KIF18A	LDLRAD3
SCP2		LRRC75A		POFUT1	GIPC2	TMPRSS2
C1QTNF7		BPI		LATS1	HAUS3	RNF8
ELF5		ABCA13		INSR	FAM149B1	ANO3
BCO2		MED18		FYCO1	GDPD1	TDP1
ARHGEF37		IRF1		NEMF	RBM47	IER5
VGLL3		HEBP1		TMF1	KIAA1147	MUT
JAM2				DGCR2	VSIG10	SNAP25
MTMR14				AGL	RNF157	ACVR2B
LRRN4CL				CCDC47	TRPC1	RASGEF1A
FMO2				CSNK1G1	THSD1	VTA1
DPT				NUP214	TMEM59	DYDC2
TMEM204				PIK3CA	KYNU	TASP1
ZNF688				IPO11	DNAAF5	FAM174A
TMEM150C				TPR	TGDS	GRAMD2
PHYKPL				DOCK1	CEPT1	IFI44L
HSPA12B				ASB13	OCLN	FAM131B
LYVE1				FBXL18	RUBCN	POLD3
LMO1				TXNDC15	PCF11	SAMD9L
IL3RA				ARID2	MFAP1	TRIM36
NNMT				USO1	TTC39B	TTC39C
TINF2				FANCE	KIF9	TMEM50A
MEDAG				CHD6	BCL7A	TEX30
HTRA3				MAR8	FRAS1	TRAP1
SUCLG2				HIRA	SLC6A7	FKBP5
CSN2				MANEA	BROX	RAPGEF5
CMTM8				CREBBP	CWF19L2	IDH2
AKR1E2				PIP5K1C	RASSF9	RASSF6
LRRC57				NFE2L1	INPP4B	ASF1A
CCS				FNDC3A	NCOA5	PPIG
UCP2				GPR146	TMEM154	MMP21
SRA1				ZDHHC17	ZSCAN30	RSPH14
ALDH6A1				NBAS	JADE2	MSI1
TMEM222				RALGAPB	ZNF518A	METTL25
C11orf68				FBXW11	ATG14	CRADD
C7				UBR3	REPS2	SPDL1
SLC18A2				NGLY1	CDC40	RTN4RL1
SLC46A2				CTDSPL2	CNN3	IRS1
AHNAK				LIN54	EPC1	IL2RA
GOLGA7B				SLC30A4	DUSP10	RASAL1
MVB12A				ZNF609	ABCB10	MIS18BP1
RASGRF2				RNF145	DDX51	GCGR
S100B				RPTOR	OTUD7A	FREM1
LRRC3				KLHL11	PAPOLG	OSCP1
TBX5				CASD1	FBXO34	CFAP61
EFEMP1				ARHGAP26	CHST10	IFT74
ICAM2				COBLL1	WEE1	FOXJ1
VTN				BAP1	BSPRY	CMTM2
CDH22				RAB11FIP2	PMEL	GLT8D1
CFDP1				COG3	RPS6KB1	SPHK1
WNT2				TGFB2	FBXO15	EFHC2
ACSL5				PITHD1	CD55	DNAL4
SLC25A25				C18orf25	RBBP7	CD83
DUSP10				OTUD4	SLC16A6	DNAJC12
MT3				DHX36	GNAZ	IFT57
IGF1				MPP5	ABLIM2	RPGR
SH2D3C				FAM172A	G2E3	TNFSF13B
CYYR1				ZNF827	AKAP5	C1orf159
PLBD1				SKIL	RASGEF1B	QSOX2
CAMK1D				SPAG9	ZCCHC7	VSTM2B
VPS41				SMC5	CCDC149	SASS6
ALDH3A1				BAG4	ZNF583	ARRDC4
PDE2A				ACP2	CACHD1	CASP7
HOXB8				PIK3C2A	GTPBP10	CEP72
CALCOCO1				BBS12	IGHMBP2	PIK3C3
COL14A1				SP3	TPX2	VILL
ARHGEF15				TMEM127	KLKB1	DUSP11
SUOX				PRPF4	EFCAB7	TULP3
TCF25				PYROXD1	ZDHHC15	ZNF614
HSD3B7				PLEKHA1	LRRC1	PAAF1
SLC6A7				WDTC1	SLU7	MAGEH1
TMEM140				TEX2	ABCB7	HSD17B14
RNF128				ROS1	LINS1	TMEM252
PACSIN2				MGAT2	MOSPD1	CEP135
CRISP2				TAPT1	PLK2	SLC36A2
ACE2				SLC39A7	TIPRL	MOCS3
TMEM236				SLC9A7	TMEM45A	TIMM21
ESAM				BBS10	STAT5B	TEKT1
PIGL				CYTH3	KLHL42	SLBP
ABLIM3				KIAA1671	BCAT2	FUT10
PYGL				RNF121	DIS3	LIN9
PELI3				PKP4	ATAD5	NUP107
CALCOCO2				PRKCE	ZNF287	CDKN2AIP
FAM110D				ZNF800	CXorf38	CSAD
ENDOU				PLPP6	TMEM79	AGPAT4
SMIM10L1				KMT5B	SNX31	YDJC
MFAP4				ESYT1	PTPN13	PTPRD
EMILIN2				SLC25A36	SATB1	EFHC1
PARD3B				SCYL2	CASK	RIMS2
MYO7A				SH3BP4	KLHL15	FDX1
ABHD16A				NUAK2	VGLL4	WHAMM
REEP1				UBQLN4	IFI44	EZH2
SLC25A26				FAM110C	PLEKHA6	CHEK1
SYT9				DENND4C	FBXO22	SNAPC3
GLIPR2				UBR1	C9orf85	IRAK1BP1
SETD9				FMR1	FAAH	SERPINA11
TSKS				ADGRE5	ZNF354C	DUSP16
SLC2A4				EVI5	NCOA4	PHF11
SVEP1				ATMIN	MC5R	TRMT10C
PRKCZ				MAP4K3	CNKSR2	PATZ1
PER1				EXOC6	TMEM128	CSPP1
BST1				GPAT4	ELMO1	BARD1
C9orf72				DPP8	TIGD6	PCMTD2
ACSS3				ABHD13	SLC7A5	NTNG1
VIMP				SPOP		FGF14
NOVA1				SLC35F5		PPP1R3D
ADH4				TOR1AIP1		CCDC80
ACPP				KIAA1468		FAM110A
SPDEF				RNF24		HNRNPF
				CAPN7		IFIT2
				KIAA0232		LRCOL1
				BRINP2		CENPJ
				SPRY4		ADH4
				EPN3		KCNJ13
				ANKRD12		DIDO1
				CRY2		GPR39
				ETV1		RAB39A
				LRIG2		RNF219
				SMAD4		DDR1
				HBS1L		FRG1
				SUSD6		PDP1
				SECISBP2L		ALDH1A3
				BMP2K		CLDND1
				AP3B1		C5orf30
				FASN		NUP133
				NETO1		LPAR6
				ALKBH5		MAT1A
				HTATSF1		CDC5L
				MKNK2		CBLN2
				TNKS2		DAZAP2
				AP1G1		PIK3IP1
				BTRC		IGSF10
				FCHSD1		TMEM41A
				KIF1BP		IRX5
				PON2		TRMT10B
				SCARB2		RBM17
				YTHDC1		GREM2
				SLC39A9		PRIM2
				UCHL5		LAD1
				RNF111		AURKA
				ITSN2
				RMND5A
				SEC24D
				NFE2L2
				MUC15
				ATE1
				TIGD7
				HSPA2
				SUFU
				TJP2
				SENP7
				ARHGEF10L
				DSTYK
				RCOR3
				DNAJC16
				PLRG1
				SS18
				OTUD7B
				FADD
				TBC1D22B
				ZBTB38
				BOD1L1
				STK35
				FITM2
				DAB2IP
				LIG3
				MKLN1
				STEAP3
				SETD2
				WDR44
				BRD2
				MTPN
				RAB2A
				SETBP1
				SEC14L4
				CPSF7
				MON1B
				HERC4
				CDCP1
				HSD17B7
				GIGYF2
				MAGEF1
				WWC1
				PCM1
				LIMD1
				AXIN2
				GSK3B
				ZNF664
				ALG11
				FAF2
				FBXL3
				PPP1R26
				INTU
				DNAJB2
				LCA5
				CPEB4
				MYO18A
				GORASP1
				CLTC
				ALG6
				RPRD2
				STAM2
				ACBD3
				RAB15
				VPS13A
				B3GLCT
				ZNF407
				KRIT1
				TMEM168
				SEP6
				CCDC117
				MICU3
				RIOK1
				DEPDC5
				ZNF697
				TNKS
				ZNF507
				CTSF
				NCOA6
				LAMB2
				ELMSAN1
				UHRF2
				CANT1
				SERINC3
				AR
				SYNRG
				TRAPPC8
				SEC24A
				CCND3
				KIFAP3
				MARK3
				HERC6
				MDM1
				CC2D1B
				ADCY9
				FCHO2
				PPP2R5C
				TBK1
				CKAP5
				CREB3L1
				GID8
				PNPLA8
				PBX2
				TUBGCP3
				SDF4
				ANKRD27
				AEBP2
				PDXDC1
				ALMS1
				KAT6A
				KIAA0513
				ATP8B1
				GAPVD1
				FAM129A
				NET1
				KIF3B
				ERN1
				TMEM164
				MLLT6
				SERINC1
				N4BP2
				C2orf72
				PCDHB4
				RASA1
				TBCK
				HSF2BP
				PEX2
				CRY1
				GNE
				PIK3R4
				UBR2
				ROCK1
				ATRN
				TMEM43
				PTPRF
				FOXN2
				STAG1
				SOS2
				STAC2
				NUDT12
				ATG10
				TOP2B
				ZC3H4
				TBC1D9B
				ZFP36L2
				GABPA
				NEK7
				APH1B
				FBXO45
				RAB5B
				GPR108
				REL
				MAR5
				RFFL
				ARCN1
				ZRANB1
				LURAP1
				TTC37
				OXCT1
				STRN3
				SLC25A35
				BSDC1
				LRRCC1
				PAPD5
				RNF141
				ERLIN2
				RB1
				TANC1
				BICD2
				HACD3
				RNF144B
				NEK4
				PIK3C2G
				BCAM
				MIB1
				TMTC3
				ZC3H6
				XPO1
				SUMF1
				BRAP
				TRIM33
				SETX
				NDUFS1
				EP300
				CNOT10
				AP2B1
				RBM33
				ACOX1
				ANKFY1
				ARID4A
				HEATR5B
				TGFBRAP1
				PLEKHA3
				PPTC7
				ZNF217
				ZNF687
				PCGF5
				LRSAM1
				GRB2
				ZBTB1
				SNX13
				UGDH
				PRPF40A
				ARMCX3
				PAFAH1B1
				UTRN
				WDR6
				NLRX1
				PPP2R2A
				SNX9
				SENP2
				SECISBP2
				IRGQ
				CNOT1
				HPS1
				MAR7
				SIN3A
				TYSND1
				ANK1
				ZNF646
				NPHP3
				BSG
				RALGAPA2
				PPM1B
				KDM3B
				YTHDC2
				SPOPL
				PPP1R2
				ZCCHC3
				PFKFB2
				TNRC18
				ZBTB41
				STON2
				SLC9A8
				ZDHHC21
				THAP11
				ARFGEF1
				TRPM7
				SEMA6B
				UPF1
				CNOT6L
				ETV3
				PGRMC2
				RAP1GAP2
				MAPK1
				ABCF3
				ACTN4
				ZNF689
				MXD4
				SAMD4B
				EVC
				EPG5
				NAB1
				MAGT1
				SIRT1
				TOPORS
				CLIP1
				SLITRK6
				RUNDC1
				ANO6
				DMPK
				F2RL1
				POLE3
				ARFGEF3
				PUM1
				GNPTAB
				COG1
				SUPT6H
				TMEM229B
				DSP
				GPR107
				ZC3HAV1
				MAP4K5
				UBR5
				SORT1
				WDR47
				NR6A1
				ABCA2
				IPP
				PYGO1
				USP47
				PTPN21
				ARMC9
				MGEA5
				AHNAK
				SKIV2L2
				USP15
				UBE3A
				RAD21
				SLC30A9
				ZNF319
				RSBN1
				STAT6
				CDC27
				EEF2K
				TBL1XR1
				DYNC1H1
				FZR1
				SIK2
				FEM1B
				TBC1D13
				KIAA0355
				APPL1
				NCEH1
				KIF19
				RBM26
				CARD6
				ESCO1
				CSRNP1
				ZBTB43
				CDKL4
				RAB3GAP2
				JUP
				GGNBP2
				RNF213
				DDX46
				CLPTM1
				SMURF1
				PARD3B
				HIVEP3
				TMEM184C
				POLK
				IQGAP2
				MIA3
				CASP8AP2
				THSD4
				ZBTB24
				NUP98
				RNF169
				SEC23B
				RBM15
				ATXN1L
				UBE2K
				ARSK
				CHD9
				ICE1
				ZNF740
				MCM9
				SH3RF1
				GLB1
				ARID5B
				UEVLD
				BCL9L
				FUBP3
				VPS26A
				MAML1
				MPP7
				PPP1R21
				SMARCA2
				COPS7A
				ZFHX3
				CDC42BPB
				HECTD4
				MTMR9
				MAML3
				REEP3
				ARHGAP5
				CDK13
				KIAA1217
				DNAJC10
				SMG8
				SMC1A
				DNAJA3
				CRKL
				ZBTB11
				AP5S1
				PBRM1
				ZNF512B
				EP400
				FAM8A1
				EPC2
				IDH1
				FAM193A
				PIAS3
				VPS13B
				RNGTT
				PANK2
				ZNF518B
				ANAPC1
				RPRD1B
				UNC13B
				ATP13A3
				BMPR1A
				MYO5A
				FAM208A
				QSER1
				LARP1
				ING5
				WNT3A
				ZNF772
				RNF38
				TNRC6C
				KDM6A
				GANAB
				IPO9
				STK38L
				UGGT1
				UNC119B
				MIDN
				NCOR2
				LMLN
				C16orf52
				SMARCAL1
				TMEM209
				ITPR2
				DMXL1
				BTBD7
				EML5
				ATRX
				BRWD3
				PDE12
				SLC25A44
				TRAPPC12
				MANBA
				UBQLN2
				ATXN7
				AHI1
				ITGA6
				ARID1A
				NDST1
				ADRA2A
				ATP8A1
				INPP5F
				CDC42EP1
				MAPKAPK3
				TAF1B
				SEC24B
				DDX60
				WDR11
				CREB1
				RICTOR
				TBC1D32
				ABCA5
				MLLT10
				QKI
				NACC1
				MYCBP2
				NOC2L
				TRAM1
				SHOC2
				DSG2
				TBC1D5
				WIPF2
				FEM1C
				RAB5A
				DYNC1LI2
				ATAD2B
				DPY19L4
				CPT1A
				KLHL18
				THNSL1
				LONRF3
				ARHGAP35
				NUP153
				TDP2
				TMEM47
				MAP3K9
				WDFY3
				LRBA
				CUL5
				IFT122
				TMEM65
				DYNLT3
				TMCC1
				OS9
				TSPYL1
				IKBIP
				ETAA1
				RHOT1
				RAB43
				CCAR2
				FBXO31
				AHCYL1
				KANSL1L
				KMT5A
				ENDOD1
				CDC42SE1
				ADCK1
				RRAGC
				PHF3
				ZFR
				STK40
				NHS
				C2orf68
				CPD
				TOP1
				KIAA1109
				TRUB1
				VCPIP1
				DHX9
				SCAF11
				TECPR2
				MTM1
				PRR14L
				NPHP4
				RXRA
				ABHD5
				APP
				ACADM
				CUL4A
				RANBP10
				GOLGA1
				DNAJB4
				ARHGAP21
				BRWD1
				GLYR1
				NEDD1
				ELF1
				SLC24A3
				ERGIC1
				SLMAP
				ATP2C1
				HOOK1
				COG4
				C8orf37
				RAB10
				RFC1
				GPRC5B
				ERAP1
				IP6K1
				MAP3K7
				GTF3C3
				ZNF12
				LMBRD2
				SLC12A6
				ZNF2
				MED1
				USP37
				STIM1
				AKTIP
				PRKAR1A
				SP4
				STIM2
				SGMS2
				CREBL2
				ARMT1
				MAR6
				IDUA
				SIMC1
				ARL5B
				SLTM
				UBE3C
				ATG2B
				ZBTB14
				TBCCD1
				RBL2
				PAPOLA
				ZHX1
				HELQ
				SCG5
				IARS2
				PPP4R2
				PLAA
				PIGG
				SGPP2
				ASH1L
				KANSL3
				AMMECR1
				HOOK3
				TTF1
				KIDINS220
				RBM41
				TOR1AIP2
				EXD2
				DHX38
				NSF
				AQR
				PPIP5K2
				CELF1
				NCOA2
				GTF3C4
				ZNF451
				SLC25A21
				TRAM1L1
				ERCC6
				PIGL
				PAN3
				VPS8
				PPM1A
				AP5M1
				SETDB2
				C1orf27
				CKAP2
				KPNA6
				VPS37A
				TBC1D15
				ZWILCH
				INTS6
				POLH
				IRAK2
				TACO1
				CAB39
				PTPRA
				KCTD2
				CYFIP1
				LSM14A
				CAND1
				CAMSAP1
				ELP3
				COG6
				IL1RL1
				ZMIZ1
				WWC2
				ALDH6A1
				POLR3A
				USP53
				ZSCAN22
				ZMYM2
				F11R
				MAP3K11
				RIPK1
				INO80D
				TMEM68
				SLC33A1
				TMEM181
				PEG3
				ZNF280D
				SNRK
				KIAA0895
				GNAQ
				KIF13A
				GALNT10
				MAPK9
				IFT80
				KRBA2
				MON2
				SMIM14
				SPPL2B
				RBSN
				CYB5R3
				SP1
				CEP350
				PHIP
				KDM5A
				C1orf74
				BACE1
				RBM12B
				PRRC2C
				RNF44
				RSF1
				SMAD3
				FBXO3
				GNAI3
				PDPK1
				KIAA2026
				MIER3
				POGZ
				HECTD1
				PRPF4B
				AGPS
				SIK3
				ARHGAP12
				EIF4ENIF1
				SNX14
				PLEKHB2
				SUPT16H
				MEIS1
				SLC22A15
				SAP130
				PHC1
				KIAA1958
				UBE2Z
				ITPKC
				HLCS
				NUP58
				LRP11
				ARAP2
				ADGRG6
				SEC24C
				LMAN2L
				CWC22
				MAN2A2
				L3MBTL2
				GLB1L
				NR3C2
				ANKRD46
				DEF8
				ZNF830
				GOLPH3
				HERPUD2
				CDK12
				ZSCAN16
				CHD8
				CTDSP2
				PPP6R3
				MTMR3
				ADAR
				XPO7
				EPM2AIP1
				TRIM14
				EML4
				DHX29
				KATNAL1
				AFTPH
				PREPL
				RCAN1
				CUL3
				TADA2B
				STS
				ZNF143
				FSD1L
				KHSRP
				DDX17
				ARID3B
				CBLL1
				C9orf172
				PSMD11
				ZNF148
				NBR1
				SENP1
				PPARD
				ACAP2
				TIRAP
				FAM91A1
				ZNF236
				KPNA5
				CNST
				MFN1
				ROBO1
				TRIM44
				FZD5
				ASB15
				AUTS2
				BPTF
				HSPA13
				NSD1
				GPATCH8
				USP5
				GRPEL2
				C11orf54
				SNX33
				FRYL
				TRIM37
				LRRC57
				ERICH5
				SNX27
				EFCAB14
				YOD1
				TMCO3
				ZSWIM7
				ITCH
				SLC25A24
				PARG
				YLPM1
				LYN
				ASCC3
				ENPP1
				ZFAND3
				ZNF629
				HERC2
				BCOR
				CHMP1A
				XPNPEP3
				APEX2
				ZSCAN12
				CERS2
				SRGAP1
				SLC35B4
				SPATS2
				DHDDS
				INTS2
				SMYD4
				TAF5L
				PHF21A
				RNF220
				APMAP
				HBP1
				TLR3
				MAP3K4
				ADCY1
				SLC2A12
				KPNA3
				OSBPL8
				AFF1
				DCBLD1
				HCFC1
				TANC2
				TPRKB
				USP8
				L2HGDH
				MCM3AP
				C5orf51
				SCAMP1
				NDFIP1
				TMEM94
				CANX
				NRIP1
				RCOR1
				PPP2R5E
				CCDC186
				AP1AR
				R3HDM2
				KMT2E
				ZNF699
				SUCLA2
				ANKLE2
				DSC2
				AHDC1
				VPS53
				PHC3
				PIKFYVE
				CHM
				FER
				ANKRD52
				COG5
				ELOVL6
				KDM2A
				PTPN1
				GORASP2
				TTLL5
				B4GAT1
				SMARCA5
				KIAA1841
				SETD1A
				TARS
				RAB8A
				KLF3
				THRAP3
				ANKRD17
				CFAP46
				RAB22A
				TMEM39A
				RORA
				HIPK1
				CTCF
				STOX2
				ATG13
				FAM161B
				FAM20A
				CHMP2B
				CCP110
				MYO1D
				SPHK2
				DLAT
				N4BP1
				ZNF316
				DZIP3
				EIF5

## Sheet: Table S6-2
Table S6-2. Genes correlated with ESR1 or PGR in human tumors ( BH adjusted p-value < 0.05 and correlation coeffeicient R > 0.3 or < -0.3 for Pearson and Spearman correlations). Related to Figure 7.
Positive correlated genes							Negative correlated genes
hBLBC ESR1 only		hLumA ESR1 only	hLumA ESR1 and PGR	hLumA PGR only			hLumA ESR1 only
AMBP		ESR1	MYB	PGR			SERPING1
GPER1		CCDC170	PLA2G12A	GREB1			NDN
ZNF385B		FOXA1	RABEP1	CENPP			YBX1
ANKRD30B		THSD4	RSPH3	SPIN1			CPNE2
RERG		NEK4	ZFAND4	NOL8			C1R
RHOH		LIMD1	FLNB	AASDHPPT			PTRF
SIGLEC15		ARFGEF3	SRPK2	HFE			RAB3IL1
SCRN3		SFMBT1	ARHGAP35	USP28			MYL9
RBM47		ZNF619	DNAL1	MRE11A			ZYX
SPAG6		TLE3	MYO6	FGD3			GLIPR2
PVALB		MLH1	AP1AR	PAFAH1B2			VIM
FBXO25		ARHGAP32	ZNF239	SLC35F6			LIMS2
CYSLTR1		MAP3K9	AR	DDX10			PLEKHF1
KIF12		ZNF860	RAB30	ABCA3			SYDE1
ATP7A		DCTN4	CBX5	CUL5			VAMP5
GALNT7		CEP70	ERI2	MPP7			NAALADL1
TBC1D20		MSI2	UBP1	C11orf54			TGFB1I1
SSTR2		CCDC125	ZSCAN32	IFT74			CYB5R3
LPAR4		NLK	SNX14	NFRKB			TUBB6
GTF2IRD2		ZNF445	GAPVD1	SNX19			ICAM2
ARHGEF3		YIPF6	ARHGEF12	SPA17			CYGB
CDYL2		TBC1D9	SHQ1	PTPN3			GYPC
LIAS		TULP4	FAM120A	RAB31			TAGLN
AKR7A3		FAM63A	ANKRD42	OPHN1			VEGFC
CPT1A		KIF1BP	ZBTB41	MAPT			FBLN5
ATRX		AFTPH	EXOC6	KBTBD3			KIFC3
ZNF846		SLX4IP	LRRC8E	ZW10			C1S
PLCD4		LRBA	RAD50	TAOK3			ANGPTL2
LYRM9		TMED8	HNRNPU	NDC1			SRPX
TESK2		ZNF621	ZNF182	NXNL2			NNMT
IGSF21		CABYR	ZC3H14	MED20			CDC42EP5
WDR31		APH1B	FPGT	ERMP1			TRIP10
SPOPL		DNAJC16	C16orf72	PDS5B			SPARCL1
HEXIM1		HLCS	PDCD6IP	C11orf57			ACVRL1
SETD9		WHSC1	AFF4	NPAT			GNG11
DDI2		GOLGA4	CCP110	CPNE3			NXN
VAV3		GK	SPTY2D1	MED17			PROS1
GPR155		ARMT1	GSPT1	PRKDC			FAM171A1
IL13RA1		DACH1	ERCC4	UBTD2			LHFP
DCTN4		PIK3CB	IFT88	PUS7			HAND2
SCARB2		PDE12	EARS2	MEGF9			ITM2A
CYP4X1		CERS6	KIAA1958	DDX31			C10orf54
ZNF208		SEC22C	KIAA0895	CEP295			CNN2
ALB		GOLGB1	MCM9	NLN			ID3
PAFAH2		RNF103	COQ7	FAM76B			TNFRSF8
NFE2L2		TRPS1	UEVLD	RNF214			SERPINF1
MREG		CTD-2192J16.20	NCBP1	BCKDHB			HAPLN3
RAD50		RALGPS2	FAM120AOS	FZD3			CLEC1A
DGKD		IQCH	MKL2	TBCEL			C10orf10
RHOT1		MYO5C	UBFD1	C5orf30			LGALS1
LRBA		GFPT1	NT5DC1	SCO1			HLA-E
CDKN2AIP		REEP1	NCAPD3	FARP1			RGMA
AGGF1		THUMPD3	C9orf64	TIFA			HOXA4
TMEM229B		SHTN1	ZNF611	SIAE			JAM2
ZNF596		ERBB4	UHRF1BP1	ANKRD49			ANXA1
RAB33B		ANOS1	SLX4	SLC44A1			CCDC102A
HOXB4		STRBP	RMI1	ZBTB44			ARL4C
PRMT9		RUNDC1	CCDC186	TRIM34			ARHGEF4
IKBKB		FBXW8	UFL1	TEX9			GAS1
RNF135		RASEF	ZNF41	NBPF1			RAB7B
ATP8B1		SLC39A9	CTR9	CTBP2			CORO2B
ERN1		EPT1	ZNF785	POT1			TSPAN7
CCT6B		UBA5	TAB3	UBE4A			TIE1
YTHDC2		NEK11	CSNK1G3	DLAT			ECSCR
HIF1AN		ANKEF1	GLE1	CHORDC1			FXYD6
WDR44		SLC22A5	PHF6	PTGR1			CFI
SLC4A8		CD46	IBTK	PANX1			RSU1
C10orf82		FAM120B	METTL15	TTC39A			PRKCDBP
NKIRAS1		MAP2K4	SERAC1	THUMPD1			RHOJ
RNF14		GLCE	FAM114A2	SRPK1			REM1
ARFIP1		BTRC	CELF1	SWT1			HIC1
KIAA1143		FBXO36	GLYR1	NMNAT1			TWIST2
MECP2		KANSL3	TAF9B	HNRNPH2			RPS20
ALDH3B2		ZNF236	ZKSCAN2	SYNCRIP			PLPP3
ZNF436		LARP1B	SMARCC1	SPRTN			PLS3
PANK3		NUP43	ZC3H10	TMEM136			RPS7
BTBD7		GLUD1	DCTN5	BIRC2			PLPP1
GPBP1		XYLB	WDR31	KNOP1			TINAGL1
MLH3		PREPL	ZNF302	TECTA			UBE2E3
ZNF658		NUDT12	THAP5	PRDM10			MFGE8
LYPD6B		CAPRIN1	THEM4	MAGI3			BRI3
MMAA		ELMOD2	VWA2	C16orf62			RRAS
		TAPT1	NBN	2022-03-08			CYYR1
		DUSP28	PARN	DPY19L1			MMRN2
		EIF2AK3	PALB2	SLC39A10			CHST2
		PSMD6	GSTCD	ZNF273			GIMAP1
		TMF1	WNK1	EI24			LIX1L
		SAR1B	BCL9	CBL			A2M
		CIPC	GOLGA1	MUM1L1			RARRES2
		MRPL35	SFXN2	CDC37L1			MRGPRF
		MGAT4A	TTC30B	GTF3C4			HSPB2
		WDR5B	CNOT6	PTPN13			AQP1
		TMEM144	UBN1	STC2			CD248
		ARL1	TRMT1L	ITPRIPL2			ITM2C
		CLMN	UBXN2B	REXO2			SIRPA
		SACM1L	C5orf24	GALNT10			SPRY1
		FBXO9	AP1S3	STARD13			KANK3
		GSK3B	PMS2	ARTN			EPHB6
		LCMT2	PRKAR2A	DAG1			JAM3
		COPB2	IL6ST	TMEM218			FYN
		MIPOL1	FEM1C	TMEM67			RGCC
		CNOT10	C5orf51	PIH1D2			PDLIM7
		CELSR1	EYA3	TIRAP			RASL12
		TSPYL1	PRLR	POLR3A			S1PR1
		UMAD1	ZC3H4	KLHL5			PTH1R
		CSRNP2	NFATC2IP	CSPP1			ADGRA2
		SUGP2	LZIC	FDXACB1			RPL13
		EDEM3	KLHL9	PITPNA			PXDC1
		POU2F1	DTWD2	IPO7			TMEM88
		HOMEZ	CEP135	ZNF101			FEZ1
		EIF4G3	ALKBH8	ZNF250			CLEC14A
		PIP5K1A	POLH	BFAR			LTBP4
		MLLT3	KLHL42	ZC3HAV1L			FBLN2
		TCTN1	ADNP2	HIP1			ACKR1
		ASH1L	DDAH1	CRYZ			RASIP1
		ZNF100	CLUAP1	MICU2			PODN
		ZNF680	TMEM106B	PPP4R1			TGFBR2
		ACTR8	CARNMT1	ZNF311			MFAP4
		RREB1	G3BP1	GJA1			GRASP
		SAMD15	WASL	WDR26			ERG
		ABCD3	KIAA1549	COX15			C10orf128
		MARVELD2	UBR5	MRRF			NRN1
		ZNF429	IARS	NEK6			COLCA2
		ZNF491		RABGAP1			CXorf36
		ILDR1		XPO6			EPAS1
		SERP1		METTL8			CCM2L
		ARNT2		TSTD2			CHST3
		GRHL2		MRI1			RPLP2
		UBR7		GRPR			NGFR
		ZNF37A		ZBTB40			EMP3
		SLC33A1		CDK5RAP2			PLTP
		PLPP6		FBXL4			ACTA2
		PAXIP1		ANKFY1			TMEM204
		SUDS3		CEP57			GIPC2
		PIGH		SCYL2			ARAP3
		RNF34		KIAA0430			LGI4
		RALGPS1		TFRC			SPRY2
		GPD2		EEF2KMT			PPP1R14A
		ARID2		TMEM186			TMEM246
		SYNJ1		DYNLT3			NPR2
		SELT		PTGER3			CYR61
		ZNF43		CWF19L2			CNRIP1
		KSR2		CREBBP			CLEC2B
		OTUD7B		AJUBA			GSN
		ZNF33A		TMEM267			SMIM10
		UBE3A		KCTD3			SCN4B
		SPICE1		PPA2			CD81
		TMEM268		METTL16			SOBP
		SLC22A15		SLC30A1			PCOLCE
		SPG11		ARCN1			IL11RA
		RNF2		DPAGT1			CD200
		MRPS14		C4orf36			SLC12A4
		BLZF1		ZFP91			PDGFRL
		MTA3		API5			ACOT9
		ANKS1B		SYBU			USHBP1
		ERLEC1		EEF2K			FAM49A
		BZW1		FAM198A			KIF26A
		RLIM		HERC4			RILP
		ZNF18		RALBP1			AKR1B1
		C7orf25		PFKFB2			ISLR
		BCDIN3D		C11orf71			PRR5
		ZFP62		HEATR1			MEOX2
		LIG3		CAPS2			PDGFRA
		PRR14L		VEPH1			IL33
		THAP6		TWSG1			ETS2
		SCRN3		PPP1R9A			PPP1R15A
		PBX1		BSPRY			BOC
		WDR20					TSLP
		EDEM1					FUOM
		ARSG					CDKN1C
		COPA					LRRN4CL
		AVL9					SLC43A3
		BBS4					PRDM8
		FAN1					RPL11
		ZNF253					ROBO4
		HMGXB4					EMILIN1
		CNST					FAM127A
		SUCO					NCK2
		XPNPEP3					MYCT1
		TMEM110					CDC42EP1
		RHBDD1					LMOD1
		ADAL					WDR86
		AGBL4					C1QTNF1
		LRRFIP1					APCDD1
		ZNF81					SMTN
		CPSF2					IFFO1
		PDXDC1					SH2D3C
		HDHD2					SCPEP1
		C1orf27					FAM43A
		PCM1					HABP4
		BRI3BP					MAP7D1
		GOT2					EHD2
		BDH1					HSPA12B
		GIGYF2					CAV2
		OMA1					AVPR2
		ZNF585B					TNFRSF1B
		ZNF417					DCN
		TTC3					OLFML1
		NECAP1					CDH5
		FAF2					SDPR
		ZSCAN29					CCDC8
		XIAP					INMT
		ZNF792					DNASE1L3
		CACNA1D					CLIC2
		WNT3					CD34
		RBKS					ARHGEF15
		TRIP11					MID1
		IPP					EFEMP2
		DENND1B					ITPRIP
		HHAT					TCEAL7
		CASZ1					EMCN
		DCAF1					CXCL12
		PCBD2					MSRB3
		ANKRA2					EGFR
		IDE					PHYHIP
		OCRL					LMO2
		CCAR1					SMIM3
		TMEM87B					AIF1L
		UHRF1BP1L					SYNPO
		TTC19					GRID1
		HOOK1					ADAM33
		CEP63					FOXC1
		ZFP30					BMX
		CCDC30					FNDC4
		NCR3LG1					ENG
		RBM47					CCL14
		TMEM41B					MAP7D3
		CLASP2					FAM162B
		EPM2AIP1					ADH1C
		HEATR5B					SYN2
		ERMARD					PECAM1
		BBOF1					STARD8
		COPZ1					SPHK1
		ZNF630					MEOX1
		PIGO					CIB2
		DNAJC14					EPHA2
		DIRC2					IGFBP3
		LZTFL1					GMFG
		ATP8B1					IL34
		UHMK1					GNAL
		GIN1					RPL18A
		TTC14					RPL27A
		GNL3L					CLDN11
		ZNF443					PDE2A
		CDYL2					C8orf88
		AAGAB					ART5
		HACD4					RNF145
		HACD3					LY96
		C17orf75					FSCN1
		PEX5L					SLC25A6
		CEP97					MET
		GMCL1					MATN2
		ZFP14					YBX3
		SLMAP					RPS19
		FAM179B					MSN
		MAP3K13					LDHB
		USP37					PRNP
		GUF1					VEGFB
		GDAP2					GIMAP7
		TP53BP1					IGF2BP2
		UBE3B					LSP1
		FMO5					RPS16
		SEC23B					MAP3K6
		HDAC8					TMEM240
		ZNF638					ATOH8
		ZNF396					CLIP3
		CLOCK					CD99
		LMBRD2					PLA2G4A
		DCDC1					FABP5
		FBXL2					LDB2
		MYEF2					MME
		PTGR2					LZTS1
		TMBIM6					CCDC107
		MED13L					LINC00961
		ZNF844					ADGRL4
		SLC25A15					THSD1
		ZSCAN20					ADAMTS1
		SPEF2					ALDH1A2
		AFF3					SOX7
		SH3RF1					MFNG
		PSEN1					RPL35
		RSBN1L					PRELP
		TTC8					NUDT11
		ANKRD26					ESAM
		SECISBP2					PDLIM4
		ADNP					SLC22A3
		NAPA					TRIOBP
		TMED7					NRXN2
		COG7					KIF17
		CBFA2T2					MMP28
		OCIAD1					CAV1
		AP3M1					SOD3
		ACVR2B					NES
		KPNA1					FAM110D
		CERS2					RPL34
		KIF3B					RPS8
		KIAA1211L					NKAPL
		GATA3					ANKS6
		ZNF664					SLC17A7
		TNK1					FAM107A
		LARP4					OAF
		GATAD2B					HOXD9
		MRPS30					PRRG1
		RELL1					PLK3
		ZKSCAN1					EVC2
		SENP2					LAMB3
		SLC24A1					PHLDA3
		LCA5L					KLK1
		HEXIM2					HOXA1
		GALNT7					PALMD
		TMED4					RPS27A
		CFAP44					CACHD1
		MPHOSPH9					GPRC5B
		UBXN4					TLE4
		TOPBP1					TIMP2
		AHI1					TSPAN2
		COPB1					MRAS
		FICD					NACAD
		UTP14C					LRIG3
		FAM151B					S100A10
		NCOR1					PLEKHA4
		KIAA0753					DHRS3
		TMEM241					ID1
		GTF2I					GPIHBP1
		RERG					SNCA
		DYNC2LI1					IL15RA
		ZNF461					FADS3
		NIPA1					GIMAP8
		TLK1					ITPRIPL1
		PIGX					PRRX2
		GBF1					EBF3
		KCND3					DENND2A
		VPS8					SV2B
		ZNF148					CADM3
		DEPDC5					CPXM1
		PDCD10					FSTL1
		TP53TG5					CLMP
		SEC16A					LGALS3
		AKAP5					LDLRAD2
		RNF14					ANKRD65
		FAM208A					CCDC178
		NME6					GPR153
		C5orf63					GJC2
		MOB1B					SMIM10L2B
		NUP210					LHX6
		ZNF557					NMB
		FNIP1					FERMT2
		PRRC1					KANK2
		HTT					GBP2
		WDR73					SHE
		PRIM1					BMP2
		DLG3					IGF1
		PPIP5K2					GALNT12
		GOLGA5					PPM1F
		C5AR2					RPL37
		CMBL					FAM20C
		APPL1					SCARF1
		SLC30A9					PKP1
		IKBKAP					CEBPB
		TRNT1					STAT5A
		HAUS3					RPS17
		HECTD4					TFEB
		ZNF782					LBH
		TMEM33					ADCYAP1R1
		QRICH1					HSD17B11
		IQCC					VWF
		ATXN2					SLC1A7
		NADK2					TRIM29
		STAMBP					COX4I1
		NECAB3					SYCE1L
		TRMT2B					LTBP2
		CLCC1					HOXA3
		CYP4V2					AVEN
		NCOA2					NOTCH4
		ZNF852					SOX18
		ERCC6					TAL1
		ALG11					CX3CL1
		EFCAB11					HLX
		ULK4					PRKD1
		LEKR1					TNFSF12
		SLC39A6					WSCD1
		RALGAPA1					COPZ2
		RAB8A					FXYD1
		ETFBKMT					SOX17
		ENPP1					FLT3LG
		PCMTD1					IL4R
		ZNF181					TSPAN18
		FASTKD1					RPL5
		PKNOX1					FAM13C
		ZNF490					BMP6
		DHX29					FMO2
		ATPAF1					CD40
		ZFX					COX4I2
		GZF1					VSTM4
		SRGAP1
		PATJ
		MIOS
		ZNF713
		ZNF607
		BCL2
		TBCK
		ARHGEF11
		GMPS
		TMEM116
		ENTPD4
		ZMYM2
		TRMT10A
		ARL8B
		PIGM
		TCTA
		ZNF625
		RFFL
		ZNF594
		PDK3
		ATF6
		LONRF2
		JAKMIP3
		CT62
		LGALS8
		MAT2A
		ZNF107
		UPRT
		ZNF565
		GOLGA3
		GON4L
		ORC4
		POGZ
		NOMO1
		CPEB3
		PUM2
		CDK13
		FBXO41
		FAM114A1
		SNX27
		EXD2
		INIP
		KIAA0319L
		ICA1
		SYTL2
		USP46
		TP53INP1
		H2AFY
		SPOPL
		KLHL18
		ZNF772
		IPPK
		TMPPE
		CSNK1G1
		SMG7
		LETM1
		TOX4
		APBB2
		PBRM1
		HUWE1
		RAB5B
		EVL
		CSNK1A1
		C5orf22
		MIGA1
		HEMK1
		TNRC6A
		CTC1
		FOCAD
		ZMYM4
		TMX2
		ELP2
		COQ6
		ZNF281
		CDS1
		TNKS
		ZSCAN22
		PTBP3
		PDPK1
		ZNF552
		H2AFV
		ZNF736
		CA12
		FAM208B
		ZNF740
		REST
		SEC24C
		CEP350
		TMEM181
		TIGD6
		HBS1L
		TYW1
		NIT2
		ZNF800
		MORF4L2
		SLC25A38
		GPR89A
		ORC2
		PRUNE1
		COG2
		DBR1
		AP2B1
		TARBP1
		TOP2B
		GBAS
		ZNF585A
		BMPR1B
		TMCC1
		CRCP
		PANK3
		ZBTB2
		MRPL19
		GFRA1
		TRAPPC13
		SOGA1
		HUS1
		CD2AP
		MAP7
		TM2D1
		POLA1
		MLEC
		ZNF568
		GGA2
		ZNF555
		LIN54
		NDFIP1
		KIF27
		SNX25
		YTHDC2
		FAM120C
		PURB
		ZNF720
		FUT8
		SYNJ2
		CCDC191
		PARG
		ZNF493
		MFSD6
		CTAGE5
		CHM
		PIK3R4
		ZNF485
		PDIK1L
		C11orf42
		VMA21
		FMN1
		NUP50
		HKR1
		ZNF829
		NEDD1
		TVP23B
		TTC17
		TTC26
		SDHC
		C4orf32
		PTER
		MADD
		EPG5
		C2orf16
		MED23
		DNAH7
		BRCC3
		KIAA1841
		CHD8
		HSPA4
		STAM2
		ANGEL2
		GSAP
		TMCO1
		ZNF586
		KIF13B
		PMM2
		CLCN3
		RNF115
		PHC3
		RPGRIP1L
		OTUB2
		DENR
		PEX12
		FAM234B
		IRAK4
		SPAG1
		USP3
		ZC2HC1C
		KIF5B
		FAM227B
		MRPL3
		BAZ1B
		ZADH2
		HLTF
		PARD6B
		ATG16L1
		GK5
		MYCBP
		ZNF721
		NAA35
		PAPOLA
		ZNF700
		MKRN2OS
		INTS3
		LNX2
		SKP1
		FAM198B
		RMND5A
		ELAVL1
		ZNF682
		ERBIN
		ZNF264
		ZNF620
		ZNF138
		TRAF5
		NOMO2
		ACBD3
		PDHB
		NSUN3
		ZNF174
		MINPP1
		ZNF606
		REL
		PLEKHA3
		ALMS1
		PRPF3
		RBBP4
		BROX
		ZFP3
		NR2E3
		SNAPC3
		USP7
		RBBP5
		TAF1B
		SCOC
		DMXL2
		SEC22A
		DNA2
		TOR1AIP2
		RSRC1
		STH
		FBXO16
		TMEM9B
		ZNF254
		NDRG3
		C11orf58
		RTF1
		SPCS1
		ZUFSP
		RCOR1
		DPY19L3
		RBM4B
		BAZ2A
		ZBED8
		MPP5
		MANSC1
		ATP6V1D
		MOAP1
		BRAP
		PEX7
		AGGF1
		EAF1
		NDE1
		PGM3
		IMMT
		PKIB
		RPAP2
		SLC12A8
		DCP1B
		ZNF260
		TSG101
		PDS5A
		C6orf120
		TBC1D32
		OVOL1
		ZNF451
		CBWD2
		NAPEPLD
		ZNF605
		SRBD1
		RBM41
		SMC4
		SLC11A2
		PGGT1B
		COX20
		ASB13
		SLC25A44
		ZNF30
		NAPG
		HNRNPA2B1
		KDM4B
		MED7
		KIF3A
		GPSM2
		STRN3
		STK36
		TCTN2
		NUP58
		NSF
		SIPA1L3
		FAM222A
		POLR2A
		ZNF397
		LIPH
		FBXO38
		SLC35E2
		OSBP
		FAM20B
		MSL2
		MLPH
		PIGB
		RPRD1A
		FKBP4
		VPS45
		GFM2
		UMPS
		GON7
		ZNF587B
		SNAP29
		NIF3L1
		CUL3
		BHLHB9
		ZBTB11
		ZNF718
		ZNF573
		EFHC1
		HPS3
		DCAF17
		AFDN
		SLC35F5
		BCOR
		NUCB2
		KIAA0825
		KIF9
		RC3H1
		ZNF554
		DIP2B
		TADA1
		LMLN
		NGLY1
		ZC3H11A
		KCTD6
		ADAT1
		ECD
		LHX4
		EFL1
		TMEM25
		IQCK
		UVSSA
		ARID4B
		USP30
		EIF2AK1
		DDX59
		ATR
		KIF24
		MMAA
		USP14
		NEDD4L
		SNX4
		MSH3
		SRSF1
		FAM214A
		CDK17
		BRD8
		ATP6V1A
		LRTOMT
		RAD51D
		RAD17
		RNF111
		TADA2B
		PSMD10
		SLF2
		MAPKAPK5
		ZNF687
		ZMYND8
		ZXDA
		RFX7
		ZNF24
		HSPA9
		RPS6KC1
		XPO1
		ANXA9
		SLTM
		EIF5
		NBPF6
		EPHA10
		RWDD2A
		RNF4
		ZNF91
		FAM35A
		WAPL
		EIF4E
		TRIP12
		SMIM7
		TIMM10B
		ZNF197
		ZNF799
		SMARCC2
		JKAMP
		WDR78
		CFAP43
		RCOR3
		KNTC1
		FAM46C
		SPIRE1
		CNNM3
		ESRP1
		NOL4L
		RAB6C
		B3GALNT2
		RRN3
		EXOC8
		ZNF770
		FAM122B
		USP45
		C10orf76
		DHX15
		EGLN2
		PEX13
		ZNF780A
		FSCN2
		C2orf15
		PIAS2
		TRIM52
		GRPEL2
		GOLPH3L
		THOC2
		DROSHA
		NUP155
		TOR1AIP1
		USP4
		ZNF724
		ARMCX5
		ZBTB7B
		RAD1
		ZNF20
		BECN1
		RFC5
		ZNF674
		BTBD9
		CKAP5
		LINC00094
		CASC4
		TBL2
		FAM199X
		FBXL17
		TOMM70
		RAB3GAP2
		DNAJC19
		CCNT1
		SETD1B
		ZNF544
		ZNF480
		LMTK2
		AHCYL1
		VPS37A
		ERBB3
		AHCYL2
		ZNF749
		SEC24A
		AK9
		CYB5D1
		L2HGDH
		CCDC66
		AHCTF1
		VPS41
		RAB5A
		ENPP5
		FAR1
		ORC3
		P2RX4
		IFT46
		LRIG1
		KLHL11
		KIAA1147
		ZCCHC8
		KMT5B
		FAM134B
		ZNF382
		RPRD2
		STRN
		YY1AP1
		UBE2H
		INTS12
		KDM3B
		UBE2K
		LMAN2L
		TTC6
		TFCP2
		RALGAPB
		LARS2
		MAP4K3
		WDSUB1
		SPATA24
		B3GALNT1
		DNAAF1
		NDUFS1
		C3orf38
		VANGL1
		WDR76
		MBTPS2
		ZNF141
		NBPF4
		VSIG10
		ZNF75A
		MST1R
		DNAJC24
		LARP4B
		CANX
		ALG6
		TSEN2
		ZNF708
		TAX1BP1
		PTPN1
		EIF2B5
		ZNF627
		PPP4R3B
		TMEM209
		ADIPOR1
		PPM1A
		SMG1
		SRP9
		PI4KA
		SPATS2
		RBBP6
		SLC30A6
		ZNF571
		KIAA0907
		KIF21A
		HIST4H4
		INTS7
		SRCAP
		FKTN
		METTL6
		DYNC1LI1
		RRH
		AP1G1
		TTF2
		UBQLN2
		C2orf69
		OXSM
		ZNF776
		ZNF44
		CATSPER3
		RP3-461F17.3
		APOOL
		RMND5B
		BICDL1
		CPLX1
		CFAP99
		TMEM30B
		P4HTM
		COPG1
		APAF1
		CHD3
		ZNF347
		SRP54
		POLR3E
		TBC1D24
		GLS2
		ABAT
		2022-03-06
		ZBTB3
		EFCAB7
		USP8
		GDE1
		TMEM41A
		PKP4
		ZNF546
		NAT1
		DCAF6
		ZNF747
		CGGBP1
		PPIP5K1
		KLHL12
		C16orf70
		MTIF2
		C5orf42
		LCORL
		TMEM63B
		TRAK1
		TMEM161B
		ZNF35
		TMEM263
		ACADSB
		ZCCHC7
		ARL3
		ZNF823
		RINT1
		ZBTB37
		ZNF410
		LAMTOR3
		GCC2
		C16orf46
		CGN
		BRCA1
		REPS2
		LCOR
		SMCR8
		COMMD10
		LENEP
		PGPEP1
		DHX30
		SLC25A35
		ZNF318
		NPNT
		ZNF788
		ZNF814
		ZNF609
		CBR4
		PEX1
		SLC25A17
		ZNF675
		ZNF681
		MAGED2
		GRM8
		RBM4
		FUBP1
		KHNYN
		RBM45
		TRAF3IP1
		SDCCAG8
		C20orf144
		LSG1
		TMEM63C
		MSH2
		DCAF8
		RRAGB
		ITIH6
		STT3B
		ZNF599
		CNOT9
		SLC35E1
		MED14
		KIF16B
		KPNA6
		COA5
		RPAP3
		ZFP69
		GOSR2
		UGGT1
		FLVCR1
		UNC50
		TSNAX
		TRAPPC8
		EPB41L5
		CSTF3
		APTX
		ATG4A
		HINT3
		VPS29
		ZNF543
		ENTPD7
		C1orf56
		TMEM26
		TMED2
		MRPL42
		ECT2
		KRIT1
		ZNF440
		ATP6V0A1
		DZANK1
		PHOSPHO2
		GPATCH1
		ZNF764
		CYB561D2
		UBR2
		KIAA1191
		CAPN7
		FSD1L
		ZNF610
		DIS3L
		ZNF587
		MBD4
		RARS
		GRB2
		ALG2
		ZFHX2
		AGPAT3
		SLC26A1
		ST8SIA6
		ZNF441
		HCFC1
		PIGG
		ATP7A
		TMC4
		SEPSECS
		KAT14
		CNOT4
		FAM117B
		ZNF131
		SCYL3
		CCNT2
		ZNF420
		WRB
		SOCS4
		SLC30A7
		MPPE1
		SOCS6
		UBE2G1
		C18orf25
		ZKSCAN3
		STARD7
		SVIP
		ZNF8
		SPATA5
		NCOA6
		TRAM1L1
		ZNF484
		UBE2E1
		KLHDC2
		APEH
		SLC38A1
		DNAH14
		ZNF678
		HNRNPL
		NPRL2
		TRAPPC11
		ARV1
		TNRC6C
		HARBI1
		ZNF2
		LONP2
		SLC30A5
		PPHLN1
		RTN4RL1
		NEMP1
		ZNF398
		ASB16
		PUS7L
		ZNF564
		TAF9
		HIF1AN
		TTC39C
		RFC1
		TDRD7
		VPS13B
		SEL1L
		C16orf58
		WSB2
		CEP19
		UBQLN1
		NFYA
		THAP10
		CNOT11
		ASF1A
		GOSR1
		EFCAB12
		DNAH10OS
		HAT1
		AQR
		RPE
		UBA3
		PPP2R5A
		SP3
		EPB41
		HNRNPK
		FAM149B1
		CHD6
		ARL14EP
		PWWP2A
		PLEKHF2
		C11orf49
		SETDB1
		ZNF626
		TMEM59
		CMC1
		KIAA0556
		CDC73
		FBXW11
		DCLRE1A
		FARP2
		MBOAT2
		ZBTB26
		ALG10B
		AGR3
		RMND1
		MRPL30
		POLR2B
		CACNA2D2
		COL24A1
		FBXO21
		DNAJA3
		FAM162A
		ENPP4
		PPP4R2
		DCAF12
		LCLAT1
		PLEKHB2
		COG5
		CYP2R1
		SUZ12
		CNNM4
		DDX46
		AKAP10
		ITCH
		C12orf66
		ULK2
		PHF8
		ARF3
		PXYLP1
		ESCO1
		GPR89B
		PAIP2
		CFAP53
		ZNF136
		IQCG
		TMEM254
		KIAA1468
		SEC23IP
		BSN
		ZNRF2
		SIN3A
		BRPF3
		CEP76
		LRRC6
		PPP1R2
		ZSCAN16
		SLC35A3
		TXNDC11
		CEP85
		IQSEC2
		RUBCN
		TWF1
		DYNLRB2
		IQCD
		RBAK
		ZNF322
		ARFGEF1
		CACUL1
		ZNF234
		ZCCHC4
		ENTPD5
		DGKD
		CCNB3
		NBPF9
		ZNF737
		USP16
		POLE2
		TMEM185A
		TMEM50B
		ZNF765
		CFAP57
		EPS15L1
		PIK3C2A
		CCDC40
		SLC46A1
		AKAP9
		C1orf112
		LRRC58
		SBNO1
		MANEAL
		ANAPC7
		TRIM33
		ZCCHC10
		DHX9
		SLC38A9
		PAFAH2
		CXorf40A
		NBR1
		BRWD3
		DARS2
		NF1
		MIER3
		LYSMD1
		ZNF780B
		LMX1B
		DIABLO
		GPR160
		ZNF566
		ZSWIM1
		TSPAN13
		ZMPSTE24
		CIAO1
		TPR
		FGFR1OP
		PHKA1
		GMFB
		SCAMP1
		MCUR1
		UBN2
		ZNF497
		PCDH1
		SSR1
		TMEM57
		G2E3
		NNT
		ZDHHC5
		ANKRD52
		NOMO3
		ZDHHC6
		FAAH2
		CASKIN1
		IFT81
		UQCC1
		ADAR
		ZDHHC16
		C1orf74
		SLC35B3
		AP5S1
		SLC19A2
		POLR3K
		MAPK13
		DTX3L
		GATC
		FIP1L1
		ARPP19
		TTC30A
		RAB19
		ZNF142
		UBAP2
		ZFAND6
		SMIM14
		RAD18
		PRIMPOL
		ZNF654
		FBXO22
		POGK
		BORCS5
		SLC35D1
		AIMP1
		PHF12
		OPA1
		C1GALT1C1
		PPP4R3A
		TMED10
		IKZF5
		TNFSF13
		TMEM14A
		SLC25A40
		MTX2
		ALG10
		UBE3C
		KIAA1324
		LRPPRC
		DNAJB14
		KBTBD4
		SPOP
		ERGIC1
		RRM1
		VPS52
		MAPK9
		KBTBD7
		KLHL23
		ZNF283
		TBC1D19
		STXBP3
		AGK
		ZNF85
		LEO1
		POLE
		UBE2R2
		GPBP1L1
		CHMP5
		JADE2
		EML2
		LARP1
		C3orf52
		PROSER3
		KAT6B
		ZNF223
		CHUK
		GGPS1
		CCDC15
		RNF141
		RPRD1B
		CUL4B
		MSH6
		SEC22B
		TBK1
		PPP2R5E
		NCAPG2
		FAM173B
		USP38
		ABHD10
		SKIV2L2
		BRWD1
		TFAP2A
		PSD4
		COPS4
		PAIP1
		ETAA1
		ZNF233
		SRP72
		ZNF766
		HNRNPC
		AP1M2
		ZKSCAN5
		TMEM184C
		POLR1B
		LYRM2
		HSPA8
		MIA3
		HIGD1A
		CXorf23
		GEN1
		NCSTN
		LMAN1
		WDR48
		FAM206A
		ANAPC13
		ZBTB6
		SEZ6L2
		MFAP1
		ABCB10
		TDP2
		HELLS
		CHTOP
		RNF123
		PRIM2
		MTMR1
		TROVE2
		SEC31A
		SORD
		PLCD4
		MRS2
		CSTF2
		RBM39
		LSM12
		2022-03-05
		HAUS6
		ANXA7
		PRMT3
		UTP15
		GLT8D1
		ASB7
		ABHD18
		DGKE
		ZNF28
		NFX1
		AGBL2
		TRUB1
		ALG1
		LIN7C
		FAM134C
		CENPL
		QTRT2
		SEC61A2
		ZNF367
		UCHL5
		ABHD3
		SF3B1
		ZNF433
		ZNF791
		ZFAND3
		CCNE2
		PIGN
		RBM12B
		FAM8A1
		OSGEPL1
		WDR55
		ZG16B
		GLCCI1
		ATP2C1
		TIMMDC1
		ZNF790
		RNF6
		STAG2
		DOPEY2
		NUFIP2
		BCLAF1
		ATPAF2
		RAB1A
		ZNF701
		DHTKD1
		XRCC2
		DNAJC21
		ARID1A
		UBXN10
		PHF20L1
		TXNDC9
		SNX24
		SMARCA5
		SHROOM3
		NUDCD3
		DCK
		IMPACT
		KIF2A
		VBP1
		ARFIP1
		GLUL
		ZNF805
		ANKIB1
		FAM161B
		ZNF629
		CPEB2
		INCA1
		TFIP11
		SSX2IP
		TUSC2
		LRRC37A3
		RBM12
		C18orf32
		TM9SF4
		C5orf15
		WDR35
		POC5
		CHD4
		FRK
		FOPNL
		CDAN1
		MCCC2
		CBX4
		PCCB
		ARMC9
		SCUBE2
		EFR3A
		ASAH2B
		CCDC142
		SEMA3F
		NDUFAF1
		TRIM4
		CDKL3
		PRKAG1
		ANP32A
		POLR1A
		ZFYVE16
		EFR3B
		PUS10
		N4BP2
		RAF1
		TSN
		PATZ1
		PTP4A2
		USP47
		ZSCAN2
		OSCP1
		SASS6
		DCAF11
		SLC4A1AP
		FAM84B
		PNRC2
		ATXN10
		NDUFA5
		NUP133
		GSKIP
		ZNF525
		CMTM6
		CTD-2583A14.10
		RPA3
		RPS6KA6
		NCEH1
		DENND2D
		DCUN1D1
		ZNF547
		PDHX
		ZFP69B
		RAB3D
		GDPGP1
		RHNO1
		PPM1E
		PRRT3
		GORAB
		TMPRSS6
		ZMYM3
		HSPA1L
		ACP1
		VPS33A
		KDM5B
		TBCE
		ARF4
		MAU2
		GTF3C3
		PPAT
		RAD23B
		CDC27
		GPBP1
		NIT1
		SAXO2
		SLC25A14
		KLHDC10
		C12orf60
		PPP2CA
		ASB8
		VEZF1
		UBE2D3
		SUOX
		NAA25
		AP3D1
		C12orf29
		LRRC27
		IKBKB
		IER3IP1
		SYTL4
		SYAP1
		RYBP
		GLOD4
		ZNF845
		OCLN
		METTL14
		NSL1
		TCEA3
		SENP1
		MRFAP1L1

## Sheet: Table S6-3
Table S6-3. Genes correlated with ESR1, PGR, and/or PRLR in canine tumors ( BH adjusted p-value < 0.05 and R > 0.3 or R < -0.3 for both Pearson and Spearman correlation). Related to Figure S8.
				cBLMT																			cNBLMT
negative										positive									negative										positive
cBLMT ESR1 only	cBLMT ESR1 and PGR	cBLMT PGR only	cBLMT ESR1 and PRLR	cBLMT PGR and PRLR	cBLMT PRLR only	cBLMT ESR1, PGR, and PRLR				cBLMT ESR1 only	cBLMT ESR1 and PGR	cBLMT PGR only	cBLMT ESR1 and PRLR	cBLMT PGR and PRLR	cBLMT PRLR only	cBLMT ESR1, PGR, and PRLR			cNBLMT ESR1 only	cNBLMT ESR1 and PGR	cNBLMT PGR only	cNBLMT ESR1 and PRLR	cNBLMT PGR and PRLR	cNBLMT PRLR only	cNBLMT ESR1, PGR, and PRLR				cNBLMT ESR1 only	cNBLMT ESR1 and PGR	cNBLMT PGR only	cNBLMT ESR1 and PRLR	cNBLMT PGR and PRLR	cNBLMT PRLR only	cNBLMT ESR1, PGR, and PRLR
CDC27		ZNF428	SKA2		MICAL1	P3H4				TMEM134	SLC34A3	PLEKHA6	KLF9	DENND4A	SEMA3G	KLKB1			MRPL52		SMOX	MRPL52	UNC119	AP2S1	NENF				PASD1	CXorf57	CAPN13	PANK2	POLD3	GPATCH1	C16orf71
SKA3		NCKAP5L	FASTKD1		PLK1					CCDC69	PRLR	LEPROT	MYO7A	NFE2L2	DPP4	GAPDHS			FAM159A		TSPAN8	NDUFA6	RRAS	DBI	NHP2				CPLX2	EFHD1	TM6SF1	CFAP46	RBM17	OAS2	MN1
ANLN		SMO			CENPP					FAM149A	PSME1	C1orf210	TNFSF12	IL15	GNPNAT1	GCGR			EIF3H		MID1	CHCHD1	PRAF2	PRDX2	FKBP11				ATP1B1	KIRREL2	ARHGDIB	IDH1	RSAD2	CLMN	TMEM128
HLTF		SLC29A4			KIF23					CPAMD8		OPTN	ATXN7L1	GPR146	SLC26A4	GPX3			EMC6		NXPE3	TMEM126A	NDUFAF2	RPS19BP1					PLCB1	OLFM1	MAL	CUX1	AURKA	LIPH	MOSPD1
KLHL11		AP2S1			SMAD6					UBL7		DAPP1	VPS41	GGT6	CLIC2	PIP5K1B			EEF1D		LNX1	SLIRP	COPZ2	SMIM4					FLNB	NUCB2	EMID1	MEIS1	METTL25	TRAK1	TMEM45A
LSM12		KCTD15								GHR		PRR16	EFEMP1	WDTC1	ERLEC1	FOXA1			MRPS18A		SKAP2	EEF1D	HDDC2	SEC61B					RPUSD3	PRLR	PRDX4	NFE2L1	TMEM50A	FNDC3B	PROM2
CTNNB1		NT5C3B								HACL1		SLC2A9	GABARAP	FBXO3	VAMP4	HEPACAM2			NPM3		FSCN1	MRPS18A	DEGS1	NAA10					PKHD1	LOXL4	HSH2D	NBAS	NEIL2	GPR63	KCNN2
TMEM243		POMGNT2								ADRB2		WEE1	TMEM222	TPP1	NPY	LONP2			RPL35A		TPI1	MRPL36	NT5C3B	DERL2					TMBIM6	TAPBP	FAM178B	KIFAP3	COL18A1	LPAR5	ERRFI1
SIX4		MYL6B								CES2		MAL	DPP7	PLS1	CDH13	C2orf72			RPS18		CLCN4	PGLS	UROD	C19orf53					CBX4	KCNK1	IL15	ACTN4	LIPT1	ST3GAL4	TGDS
KDM3A		RND2								FAH		PIEZO1	NET1	GCNT7	ARHGEF38	CYP4V2			COX4I1		MGST1	COX4I1	MDFI	DCXR					SLC1A6	DMRTA1	CD164L2	RNF220	CSPP1	LSM14B	RHBDF2
TMEM2		ZNF668								GCDH		TRIM21	PIGL	SLC16A13	VRK3	ELL2			RPL35		NMT2	RPL35	FAM162A	MRPS25					WDR62	DUSP10	CMTM8	C1RL	PRIM2	ERCC8	C9orf85
SLC30A9		SMOX								PMVK		PLEKHN1	FMO5	KCNK1	GCH1	CCDC149			RPL18		ABCC4	NUDT5	ATG4A	CHMP2A					ATP13A2	TMEM79	AKR1E2	HERC6	GLT8D1	HNRNPH3	PLK2
ERCC6L		LAYN								EPHX2		ARSD	HAND2	LRBA	AR	MLPH			MRPL36		GYG1	RPS18	ALDH9A1	MRPL55					PLIN2		CFAP57	STEAP3	TBCC	ADAMTS15	IFNGR1
SS18		TMEM38A								OTUD7A		PRPSAP2	ALDH6A1	C11orf63	TM2D2	KYNU			RPS11		B4GALNT3	EMC6	TRPT1	GALE					TSPAN13		MTMR7	PIK3C2G	ANXA3	SAPCD2	CAMKMT
DCK		ADGRF3								BSND		CDH1	PEX7	NUCB2	OSTN	CNKSR2			TMEM126A		ADCY3	RPL35A	FAM212A	AK1					ANKFN1		PNMT	PTPRF	STARD3NL	CHFR	LINS1
AP1S2		DESI2								SLC22A4		PLA2G4A	VIMP	MPPE1	MBP	DMGDH			CHCHD5		PDE4B	RPS23	RAB9A	RABAC1					SREBF1		DNAJC1	KHSRP	ZNF706	ZBTB46	ABCC11
DBF4		B4GALT2								ACADS		KLHDC7A	BNIPL	ART4	SGPL1	SERTM1			PGLS		GOT1	EIF3K	AVPI1	POP7					RNF103		SAP30	TMEM229B	CYB5R4	BTG2	GINM1
RANBP17		HDDC2								MGLL		PLEKHS1	ALDH3A1	PNP	FYCO1	FAM107B			RPS4X		RLBP1	MRPL11	PLIN5	GADD45B					LRRN3		BIK	ASB13	CAPSL	TMEM245	MSX2
FBXO5		RAB6B								SH3GL2		VGLL1	DOCK11	TMEM45B	NUDT13	STK32B			RPL9		SMPDL3B	LSM7	ECE2	NDUFB2					HAVCR1		RNF212	ROBO1	IGSF10	USP30	FBXO15
PTPDC1		SLC4A3								FIBP		CFI	ACSL5	NWD2	SH3RF2	BIK			NUDT5		CLCN2	APRT	VEGFB	TMEM11					EPHX1		OVOL2	STK17A	BASP1	C20orf194	KCNIP4
DPY19L3		COX7A1								ARHGAP10		STAT6	ACE2	KCNN2	PECAM1	BCHE			NDUFA6		SPTBN4	RPL8	NDP	SERPINB6					CYB561		HPX	TTC14	MSI1	SH3GL2	MICU2
DNA2		CCDC36								EEPD1		ANXA3	FGGY	PDZK1IP1	NAALADL2	KCND3			APRT		OSMR		TSEN54	PPIB					IQCE		PRR16	BRD2	MAT1A	CAMK4	ADRB2
KIRREL		KLHDC3								PEPD		STAP2	VGLL3	RASGEF1B	GPM6A	SLC16A12			TIMM8B		HOXA1		AVPR1A	UBL5					NSUN6		RFC3	TBC1D9B	CRIP2	GAS7	OSBPL6
RFXAP		KIAA1614								HMGCL		TTC9C	CAMK1D	ARHGDIB	SUN2	ABCC11			RPS23		TACR1		SDC1	SSR2					FAM20B		SULT2B1	DSP	MRPS9	SPG7	ZCCHC7
MEX3C		AKT1S1								UBXN1		TMEM123	IDO2	TTC39B	PREX2	CNTN3			RPS15A		PGF		CLEC2L	HCFC1R1					FOXRED2		SPP2	DNAJA3	HSD17B14	BBS4	FUCA2
ACTG1		ZFP82								PPARG		ANXA1	BTN1A1	TMEM59	ENPEP	ESRRB			RPS3		SOBP		TAS1R1	RNASEK					CYB5D2		C1orf158	PPM1K	VTA1	ANKRD13C	SDC4
DPY19L1		NCS1								RAPGEF3		CCSER1	PDE3B	C1orf158	LRRC7	KCTD14			RPL8		SERTAD4		MECOM	PARK7					DNAJC3		CLDN7	2023-09-05	RGL3	STXBP5	PMEL
FEN1		C1orf35								TSC22D3		ALS2CL	ABHD16A	PCDH7	DEPTOR	GATA3			MRPL11		PDK3		MAPT	ATOX1					C15orf62		HMGB2	SEMA3F	TNIP1	POLR3F	C1GALT1C1
DNAAF2		PTOV1								ALOX15		SEMA3A	SLC18A2	PGR	MMRN1	PROKR2			RPL28		TLDC2		ATP6V1G3	RWDD1					ORMDL3		ALYREF	SYT7	CENPQ	TYK2	STC2
SUZ12		AHCY								CSAD		DPH6	HSD17B4	MAPK4	SLC19A3	GALNT13			RPL11		ALDH1L2		SPAG4	PQBP1					MCCC1		SYK	VPS26A	VILL	OPHN1	FRAS1
PKMYT1		ARHGEF11								PC		MBOAT1	TMBIM6	AP1B1	ALDH1A2	NSUN7			IDO2		FNDC4		MMP7	SEPW1					TBC1D20		MRPS35	IFT80	TBX1	IKZF1	SNX31
CDK8		PURG								SLC25A30		STC2	ABLIM3	GIPC2	TRPV6	SEMA3C			NHLRC1		PLCG2		KRT2	PRADC1					GLP1R		SPG21	LRSAM1	LRCOL1	SRD5A1	FAM46C
FZD2		DBN1								ASB9		A2M	DAGLA	CLSTN2	SLC31A2	CLDN8			LSM7		RFTN2		GADD45G	WFDC5					PEX12		SAMD10	MLLT10	ANKRA2	CREBZF	ERBB2
BUB1		LGALS4								MRPS15		SLC52A3	LALBA	HPX	EPS15	SLC25A42			MEI4		LIMCH1		RCOR2	MRPS28					SGK1		NAALAD2	MANBA	SLC44A4	DENND4B	THSD1
CENPK		ADCK5								NOSTRIN		YARS	ACPP	VWC2	CLMN	IQGAP2			SLIRP		STK32A		NT5DC2	ISOC2					SOWAHC		ESPN	ERN1	NRBF2	BMS1	ANKH
SFXN1		NUMBL								CLEC3B		RHBDF2	CYSTM1	UGT2A1	SPAG8	BHMT2			EIF3K		TUBB4A		MATN4	RBFA					PIK3R3		RMI1	GLG1	RASGEF1A	KDELC1	JADE2
C5orf34		ARFGAP1								ACAD8		CD74	FRMD3	EMP2	SLCO4C1	EFHD1			CHCHD1		LMCD1		TMEM40	S100A13					MOXD1		GNPAT	TANC2	ACSL5	C3orf70	STAT5B
ARHGAP39		TOR3A								MAOB		OAS2	C17orf58	INPP4B	B3GALNT2	ATP2C2			KRTCAP2		TSPAN33		SIGLEC1	ZNF593					ACLY		ECHS1	HCFC1	KRT20	SLC7A6OS	RBM47
RRM2		ECH1								PLPPR1		RIPPLY3	LDHD	XK	APPL2	SLITRK3					FZD8		CRELD1	MRPL27					RBM44		PSMB8	ZSCAN16	ACOXL	PHLPP1	FGFR1
C5orf22		PRDX2								TWIST2		FBP1	LRRC57	RASEF	SULT1C4	GCM1					FAM155B		BLVRA	PFDN6					MBP		IGSF5	CDKL2	IFI44L	ADNP2	SLC7A5
ABCC4		MAPK8IP3								ACACB		HIVEP2	PDP1	SIAE	REEP6	ABHD14B					RCAN2		SNX22	MRPL41					ACSL3		TWF2	SEC23B	TLE2	TLR10	EVC2
PARPBP		FLYWCH2								ACAA2		HDAC1	STAT5B	LRRC1	RHOJ	KRCC1					NDUFA4L2		DLX5	C19orf70					QPCTL		GOLPH3L	EFCAB14	C1orf159	CMTM7	TMEM59
CENPJ		JOSD2								FMO4		ATP1B1	CSN3	TFAP2B	RAB15	NRCAM					RAB3A		TMEM213	COL23A1					USO1		S100A14	PLEC	VSTM2B	CCR2	CARHSP1
CENPL		CRYGS								RPS6KB2		JAK1	RORC		RPH3AL						SLC35G2		DDAH1	SDHAF3					NGLY1		ALG14	POFUT1	CEP128	CARF	CWF19L2
CLIP2		DLX5								FGL2		GRAMD3	KHDRBS2		ACOT4						PGD		NGEF	NOP10					TGFB2		TECR	C2orf72	IER5	SYTL4	ESR1
SLC2A1		CHADL								ACO1		C8orf46	MAN1A1		FAM107A						PLCL1		CRYAB	ACAA2					PITHD1		CFLAR	KCNK6	IL15RA	BRD7	METTL9
PGS1		SWI5								FDX1		SLC25A43	SLC46A2		TMEM54						FBLN5			TSR3					ZNF827		PSTK	AXIN2	IRAK1BP1	RNF26	AP2A1
UBA6		SMIM4								COL28A1		ANKRA2	SLC6A7		EFCAB14						CA14			NOL3					SKIL		PRSS22	KIAA1217	RGS7	UNG	GPX3
ESCO2		FGFR2								MDH1		CD40	CUX2		SLCO2B1						FAM57A			NDUFAF6					WDTC1		ZBP1	ACBD3	AMDHD1	FBXW12	A2M
TOP2A		NISCH								TMEM52		RAB11A	TMEM150C		MC2R						SLC4A9			RAB20					ROS1		RAD51C	KLHL29	RIMS2	TC2N	BCL2
TNFRSF12A		RHBDD3								SLC25A20		MVP	STAT5A		PROX1						GALNT16			MRPS11					SLC39A7		PIGC	ATP8B1	CCDC80	SOWAHA	NRCAM
SLC35B4		CEP250								SYNE3		TJP1	SUOX		PLXNA4						UBE2QL1			NDUFB7					CYTH3		HAAO	YLPM1	RSPH14	LRP5	ANPEP
SMCO1		ERMARD								EMC3		DUSP11	SUMF1		PLXDC2						CXCL17			NDUFA2					ESYT1		RGS2	ZNF407	ETV7	GPR137C	KDSR
DEPDC1		VPS37D								LACTB		SQSTM1	CNDP1		ITIH2						PRRT4			SPR					NUAK2		HES2	CTNS	TRAF2	SREBF2	ZNF583
RMI1		LUC7L								GALNT15		POC1B	OSBPL6		ANO3						ACE2			COX7A1					ADGRE5		ACSF3	STIM1	CCNA1	KLF10	PDE11A
PLK4		PIP4K2B								RETN		FAM111B	MOB3B		VAV3						HMX2			MRPL14					GPAT4		CCDC59	SLC25A44	SLAIN1	SNX2	ARMCX5
		PTGES								TMEM61		SPTLC2	SUCLG2		HPGDS						CTPS1			PODNL1					BRINP2		B2M	CLTC	IYD	PPWD1	HAUS3
		BLMH								SPAG7		NPC2	CALCOCO2		AZGP1						DEXI			NUDT14					EPN3		PUS1	ZFAND3	CBLN2	CMTR1	KIF9
		STARD6								GPC3		GPR108	BCO2		HYDIN						PCDH12			BCS1L					CRY2		DRAM2	KCTD2	CEP72	CPSF3	MORN4
		WNT3								CHST7		MAP2K4	RERG		SLC16A11						KCNE3			PFDN2					ETV1		MIS18A	PHF21A	GRAMD2	ERI1	GOLGA7
		ITGB5								ADHFE1		FUCA1	ADH4		SLC16A14						BGN			SMIM1					SUSD6		EFCAB11	SIPA1L3	PIP5K1B	PPM1F	TCTN1
		TCEA2								RMDN3		SH3TC1	LDB2		TMEM50A						ROGDI			BOLA1					NETO1		ZDHHC4	FASN	SLC37A1	VCL	AGTPBP1
		OXLD1								KANK3		ADM2	CTSF		MTMR7						GPI			FXYD1					MKNK2		ELL3	DYNLT3	IFIH1	PCK2	PHLDB2
		GJC1								FHL1		COG4	NEIL2		SYTL3						ENPP6			UBL4A					PON2		TIPIN	KIF1C	CENPJ	STRIP2	CCDC170
		MTA1								WHAMM		MTHFD1	NTM		PGBD5						NEU2			SF3B5					SLC39A9		NARFL	ADAR	MANSC4	PPME1	GCNT2
		MROH8								ACSS2		TNFSF8	AKAP12		AGBL3						STARD4			FBXO27					SEC24D		CDC26	NDFIP2	EFHC1	PPP2R2D	CNN3
		TYW3								TXNIP		C11orf52	ARHGEF37		BCKDHB						AADAT			NINJ1					TIGD7		ANO9	TNRC18	KDF1	RIMS3	CCDC149
		RBM38								CHRM1		JRKL	SYT9		C11orf74						NAGA			TMEM60					HSPA2		HMGN3	KPNA5	ADD2	RRM1	GNAZ
		RASL10B								USE1		SCTR	PROM2		SLC26A7						LHX2			MTIF3					DAB2IP		VRK1	TSPYL4	RELT	EDEM1	MPPED2
		OTUB2								HIBCH		BBOX1	BCAT2		SLC38A4						RBPJL			AMZ2					SEC14L4		CCNH	XPNPEP3	DUSP16	C2CD2	PCDH7
		PIH1D1								FZD4		SLC37A1	F11		FAM49A						PIK3R1			DNAJC19					WWC1		NCCRP1	CDC37L1	NTNG1	ST6GALNAC6	EFCAB7
										CA3		EMP1	MC5R		TMEM252						FADS2			ATP5G1					DNAJB2		XAF1	TMEM181	CFAP69	SV2C	IFI44
										APOL5		RAB7A	DNAJC12		SGSM1						SLC1A5			PSMB6					RAB15		CPT1C	AKTIP	RAB17	RHOBTB2	PLEKHA6
										ACAT1		GGACT	CCDC170		MTMR10						SCLY			NABP2					CTSF		ZCRB1	C9orf172	TAF1A	EFTUD2	GATA3
										PLPP3		AP1G1	MSRA		MID2						HOXA2			FOLR2					CANT1		DYDC2	RHOT1	CHAC2	FAM98B	FOXJ3
										ACVR1C		TM4SF4	CISH		SLC16A6						HCN1			AKT1S1					CC2D1B		FAM174A	EIF4ENIF1	GCGR	TP53INP2	SYPL1
										HSDL2		ITGB6	ESR1		GLMP						MSRA			NDUFS3					CREB3L1		TEX30	ZNF687	IFIT2	ZNF527	NCOA5
										N4BP3		ADAM9	RNF128		KIAA0513						GPM6A			SNAPC2					SDF4		TRAP1	GANAB	FSTL4	PYGB	DYRK1A
										HMCN2		PTPRK	SMARCD2		PEX2						ST8SIA6			COX14					HSF2BP		IDH2	ZFYVE28	RAB39A	ALCAM	FAAH
										GSC		FAM103A1	CD164L2		DNAJC6						CDH8			SEC61G					STAC2		RASSF6	LAMB2	GAPDHS	ADAMTS16	FAM117A
										ITIH5		FAM177A1	KRT20		CLDN17						NQO2			COMMD4					ZFP36L2		ASF1A	LMAN2L	FAM83G	VWA2	GTPBP10
										QDPR		TOM1L1	AFF3		PGAP3						PDE6G			MGARP					GPR108		PPIG	POLE3	HAT1	PAPPA	RBBP7
										XDH		TTC12	PNMT		SMIM14						CLDN10			NANS					ARCN1		RTN4RL1	DHX38	IVNS1ABP	PIGK	FDFT1
										GRIA4		SRFBP1	FAM117A		NCOA4						ZPLD1			OXLD1					SLC25A35		FREM1	GGNBP2	GPR39	MB21D1	DZANK1
										EHHADH		USP4	KCNIP4		F8						SERPINF1			TOMM6					BCAM		OSCP1	TMEM164	AGPAT4	ZC3H12D	IRF2BPL
										CALR3		UEVLD	EPHX1		CFAP57						ANKRD55			NDUFA8					SUMF1		FOXJ1	TMEM94	GRB7	SNPH	PORCN
										ACADVL		SCEL	ACOXL		ACKR2						BNIP3			C18orf21					GRB2		CMTM2	LRRK1	LPAR6	LDB2	IGHMBP2
										UFC1		TRIM68	ANKEF1		ATP12A						SLC1A2			ETFB					WDR6		SPHK1	HIBCH	RASAL1	ATP6V1B2	UPF2
										MAOA		SIGIRR	BHMT		AHSG						CA12			RPP38					IRGQ		CD83	CDC42EP1	SPACA1	EIF2A	TGFB3
										ABTB1		EHD4	SERPINA11		FBXW2						MNX1			NDUFB4					TYSND1		DNAJC12	TMCO3	SCN1A	RBKS	ELMO1
										LGALS12		PTH2R	ADRA1A		MTUS1						C1orf64			SCNM1					BSG		RPGR	LRRCC1	COQ2	KIF14	KCTD17
										GLRB		TAPBPL	DNMBP		PKHD1L1						PLOD1			ARL16					SEMA6B		CASP7	SAMD4B	TAP1	SCAMP5	U2SURP
										ABCA9		FAM83F			CTNS						ADAP1			ENDOV					PGRMC2		PAAF1	L3MBTL2	TULP3	TMEM185B	ZNF354C
										RNF166		ARHGAP12			CSN1S1						COL8A1			MTERF3					ABCF3		MAGEH1	FAM220A	ANKDD1A	PHACTR1	MBOAT2
										PCCA		ADSS			PASD1						GPX2			PRELID1					RUNDC1		TIMM21	TOR1AIP2	EFHC2	MYO1F	E2F7
										RILP		RPS6KA1			SLC35A5						FOLH1			FAM3A					DMPK		TEKT1	PRKCD	MCOLN3	DCTD	ZSCAN30
										AOC3		TXNDC11			PGM5									COMMD9					ARMC9		CSAD	IL1RL1	EXT1	ORC3	TIGD6
										CRADD		GALNT10			CHRNA4									GUK1					NCEH1		YDJC	MYO7B	NABP1	RRP15	PNRC1
										CFD		PSD4			STEAP2									PIH1D1					KIF19		FDX1	ACP2	PTPRD	PRPF39	MFAP1
										SORD		GNB1			METTL9									ETHE1					CLPTM1		WHAMM	UBE3C	TRMT10B	POMK	RASGEF1B
										EFCAB2		KCNQ1			HRH1									STX8					MIA3		EZH2	PARD3B	BUB1	CORO1C	ESF1
										ABCA8		EPB41			IYD									C1orf50					UBE2K		SERPINA11	GRPEL2	ZC4H2	MAPK14	MYD88
										CCDC80		CD44												TRAPPC5					ARSK		TRMT10C	UGDH	TNFSF13B	SLC6A6	P4HTM
										CAMK1		RTN3												POLR2I					GLB1		FAM110A	C8orf37	DDR1	PRPF8	STAT5A
										CADM2		ATP6V1B1												POLR2F					SMARCA2		ADH4	CDC42BPB	MRPL4	NSDHL	DNAAF5
										FMO3		CCR2												TMA7					COPS7A		FRG1	GORASP2	SCN4A	NCL	DNAJC21
										CA4		MACC1												ISCA1					ZFHX3		ALDH1A3	SUFU	SLC37A3	AQP9	IMPAD1
										SMYD2		PLEKHA7												HDDC3					REEP3		IRX5	THSD4	FAM149A	HECA	TERF1
										F2RL2		CTSH												C6orf203					WNT3A		GREM2	DSEL	RNF8	AASDH	PDE7A
										ZNF385D		SLC12A2												TRAPPC3					TRAPPC12		LAD1	KANSL1L	LRRIQ3	TPP1	HMGXB4
										PIR		NUDT17												MIEN1					ADRA2A			DNAJB12	RAB38	RPP30	KYNU
										KCNK17		DPAGT1												SRPK3					ATP8A1			PBX2	DUSP11	SLIT2	ABHD3
										BAIAP3		NCK1												LAMTOR4					NACC1			TAF3	PRPSAP1	CHN2	ELMOD2
										SLC8B1		CTNNA1												TBCB					NOC2L			PTPN21	NXT2	TRAK2	SPTBN2
										XG		PLEKHG6												IAH1					TDP2			RAB2A	MFSD6L	GPR157	TCEA1
										LIPE		DDX10												SEC11C					OS9			CDKL4	CLDND1	ZNF865	POLA1
										GCHFR		NOXO1												NDUFV3					KMT5A			ALDH6A1	FUT10	NATD1	RERG
										MFNG		MYO5B												PSMA7					RRAGC			ZNF830	TMPRSS2	RNF32	RASSF9
										USHBP1		SLC5A6												KLHDC3					NHS			HSPA13	FGF14	ECHDC1	OXSR1
										TRIP10		FAM102B												CDC34					RXRA			HMG20A	CDKN2AIP	IL9R	SGPP1
										GPIHBP1		TNFSF13B												TSPO					ABHD5			COG1	QRICH2	TTC9C	KIF18A
										PPP1R16B		ATP11A												TGIF2-C20orf24					ACADM			MPP7	MAPK4	ADGRL2	CADM2
										PTGR1		RDX												NDUFB11					ARHGAP21			PISD	IFT57	ABL2	ARF6
										RENBP		USP43												UQCC3					SLC24A3			ZNF512B	RAB19	MAP1A	CCND1
										FGF16		TCP11L1												C1orf35					PRKAR1A			SCAMP1	PHF11	ZFHX2	SPRED2
										ADAM33		ATP1A1												COPRS					IDUA			NR3C2	DEPTOR	USP39	FAM111A
										LARP6		RBL2												SPATA24					SIMC1			SAP130	AREG	NIP7	TPX2
										ADRA2C		EDEM3												TAF10					SCG5			AP3B1	CPQ	RFX1	PIGT
										LSP1		RNF141												P3H1					KANSL3			TOP2B	SLC34A3	SPICE1	SLC6A7
										C10orf128		MAPKAPK3												ANGPTL6					SLC25A21			GOLPH3	HNRNPF	RALGPS1	RNF128
										FGL1		HNRNPF												NAGK					TRAM1L1			COBLL1	IFT74	TLR6	BSPRY
										AGTR1		ELF3												AAMDC					TACO1			TADA2B	CCDC187	ITGAX	WEE1
										MMP21		SH2D4A												SERPINA1					CAB39			DYNC1H1	MME	RBM14	ARHGAP20
										CHRDL1		C16orf74												DNLZ					GALNT10			HTATSF1	CFAP61	DGKI	PLEKHA2
										GPAT3		ZNF143												JOSD2					CYB5R3			TMEM184B	SPAG6	SMARCD1	ABLIM2
										OSCP1		CFTR												IGFBP2					SNX14			TRAM1	IL2RA	FPGT	XK
										CALML6		DYNC1I2												CSRP1					PLEKHB2			FAM8A1	TMEM251	CRAMP1	KAT6B
										LMX1A		BHLHE40												MRPL28					LRP11			AP1AR	PLEKHG3	MED12	PGBD5
										PLIN2		FUT2												RPL39					SEC24C			EIF1AX	LRRC2	FCHSD2	G2E3
										SCUBE2		MAVS												TOR3A					MAN2A2			TOM1L2	C7orf57	OSTF1	PSD4
										SNX25		PDIA5												BATF3					GLB1L			B4GAT1	RAB29	TCTE3	DNAJC6
										TIMP4		IL34												MRPL43					RCAN1			CERS2	SPDL1	VAPA	CHST10
										P2RX3		IFIT2												YRDC					STS			INTS6	DNAAF2	OVOL1	SMC3
										ALDH7A1		DNM3												FAM204A					PPARD			FZR1	SERTM1	POLR3C	AP3S2
										DHRS7		SKIV2L2												RAB34					FZD5			LRRC57	GCH1	PLEKHA8	PHACTR4
										NADK		ARFIP1												APOPT1					AUTS2			MAGEF1	CCDC181	GPR173	USP1
										HACD4		RAB17												IL17B					USP5			PTPN12	LRRC42	C4orf36	CEPT1
										ACKR1		HERC6												WFDC3					C11orf54			ARHGAP35	TTC39C	MANSC1	SAMD8
										MAN1C1		ELF1												UXT					SNX33			ZBTB2	DMGDH	TUBGCP6	C3orf58
										FAAH		CD47												CCM2					ZSWIM7			ZCCHC3	IL27RA	CHAF1B	HACE1
										SCARA5		NUP98												CENPV					ENPP1			HMGCR	PDIA5	CDK7	CLUAP1
										LMO3		MYL12B												PSMB2					SPATS2			PDXDC1	HMGB1	SCAPER	ANKEF1
										CCDC107		TTC7A												ECH1					DHDDS			SLMAP	RTN1	ACO1	FAM111B
										ARMCX1		LPXN												RASL11A					ADCY1			PEG3	MYCL	WDR43	GALNT13
										OAZ3		PLGRKT												TMED3					DCBLD1			MAP7	TMEM252	GPBP1	HID1
										ANGPTL1		UBE2L6												ATPIF1					TPRKB			FAM193A	BHMT2	CCNC	TIPRL
										DCN		RAB11FIP1												EMC9					MCM3AP			BCL9L	TMEM41A	ZNF341	BROX
										GFPT2		SMU1												MED29					NDFIP1			TENM4	KIF20B	PDLIM5	EPC1
										OXA1L		PCDH1												RNASEH2C					AHDC1			TXNDC15	FAR2	SLC26A2	PCF11
										LRRC26		TTLL10												NAA38					COG5			SETD1A	RIMBP2	WDR70	DIS3
										MCEE		APOL6												UQCRQ					KLF3			CYB5D1	CCDC151	TEAD1	MATN3
										EIF3L		PRSS8												GAP43					FAM161B			EML4	FHAD1	YIPF4	VPS50
										CBR3		EPS8L2												COX17					FAM20A			ZBTB7B	PTHLH	PPAT	BCAT2
										EMX2		TK2																	MYO1D			TMEM68	NUP107	ASPH	PLA2G4A
										F13A1		CD8B																	SPHK2			SEC24A	PCMTD2	UBAP2L	DDX51
										TMOD2		MGAT4A																				SECISBP2	SAMD9L	GNA12	SLC25A42
										CORO2B		B3GNT3																				RAB5A	HSDL2	NCAPG	POF1B
										PNMA1		PHACTR2																				RALGAPA2	ADM2	ROCK2	AFF3
										SCP2		LRRC75A																				PLEKHA3	DNALI1	MDC1	NCOA1
										C1QTNF7		BPI																				CCAR2	SASS6	DTL	DAAM1
										ELF5		ABCA13																				TMEM47	CCDC173	ANKRD11	OCLN
										JAM2		MFSD6L																				PEAK1	QSOX2	NPC1	TTL
										MTMR14		SH2D3A																				PCDHB2	POGK	FLRT3	ASB7
										LRRN4CL		PGAP2																				RGS9	DNAJC9	DCX	FAM53C
										FMO2		RAD18																				ZNF236	ANO3	ABCA3	EGLN1
										DPT		SLC44A4																				PHF2	GEN1	OCRL	JADE3
										TMEM204		ATP6AP2																				PTPRA	DAZAP2	UPF3A	FAM149B1
										ZNF688		CLDN7																				STAT6	IKZF4	MEGF8	KLKB1
										PHYKPL		PLPP2																				TARS	BMF	BCAS3	SNAP29
										HSPA12B		TNK1																				ZSCAN23	PATZ1	ZCWPW2	LCORL
										LYVE1		LTA4H																				NLRX1	PRR15L	CCNE2	FAM117B
										LMO1		ARHGEF16																				EEF2K	SLBP	RORC	POT1
										IL3RA		TC2N																				PRKACA	PPP1R3D	PTPN2	TIGD4
										NNMT		IGSF5																				TRPC4AP	CISH	FGF13	SLC16A6
										TINF2		EXOC6B																				CHMP2B	CUX2	NUP93	ELOVL5
										MEDAG		MGAT4B																				SLC30A1	DNAL4	ELP4	TMEM123
										HTRA3		SRPRA																				HERC2	FASTKD3	RBM22	ACADSB
										CSN2		UBA7																				TTLL5	KBTBD12	MOB3C	KLF9
										CMTM8		VSIG10																				HSD17B7	ERLIN1	POGLUT1	CLSTN1
										AKR1E2		PLD2																				GALNT1	LRRC75A	PPP2R2B	ATAD5
										CCS		ETS1																				RNGTT	BPNT1	CASC4	KITLG
										UCP2		RUBCN																				RORA	ROPN1L	PLPP3	MAP3K5
										SRA1		SLC44A3																				DERL1	TASP1	DDX21	MTUS2
										C11orf68		CNKSR1																				HELQ	MIPOL1	GPRASP2	VPS36
										C7		CYTIP																				PCDHB4	TRIM36	MRPL49	AP1B1
										AHNAK		NUB1																				ATP2C1	TDP1	OSBP	DNMBP
										GOLGA7B		EPHA1																				SENP2	RPN1	ITGB1	CUL4B
										MVB12A		TMOD3																				AHI1	DPP4	CBX7	SPATA2L
										RASGRF2		CISD2																				UBQLN4	TFAM	MBD4	ELL2
										S100B		CHMP1A																				XPO1	HEPACAM2	ARNT2	PTPN13
										LRRC3		LACTB2																				MKLN1	PDP1	UBA6	SH3TC1
										TBX5		CASP8																				TANC1	SNAPC3	LPIN2	ZNF549
										ICAM2		F5																				WDR11	MOCS3	CHSY1	C6orf132
										VTN		CYLD																				TRIM44	LURAP1L	EGFR	DCAF12
										CDH22		C15orf39																				ITPKC	EPCAM	SNAP23	GPBP1L1
										CFDP1		EVA1C																				MYO18A	LDLRAD3	TPM1	SLC25A30
										WNT2		NSF																				USP53	MMP21	ALPK1	CNOT6
										SLC25A25		SERPING1																				PIGL	DIDO1	SCOC	VCPKMT
										DUSP10		EXOC6																				SUPT6H	CHEK1	PNMA1	BAZ2B
										MT3		CARD10																				SMYD4	OPTN	MLST8	FBXO22
										IGF1		RGS7																				CREBL2	LONP2	GTDC1	TCTN2
										SH2D3C		LRRK1																				PIK3R4	ZNF614	MGAT1	DCLRE1A
										CYYR1		MX2																				CGNL1	KCNJ13	RBBP4	VGLL4
										PLBD1		SNX2																				PPP1R21	CRADD	HMGA1	CASK
										PDE2A		JAK3																				THAP11	MYB	IRAK4	DENND3
										HOXB8		C1GALT1C1																				KIAA1841	MUT	MED9	SLU7
										CALCOCO1		BLOC1S6																				RAI1	GRAMD3	KPNB1	TAX1BP1
										COL14A1		GPX1																				PPP1R2	ZRANB3	CCDC148	CDK2
										ARHGEF15		DEF8																				CKAP2	SLC36A2	METTL7A	DCAF6
										TCF25		BSPRY																				MIDN	SFMBT2	TUBD1	SARAF
										HSD3B7		ATP2B3																				ZNF862	MIS18BP1	TRMT1L	BCL7A
										TMEM140		PRKCD																				STAM2	FAM175B	ZC3H8	C2CD5
										PACSIN2		MPP5																				CHD8	PEX26	TTI2	TUSC3
										CRISP2		MSX2																				DNAJC10	BARD1	ARVCF	CXorf38
										TMEM236		MTMR2																				CYTIP	BCL10	SEMA3G	ZDHHC15
										ESAM		PLLP																				NCOR2	LIN9	GRHL1	TMEM161B
										PYGL		COBLL1																				PIAS3	SMARCD2	AZI2	MCF2L
										PELI3		MED18																				CANX	MLF1	SMARCC2	SATB1
										FAM110D		IRF1																				ARMCX3	TSPAN15	AASDHPPT	FBXL20
										ENDOU		HEBP1																				LAMP1	ARRDC4	ACSL1	RPS6KB1
										SMIM10L1																						DDX60	LRR1	CNOT8	CD55
										MFAP4																						THRAP3	HIC2	TNFSF10	SLC16A12
										EMILIN2																						MGAT2	CCDC91	CHPT1	FECH
										PARD3B																						EIF2AK4	MLPH	FMO5	TRPC1
										REEP1																						SLTM	LRRIQ1	RANBP17	ZNF264
										SLC25A26																						GID8	C5orf30	SOX13	CHL1
										GLIPR2																						STT3B	SNAP25	ZNF782	EZR
										SETD9																						ZNF316	PIK3IP1	GATAD1	WRN
										TSKS																						KMT2E	RAPGEF5	FAM129B	NDC1
										SLC2A4																						ZC3H4	DHX32	NCOA7	TFAP2B
										SVEP1																						ALKBH5	TP53I11	SSBP3	CEP290
										PRKCZ																						PKP4	TDRD3	DMTF1	ABCB7
										PER1																						TMEM39A	GPR160	MARS2	RALBP1
										BST1																						DOCK1	ALS2	SIN3B	COL4A3BP
										C9orf72																						ARHGEF10L	NIPAL2	MMS22L	GSTCD
										ACSS3																						PHC1	CLTCL1	NCK1	CDH1
										NOVA1																						PGAP3	IRS1	ZNF449	PGM5
										SPDEF																						TSPYL1	CDC5L	MOV10	TBC1D12
										RBP7																						MXD4	NUP133	MRM1	CDC40
										AIG1																						PRR14L	SDK2	KIF1A	HSD17B4
										KLF15																						ARHGEF12	DOCK11	SMARCC1	SGPL1
										ECHS1																						AEBP2	SLCO2B1	NPR1	KLHL28
										CD36																						ANKRD46	FKBP5	IL7R	TMEM67
										HINT2																						ABCA5	TMEM200A	TPBG	IPO8
										ALAD																						GSK3B	FAM131B	TDRP	IGSF3
										NUDT8																						LAMP2	C9orf72	LYPLA1	NCOA4
										MACROD1																						MAP3K4	TRANK1	ABCC1	PDIK1L
										CD300LG																						BBS10	PIK3C3	ARIH2	CNKSR2
										CPQ																						LMO7	SLC37A4	LRP4	MYRIP
										ZBTB16																						TECPR2	CMTM6	CHST14	NAALADL2
										PPP1R1A																						WNK2	ZNF146	SLC9A1	ZNF214
										CCNDBP1																						ATMIN	FGF1	KIF2C	RUBCN
										BTNL9																						ZNF2	ZNF397	ARMC3	B4GALT6
										DHRS1																						HBS1L	MNS1	ERO1B	ZNF287
										IGFBP6																						PPM1A	RNF219	NPLOC4	TCTN3
										CHPT1																						PYROXD1	GNB5	DUSP3	ZNF518A
										PLIN4																						TAF1B	ZFYVE27	CLCC1	WDR35
										MGST1																						LSM14A	CASP8	PTPN3	BCHE
										MAR1																						CPT1A	ZNF558	PLAG1	VAV3
										ADCY4																						CPSF7	MTF2	PIGH	KIAA1147
										MFAP5																						GLYR1	ARHGEF38	TAF13	OPN3
										VAMP3																						TMEM131	YPEL1	WARS	ZNF652
										HIGD1B																						MAP3K11	ERBB3	IL12B	LMTK2
										MAR2																						NPHP3	STEAP2	NFKB1	ENPP4
										PNPLA2																						SLC30A9	ZNF711	ORC4	TBX3
										RNF150																						MANEA	CEP135	RNF125	ARID4B
										TP53I3																						DNAJB4	ALOX5	MID2	STAG2
										SLC26A10																						LYN	ATP2A3	VPS39	OTUD7A
										SOX17																						APH1B	ACVR2B	PRDM4	RBL1
										C1orf56																						ZNF280D	RALGPS2	SSR1	JARID2
										SULT1B1																						NCOA6	NALCN	UBAC2	SCD
										ACYP2																						SUCLA2	ESRRB	GFM1	PGR
										CNRIP1																						FANCE	MOB3B	SAV1	SLC4A8
																																GNAQ	NTM	NSUN3	ABAT
																																ABCA2	PHACTR2	HNRNPA3	KLHL15
																																MTMR3	C21orf91	FARP2	KLHL42
																																SCARB2	PROKR2	DIAPH1	LRRFIP2
																																RPTOR	SBK1	GPR31	CHD1
																																GTF2A1	SLC25A12	ZER1	GDPD1
																																KIF1BP	MC2R	TAPBPL	ARNTL2
																																IKBIP	NSUN7	ARL8B	SPRED1
																																WDFY3	DYRK2	NUBPL	CHUK
																																UCHL5	SLC35A5	INTS5	RASEF
																																RNF24	FAM107B	ZNF667	DAGLA
																																TBK1	SLC38A1	FERMT1	CNTN3
																																MCM9	GPR161	SF3B3	RNF216
																																KATNAL1		PHF14	ABCB10
																																2023-09-06		IRAK3	PACSIN2
																																STIM2		MAPK6	PPCDC
																																SLC26A7		FANCD2	REPS2
																																NUMA1		IL13RA1	ATP11A
																																PRRC2C		HNF4G	EMP2
																																MUC15		USP36	ANKRD50
																																THAP6		GIGYF1	SMC6
																																ACADL		SUPT20H	LCLAT1
																																LRRN2		WDR26	VSIG10
																																SIN3A		ASPM	AKAP9
																																SLC17A5		SPAST	DR1
																																ERGIC1		ARFGAP2	IKZF5
																																STK35		DPF2	PCSK5
																																BCOR		EIF3J	ZNF710
																																SIK3		RPGRIP1L	ATF2
																																AMMECR1		VPS37C	MTMR4
																																FMNL2		SLC25A16	LRRC1
																																SLITRK6		HELZ2	PRKCI
																																SYNRG		NAT8L	RNF157
																																KIF13A		MBTPS1	SUCO
																																UBE2Z		CCDC171	ARHGEF26
																																CAMSAP1		KIF27	KCND3
																																IPO11		CABYR	GRAMD1B
																																SMC4		NOSTRIN	PRRG4
																																CRY1		ADHFE1	SEMA3C
																																IPP		CAB39L	KLHL13
																																RNF213		ECT2	TRPS1
																																ELP3		LATS2	GIPC2
																																GNE		RIT1	FBXO34
																																CAMSAP2		ZRANB2	TTC39B
																																LCA5		SPRYD3	MTMR10
																																APMAP		NPFFR2	YPEL2
																																GPATCH8		LTA4H	TAB3
																																NSF		NPAS2	FOXA1
																																SGPP2		MACC1	ADAM10
																																CSRNP1		KIAA1429	PAPOLG
																																CMIP		PLAGL1	PDE4D
																																NET1		PRMT5	TMEM154
																																MARK3		DAPP1	CACHD1
																																ZMIZ1		CRTC3	SFXN3
																																RNF121		INPP5K	ZBTB8A
																																TM9SF3		EPN2	CYP4V2
																																PIGG		RNPC3	ADRA1A
																																HEATR5B		NOTCH2	NPTXR
																																SPOPL		PTBP2	SLC38A2
																																CBLL1		FBXO21	PPP3CC
																																DHX29		FAM169A	RAB27A
																																IPO9		DDX5	ADSS
																																ZC3H13		MCTP2	ATG14
																																FAM120A		WBP2	AKAP5
																																MFN1		KIAA0907	EDEM3
																																ZNF772		ZBED8	C15orf39
																																CCDC117		HSP90AA1	PLS1
																																WASL		PPIL2	MAP1B
																																NAA35		UBR4	STK32B
																																MAML3		MAST4	MC5R
																																SPOP		MGAT5	GHR
																																CCDC47		RNF2	ANKRD33B
																																ADGRG6		PTBP1	INPP4B
																																STK40		APBB1	FBXW2
																																ARID1A		SURF4	ERBB4
																																TMF1		HMCN1
																																C5orf51		AKAP1
																																CASD1		UTP20
																																CNOT10		INO80
																																POLH		CEP152
																																CDCP1		ITIH2
																																ETAA1		PRELID3B
																																DEPDC5		KCNH8
																																FBXO45		HAUS2
																																ST6GAL1		CEP170B
																																ARMT1		PRKCA
																																N4BP1		PARN
																																UPF1		SYNJ1
																																APP		CACNA1E
																																ATRN		CRACR2A
																																AHNAK		USP7
																																RAB8A		L3MBTL3
																																LIMK2		CBX1
																																MAGI3		CFTR
																																EIF5		CAST
																																ARFGEF3		VAMP4
																																ZC3H6		SYP
																																TMEM41B		RAD18
																																AR		RNPS1
																																ZBTB24		STXBP4
																																VPS37A		PWP1
																																SP4		LMAN2
																																L2HGDH		SRRD
																																SNX9		EPRS
																																ARFGEF2		TSNARE1
																																SLC10A7		LRIG1
																																SMARCAL1		WNK1
																																ANKLE2		RPA2
																																DDX17		GPAM
																																LARP1		SLC4A5
																																SPRY4		CRTAP
																																PLAA		ZMAT3
																																ANKRD27		PHF12
																																PI4KA		DIAPH2
																																PPP3CB		KIAA0100
																																DZIP3		AK7
																																CWC22		STRIP1
																																TOPORS		PPIP5K1
																																SEC24B		CALCOCO1
																																RIOK1		AHCTF1
																																TMEM209		AGFG1
																																ZNF143		SLC35D1
																																GIGYF2		SNX25
																																TJP2		CENPE
																																MAP4K3		NIF3L1
																																KRBA2		ATP9A
																																LIG3		FOXO4
																																SHOC2		LPCAT1
																																APEX2		MTHFD1
																																PRKCE		APBB2
																																PPP4R2		YTHDF2
																																UBE3A		GOLGA7B
																																EP300		RCN2
																																KDM1B		TMEM150A
																																KDM3B		MAP4K4
																																KIAA0355		ELP2
																																B3GLCT		RFX5
																																C1orf27		HNRNPA0
																																BOD1L1		HOMER1
																																KDM2A		SVIL
																																FAM110C		RASAL2
																																QSER1		CCDC77
																																USP47		ABHD15
																																MAPKAPK3		SP2
																																ZFYVE9		UTP18
																																BICD2		GIN1
																																AFTPH		CDC42EP4
																																GABPA		G3BP1
																																EEA1		ZFP30
																																GOLGA1		SETD5
																																COG6		STIL
																																FCHSD1		HSP90AB1
																																TM9SF2		ZNF200
																																NT5DC3		PSME3
																																TOP1		ZFP37
																																NDUFS1		SEC31B
																																RAP1GAP2		ZNF10
																																FITM2		RAPGEF1
																																CPD		MSL3
																																PAPD5		SEC22A
																																F11R		TSEN2
																																RPRD1B		CNDP1
																																SMG8		RTN3
																																ARID5B		CPNE3
																																SLC33A1		LRIT3
																																ZBTB18		ZNF367
																																TRIM14		CX3CR1
																																RSPRY1		TXNIP
																																ITGA6		E2F5
																																UBQLN2		CARNMT1
																																MAP3K13		KIF1B
																																MAGT1		SF3B1
																																CAAP1		EMC10
																																FAM3C		NUPL2
																																KIAA2026		NDEL1
																																RB1		TMEM38B
																																ZBTB22		ZDHHC13
																																DHX9		LARP1B
																																SLC9A6		WDR75
																																AP5S1		MIOS
																																NFIA		ZKSCAN2
																																MAPK9		URB1
																																STXBP3		USP31
																																PDCD6IP		BAHCC1
																																DLAT		FAM45A
																																HIPK1		HSPH1
																																ENDOD1		ABCB8
																																BBS12		MED20
																																CDK13		KLHL32
																																TTC17		SCAF8
																																STXBP1		USPL1
																																SH3BP4		HPS3
																																USP15		IMPACT
																																RFFL		FAM49B
																																PLRG1		STT3A
																																QKI		LANCL3
																																FRYL		TOR1B
																																PUM1		ATP10D
																																TMCC1		RNF207
																																PBX1		RGL1
																																CDK12		AKAP13
																																RALGAPB		FMN1
																																ASCC3		COPS3
																																UFL1		ADAM28
																																TRPM7		GALNT2
																																ARHGAP32		CDCA2
																																C16orf52		TDG
																																RAB10		C11orf49
																																CARD6		MDH1B
																																MTPN		TGFBR1
																																AHCYL1		ZNF395
																																TOR1AIP1		BIN3
																																JUP		WDR3
																																ZFR		ITGB8
																																FNDC3A		DNAH10
																																EIF2AK3		MCU
																																HERC3		ABCD3
																																RAB22A		ZUFSP
																																IARS2		OXTR
																																HACD3		RAB11FIP4
																																IQGAP2		TCP11L2
																																DEF8		FANCC
																																AP2B1		RNF150
																																GNAI3		PITPNM2
																																ING5		DUSP14
																																HGSNAT		DNAJC18
																																LMBRD1		VASH1
																																SPIRE1		DDX28
																																POGZ		C14orf28
																																HOOK1		ZBTB7A
																																RABGAP1		PPP2R3A
																																TAPT1		USP42
																																CHMP1A		KMT2C
																																HIPK3		MB21D2
																																TRAF3IP1		MTBP
																																RPRD2		CYP20A1
																																ZBTB11		ZNRF3
																																PTPN1		EPS15
																																TLK2		C3AR1
																																NUP214		ZNF483
																																C2orf68		TMEM243
																																BAP1		SOGA1
																																MAML1		ESYT2
																																STK38L		GMCL1
																																CDC27		KLF12
																																SLC22A15		HARBI1
																																SP3		KCNB1
																																KIAA0895		ATG9A
																																FUBP3		LONRF2
																																FOXN2		NOLC1
																																STON2		IWS1
																																PSMD11		DSCC1
																																R3HDM2		L3HYPDH
																																RNF144B		USP25
																																PIKFYVE		XPA
																																CREBBP		SPN
																																ZHX1		PLXND1
																																STAG1		ULK4
																																BAG4		TRAF5
																																AQR		SNX4
																																MAP4K5		BCL2L11
																																GORASP1		AGPAT5
																																VPS53		RARS
																																PLEKHA7		TCP11L1
																																TAF5L		SSBP2
																																ATRX		TMX1
																																RBSN		CDK14
																																TMEM184C		ATP6AP2
																																ERICH5		EMP1
																																TMEM127		PHF20
																																SLC6A14		VOPP1
																																GPR107		PKNOX1
																																NR6A1		HDAC1
																																FER		SZT2
																																INTU		SERAC1
																																DSC2		HPS5
																																FBXL18		PLEKHH2
																																ZMYND11		PLEKHG1
																																PRPF4		PEX11A
																																CAND1		HAVCR2
																																SETD2		PTGFRN
																																NUP98		PRDM10
																																IRAK2		ZNF638
																																KIAA0513		ERCC6L2
																																PLPP6		COL17A1
																																NCOA2		TAF4B
																																FYCO1		SSH2
																																FAM172A		KDM6B
																																RCOR3		CDADC1
																																CPEB4		RNASEL
																																TLK1		FXR1
																																GCC1		JADE1
																																NFE2L2		SEC23A
																																GOLGA4		TET1
																																NBEA		SEC22C
																																PAFAH1B1		FANCM
																																ZFAND4		RNF214
																																ACAP2		ATP2A2
																																ATP13A3		FBXO25
																																WWC2		PXK
																																NSD1		NSMAF
																																TBC1D32		CCNK
																																ASH1L		ADAT1
																																FAM76A		GPC5
																																DSG2		ARID1B
																																AP5M1		RNF165
																																ZWILCH		TP63
																																GAREM1		TP53BP1
																																GPHN		SH3PXD2A
																																SMIM14		GEMIN5
																																CCND3		MPHOSPH10
																																SH3RF1		FAM219A
																																ZNF451		PPFIBP1
																																SRGAP1		SNX19
																																VPS8		TBC1D19
																																GSE1		CCDC71
																																TBC1D13		CBLN3
																																EVI5		PUDP
																																BPTF		PARPBP
																																RNF44		NMD3
																																FBXO3		HDAC2
																																SMARCA5		TBC1D9
																																TUBGCP3		PRPSAP2
																																RIPK1		NCOR1
																																ANKRD17		CCDC138
																																RCOR1		DDX24
																																CRKL		VAMP7
																																SMC1A		TRAM2
																																KIF5B		COPG2
																																CYFIP1		SUDS3
																																SPPL2B		ARL5A
																																MED12L		AIDA
																																TCAIM		PPP4R3A
																																ZDHHC21		RBM45
																																PCGF5		IQCK
																																ARFIP1		ANXA7
																																CUL5		GANC
																																MAPK1		COPB1
																																KIAA0556		RASSF2
																																RBM26		ERC1
																																SLC25A36		ADNP
																																RBL2		ATP7A
																																THNSL1		MXI1
																																PHF3		DEGS2
																																PDE12		FBXL4
																																PIP5K1C		ABT1
																																FGFR1OP2		ARPP19
																																HIVEP3		SCN9A
																																SERINC3		ADCY7
																																TLR3		USP16
																																ATXN7		CREB3L2
																																PPP1R26		TMX4
																																SPTLC1		CHP1
																																RFC1		CYP2U1
																																CKAP5		DBT
																																RNF111		RAC1
																																ZBTB43		MYBL1
																																NUDT12		RBMS2
																																BACE1		ZNF496
																																F2RL1		HGH1
																																ZBTB38		NAA40
																																KAT6A		ZFP90
																																ATAD2B		RNF146
																																IBTK		RNF34
																																TRIM37		ZFYVE26
																																CUL3		RPS6KA6
																																TMOD3		C2orf69
																																CELF1		USP28
																																ASB15		TTC23L
																																PEX2		ATP6V0A1
																																TMTC3		DIS3L2
																																CHD3		MARK1
																																SP1		CASZ1
																																RAPGEF2		DECR2
																																HPS1		COL4A5
																																PCM1		MMS19
																																PPP2R2A		ZBTB45
																																RASA1		CCNYL1
																																TSHZ1		TTLL12
																																SLC9A8		SCN8A
																																EXD2		UGT2A1
																																MTMR9		NNT
																																ACOX1		ZNF572
																																SLC2A12		NGFR
																																PDS5A		FAM13A
																																ICE1		C4orf46
																																MAP3K7		DENR
																																POLR3A		KDM1A
																																SLC12A6		ICE2
																																VPS13B		MTURN
																																YTHDC1		GAB1
																																SORT1		GPALPP1
																																ZNF319		EIF4G2
																																SETBP1		BRD4
																																DCTN4		AMFR
																																CUL4A		ZNF791
																																ABHD13		SMAP2
																																ZNF629		THADA
																																TIRAP		CDKAL1
																																NUP153		STX7
																																INTS2		SLC38A4
																																FBXO31		EFCAB6
																																DPY19L4		NAPEPLD
																																CAPN7		NPNT
																																NPHP4		SEMA6D
																																PPP6R3		DEK
																																COG4		YTHDF1
																																CCDC186		SLC30A5
																																CDC42SE1		MTO1
																																STOX2		PTK2
																																SLC35F5		HS3ST5
																																RBM12B		DDX55
																																STRN3		CCDC6
																																EXOC4		RAP2C
																																GPR146		INTS10
																																TGFBRAP1		WBP11
																																XPO7		C16orf62
																																PFKFB2		KATNBL1
																																2023-03-07		CEP85L
																																TTF1		ICA1L
																																KIAA1109		BACH2
																																ZBTB14		EOGT
																																CNST		MVB12B
																																ACAD11		DIP2B
																																ARID3B		OTUD6B
																																UGGT1		PAXBP1
																																NCKAP1		VWDE
																																AFF1		ZFP3
																																TRIP11		TRIM27
																																NBR1		ZNF16
																																UNC13B		CCDC126
																																SMC5		UBE2H
																																PPIL4		FGF12
																																TTC19		DNAJC11
																																TBCCD1		STRBP
																																KDM6A		MEF2A
																																ZNF697		TMTC2
																																SOS2		PTCH1
																																NRIP1		DNMT3B
																																IQSEC1		NF1
																																UTRN		CRIM1
																																ATG10		CCND2
																																MED1		TIGD5
																																PAPOLA		CEP164
																																HLCS		UBL3
																																MFN2		ATP9B
																																SCAF11		PLXDC2
																																PPP2R5E		JAK1
																																HIRA		EIF2S1
																																ETV3		UBE2J1
																																CTCF		HLTF
																																GAPVD1		RRN3
																																PIK3CA		RNF14
																																RMND5A		NAMPT
																																ITFG1		ABHD18
																																AGGF1		IPO5
																																JOSD1		TBC1D31
																																PARG		TRIM68
																																ELOVL6		SSH1
																																ATG13		RHOF
																																ZSCAN12		MALT1
																																FEM1C		FBXL22
																																KPNA3		MTMR1
																																LMLN		ZBTB5
																																SLC25A24		SLC44A1
																																ARAP2		HOXC5
																																ARHGAP5		ZNFX1
																																SMAD3		C15orf41
																																TTC37		AKT2
																																CTDSP2		ZDHHC24
																																REL		URI1
																																SNX27		RINT1
																																ARFGEF1		FMO3
																																MYO5A		TBC1D23
																																LATS1		VAPB
																																ZDHHC17		TOM1L1
																																INO80D		FIGN
																																C10orf76		PIK3CB
																																ELMSAN1		WDR33
																																NEK7		ABCG1
																																FOCAD		RYR2
																																PKN2		DPH1
																																YOD1		VAV2
																																ROCK1		ATXN7L1
																																RANBP10		ZNHIT6
																																SENP7		TNFSF15
																																PI4KB		EIF4H
																																HERPUD2		ZFP14
																																ALMS1		ENPEP
																																RNF169		MTMR12
																																ITSN2		RCHY1
																																ESCO1		DNAJC27
																																RAB43		CASP2
																																2023-03-05		TERF2
																																EPG5		SARM1
																																ANKFY1		RFWD3
																																UBR1		MYPN
																																YTHDC2		GRHL3
																																EPC2		P2RX7
																																ZCCHC2		ITPRIPL2
																																EP400		DICER1
																																DDX46		HNRNPH2
																																KIAA1671		CSTF3
																																MON2		DDX59
																																ARID4A		ANKRD45
																																RNF38		ATP2B4
																																FSD1L		CCNT1
																																COG3		HUWE1
																																TNRC6C		MRFAP1
																																KLHL18		GRAMD4
																																ITCH		BICD1
																																DNAJC16		TIMELESS
																																PAN3		C2CD3
																																IFT122		HAUS5
																																KIAA1468		LEPROT
																																GCC2		KIAA1328
																																ZNF609		RNF138
																																SLC9A7		GDAP2
																																BRWD3		ITPRIPL1
																																TUBGCP4		CENPI
																																KRIT1		HNRNPU
																																OTUD4		TPRA1
																																TBC1D5		FAM76B
																																BMP2K		MYO9B
																																C1orf74		ZNF516
																																ANKRD52		DHX57
																																NAB1		GSPT1
																																FCHO2		UPRT
																																RNF141		LIG4
																																NEMF		CDK19
																																CEP350		SEC23IP
																																OSBPL8		TRIM41
																																ALG6		CCDC93
																																C18orf25		PTPRT
																																SLAIN2		MYH10
																																KIAA0232		GALC
																																HECTD4		ANKRD40
																																RAB11FIP2		MED19
																																PHC3		RBMS1
																																GOLGB1		SESN3
																																TBC1D15		KBTBD4
																																WIPF2		SEMA4C
																																SNRK		ZMYM3
																																ADCK1		CNEP1R1
																																ZNF699		TMEM150C
																																CASP8AP2		THAP5
																																SKIV2L2		ME2
																																CHD2		CENPC
																																PBRM1		TSGA10
																																ZNF646		GGCX
																																UBR3		ANGEL1
																																PRPF4B		RNF139
																																WAPL		BRCA1
																																ZC3HAV1		CLASP1
																																ZNF507		RTTN
																																SMURF1		UBA2
																																FADD		ZCCHC10
																																KMT5B		EXTL2
																																MICU3		PRRG1
																																LONRF3		TANGO6
																																FAF2		SUCLG2
																																ACBD5		AHCYL2
																																JMJD1C		ING3
																																ANKRD12		USP27X
																																TEX2		USP4
																																SUPT16H		DCAF17
																																DGCR2		BRD1
																																CHD6		DARS
																																UBR2		CYLD
																																LRIG2		DIP2C
																																ZNF37A		ZSCAN25
																																ATE1		SFXN5
																																RAD21		HDAC4
																																TRUB1		P2RX1
																																PIAS1		SOCS2
																																TMEM43		PITPNC1
																																MDM1		NUMB
																																MON1B		NMT1
																																SIRT1		NIN
																																VPS13A		UBQLN1
																																TMEM65		APH1A
																																PNPLA8		SPG11
																																WDR44		CUL2
																																FEM1B		OSBPL11
																																ZNF740		HES4
																																USP8		LLGL1
																																BSDC1		ATP11C
																																PREPL		LRRC8B
																																SNX13		NUCKS1
																																KPNA6		DYNC2H1
																																TRIM33		SCAF4
																																PDS5B		TMEM199
																																ZNF12		WWP1
																																ZNF518B		TNFRSF1B
																																CTNND1		AMACR
																																DHCR24		CHD4
																																MYCBP2		TRIP12
																																RSF1		ITGA9
																																CHD9		NEDD4
																																ZNF689		PEX1
																																FAM129A		MAT2B
																																RAB3GAP2		WDR5B
																																POLK		ADAMTS9
																																CLIP1		KLHL8
																																KIDINS220		LAMC2
																																USP33		SLC35A3
																																BMPR1A		SERBP1
																																PYGO1		NUP50
																																CTDSPL2		TOR4A
																																HOOK3		STRADA
																																AGL		C12orf29
																																SPAG9		ATXN2
																																LIN54		CCDC129
																																ZNF800		SEC61A2
																																FAM208A		GSKIP
																																FAM91A1		ANKRD13B
																																ZNF148		MDN1
																																RBM15		WDHD1
																																PRPF40A		SRPK2
																																DMXL1		BRF2
																																SENP1		PTCD3
																																TBCK		DCAF10
																																ALG11		NKAP
																																PLEKHA1		CRCP
																																SUZ12		SPATA6
																																TBC1D22B		UBE2Q2
																																GTF3C3		C6orf120
																																PPIP5K2		NADK
																																PIK3C2A		MKKS
																																RAB5B		TMEM167B
																																NEK4		TMEM260
																																ELF1		SLC15A4
																																ADCY9		ERAP2
																																RBM33		PHF8
																																MLLT6		SERINC5
																																ZSCAN22		SLC41A1
																																RBM41		PPP1R15B
																																FMR1		RAD1
																																UHRF2		GNB1
																																DPP8		SLC35E1
																																EXOC6		BRIP1
																																MAATS1		PACRGL
																																PPP2R5C		NR2C2
																																KLHDC10		ANAPC4
																																MBNL2		PAIP2B
																																HECTD1		ALOXE3
																																BTRC		SPRTN
																																TRAPPC8		ARHGEF37
																																TBL1XR1		MRS2
																																BRWD1		VPS54
																																MFSD6		SLC38A9
																																ZMYM2		TOX4
																																DST		SRCIN1
																																LNX2		ZFP62
																																ERLIN2		NAA16
																																SLC35B4		RNF6
																																BDP1		KTN1
																																SLC44A2		CSGALNACT2
																																ATP11B		PLXNA2
																																TMEM87B		ZBTB16
																																DYNC1LI2		SLC25A38
																																THOC2		TXNL4B
																																N4BP2		MTRR
																																SERINC1		MTDH
																																SETX		FAM168A
																																TPR		NEK11
																																PDPK1		MADD
																																ERCC6		PIK3C2B
																																NEDD1		TWF1
																																TOPBP1		PXDNL
																																BRAP		FGD6
																																PHIP		MUM1L1
																																MGEA5		STK38
																																INPP5F		HIF1AN
																																SGMS2		ENOX2
																																WDR47		DDX18
																																MKS1		GABPB1
																																APOL6		ZNF277
																																ITPR2		PRKAG2
																																SIK2		HSF2
																																MIB1		SYNPO2
																																USP34		C4orf32
																																ANK1		FAM81A
																																AP1G1		MORC3
																																ERAP1		P2RY2
																																KIF3A		CTSO
																																NDST1		KIAA1211
																																CCP110		TGIF2
																																EVC		RIC1
																																ZRANB1		KCTD5
																																AGPS		IRF2
																																ARID2		ANKRD34B
																																DNAJC13		DDX42
																																UEVLD		BRPF3
																																RB1CC1		MBLAC2
																																HERC4		MTSS1
																																BCL2L2		TTLL6
																																PPTC7		EMC1
																																SS18		SNX18
																																TRIL		SNTB1
																																SOS1		FAM105A
																																XRN1		SERPINB1
																																SMAD4		PAQR3
																																ANO6		MKRN2
																																GNPTAB		CLOCK
																																UBXN2B		YWHAG
																																USP37		MTF1
																																CNOT6L		MLXIP
																																KLHL11		HMGN4
																																ZNF217		UBIAD1
																																KIF3B		WDR7
																																MIER3		ELF2
																																ZBTB1		NEU3
																																PPP4R3B		CCDC94
																																MAP3K9		CBFB
																																SETDB2		IMPA1
																																SCYL2		UBAP2
																																HBP1		ZNF22
																																MTM1		HNRNPUL1
																																VCPIP1		ADAM17
																																KDM5A		GPR180
																																TMEM168		RNF41
																																ZBTB6		PDP2
																																SECISBP2L		PVR
																																PPM1B		PKP2
																																APPL1		SLC6A15
																																FAM84B		GALNT7
																																TNKS		MRPL10
																																DHX36		SAP30L
																																EML5		TMEM185A
																																PUM2		PRPS2
																																NIPBL		ZNF76
																																CLPX		TBP
																																RPS6KA3		PALB2
																																GTF3C4		USP45
																																LRBA		CGRRF1
																																CREB1		CTTNBP2NL
																																SLC7A2		MCCC2
																																CPEB3		HKDC1
																																KIAA1958		DNAL1
																																CNOT1		CYP2J2
																																UNC119B		SGSM1
																																USP32		HNRNPA2B1
																																PJA2		CSTF2
																																ATG2B		RNF19A
																																ACACA		SERPINB9
																																OTUD7B		BRPF1
																																DENND4C		PEX7
																																ANAPC1		DCTN5
																																ABHD2		SDE2
																																ARL5B		PGPEP1
																																EPM2AIP1		PTPRJ
																																PAPD4		ITGB6
																																MICAL3		CNOT4
																																IP6K1		M6PR
																																MPP5		COMMD1
																																LURAP1		ELK1
																																ANKIB1		LZIC
																																SLC30A4		USP12
																																ZNF664		ANGEL2
																																LIMD1		RCBTB1
																																2023-03-06		CEP57
																																RSBN1		LRRC28
																																CEP104		ANKRD13A
																																ATXN1L		KCTD3
																																MAVS		HIPK2
																																DSTYK		FAM196A
																																INSR		FBXW8
																																RNF145		TMEM104
																																LMBRD2		ATG16L1
																																ARHGAP12		FAT1
																																MED13		TMEM135
																																2023-03-08		RNF4
																																ICK		FOXK1
																																FBXW11		SLC19A2
																																EXOC6B		PCMTD1
																																UBR5		TOP3B
																																CSNK1G1		METAP2
																																CHM		CCDC120
																																FBXL3		LRRC40
																																VWA8		OXR1
																																PPFIA1		P2RY13
																																NHLRC2		C6orf89
																																NUP58		KBTBD8
																																TNKS2		FASTKD5
																																ZBTB41		TMEM57
																																ATP6V0A2		PLLP
																																OXCT1		RAB11FIP1
																																AGAP1		KIAA1551
																																BTBD7		PCGF3
																																PAFAH1B2		ADRA2B
																																RICTOR		ARMC1
																																GPRC5B		RAB4A
																																ATF7IP		CERS6
																																PLCXD2		RECQL
																																ARHGAP26		TRAF1
																																		HTT
																																		REST
																																		FANCI
																																		NRDE2
																																		TRIM25
																																		RAD23B
																																		AP4E1
																																		POLR2B
																																		RANBP3L
																																		CSNK1D
																																		JRKL
																																		IQSEC2
																																		FOXJ2
																																		ST3GAL1
																																		STK24
																																		SMG7
																																		LZTS1
																																		GUF1
																																		STK17B
																																		RFWD2
																																		FGD4
																																		ST7L
																																		AAED1
																																		PSMF1
																																		C16orf72
																																		USP14
																																		ZFC3H1
																																		ZNF318
																																		SLC11A2
																																		BNIP2
																																		TNRC6A
																																		RPAP3
																																		CCDC82
																																		PPP2CB
																																		CREB5
																																		SETD7
																																		NECAP1
																																		POLR3E
																																		MYO9A
																																		PHKB
																																		KDM7A
																																		UBE4A
																																		NUDT13
																																		FLVCR1
																																		THAP1
																																		TMED10
																																		NUP205
																																		MCOLN1
																																		CEP68
																																		GMEB1
																																		TRRAP
																																		KMT2D
																																		ZNF618
																																		BRD8
																																		FBXO32
																																		RAB21
																																		PPP4R4
																																		MAPKBP1
																																		BAZ1B
																																		ZMYM6
																																		ATL3
																																		CLDN8
																																		DDX20
																																		GRK6
																																		VPS41
																																		CBFA2T2
																																		TLR4
																																		PRKDC
																																		CEBPZ
																																		HAS3
																																		URB2
																																		CEBPG
																																		UHRF1BP1L
																																		PRKX
																																		MLEC
																																		AMOTL1
																																		CCDC15
																																		CDH6
																																		TLR1
																																		STK10
																																		CSNK1G3
																																		CDKN1B
																																		KLHL31
																																		DYNLL2
																																		RNF20
																																		C5orf22
																																		PTP4A2
																																		NRARP
																																		ACVR1
																																		PCGF6
																																		KLHL20
																																		CEP120
																																		PPP1CB
																																		R3HCC1L
																																		SYT1
																																		TXNDC16
																																		TMEM30A
																																		QRICH1
																																		EIF3A
																																		CEP19
																																		KLHL26
																																		2023-09-02
																																		CHCHD4
																																		TXLNG
																																		PLEKHA5
																																		PARP14
																																		CCAR1
																																		DHRS7B
																																		PCYOX1
																																		RAD54L
																																		SYNJ2BP
																																		PRKAR2A
																																		RAB39B
																																		TMEM248
																																		RBM12
																																		ELAC1
																																		LUZP1
																																		KBTBD2
																																		FOXO3
																																		FAXDC2
																																		UBLCP1
																																		MBTPS2
																																		NFYA
																																		CMTM4
																																		LARP4
																																		EXOC2
																																		CARD10
																																		TIGD1
																																		ZNF436
																																		TNFAIP1
																																		PHF21B
																																		NOC3L
																																		RNFT1
																																		GAS2L3
																																		ZNF792
																																		GLB1L2
																																		PPP1R8
																																		PSMD12
																																		SORBS2
																																		RTN4
																																		FBXO11
																																		ACTR3
																																		KIAA0040
																																		MSL2
																																		PKDREJ
																																		NFX1
																																		CTNNA1
																																		ZNF131
																																		TRAPPC11
																																		SLC39A6
																																		THG1L
																																		ZMYM1
																																		MBD1
																																		LZTR1
																																		PANK3
																																		PHLPP2
																																		DDB1
																																		AZIN1
																																		HEATR1
																																		CXorf56
																																		KLHL21
																																		BAZ2A
																																		HIVEP2
																																		ACTL6A
																																		GPSM1
																																		KAT7
																																		FAM161A
																																		DOT1L
																																		TAOK3
																																		KIAA1524
																																		DET1
																																		GALNT11
																																		CIPC
																																		FZD6
																																		PCNA
																																		RBPJ
																																		RGS13
																																		POU2F1
																																		CLIP4
																																		POLR2M
																																		PSAP
																																		MAPK1IP1L
																																		AGO2
																																		APCDD1
																																		FAM102B
																																		LRCH1
																																		SMU1
																																		PEBP1
																																		NFAT5
																																		IQGAP1
																																		TP53BP2
																																		INVS
																																		CNNM4
																																		PCNT
																																		KPNA1
																																		ARL14EP
																																		PGAP2
																																		WNT9A
																																		ATM
																																		ZXDC
																																		SHANK2
																																		RAB3GAP1
																																		TMEM117
																																		ZBTB10
																																		GTF3C6
																																		GTF2E1
																																		FAM13B
																																		ANKRD44
																																		SLC36A4
																																		TTC26
																																		SRBD1
																																		CDK5R1
																																		SRPK1
																																		PEX5
																																		GNB4
																																		WIPI1
																																		LRRC8A
																																		KNOP1
																																		DIXDC1
																																		ARNTL
																																		SNX29
																																		CCDC88C
																																		POC1B
																																		LBH
																																		SIKE1
																																		ZNF554
																																		HCFC2
																																		PLXNB1
																																		XCR1
																																		HEATR6
																																		EPB41L4B
																																		ZBED4
																																		PRKAA1
																																		KIAA0586
																																		ADPRH
																																		FNBP4
																																		XRCC5
																																		KIAA0368
																																		SYS1
																																		ZKSCAN5
																																		AGBL3
																																		UGT8
																																		PGGT1B
																																		NAA15
																																		CFAP97
																																		TUBGCP5
																																		RAB33B
																																		TNPO2
																																		PPP1CC
																																		ZNF326
																																		EXTL3
																																		NFATC3
																																		DHX40
																																		NAIF1
																																		VPS13D
																																		DNTTIP2
																																		PUS7L
																																		KIF16B
																																		CAPRIN1
																																		SOX4
																																		ARHGAP1
																																		TTC21B
																																		NEDD4L
																																		CCDC43
																																		GPR153
																																		SYNJ2
																																		RIC8B
																																		KMT2A
																																		C3orf38
																																		MBD5
																																		ST3GAL5
																																		KIF2A
																																		KCNH1
																																		ABCE1
																																		SYNE2
																																		PRKAB2
																																		ENTPD4
																																		DYNC1I2
																																		SEL1L
																																		TARDBP
																																		ARL13B
																																		C16orf58
																																		KANSL1
																																		FREM2
																																		TRIO
																																		DCLK1
																																		NARS
																																		ACTR2
																																		TTC13
																																		DOCK5
																																		MED22
																																		ATF6
																																		ZNF510
																																		LETMD1
																																		LBR
																																		HIVEP1
																																		LRP10
																																		SRSF1
																																		CLINT1
																																		S100PBP
																																		RNF115
																																		NUP62
																																		UBN1
																																		RFX7
																																		MKL2
																																		IGSF9B
																																		CARM1
																																		VPS35
																																		ADRB1
																																		TPCN1
																																		PTPRZ1
																																		FAM151B
																																		BLZF1
																																		BTBD10
																																		ZNF292
																																		NFATC2IP
																																		UHMK1
																																		ZDHHC7
																																		GNS
																																		UBTD2
																																		GCFC2
																																		DARS2
																																		PLAGL2
																																		LYSMD3
																																		AGBL2
																																		ARL10
																																		UBN2
																																		MPPE1
																																		GTPBP1
																																		AAK1
																																		RNF185
																																		SYNCRIP
																																		RASA2
																																		ZCCHC8
																																		NEK9
																																		CALCOCO2
																																		PDCL
																																		WIPI2
																																		TEX15
																																		USF3
																																		ACTR5
																																		IST1
																																		FHDC1
																																		CCDC85A
																																		HMMR
																																		STAM
																																		RSC1A1
																																		RDX
																																		C2orf49
																																		FRMD4A
																																		PROSER1
																																		HEATR5A
																																		KDM2B
																																		ABL1
																																		HELZ
																																		METTL4
																																		TET3
																																		ITGA2
																																		TTBK2
																																		EXOC1
																																		POLDIP3
																																		CAMKK2
																																		NUP43
																																		ZSWIM4
																																		ATXN7L3
																																		SEMA4G
																																		ERCC4
																																		NOL11
																																		SRMS
																																		VPS4B
																																		DNM1L
																																		RAB7A
																																		PNPO
																																		PRDM5
																																		MAN1A1
																																		PPM1D
																																		TSC22D2
																																		TMLHE
																																		FAM208B
																																		STAU1
																																		FZD3
																																		TTYH3
																																		ATF1
																																		AAGAB
																																		MFSD9
																																		LMBR1L
																																		RAB12
																																		SLC16A2
																																		FER1L6
																																		PRKD3
																																		DCAF7
																																		DLG5
																																		USP6NL
																																		RUFY2
																																		ST8SIA5
																																		CCDC174
																																		ANKS1A
																																		MAK
																																		TP53INP1
																																		KHDRBS1
																																		TIA1
																																		PRRC2B
																																		KREMEN1
																																		ZNF655
																																		HRH1
																																		DDI2
																																		CCKBR
																																		ZFP1
																																		ASB1
																																		PHTF1
																																		RNFT2
																																		BAG5
																																		BBX
																																		NUB1
																																		PLXNA4
																																		TMEM159
																																		CCPG1
																																		TBL2
																																		UTP15
																																		EFNB2
																																		LAMA3
																																		PTPRK
																																		LMAN1
																																		FAR1
																																		KBTBD3
																																		GPATCH2
																																		WLS
																																		CSE1L
																																		SAAL1
																																		HMBOX1
																																		ZNF790
																																		BFAR
																																		VANGL1
																																		ATP2B1
																																		CWC25
																																		NIPAL3
																																		ATL1
																																		MAP3K3
																																		MAPK8
																																		PPP1R12B
																																		OAS3
																																		ZNF383
																																		RBM15B
																																		MAD2L1BP
																																		KIF24
																																		ORC2
																																		QRSL1
																																		GLCE
																																		HKR1
																																		RAB31
																																		CMTR2
																																		TBC1D14
																																		ZNF606
																																		DHX15
																																		FBXL14
																																		ITFG2
																																		TCF20
																																		GABPB2
																																		PHKA1
																																		RAB23
																																		C11orf74
																																		SREK1
																																		TPCN2
																																		PIEZO1
																																		ANO5
																																		SMCHD1
																																		AKAP10
																																		ARGLU1
																																		SUN2
																																		MTFR1L
																																		TMEM144
																																		EDC3
																																		AREL1
																																		PGAP1
																																		DNMT3A
																																		BMPR2
																																		BCL2L13
																																		SGTB
																																		ZFYVE1
																																		SLC5A7
																																		SMAP1
																																		ABHD4
																																		UBE2D1
																																		FNIP1
																																		MSH6
																																		SPPL3
																																		SEMA4F
																																		BCR
																																		TAF2
																																		BIRC6
																																		NBEAL1
																																		TSTD2
																																		TET2
																																		TADA1
																																		ZNF282
																																		DESI1
																																		CNOT11
																																		SNX30
																																		TRIM32
																																		CDCA4
																																		DGCR8
																																		KDM5B
																																		LDB1
																																		WBP1L
																																		NAPG
																																		SNTB2
																																		ZNF648
																																		EFR3B
																																		KRAS
																																		TAF9B
																																		OSBPL9
																																		LRP6
																																		RHBDD1
																																		SUN1
																																		MTMR6
																																		ASCC1
																																		ZNF529
																																		NUP54
																																		ATAD2
																																		CENPO
																																		PTAR1
																																		SC5D
																																		NEMP1
																																		TMEM201
																																		ACAD8
																																		PEX11B
																																		NRBP1
																																		ATXN7L3B
																																		NME7
																																		RERE
																																		ZSCAN29
																																		RPH3AL
																																		TNPO3
																																		ZBTB34
																																		VEZT
																																		NCAPD3
																																		UHRF1BP1
																																		C1orf112
																																		PPP1R12A
																																		ABI2
																																		ZNF189
																																		DDHD2
																																		KLHL2
																																		METTL14
																																		TMED5
																																		SLC30A7
																																		ZNF280C
																																		PCYT1A
																																		PDZD8
																																		KLHL12
																																		XPO4
																																		RYBP
																																		ZBTB40
																																		VWA7
																																		CPSF2
																																		AAR2
																																		LRCH3
																																		ACVR1B
																																		LRPPRC
																																		KLF7
																																		XPO5
																																		ACVR2A
																																		TNFRSF11A
																																		DDX3X
																																		TGOLN2
																																		COPS2
																																		IFNE
																																		REV3L
																																		ZMYM4
																																		YTHDF3
																																		MAN1A2
																																		PROX1
																																		USP3
																																		SETD3
																																		TSN
																																		SPTLC2
																																		CEP162
																																		TMEM19
																																		SETD1B
																																		KCNJ11
																																		NFXL1
																																		IPO7
																																		NCOA3
																																		EMSY
																																		TAF5
																																		ABI1
																																		MOSPD2
																																		SPIN1
																																		PRMT6
																																		CSDE1
																																		EIF4EBP2
																																		AGO4
																																		LCOR
																																		NSUN4
																																		CDYL2
																																		UNC5D
																																		ZNF620
																																		ATPAF1
																																		PHF20L1
																																		DNAJB14
																																		PLEKHM3
																																		IL1RAP
																																		CHMP7
																																		CYP7B1
																																		TEX10
																																		KCTD20
																																		TWSG1
																																		CYB561D1
																																		SLC25A46
																																		ZC3H14
																																		ETNK1
																																		AMMECR1L
																																		CHAMP1
																																		FAM49A
																																		NUDT15
																																		GTF3C2
																																		PELI2
																																		TRAF6
																																		RBBP5
																																		PSD3
																																		DCUN1D1
																																		HERC1
																																		MTR
																																		EIF2AK1
																																		PHF6
																																		IL17RD
																																		YES1
																																		ZNF235
																																		YME1L1
																																		MCL1
																																		PTPN11
																																		IKZF2
																																		RRM2B
																																		PSEN1
																																		CIAO1
																																		SIAH1
																																		SLK
																																		CDC14A
																																		ZBTB25
																																		NPAT
																																		DENND4A
																																		2023-03-01
																																		RBBP9
																																		TCF12
																																		DCP2
																																		KLHL7
																																		ZNF404
																																		HELB
																																		TMEM192
																																		SACM1L
																																		VEZF1
																																		MDM4
																																		RPRD1A
																																		BHLHB9
																																		ZDHHC20
																																		EAF1
																																		MIER1
																																		SPIN4
																																		HNRNPR
																																		ZNF3
																																		MARVELD2
																																		SIAE
																																		RLIM
																																		SCN7A
																																		ULK1
																																		ZBTB44
																																		JMY
																																		ZC3H10
																																		C18orf54
																																		ASH2L
																																		CRK
																																		ANK3
																																		CYFIP2
																																		SLF2
																																		SHPRH
																																		AKAP12
																																		ZCCHC14
																																		CNOT2
																																		HNRNPLL
																																		CACUL1
																																		RCAN3
																																		ARMC8
																																		CDC14B
																																		DHX35
																																		ENGASE
																																		FBXO30
																																		RBM23
																																		RAPH1
																																		GK5
																																		CCDC69
																																		MAT2A
																																		TMX3
																																		FBXO33
																																		ZNF425
																																		MAU2
																																		CLASP2
																																		MAP2K4
																																		SMCR8
																																		SPG20
																																		PSKH1
																																		USP49
																																		ARIH1
																																		RP2
																																		IKBKAP
																																		PRKAR2B
																																		HECTD2
																																		BRAF
																																		STARD7
																																		SLF1
																																		DOPEY1
																																		SAMHD1
																																		MFAP3
																																		VPS13C
																																		FUBP1
																																		TM7SF3
																																		CXorf23
																																		ZNF446
																																		SMNDC1
																																		SNIP1
																																		SMAD5
																																		PI15
																																		DUSP18
																																		TPP2
																																		CGGBP1
																																		DLG1
																																		ZKSCAN8
																																		TAOK1
																																		PIGN
																																		FRS2
																																		ZNF180
																																		API5
																																		WDFY1
																																		PIAS2
																																		USP22
																																		LYST
																																		ARNT
																																		STRN
																																		ZNF283
																																		G3BP2
																																		BAZ1A
																																		CEP85
																																		NSL1
																																		CNNM3
																																		DOCK3
																																		PAK2
																																		EPT1
																																		HP1BP3
																																		ELK4
																																		SOCS7
																																		SMAD2
																																		ZCCHC11
																																		TGS1
																																		SPPL2A
																																		UBE4B
																																		MAFK
																																		YIPF6
																																		TTC33
																																		TMEM33
																																		RNF168
																																		CERS5
																																		IGF1R
																																		IQUB
																																		SFT2D2
																																		VIPAS39
																																		LHFPL2
																																		CCNJ
																																		WDR48
																																		DENND6A
																																		WASF2
																																		NAA25
																																		SBF2
																																		C17orf75
																																		ZNF410
																																		SLCO5A1
																																		GATAD2B
																																		GOSR1
																																		ZYG11B
																																		ABCA1
																																		GXYLT1
																																		AVL9
																																		ZNF280B
																																		ZNF770
																																		SMC2
																																		ARHGAP42
																																		YARS2
																																		SPTY2D1
																																		KHNYN
																																		PEX13
																																		EXOC5
																																		CEP295
																																		TSC1
																																		GNA13
																																		CPSF6
																																		MYSM1
																																		FUT11
																																		SLC7A8
																																		ZNF35
																																		BTBD1
																																		BPGM
																																		CBL
																																		SWT1
																																		INTS7
																																		THSD7A
																																		C11orf63
																																		USP24
																																		GAN
																																		APPBP2
																																		SLC36A1
																																		SLC30A6
																																		THUMPD1
																																		ZZZ3
																																		MFAP3L
																																		MPHOSPH9
																																		ZNF322
																																		ZNF641
																																		MGA
																																		IFNLR1
																																		IRF6
																																		FAM126B
																																		AFF4
																																		CCNT2
																																		SCARB1
																																		MFSD8
																																		SEPHS1
																																		NINL
																																		NAA30
																																		JAK2
																																		C5orf24
																																		ZCCHC6
																																		BEND7
																																		DUSP19
																																		KIF21B
																																		EYA3
																																		MOB1A
																																		AP3M1
																																		LMBR1
																																		ZKSCAN1
																																		RABIF
																																		PELI1
																																		PRKG2
																																		MEX3C
																																		ZBED6
																																		XPR1
																																		STK4
																																		EDNRB
																																		DCP1A
																																		LRGUK
																																		ZNF793
																																		TRIM35
																																		ZNF81
																																		ZC3H12C
																																		BCLAF1
																																		DENND5B
																																		YEATS2
																																		B4GALT5
																																		ZNF317
																																		SENP5
																																		MBTD1
																																		ENTPD7
																																		THAP9
																																		UBXN7
																																		EXOC8
																																		FAM168B
																																		DDX6
																																		WDR82
																																		PPP1R9A
																																		CELSR3
																																		RDH11
																																		NCBP3
																																		ZNF391
																																		ZNF24
																																		RIF1
																																		SBNO1
																																		MPZL3
																																		UBASH3B
																																		TRIM23
																																		NUFIP2
																																		NUP155
																																		DGKH
																																		MAP3K2
																																		FAM160B1
																																		AKAP11
																																		SMG1
																																		FNBP1L
																																		SLC12A2
																																		SEPSECS
																																		HAUS6
																																		SOCS4
																																		CREBRF
																																		USP38
																																		IL31RA
																																		KIF3C
																																		APAF1
																																		PARD6B
																																		WDR19
																																		CEP76
																																		CECR2
																																		MFSD1
																																		LTN1
																																		ZNF329
																																		BTAF1
																																		PPHLN1
																																		SLC23A2
																																		ZNF623
																																		SMARCAD1
																																		TRAPPC13
																																		B3GALT6
																																		LEMD3
																																		TJP1
																																		MOB1B
																																		XRN2
																																		ZNF304
																																		SLC4A7
																																		PPP2R1B
																																		SLC7A1
																																		IL22RA1
																																		KPNA4
[truncated: 49 more rows]

## Sheet: Table S6-4
Table S6-4. Genes correlated with ESR1, PGR, and/or PRLR in human tumors ( BH adjusted p-value < 0.05 and correlation coeffeicient R > 0.3 or < -0.3 for Pearson and Spearman correlations). Related to Figure S8.
hBLBC																					hLumA
positive										negative									negative										positive
hBLBC ESR1 only			hBLBC ESR1 and PRLR		hBLBC PRLR only					hBLBC ESR1 only			hBLBC ESR1 and PRLR		hBLBC PRLR only				hLumA ESR1 only			hLumA ESR1 and PRLR		hLumA PRLR only					hLumA ESR1 only	hLumA ESR1 and PGR	hLumA PGR only	hLumA ESR1 and PRLR	hLumA PGR and PRLR	hLumA PRLR only	hLumA ESR1, PGR, and PRLR
AMBP			ZNF658		KBTBD4					BIRC5					RHOG				SERPING1			COX4I1		FAU					CCDC170	NT5DC1	GREB1	PDHX	FDXACB1	ZDHHC3	CLUAP1
GPER1			SCARB2		BCKDHB					TPX2					CDK2AP2				NDN			RRAS		MT-ND3					TLE3	VWA2	FGD3	AAGAB	ZNF101	CDV3	ZC3H4
ZNF385B			RAD50		PVRIG										PRDX5				YBX1			TNFSF12		UBXN1					APH1B	SFXN2	SLC35F6	FAM63A	EEF2K	NPLOC4	FAM120AOS
ANKRD30B			MMAA		MAPK8										NDUFS8				CPNE2			RILP		EGFL7					ARMT1	PRLR	ABCA3	MCCC2	METTL16	MAGEE1	GLYR1
RERG			KIAA1143		SNRNP48										MRPL28				C1R			VAMP5		NRGN					DACH1		SPA17	PAIP2	MUM1L1	CLIC4	ANKRD42
RHOH			PAFAH2		GLRB										PFN1				PTRF			CCDC107		CHCHD10					GFPT1		NXNL2	SEC23B	ZW10	KIAA2022	RAB30
SIGLEC15			BTBD7		ERI2										TRAPPC1				RAB3IL1			COX4I2		NDUFA4L2					REEP1		MED17	UNC50	CRYZ	MCMBP	COQ7
SPAG6			WDR31		RIN2										NDUFB10				MYL9			TMEM88		GPX1					ANOS1		RNF214	ATG4A	HNRNPH2	ZBTB39	RABEP1
PVALB			IL13RA1		SETD7										ATP6V0C				ZYX			CEBPB		FAM96B					DUSP28		BCKDHB	CNOT11	RALBP1	SNAP47	ALKBH8
CYSLTR1			RBM47		EDEM1										SERF2				GLIPR2			RPL13		TCF15					LCMT2		SIAE	TVP23B	RAB31	ACTR3	ZC3H10
KIF12			SLC4A8		PGGT1B										SH3BGRL3				VIM			RPLP2		ARL2					MLLT3		DLAT	LINC00094	TIRAP	DNAJC10	NFATC2IP
SSTR2			HIF1AN		WDR5B										CSNK2B				PLEKHF1			VEGFB		ATP5D					ILDR1		PTGR1	TSPYL1	DDX10	TOR1B	GLE1
LPAR4			WDR44		LARS										ZDHHC12				SYDE1			RASIP1		ZNF511					SERP1		PANX1	ASAH2B	MICU2	SAYSD1	RSPH3
GTF2IRD2			FBXO25		TRAM2										COX8A				NAALADL1			FADS3		IFI27L2					ARNT2		TTC39A	DYNC1LI1	NFRKB	EIF4B	PARN
ARHGEF3			SCRN3		APMAP										HIGD2A				TGFB1I1			HSPB2		EFHD2					PIGH		2022-03-08	CGN	TECTA	FAM168A	MYB
CDYL2			ERN1		SESN1										ECI1				CYB5R3			ICAM2		FKBP8					SLC22A15		DPY19L1	RMND5B	NMNAT1	SIDT1	CTR9
LIAS			PRMT9		JRK										TSPO				TUBB6			C10orf54		AGPAT2					BZW1		EI24	EPB41	SLC30A1	SALL2	UBN1
AKR7A3			MECP2		PLCL1										MYL6				TAGLN			KANK3		C19orf43					ZNF18		STC2	HCFC1	C11orf57	MAN2B2	ZNF785
CPT1A			ZNF436		TOPBP1										TSR3				VEGFC			GYPC							BCDIN3D		REXO2	TMEM26	BFAR	COL4A5	EARS2
ZNF846			GALNT7		PURA										TWF2				FBLN5			LIMS2							TMEM110		ARTN	SNAP29	XPO6	IP6K1	LRRC8E
PLCD4			DCTN4		ZNF429										MRPL41				KIFC3			CYGB							GOT2		TMEM218	TMED4	C4orf36	ZMIZ1	SNX14
LYRM9			YTHDC2		DCUN1D4										NME3				C1S			ID1							BDH1		PIH1D2	LONP2	TIFA	GDPD1	ZKSCAN2
TESK2			LRBA		SASH1										MRPS34				ANGPTL2			LGI4							WNT3		PITPNA	ATXN10	TMEM136	PWP1	KIAA1549
IGSF21			ATP8B1		ITGA1										SDF2L1				SRPX			PPP1R14A							RBKS		GJA1	NSF	HFE	TMEM244	NCAPD3
HEXIM1			DDI2		SNRK										CIB1				NNMT			NMB							DENND1B		MRI1	FAM208B	PGR	INSIG2	UBFD1
SETD9			PANK3		BSN														CDC42EP5			SOX18							TTC19		GRPR	RNF6	KLHL5	RAB21	BCL9
VAV3			TBC1D20		SFT2D2														TRIP10			FAM43A							ERMARD		CEP57	CEP85	C16orf62	ARSB	ZNF239
GPR155			SPOPL		ESCO1														SPARCL1			ECSCR							COPZ1		EEF2KMT	CERS2	KNOP1	PFKFB4	C9orf64
CYP4X1			RHOT1		RCHY1														ACVRL1										HACD4		TMEM186	DNAH10OS	PPA2	ANKRD13A	FLNB
ZNF208			MLH3		ANO1														GNG11										PEX5L		DYNLT3	C1orf74	SCO1	NCOA4	UFL1
ALB			ATRX		SYNJ2BP														NXN										FMO5		PTGER3	IMMT	KCTD3	CLSPN	SLX4
NFE2L2			ATP7A		MLEC														PROS1										DCDC1		AJUBA	NDE1	MAPT	DNAJC9	WDR31
MREG					AKAP10														FAM171A1										TMBIM6		ARCN1	WDR76	CTBP2	KIF5C	SERAC1
DGKD					CTDSPL2														LHFP										NAPA		DPAGT1	NDRG3	ITPRIPL2	NOLC1	AR
CDKN2AIP					ATMIN														HAND2										COG7		SYBU	CNNM4	KBTBD3	ANKS1A	TRMT1L
AGGF1					TMEM167A														ITM2A										KIAA1211L		FAM198A	MIA3	C11orf54	UBTF	TTC30B
TMEM229B					TTLL7														CNN2										GATA3		C11orf71	ZNF174	TFRC	FOXO3	EYA3
ZNF596					NCBP1														ID3										TNK1		CAPS2	PARD6B	ANKRD49	FN1	SMARCC1
RAB33B					ARNT														TNFRSF8										MRPS30		VEPH1	SETD1B	USP28	C1orf109	DDAH1
HOXB4					YWHAQ														SERPINF1										HEXIM2		BSPRY	NUP210	HIP1	UBE2D1	RMI1
IKBKB					TXLNG														HAPLN3										GALNT7			EPS15L1	CDC37L1	ZNF384	AP1S3
RNF135					SRGAP3														CLEC1A										FICD			BCL2	ZNF311	PTGFRN	PRKAR2A
CCT6B					TDRP														C10orf10										RERG			KDM4B	NEK6	CAMK4	NBN
C10orf82					ZNF557														LGALS1										KCND3			TDRD7	DAG1	ATP6AP2	THEM4
NKIRAS1					SUFU														HLA-E										C5orf63			CCDC142	PFKFB2	METAP2	GSPT1
RNF14					FHOD3														RGMA										C5AR2			MAP3K9	ZBTB40	UBQLN4	KLHL42
ARFIP1					CEP68														HOXA4										CMBL			HNRNPL	NLN	ZNF639	ZFAND4
ALDH3B2					ZMYM3														JAM2										NECAB3			NCR3LG1	SYNCRIP	ARL6IP6	ARHGEF12
GPBP1					ENTPD4														ANXA1										CYP4V2			ADAT1	CENPP	SUCLG2	MCM9
LYPD6B					CTCF														CCDC102A										LEKR1			MBOAT2	SNX19	RAB2A	DCTN5
					ZNF491														ARL4C										SLC39A6			NUDCD3	TMEM267	ABCB4	PALB2
					BEND3														ARHGEF4										RAB8A			DHTKD1	FAM76B	GPN1	IFT88
					STARD9														GAS1										ATPAF1			LSG1	PTPN13	RERE	CCDC186
					SPATA5														RAB7B										TCTA			BECN1	PTPN3	PCYT1A	KLHL9
					NAA50														CORO2B										JAKMIP3			MAP2K4	ZNF250	VASH2	UBP1
					DST														TSPAN7										CT62			AHCYL2	PAFAH1B2	AIDA	WNK1
					TMPPE														TIE1										NOMO1			GOLGA5	TWSG1	MPHOSPH8	EXOC6
					FOXO4														FXYD6										FBXO41			COPS4	ZFP91	PGM2L1	ZNF182
					ADGRL2														CFI										ICA1			VBP1	CWF19L2	INTS9	ZC3H14
					TTC30B														RSU1										SYTL2			TCTN1	GALNT10	COL6A3	G3BP1
					ZBTB5														PRKCDBP										RAB5B			FAM84B	MPP7	XPC	IBTK
					NUDT4														RHOJ										EVL			DOPEY2	ZNF273	E2F6	UHRF1BP1
					DSTYK														REM1										HEMK1			SH3RF1	TRIM34	SLC15A4	KIAA0895
					GTF2A1														HIC1										CTC1			RAB1A	FZD3	ASNSD1	PMS2
					ATF6														TWIST2										TMX2			POLE	MRRF	TPD52	POLH
					PARP11														RPS20										ELP2			CSTF2	MRE11A	CDC42SE2	FAM120A
					ZNF740														PLPP3										COQ6			KCTD6	C5orf30	CYLD	GOLGA1
					RNGTT														PLS3										CA12			HARBI1	CBL	CDC7	ZSCAN32
					PCDHGA9														RPS7										TMEM181			ESR1	CPNE3	PNO1	SHQ1
					FANCL														PLPP1										NIT2			GOLPH3L	DDX31	CPD	PLA2G12A
					ERAP1														TINAGL1										MORF4L2			AGBL2	PPP4R1	MORC2	ERI2
					ERLIN1														UBE2E3										SLC25A38			RUNDC1	CREBBP	OARD1	DNAL1
					LDOC1L														MFGE8										BMPR1B			GLUD1	MED20	SYNGAP1	IL6ST
					CNTRL														BRI3										ZBTB2			SEC16A	ZBTB44	ANXA4	HNRNPU
					NPC1														CYYR1										GFRA1			CELSR1	PPP1R9A	RIOK1	MKL2
					AHCYL1														MMRN2										MAP7			KHNYN	MAGI3	DEPDC1	UBR5
					PIGG														CHST2										MLEC			ATP6V0A1	AASDHPPT	TM9SF2	ZNF302
					2023-09-11														GIMAP1										GGA2			ZSCAN16	CDK5RAP2	RHPN2	FAM114A2
					EIF4ENIF1														LIX1L										MFSD6			TTC39C	BIRC2	ADAM12	WASL
					POFUT1														A2M										C4orf32			OCIAD1	POLR3A	C1D	ADNP2
					CSGALNACT2														RARRES2										TMCO1			UMPS	MEGF9	GPR137B	NCBP1
					FBXO33														MRGPRF										SPAG1			RAB19	ANKFY1	CADM1	SPTY2D1
					HCAR1														AQP1										ZC2HC1C			POLR3E	KIAA0430	PPP1R8	CARNMT1
					SLC15A4														CD248										MKRN2OS			DLG3	COX15	DIMT1	UEVLD
					RASA2														ITM2C										FAM198B			FAM114A1	STARD13	WBP11	CEP135
					SLC33A1														SIRPA										TRAF5			SEC23IP	SPRTN	ZHX2	ARHGAP35
					PLEKHB2														SPRY1										NOMO2			CCDC40	NBPF1	CTBS	TAF9B
					EIF4E														EPHB6										PDHB			FOXA1	THUMPD1	STK35	PDCD6IP
					DHX32														JAM3										MINPP1			MRFAP1L1	ERMP1	PLEKHD1	ZBTB41
					SACM1L														FYN										PRPF3			KLHDC2	API5	LUZP1	FPGT
					EIF2AK4														RGCC										NR2E3			TAF9	NDC1	SETD7	SRPK2
					CEP120														PDLIM7										FBXO16			GDE1	CHORDC1	COL5A2	LZIC
					KIAA1429														RASL12										SPCS1			GRB2	FARP1	KDM2B	MYO6
					SLK														S1PR1										RBM4B			SPOP	PUS7	NONO	IARS
					CAMK2D														PTH1R										MANSC1			LETM1	UBE4A	TBL1X	C5orf24
					BCL2														ADGRA2										ATP6V1D			IQCK	TBCEL	SYPL1	CELF1
					RPRD1A														PXDC1										MOAP1			MADD	FBXL4	RALA	GSTCD
					EHF														FEZ1										PEX7			NPNT	IFT74	EIF3J	DTWD2
					KLHL18														CLEC14A										PGM3			KAT6B	SRPK1	SNRNP200	UBXN2B
					LONP2														LTBP4										PKIB			FAM161B	RABGAP1	MTCH2	FEM1C
					VPS45														FBLN2										SLC12A8			LYRM2	CSPP1	VAPB	THAP5
					ZNF416														ACKR1										DCP1B			FAM134C	TEX9	ZSCAN31	ZNF41
					DNAJC18														PODN										TSG101			ANAPC7	OPHN1	NUTM2D	CCP110
					ITPR2														TGFBR2										OVOL1			PSD4	IPO7	USP54	KIAA1958
					YTHDF2														MFAP4										COX20			SRP54	UBTD2	NUP54	GAPVD1
					ZNF324B														GRASP										ASB13			EIF2AK3	HEATR1	ATMIN	ERCC4
					RBMX														ERG										SIPA1L3			CYB5D1	SCYL2	FBXO3	AP1AR
					GAB2														C10orf128										FAM222A			ACP1	GTF3C4	PROSER1	CNOT6
					TSSK3														NRN1										POLR2A			SRCAP	TAOK3	RP11-26J3.4	METTL15
					PIK3C2B														COLCA2										LIPH			BBOF1	TSTD2	ZNF324B	RAD50
					CSRNP3														CXorf36										MLPH			FAM234B	SWT1	PRPF18	C16orf72
					KRR1														EPAS1										FKBP4			DTX3L	CUL5	TIMM21	TAB3
					MYH10														CCM2L										GON7			MTA3	NOL8	NDST2	TMEM106B
					RCOR3														CHST3										NIF3L1			NECAP1	ZC3HAV1L	CCT6A	CBX5
					SMAD4														NGFR										NUCB2			TMED2	PRKDC	IKZF4	PHF6
					TTBK2														EMP3										KIF9			KIAA0319L	TMEM67	COL10A1	ZNF611
					PARG														PLTP										TMEM25			EFL1	NPAT	LTBP1	CSNK1G3
					SLC35B3														ACTA2										EIF2AK1			TCTN2	METTL8	ZNF530	AFF4
					MTMR6														TMEM204										USP14			COPB2	CEP295	ZNF256	C5orf51
					STRIP1														GIPC2										LRTOMT			SLC19A2	PRDM10	RAP2A
					POLR3A														ARAP3										PSMD10			KIF1BP	SLC44A1	ZNF600
					C21orf91														SPRY2										ZNF687			WDR55	SLC39A10	DUSP11
					YPEL1														TMEM246										ANXA9			GGPS1	POT1	IFT122
					NAA30														NPR2										NBPF6			FBXO36	WDR26	PAPPA
					C22orf29														CYR61										EPHA10			ZNF860	HERC4	PNPO
					SLC6A6														CNRIP1										RWDD2A			C17orf75	SPIN1	POLG2
					MECOM														CLEC2B										SMIM7			BCOR	PDS5B	CENPF
					GGA2														GSN										FAM46C			UBE2R2		SAMD4B
					UBXN4														SMIM10										CNNM3			CEP19		RIN2
					RPAP3														SCN4B										EGLN2			ERLEC1		CEP72
					CBLB														CD81										FSCN2			SYNJ2		ACTR10
					KLHL42														SOBP										ZBTB7B			MRPS14		POM121
					EIF4H														PCOLCE										TBL2			HACD3		CBWD7
					N4BP2														IL11RA										DNAJC19			DGKD		RD3
					ELMOD2														CD200										ENPP5			PIGO		DOK6
					BTBD10														SLC12A4										P2RX4			GBF1		FAF1
					ZNF792														PDGFRL										IFT46			ESRP1		MAPRE1
					PAPD4														ACOT9										LRIG1			KAT14		ZNF33B
					FIG4														USHBP1										FAM134B			IQCC		TUFT1
					SPTBN1														FAM49A										LMAN2L			VPS33A		C4orf33
					HERC3														KIF26A										WDSUB1			ARL1		KAT6A
					CGGBP1														AKR1B1										SPATA24			CRCP		MAML3
					SHQ1														ISLR										DNAAF1			MYCBP		PARP14
					OXSR1														PRR5										VANGL1			ULK2		ZHX3
					PRTG														MEOX2										NBPF4			FOPNL		PRKRA
					ZBTB8A														PDGFRA										VSIG10			ERBB3		TOP3A
					TPR														IL33										MST1R			STARD7		FAM110B
					TTI1														ETS2										PTPN1			MGAT4A		TBC1D15
					BEND7														PPP1R15A										EIF2B5			TMEM9B		ABHD17B
					NAV2														BOC										ADIPOR1			RELL1		PON2
					KLHL8														TSLP										OXSM			SSX2IP		DHFR2
					PDE5A														FUOM										CATSPER3			SIN3A		ATG5
					RP2														CDKN1C										BICDL1			HAT1		MAT2B
					FAM217B														LRRN4CL										CPLX1			TP53TG5		ADO
					ZNF669														SLC43A3										CFAP99			PIGX		2023-09-08
					ENOX2														PRDM8										TMEM30B			PDXDC1		ICE2
					HOOK3														RPL11										P4HTM			B3GALNT1		PUM3
					TMED2														ROBO4										COPG1			FAM8A1		SLC35E3
					SIK3														EMILIN1										TBC1D24			MAU2		METAP1
					FAM172A														FAM127A										GLS2			AP2B1		ELP3
					SGPL1														NCK2										ABAT			AK9		DNAJC3
					MTERF1														MYCT1										2022-03-06			ZMYND8		TMEM5
					SLC35B4														CDC42EP1										ZBTB3			SELT		NAP1L4
					GPATCH11														LMOD1										NAT1			SLC25A17		PLRG1
					GORAB														WDR86										ZNF747			BBS4		ARAP2
					GBF1														C1QTNF1										PPIP5K1			PDK3		RNF41
					ZNF75D														APCDD1										C16orf70			DIRC2		CHD7
					TMEM263														SMTN										TMEM63B			CCNB3		ZNF614
					PCSK7														IFFO1										ACADSB			AHCYL1		TOM1L1
					CRADD														SH2D3C										ARL3			SLC25A14		HIST1H2AC
					SACS														SCPEP1										C16orf46			GBAS		DSG2
					MADD														HABP4										REPS2			PAFAH2		ZNF473
					ZNF619														MAP7D1										PGPEP1			OSBP		TMEM128
					TAF1B														EHD2										DHX30			HSPA9		RIPK1
					KLF12														HSPA12B										SLC25A35			RFC5		HARS2
					SLC24A1														CAV2										ZNF814			MTIF2		ENOX2
					FRMD5														AVPR2										MAGED2			TMEM268		BRD4
					TMEM106B														TNFRSF1B										GRM8			TBCE		ZNF71
					ZNF33B														DCN										C20orf144			EIF5		IFNAR1
					MYCBP2														OLFML1										TMEM63C			AFDN		CASC1
					ZNF106														CDH5										ITIH6			MRPL30		PIK3CG
					B3GLCT														SDPR										HINT3			PRIM1		NREP
					PHF12														CCDC8										VPS29			BTRC		ACOX3
					DDX21														INMT										C1orf56			AFF3		PTP4A1
					QKI														DNASE1L3										ZNF764			SLC4A1AP		KANSL2
					PCDHGA6														CLIC2										CYB561D2			C11orf42		BORA
					TMEM237														CD34										DIS3L			C12orf66		TENM4
					PCNP														ARHGEF15										ALG2			PEX12		PTGES3
					VEZF1														MID1										AGPAT3			PHKA1		GNPNAT1
					TRIM37														EFEMP2										TMC4			PRUNE1		FYCO1
					ZNF664														ITPRIP										WRB			TXNDC9		TMEM87A
					MAML3														TCEAL7										APEH			RRN3		ITGA4
					SEC14L1														EMCN										NPRL2			ELAVL1		IQUB
					FAM120A														CXCL12										ARV1			ATP8B1		COMMD8
					ZDHHC6														MSRB3										RTN4RL1			CANX		ZBTB10
					ICK														EGFR										ASB16			TM9SF4		ZSWIM6
					FAM149B1														PHYHIP										C16orf58			SMARCC2		SLC20A2
					ZNF382														LMO2										WSB2			DNAJC14		VTA1
					PAQR3														SMIM3										THAP10			ZNF587		TMEM206
					KIAA0391														AIF1L										ASF1A			DEPDC5		NR1D2
					PPM1A														SYNPO										EFCAB12			PKP4		CTSO
					FBXW11														GRID1										PPP2R5A			RRM1		ZBTB21
					MCPH1														ADAM33										C11orf49			KIF13B		PALLD
					UVRAG														FOXC1										TMEM59			SKP1		TGFB3
					USP30														BMX										CMC1			COPA		TMEM2
					MIOS														FNDC4										AGR3			CASZ1		ACIN1
					CDC27														ENG										RMND1			FAM122B		SEMA4G
					ANGEL2														CCL14										CACNA2D2			SRP9		CDC42BPB
					ARFGEF3														MAP7D3										DNAJA3			GPR160		SUSD1
					MTUS1														FAM162B										FAM162A			CHTOP		PSME3
					ARHGAP18														ADH1C										ENPP4			HOMEZ		VPS36
					RAB3B														SYN2										ARF3			ZUFSP		RPTOR
					NODAL														PECAM1										GPR89B			ZFAND3		MICAL2
					LIFR														STARD8										CFAP53			MRPL3		ZFP1
					RPRD1B														SPHK1										TMEM254			TMED10		DRP2
					ABHD2														MEOX1										BSN			FUT8		SPPL3
					GPCPD1														CIB2										LRRC6			SVIP		TDRD5
					CDKL2														EPHA2										TXNDC11			PROSER3		EVC
					OTUD4														IGFBP3										IQSEC2			USP7		ZNF251
					PELI2														GMFG										DYNLRB2			MBD4		KIAA0141
					MTMR4														IL34										IQCD			KMT5B		CUL1
					ZNF620														GNAL										ENTPD5			PLPP6		SRSF6
					ENTPD5														RPL18A										TMEM50B			FMN1		DNASE1
					CMIP														RPL27A										CFAP57			HTT		USPL1
					COX11														CLDN11										SLC46A1			UBR7		BCL10
					ANKRD12														PDE2A										MANEAL			ATG16L1		TCHP
					RAB11FIP4														C8orf88										CXorf40A			DIABLO		SHISA9
					ZNF229														ART5										LMX1B			TMEM241		EFTUD2
					BCL9														RNF145										ZSWIM1			IQCG		ADD1
					ARID4A														LY96										TSPAN13			VPS52		TCTN3
					KCNJ2														FSCN1										FGFR1OP			STK36		SERBP1
					CYB5D1														SLC25A6										MCUR1			SLC24A1		FBXO15
					CDK19														MET										ZNF497			RNF34		MICU1
					ZNF461														MATN2										NNT			HDHD2		ARSK
					NCOA6														YBX3										ZDHHC5			COA5		MED1
					RDX														RPS19										NOMO3			ZNF396		LDAH
					CPD														MSN										FAAH2			FBXO9		ZNF230
					ENPP5														LDHB										CASKIN1			PLEKHF2		NUS1
					ZNF280C														PRNP										UQCC1			TRMT2B		DISP1
					IPO8														GIMAP7										ZDHHC16			SMG7		SMAD1
					DCAF7														IGF2BP2										AP5S1			EAF1		PPIL3
					CSNK1A1														LSP1										POLR3K			TOR1AIP1		UBE2A
					ANKS1A														RPS16										MAPK13			CCDC15		EIF2A
					DLG2														MAP3K6										C1GALT1C1			CDYL2		NUP188
					SPTLC1														TMEM240										TNFSF13			PIGG		NOP9
					DSCR3														ATOH8										TMEM14A			GLT8D1		ESCO2
					RCBTB1														CLIP3										MTX2			DCK		NUDCD2
					ZNF181														CD99										KIAA1324			RTF1		SPPL2A
					UBE2D4														PLA2G4A										ERGIC1			AIMP1		C1QTNF3
					PHACTR4														FABP5										LEO1			TAX1BP1		ICMT
					ATP11A														LDB2										CHMP5			BRI3BP		MTRR
					EEA1														MME										JADE2			HNRNPA2B1		NRK
					SOX13														LZTS1										EML2			THSD4		ARHGAP12
					KLHL2														LINC00961										C3orf52			HSPA4		ENOPH1
					SSBP2														ADGRL4										SEC22B			PDPK1		TSEN15
					PXYLP1														THSD1										ABHD10			BRD8		EIF3A
					AMN1														ADAMTS1										AP1M2			TRIM4		STIL
					PARD3B														ALDH1A2										HSPA8			ASB7		DNAJC11
					DAAM1														SOX7										HIGD1A			AP1G1		CORO2A
					PPP4R2														MFNG										NCSTN			PCDH1		DCAF7
					CCDC125														RPL35										FAM206A			ZNF740		ZNF134
					MGAT4A														PRELP										ANAPC13			CENPL		TBX3
					CCDC50														NUDT11										SEZ6L2			ZNF552		CPSF3
					RABGAP1														ESAM										MFAP1			NDUFA5		CENPQ
					PDE8A														PDLIM4										RNF123			FAM120B		COPS5
					RNF103														SLC22A3										SORD			SHROOM3		TOMM20
					ZBTB26														TRIOBP										PLCD4			ZNF823		TMED5
					EHBP1														NRXN2										2022-03-05			PSMD6		RSPRY1
					ZNF827														KIF17										ANXA7			ZNF2		ZBTB24
					ZBTB6														MMP28										DGKE			PTER		TRAM2
					CARD8														CAV1										ALG1			SLC26A1		INSR
					USP12														SOD3										SEC61A2			TDP2		C22orf29
					SMCR8														NES										ZNF367			ANKRD52		THAP1
					CABIN1														FAM110D										ABHD3			SAMD15		TM7SF3
					TGFBR1														RPL34										ZG16B			ADAR		ERLIN1
					KLHDC2														RPS8										TIMMDC1			TFCP2		CHAMP1
					ZNF326														NKAPL										ATPAF2			ARHGEF11		FAM155A
					SLC25A24														ANKS6										UBXN10			KIF21A		SNRNP40
					PCNX2														SLC17A7										GLUL			ZMYM3		MKRN1
					TMEM30A														FAM107A										ZNF629			PNRC2		L3MBTL3
					TMEM62														OAF										INCA1			H2AFY		PDCD4
					DDX31														HOXD9										TFIP11			LSM12		KIF18A
					PCM1														PRRG1										TUSC2			ZFHX2		RANBP3L
					ABCB7														PLK3										LRRC37A3			RUBCN		RBM19
					ZNF699														EVC2										C18orf32			ZCCHC8		2023-03-08
					TBCK														LAMB3										CDAN1			SLC25A44		MCM3AP
					ENC1														PHLDA3										CBX4			OTUB2		EIF4ENIF1
					PPFIBP1														KLK1										PCCB			ZFAND6		ASAP2
					SLC35E2														HOXA1										SCUBE2			SEC24C		GSTM3
					ZNF146														PALMD										SEMA3F			C2orf15		SLC25A12
					GNAQ														RPS27A										NDUFAF1			ZMPSTE24		UBE2D2
					TBC1D9														CACHD1										PRKAG1			GPD2		GCC1
					MDM4														GPRC5B										ANP32A			PHF8		ZNF77
					ZNF566														TLE4										EFR3B			KIAA0556		NAPB
					ZNF14														TIMP2										PATZ1			FAM20B		PYROXD1
					KRBA2														TSPAN2										PTP4A2			GK		KDM1A
					EFCAB14														MRAS										ZSCAN2			TSN		NCOA3
					ARMCX5														NACAD										OSCP1			RAD51D		FAM102B
					CGNL1														LRIG3										DCAF11			BRAP		PPIL4
					PNISR														S100A10										CMTM6			DCAF6		NAA20
					ARHGEF10														PLEKHA4										CTD-2583A14.10			DENR		CTD-2574D22.6
					ARHGEF28														DHRS3										RPA3			ANKEF1		ZFAT
					HS2ST1														GPIHBP1										NCEH1			GSKIP		TBC1D31
					SPIRE1														SNCA										DENND2D			SOGA1		DIDO1
					POLR3B														IL15RA										ZNF547			ZADH2		DYX1C1
					SDK1														GIMAP8										GDPGP1			CCNE2		KIF13A
					KIAA1551														ITPRIPL1										RHNO1			NEDD4L		WDR88
					TTC5														PRRX2										PPM1E			PI4KA		HIPK2
					G3BP2														EBF3										PRRT3			ZNF609		SPOCK1
					KIAA1211														DENND2A										TMPRSS6			USP4		REEP5
					USP32														SV2B										HSPA1L			HMGXB4		FTCDNL1
					FAXC														CADM3										ARF4			BAZ2A		ZNF155
					RBBP4														CPXM1										NIT1			KBTBD4		PTEN
					HLCS														FSTL1										SAXO2			LYSMD1		HERPUD2
					NANP														CLMP										C12orf60			PIGM		TRMT44
					DUSP18														LGALS3										ASB8			YY1AP1		TTF1
					DHX40														LDLRAD2										SUOX			ARPP19		ACER2
					ARHGAP26														ANKRD65										AP3D1			ZNF799		AGPAT5
					SERTAD2														CCDC178										LRRC27			ORC3		ATF7
					NME9														GPR153										IKBKB			LONRF2		C12orf49
					ALG9														GJC2										IER3IP1			TMEM116		TG
					RBBP5														SMIM10L2B										SYAP1			ADAL		BPGM
					AGAP1														LHX6										GLOD4			GOSR2		ZNF329
					MFSD8														FERMT2										TCEA3			SYNJ1		ACBD5
					IPO9														KANK2													DBR1		TRAM1
					TXNDC5														GBP2													USP30		IDS
					NOL8														SHE													PHF12		MEX3C
					KLHL9														BMP2													COPB1		PDP1
					FBXO18														IGF1													NOL4L		2023-03-01
					NR1D2														GALNT12													BRPF3		NUP35
					RPTOR														PPM1F													PTGR2		EXOSC2
					ARID5B														RPL37													USP16		EIF2S3
					C16orf72														FAM20C													MOB1B		OSBPL6
					PARP4														SCARF1													ENTPD4		SLC2A10
					RANBP9														PKP1													RBM4		NBPF10
					RGP1														STAT5A													ZNF485		SETD9
					IRAK1BP1														RPS17													PDCD10		MED12
					CTPS2														TFEB													MAPK9		STRIP1
					NFX1														LBH													KIF24		RAD51AP1
					DHX33														ADCYAP1R1													LNX2		PRMT6
					HINT3														HSD17B11													RNF4		URI1
					NAA16														VWF													MPPE1		NIPAL3
					FAM221A														SLC1A7													KIAA1191		FRS2
					FBXO38														TRIM29													EXD2		LPIN2
					FUBP3														SYCE1L													SLC33A1		C9orf47
					NUP153														LTBP2													CABYR		MXRA5
					EPB41L4A														HOXA3													CHD4		VIPAS39
					KLF11														AVEN													SYTL4		ILF3
					CARMIL1														NOTCH4													LGALS8		RNF11
					SNX19														TAL1													GZF1		MYH10
					SH3PXD2A														CX3CL1													KSR2		CEP104
					NUP160														HLX													USP3		YPEL1
					CACNA1D														PRKD1													HNRNPC		TP53BP2
					DGCR8														WSCD1													DCAF8		CCDC112
					VWA8														COPZ2													CLCC1		SETBP1
					CRCP														FXYD1													VPS37A		EXOC7
					ZBTB41														SOX17													LARP1		FAM21A
					ZNF724														FLT3LG													ZNF142		ACAD10
					TBC1D14														IL4R													LRRFIP1		TXLNG
					PRKCI														TSPAN18													NCAPG2		SETDB2
					MFSD9														RPL5													RPRD2		PIGW
					CENPL														FAM13C													CYP2R1		FAM3C
					RTTN														BMP6													HPS3		CSMD2
					MACROD2														FMO2													NBR1		ZNF79
					SCMH1														CD40													RNF2		ARMCX2
					SLC15A2														VSTM4													NBPF9		RRP1B
					WDR48																											ECD		CNOT1
					JMY																											TADA2B		HPS4
					ADAM10																											CSRNP2		OSGIN2
					CLDN12																											ARSG		THAP2
					C5orf24																											ZNF24		FOXJ2
					SEL1L																											GATC		B4GALT4
					B3GALNT1																											UBQLN2		SMURF1
					DHX9																											MED13L		FBXL18
					TBL1XR1																											SRGAP1		NME5
					AMOTL1																											APTX		STAT3
					PICALM																											PLEKHB2		PEX2
					CAPRIN1																											POC5		TSR1
					DYNC2LI1																											OCLN		NSUN7
					CLTC																											IRAK4		NUDT16
					CHD1																											NCOA6		THUMPD2
					SENP1																											SLTM		BLNK
					LSG1																											FRK		ZC3H13
					DDX59																											SLC25A15		PTPN11
					PHC1																											RAF1		COPS2
					INPP5B																											GPR89A		FRMD6
					DCAF10																											RPS6KA6		RNASEH1
					DENND5A																											SPIRE1		AFG3L2
					SAXO1																											SMC4		NSUN2
					ARL5B																											FBXO21		CDC42BPA
					GABPB1																											MSH6		METTL18
					RSRC2																											ENPP1		PIAS3
					TRA2B																											WDR5B		PRICKLE1
					VAPB																											FBXO22		AC055866.1
					SLC25A40																											CHD3		TMEM62
					NUAK1																											CSNK1G1		CORIN
					POLR3E																											RPRD1B		MAPK6
					MEGF10																											SDHC		LRRN1
					KLHL24																											CKAP5		B3GLCT
					AQP11																											MRS2		C2orf68
					PTP4A2																											ZNF30		BTBD3
					MICAL2																											MSH2		CCNY
					ZNF322																											DDX59		SLC12A2
					HPS4																											INTS7		TEAD1
					FAM222B																											USP8		GOLIM4
					SYCP3																											TFAP2A		TRIM45
					CCDC171																											FAM214A		FOXJ3
					DDX46																											TRAM1L1		FBXL5
					CCSER2																											CPEB3		SLC35A5
					NEPRO																											ABCB10		METTL2A
					SNX29																											KLHL23		ITPR2
					PPIL6																											RP3-461F17.3		KIAA0040
					CRBN																											TBK1		KPNA3
					GFM2																											ANKS1B		FAM177A1
					KDM1B																											C12orf29		FAM21C
					TRMT10A																											SLC35E2		DDX21
					PKN2																											MAT2A		MARS2
					ZNF571																											CLMN		GABRB2
					ZDHHC3																											PAXIP1		ASCC1
					YES1																											ARMCX5		PNPT1
					WDR19																											GEN1		RP11-849H4.2
					POLI																											HKR1		TBC1D30
					ACVR1B																											MLH1		TXLNA
					SCAF8																											BRCC3		DCAF10
					UNK																											FBXW8		TMEM183A
					SSH1																											IKZF5		PDCD11
					REV3L																											RNF103		CCDC77
					TRMT11																											KBTBD7		HERC3
					ICE2																											GPBP1L1		THBS1
					NR2C1																											ZNF587B		PCNT
					TAS2R3																											ZCCHC10		CAMKK2
					MEGF9																											KIF16B		BHLHE40
					ZMYND11																											RAB3D		FBXO4
					MAGT1																											AKAP10		CEBPZ
					SLC25A16																											CIAO1		SERTAD2
					YEATS2																											TMEM57		RAP1B
					USP33																											SPATS2		PLAGL2
					GPBP1L1																											PPP1R2		COX18
					DCAF1																											KLHL12		TP53RK
					MLANA																											INTS12		ZNF7
					SLC39A9																											ZNF554		PCDH7
					USP46																											COG2		SIGLEC6
					ARL17A																											QRICH1		STX18
					DNM3																											TMEM144		TLK2
					UBA5																											TSNAX		KCNH1
					COG6																											BRCA1		CDK19
					NBPF9																											CTAGE5		RFK
					CSNK1G3																											STT3B		LIMA1
					LNX2																											TOX4		TEP1
					HPS3																											MED14		SEH1L
					DNAH1																											NGLY1		DYNC1I2
					METTL15																											CTD-2192J16.20		UTP6
					SMURF2																											IPPK		NHS
					SNRNP200																											SRP72		MFSD1
					ETFBKMT																											ERBB4		NDUFAF6
					ZNF595																											CASC4		USP12
					SLC44A1																											SMCR8		C6orf89
					RBM5																											EDEM1		SH3BP4
					TMEM56-RWDD3																											SUCO		UPF2
					CEP85L																											BORCS5		CA5B
					PPARA																											MSI2		RBMXL1
					IPO11																											NIPA1		ZDHHC23
					AMMECR1L																											TRAK1		MMACHC
					PDCD11																											SLC35B3		ARHGEF26
					SPG11																											LIMD1		TSSK3
					IQCK																											ZSCAN22		RGMB
					FAM20B																											ZDHHC6		DZIP3
					CDC42BPA																											EFR3A		CWF19L1
					LRPPRC																											NUP133		IL13RA1
					LACE1																											FIP1L1		TLR5
					KIAA0430																											PHF20L1		ISG20L2
					PRRC2B																											RAB6C		APPBP2
					RAB18																											SRBD1		ADGRV1
					ZNF98																											SCOC		CDK7
					C18orf25																											GFM2		METTL9
					GPATCH1																											RNF115		EML4
					L2HGDH																											SETDB1		NDFIP2
					MMP24																											IMPACT		CMTR1
					ELF2																											STH		FAM45A
					NRXN3																											SPATA5		CCNI
					FAM168B																											LHX4		RAB8B
					CDK5RAP2																											EFHC1		CLTC
					SPATA13																											H2AFV		SNX2
					TIGD4																											MRPL35		CASD1
					AP1G1																											TMEM41A		RRP8
					TFCP2																											DCAF12		RNF213
					KIF2A																											FBXL17		TMEM135
					DHX57																											CNOT9		WWP1
					MGAM2																											HELLS		SLC25A32
					RUBCN																											UPRT		YTHDF2
					TRMT61B																											FAM117B		LRRC8D
					WDR45B																											HBS1L		PGBD2
					TRIP11																											DYNC2LI1		BRIX1
					EHMT1																											HNRNPK		NBPF3
					TMEM161B																											AHI1		RPS6KB1
					FAM84B																											ZNF681		USO1
					CDC42																											UBE2E1		SRRD
					EBLN2																											RBBP4		STARD3NL
					TXNRD1																											PIGB		RHOBTB1
					TAX1BP1																											PIP5K1A		TRAK2
					WTH3DI																											SLC35E1		ACSL3
					DNMBP																											SMIM14		LIN9
					KDM5B																											NUP43		GTF2H2C
					IPP																											TTC30A		GMEB1
					DDHD1																											C1orf27		CERS5
					RERE																											VPS45		DBF4
					THSD7A																											ECT2		DDX55
					SPATS2																											PAIP1		OLR1
					CEP170																											MYO5C		POLR3B
					RAB3GAP2																											RPRD1A		SHOC2
					KLHL28																											ZNF675		PPP1CB
					C12orf49																											SNX24		MS4A2
					MOSPD2																											MAP3K13		MTBP
					TNFRSF11A																											RBBP5		VPS4B
					ADD3																											ZNF44		CRKL
					AP3M1																											MIOS		CCDC173
					B3GAT2																											KIAA0753		ZNF257
					HSDL1																											PPP2CA		SUPT6H
					INTS4																											GORAB		BAG5
					ITSN2																											TIGD6		SOWAHC
					NHS																											CIPC		INPP5F
					PHF8																											ATP6V1A		ASTE1
					NINL																											LCA5L		CTCF
					ZNF189																											TBC1D9		SYT17
					ERCC6																											TTF2		TMPO
					RIC1																											NCOR1		TRIQK
					CMTM4																											TTC8		SGMS1
					PCDHGB5																											CPEB2		SAP130
					CTNNA3																											ZNF664		HNRNPA3
					SZT2																											ZNF626		ANP32E
					AMBRA1																											RPAP3		MAK16
					TCEB3																											ACBD3		NKRF
					TM9SF3																											NUP50		AGO2
					FBXO21																											PXYLP1		NRDC
					KIF24																											HIST4H4		MNS1
					SPTLC2																											GOLGA3		LARP7
					SYNRG																											FARP2		SLC25A13
					TMEM245																											LAMTOR3		MTERF2
					YME1L1																											NFX1		BUB3
					HKR1																											NDUFS1		PFAS
					THAP9																											UBE3C		POLR2D
					GCN1																											POLE2		PAICS
					MTRR																											TIMM10B		TGOLN2
					KBTBD2																											LRPPRC		DNMT1
					PTCH1																											ST8SIA6		AMACR
					ATM																											ZNF586		PRPF38B
					SPAG9																											HLCS		RBM23
					C20orf96																											STAMBP		ANKRD44
					AGXT2																											SOCS6		NUP153
					ENAH																											TM2D1		WDR37
					EML6																											AKAP5		MRPS35
					LPIN2																											EIF4G3		FAM217B
					NAA15																											ZNF737		RFT1
					FAM208A																											NEMP1		ZNF839
					ANKRD13A																											GPATCH1		SLC9B1
					DIABLO																											PCM1		RRM2B
					FBXW2																											UBE2H		IRF2BP2
					FASTKD5																											UBE3B		TOP1
					USP15																											CFAP44		SLC23A1
					EXOC6B																											DARS2		CTNND1
					PACRGL																											DZANK1		ADAMTS20
					ASTE1																											MIPOL1		ZNF836
					FAM102B																											NSL1		PNN
					FNDC3A																											ZNF544		ZWILCH
					MIS18BP1																											C10orf76		TARS
					MED14																											WDR73		CREBZF
					UCP3																											TMEM185A		ZNF746
					TMEM184C																											MTMR1		CLEC5A
					SUSD1																											PRIM2		CYP51A1
					SLTM																											TTC6		MAP9
					ZCCHC6																											ACTR8		TDRD3
					TGFBRAP1																											CDS1		NFYB
					ZC3HAV1																											CDK17		ZNF512
					SPATA6																											CDKL3		EXOSC3
					EMC1																											SENP2		IARS2
					KIAA0753																											CLCN3		DSCR3
					ZNF202																											ZNF610		CCDC110
					LRCH3																											ZNF223		FBXO8
					TSSK4																											SEC31A		MATN3
					PTK2																											RAD23B		RNF216
					ZNF71																											C6orf120		TARDBP
					UBE3B																											KANSL3		ARFGEF2
					TIAL1																											LARS2		RFX5
					APPBP2																											SLC35D1		RAB3IP
					SARM1																											FAM227B		TATDN3
					RASAL2																											C2orf16		ZNF561
					SEC31A																											TAPT1		MYO1B
					AREL1																											LZTFL1		PARPBP
					CNTF																											QTRT2		MMS19
					AQR																											PCBD2		SPTLC3
					NBN																											PCMTD1		KIAA1551
					KIAA0922																											C5orf15		KITLG
					LCA5																											JKAMP		IQCB1
					ZNF24																											ZNF776		CLIP1
					MAN1A2																											MAPKAPK5		PPP1CC
					GGNBP2																											UGGT1		ERVK3-1
					ENTPD1																											CD46		DENND1A
					EDEM3																											HUS1		TSPO2
					FYTTD1																											TNRC6C		UBE4B
					ZSCAN12																											ARHGAP32		GNB4
					NFATC3																											KIAA1147		ESYT2
					VCPIP1																											EDEM3		GABPB1
					PIGN																											RPGRIP1L		CYFIP1
					FPGT																											KIAA0907		MID2
					OXR1																											ZNF766		PROB1
					HLTF																											CNOT10		SLC9A7
					NMD3																											LMAN1		FGD6
					ZNF502																											AGBL4		E2F3
					ZNF302																											GLCE		C2orf42
					CEPT1																											FAR1		ZNF277
					PYROXD1																											RALGPS2		RTKN2
					TROVE2																											ANKRD26		ALKBH1
					ZNF236																											ARID1A		SH3PXD2A
					ZNF585B																											RNF141		PHC1
					NCBP3																											LENEP		PHF21A
					ZRANB1																											RRH		UFM1
					FAM234B																											SHTN1		NT5C1B
					KIAA1328																											SBNO1		SOX4
					GATAD2B																											ZNF607		PRPF40B
					ZFAND4																											ZNF718		LCTL
					IBTK																											CFAP43		SECISBP2L
					FRRS1L																											ZNF75A		ZC3H8
					TEFM																											CBR4		PGRMC2
					HIVEP2																											FAM120C		NAA50
					RCAN3																											PBX1		RAB22A
					USPL1																											SFMBT1		CEP89
					RPS6KB1																											VEZF1		TDP1
					PDGFC																											GOSR1		TANC2
					CDYL																											SLC38A1		ZNF350
					RP11-12J10.3																											KIAA1841		LAMP2
					ZNF227																											DCAF1		BICD2
					EXOC5																											CSTF3		IFT172
					ZNF670																											RHBDD1		TUBGCP3
					ZMYND8																											GMPS		ADAMTS12
					PTPN3																											UMAD1		FBXL20
					WDR88																											RARS		MEIOC
					STXBP3																											ZNF440		ERCC6L
					RFX3																											CCDC191		ACTR6
					SWT1																											FLVCR1		OXR1
					TRAPPC2																											LARP4B		DDX3X
					KIAA0319L																											B3GALNT2		UBE2V2
					ZBTB1																											EFCAB11		KIAA0196
					TMEM248																											ORC4		IMPA1
					WDR33																											RNF14		ANKRD36B
					KIAA0232																											HIF1AN		IKZF2
					TMED8																											RMND5A		TMEM127
					AFTPH																											UVSSA		ELF1
					MBNL2																											GPSM2		NOS1AP
					EPM2AIP1																											APBB2		ELP4
					TNRC6C																											FSD1L		SLC4A8
					ANKFY1																											MED7		MTM1
					DUS4L																											ABCD3		ZNF496
					SETD5																											KIF3B		NCBP2
					LIMD1																											KIF5B		ATAD2
					UGGT1																											ARL14EP		YWHAB
					2023-03-05																											FOCAD		MACC1
					SMAD1																											INTS3		RBM43
					ABI2																											ZNF318		IGSF3
					SMARCC2																											ZFP3		GEMIN2
					STXBP5L																											TAF1B		PPT1
					CLCN3																											BHLHB9		RNF152
					SOCS7																											BAZ1B		ATP6V1C1
					USP8																											CEP70		SENP8
					APPL2																											PKNOX1		TIMM8A
					THAP12																											PPP4R3B		CLDN12
					ZKSCAN5																											ULK4		CUL4A
					PRDM4																											AGK		M6PR
					ARSG																											PSEN1		FASTKD5
					TCEANC																											IDE		HSD17B4
					IREB2																											ZFX		SCFD2
					SMARCA5																											STXBP3		ZCCHC2
					OCLM																											TWF1		PTK2
					ZNF778																											PPAT		SLU7
					ADNP2																											USP47		NSRP1
					TOMM70																											UTP14C		AMBRA1
					MDM2																											MED23		FHAD1
					GFPT1																											WDR20		HSPA14
					BCOR																											SNX25		AFAP1
					AP2B1																											LMLN		LRIF1
					CEP78																											SMARCA5		TAF2
					JMJD1C																											TMEM263		TMEM192
					SORT1																											BLZF1		USP25
					YTHDF3																											ANKRA2		PIGA
					ZNF728																											LIN7C		NUP214
					CEP70																											BROX		SLC25A53
					PIK3CB																											RFFL		DCLRE1C
					EIF4EBP2																											EFCAB7		RNASEL
					CFAP70																											OCRL		NRF1
					ZDHHC23																											ZNF606		MTUS1
					SAMD8																											ALG6		IQGAP2
					CCNG2																											ZNF397		FBXL3
					TUBE1																											NDFIP1		AGO4
					SNX4																											SRSF1		TXNDC16
					FAM63B																											TMEM41B		ZSCAN26
					RNF216																											TMEM87B		KHDRBS1
					CEP135																											COL24A1		C4orf46
					NT5C1B																											GK5		FCF1
					NUBPL																											NEK11		SPRED3
					ZNF324																											RINT1		PRRC2B
					SCAPER																											RSRC1		ATP11C
					DIDO1																											NUP58		CTD-2313N18.7
					YTHDC1																											TRIM52		CNOT2
					GCFC2																											OTUD7B		FKBP14
					B3GNT2																											PRIMPOL		GCN1
					FBXW8																											ZBED8		ASUN
					CAMSAP2																											ZNF443		DHX40
					TMEM57																											RCOR3		SORT1
					DZIP3																											CEP76		TPBG
					GRAMD3																											CAPRIN1		DUSP16
					ENPP1																											KDM5B		C14orf37
					MSTN																											UBXN4		SNIP1
					STRN3																											KNTC1		URB1
					MBTPS2																											SDCCAG8		SESTD1
					RPS6KA5																											UBE2G1		COX11
					LRP6																											SCRN3		PDE7A
					STRBP																											POLR2B		HP1BP3
					ZNF25																											RRAGB		PAX9
					PGM2L1																											CBFA2T2		ETF1
					MFSD14A																											ZNF792		PHLPP2
					FRY																											GATAD2B		FAP
					ZNF397																											C3orf38		MFSD11
					ATP6V0A2																											TRAF3IP1		MGAT5
					CCAR1																											FASTKD1		ZXDB
					TRAF3IP1																											SNX4		USP32
					ZNF621																											C11orf58		HELQ
					TAB2																											GRHL2		SMARCAL1
					DPY19L4																											NEDD1		E2F5
					PPP4R3B																											ZNF136		NFE2L3
					STAG2																											YIPF6		DHX35
					POM121C																											ATP2C1		PPP1R15B
					ZNF195																											GTF3C3		CNGB3
					KCTD7																											ZNF788		USP31
					BSDC1																											ZNF480		ZBTB14
					KDM5A																											HEATR5B		PAG1
					ZNF222																											ZNF557		NEPRO
					IMPG1																											TTC26		DTD2
					APOOL																											LCLAT1		ARF6
					ANKRD42																											ZNF564		MIS12
					NEU3																											ZNF100		CDC42
					LUC7L2																											XPNPEP3		AGAP1
					TMEM209																											ZNRF2		FAM220A
					NHSL2																											PHOSPHO2		CENPE
					GUCY1A2																											AP3M1		ZSCAN25
					ZNF618																											FAF2		UBAP2L
					KIAA1107																											DHX9		RNF19A
					MYLK4																											ZNF594		AMN1
					OSBP																											KLHL18		ASPM
					PTPRA																											ZNF713		SSH2
					PTER																											LMTK2		GRIP1
					ANO6																											OMA1		ABCC5
					RBM48																											HDAC8		AC087350.1
					EDIL3																											KPNA6		TUBGCP4
					CCDC148																											FAN1		BBS10
					FAM214A																											NUDT12		BTF3L4
					KCNIP4																											CXorf23		NSUN4
					RASEF																											XRCC2		CCDC121
					NBAS																											PPHLN1		KLF3
					SIPA1L2																											ZNF845		MGME1
					ZFP14																											GSAP		CAPZA2
					ZNF197																											CHUK		SMARCE1
					MMS22L																											ZNF398		ZFP90
					WDR7																											ZKSCAN1		AC003002.6
					RPRD2																											UBAP2		ILDR2
					MFSD14C																											GOLGA4		TJP1
					DUSP16																											ZNF701		JMJD1C
					RPS6KA3																											UBE2D3		FAM104A
					DHDDS																											ZSCAN29		IMPAD1
					PEAK1																											MIGA1		C5
					MYO5C																											SUDS3		XRN2
					PANK2																											TOP2B		VPS39
					RC3H2																											ZNF700		EIF4G2
					ZCCHC11																											GUF1		ZNF135
					HMBOX1																											ZNF625		ALCAM
					CBL																											C2orf69		RNF219
					ADARB2																											COMMD10		SEC24D
					AC024361.1																											KLHL11		EPRS
					IGF2R																											WHSC1		NOL10
					STAT5B																											CBWD2		LDLRAD4
					PGBD4																											SENP1		TMEM68
					RAB30																											PUS10		RNF169
					EPS15																											SEC22C		CASP3
					ZNF774																											HHAT		DIS3
					RUFY2																											BTBD9		SLC20A1
					EIF3A																											MRPL42		ARMC1
					SDAD1																											IKBKAP		SUMF1
					DCAF16																											SEC22A		C2CD5
					GOLGA1																											ZNF433		POGLUT1
					MAK																											SSR1		OSBPL8
					HBS1L																											TRUB1		ZNF615
					MCF2L																											POLR1A		EHMT1
					ZNF532																											EXOC8		MOB4
					STAM																											USP38		RAPGEF4
					INTS3																											POGK		DYRK2
					RIMS3																											PIAS2		KNL1
					CMTM1																											CD2AP		BTBD1
					USP36																											ZNF236		NXT2
					ARID1A																											IFT81		ZXDC
					ZNF770																											RBM39		TRIM59
					RFX7																											SAR1B		RBM22
					TGOLN2																											ATXN2		DNAH5
					NAA35																											CEP63		SART3
					MTR																											ZNF682		ERI1
					TNKS																											MYEF2		PSD3
					NUP98																											WDR35		RCAN3
					C10orf90																											PRMT3		CLEC16A
					LIN54																											RASEF		SET
					ZNF30																											WDR48		SMC3
					ZNF569																											ZNF85		VPS26A
					DICER1																											ZNF491		ELMSAN1
					CASP2																											ZNF630		TTC13
					FAN1																											HECTD4		SNX6
					BRAP																											ZNF484		BCAS3
					HPS5																											NLK		COIL
					SPAST																											RNF111		MMP16
					FAM76A																											SLC22A5		SMC1A
					MTF1																											ZFP69		ALDH6A1
					OSBPL8																											PMM2		TMOD3
					NCAM2																											ZNF543		PRR5-ARHGAP8
					GSE1																											DCLRE1A		VMP1
					KIF5B																											ZNF28		FAM98B
					FAR1																											ZNF20		SERTAD4
					RPS6KC1																											EPM2AIP1		CMTM1
					RMND5A																											BCLAF1		MAGI1
					ZNF180																											ARFGEF3		NCOA1
					ZNF594																											WDR78		MAGT1
					ARID1B																											APOOL		IQGAP1
					RYBP																											RBBP6		ZNF200
					KANSL1L																											TPR		FBXW12
					PRRC1																											STAG2		TIPRL
					ZFHX3																											ZNF599		TMEM167B
					PPP2R5E																											AQR		SRGAP2
					RNF180																											ZNF844		C1orf111
					YLPM1																											UBA3		TCAF1
					RAB3GAP1																											ETFBKMT		MNAT1
					FBXL4																											FAM173B		CENPK
					DGKI																											ARMC9		ZNF669
					SMAP1																											TOMM70		DUSP18
					USP45																											TTC14		PHTF1
					NOD1																											PIGN		HSF2BP
					USP16																											HUWE1		EFCAB14
					PIK3C3																											KDM3B		PIGK
					ZBTB34																											ZNF8		ZNF532
					CEBPZ																											TTC17		ZNF304
					PPP1R12A																											KIF2A		UBLCP1
					MAP3K7																											TARBP1		TAF1A
					PIGA																											ZNF791		XPR1
					THUMPD1																											RFX7		RBL1
					NUP214																											C1orf112		LEMD3
					FAM199X																											CCNT1		XRCC5
					ZNF354C																											SCYL3		MTMR12
					AFF1																											METTL6		CNOT8
					PURB																											UCHL5		WDR43
					CREBZF																											C7orf25		VPS13C
					ZSCAN29																											POGZ		FBXO45
					SEC16A																											MSL2		GATSL2
					KLHL20																											REL		ZFYVE26
					XPO7																											APAF1		MCU
					ZNF552																											ZNF805		FAM169A
					KAT6A																											ZCCHC7		NARS
					SECISBP2L																											PDIK1L		LYPLA1
					PHLPP2																											EPB41L5		DESI2
					PMS1																											PEX13		ZNF773
					GPR107																											IPP		RAD52
					ZFHX2																											SF3B1		RNF138
					NMNAT1																											HOOK1		CDC5L
					NT5C2																											ARL8B		FYTTD1
					ORC4																											AFTPH		FANCF
					TRIM2																											SLC11A2		ZNF287
					CCNJ																											RC3H1		TMEM165
					ATP9B																											ARFGEF1		SKIL
					ORC5																											LARP1B		UGCG
					TMEM39A																											NAPG		CADPS2
					ATG16L1																											RAB3GAP2		MBOAT1
					PHF3																											CDC27		SRRM2
					ZNF451																											GRPEL2		EFCAB6
					CNOT1																											MARVELD2		SNX18
					IQCB1																											DNA2		FBXO34
					KDM4A																											ZNF680		RFWD2
					ZC3H7A																											NFYA		NOTCH2
					GIT2																											PPP4R3A		ARHGAP8
					GOLGA4																											MAP4K3		RIC8B
					SENP7																											STRBP		COL8A1
					VRK3																											ZNF410		RBM18
					ZCCHC8																											AHCTF1		KLHL15
					DTWD2																											CCAR1		COL4A3BP
					PLA2G12A																											UBQLN1		VPS53
					RASA1																											CCNT2		MUT
					RAD18																											IQCH		TYW3
					DNAH7																											PLEKHA3		AZIN1
					UNC13B																											SACM1L		SORL1
					SEMA5A																											UBA5		RNF13
					NOC3L																											TOPBP1		TGS1
					CIPC																											NAA25		CHMP2B
					HNRNPU																											CACNA1D		GLMN
					FRK																											NEK4		POLR2M
					SART3																											RCOR1		MAN2A1
					STAG1																											POLA1		HAUS2
					CCDC91																											TTC3		CTNNB1
					TMF1																											ADNP		FBXO30
					RAPGEF2																											TULP4		PPP6C
					SMC3																											DNAH14		GLO1
					KPNA4																											ZNF782		SRRM1
					TIMM23B																											MBTPS2		MDC1
					DYRK2																											OSGEPL1		ARHGEF3
					TULP4																											CACUL1		RP11-382A20.3
					NEK1																											ZXDA		GPR137C
					SMYD4																											GIN1		TRMT61B
					UTRN																											ZNF525		CUL9
					ZNF605																											GLCCI1		JARID2
					ATF2																											SPG11		YME1L1
					ABCC5																											MPP5		LRRCC1
					CCDC127																											TSEN2		GALC
					ATP7B																											FUBP1		ZNF195
					NFXL1																											SLC25A40		RGP1
					TTLL5																											SUGP2		PSME4
					SUB1																											CNST		SPEN
					GOLPH3																											THAP6		POLR3F
					PAPD5																											TNRC6A		IRAK1BP1
					MED12																											ARFIP1		KRR1
					JAK1																											RPS6KC1		PPP1R21
					FAM175A																											KLHDC10		DIP2C
					MID2																											ZNF441		EFCAB10
					PLCB1																											ZKSCAN3		DOCK1
					VPS13D																											ZNF233		VPS50
					ZNF337																											AVL9		SLC25A51
					BHLHB9																											CCDC30		DHX33
					UBE2G1																											GNL3L		MKRN2
					TMEM116																											ZC3H11A		PPP3CB
					PAIP2																											ANGEL2		ALPK1
					GTF3C3																											SKIV2L2		HMGXB3
					PIGF																											CCDC66		ETNK1
					ATP11B																											RFC1		FUT10
					ZBTB38																											LARP4		ENTPD1
					FKBP14																											CUL4B		ZNF549
					COG3																											UTP15		METTL2B
					THRAP3																											UBR2		KDM4A
					TMEM182																											RBM47		ZNF93
					CDS2																											ZNF35		TAS2R13
					CMTR2																											ZNF281		ISCA1
					ING3																											DMXL2		WDR82
					PROX1																											USP45		FXR1
					ABL2																											RAB5A		ZNF550
					ADAM17																											DDX46		RIOK2
					CAND1																											POU2F1		ANK3
					RELL1																											ZNF772		MAVS
					POMK																											CCDC125		ZNF343
					MSL2																											TRAPPC8		MRPS27
					FAM135A																											ZNF91		HERC1
					CUL5																											PRR14L		BAZ1A
					ZNF641																											SLC38A9		XPOT
					ATG2B																											LIG3		C12orf76
					UBA6																											DROSHA		KIAA1429
					ABHD17B																											NCOA2		VAMP7
					SLC41A2																											C5orf22		ZNF317
					LRTOMT																											VMA21		SOS1
					RBSN																											FBXW11		FAM204A
					SUN1																											SPICE1		CHURC1
					ZNF501																											GCC2		ATP13A3
					SIRT1																											ZNF620		ADSS
					FIGNL1																											ZNF708		VHL
					EIF4G3																											ZNF780A		LYPLAL1
					RALGPS1																											OPA1		R3HDM2
					NCKAP1																											ZNF234		KIAA1217
					FEM1C																											NSUN3		NPEPPS
					PPIP5K2																											ZFP30		AKAP13
					CEP97																											ITCH		DAAM1
					NOTCH2NL																											DHX29		TRIM24
					HECTD2																											ATP7A		RECQL
					ERC1																											PIK3CB		CAND1
					RBFOX2																											ZNF420		PEX26
					APPL1																											N4BP2		RFC3
					RAD9B																											PATJ		CCNJ
					NAV3																											LIN54		KLHL8
					PRKAR2A																											KIAA1468		TERF1
					ZNF445																											ZNF493		CMTR2
					MFAP3																											ALMS1		SPTLC2
					C2orf49																											EPT1		EIF2AK2
					USP28																											ZNF417		CLDN20
					NRIP3																											GPBP1		ETV3
					NUP58																											ETAA1		XRCC4
					BTBD9																											NAA35		PRKG1
					CEP44																											MRPL19		RP2
					AKAP2																											ZNF780B		LDHAL6A
					ZRANB2																											PREPL		PDZD8
					BBOF1																											ARID4B		RNF38
					KLHL7																											INIP		CTNNA1
					MIER1																											FAM35A		SAP30L
					PTBP2																											RBM45		PPID
					KTN1																											ABHD18		SPRED2
					DZANK1																											GON4L		FNBP4
					CDK14																											ZCCHC4		ZNF436
					FBXO34																											ZNF770		CCDC43
					NRDE2																											ORC2		ZNF3
					CARF																											POLR1B		RWDD4
					RSF1																											TMED8		NEK5
					ZNF493																											ENTPD7		RMDN1
					CEP85																											ATF6		AMMECR1
					GATSL2																											ZNF678		BMP2K
					RBM28																											RREB1		NBPF11
					MYO6																											ZKSCAN5		SKP2
					DDX17																											ZNF322		SIPA1L1
					ZNF3																											FAM149B1		ZNF597
					PPM1B																											PDE12		MFN1
					KIAA2026																											DCUN1D1		ZNF623
					NAB1																											ZNF565		ANGEL1
					ZFC3H1																											ZSCAN20		ZNF346
					MCM3AP																											TP53INP1		SGPL1
					CHM																											ZNF605		HDX
					TDG																											SEPSECS		TTL
					RFFL																											ZNF107		YES1
					AC090154.1																											GMCL1		RYK
					ZC3H4																											ZNF546		GTF3C2
					ZNF721																											ZBTB37		ARIH2
					LPGAT1																											C18orf25		NBPF12
					TXNDC16																											ALG10B		WDR3
					ATP11C																											DNAH7		ENC1
					CHD9																											XYLB		YEATS2
					ZNF175																											PIK3R4		PTPRG
					STK35																											TRIP12		METTL3
					METTL24																											GOLGB1		STK3
					CHIC1																											CNOT4		SMYD3
					TRUB1																											PARG		SPDYE6
					CELA2B																											TP53BP1		KCTD18
					MYO1B																											SECISBP2		MTMR4
					VHL																											ESCO1		ALDH1L2
					GRHL1																											GTF2I		MALT1
					JARID2																											TMED7		TRIM37
					ZNF419																											TMCC1		ZZEF1
					GABPA																											HAUS6		STK38L
					CHD3																											UHRF1BP1L		MRPS10
					CFAP43																											TNKS		ICK
					CRNKL1																											RSBN1L		ANKRD36
					AL049872.1																											TMF1		MYO19
					NIN																											METTL14		TCP11L2
					ZNF333																											KPNA1		NIPA2
					C2CD5																											ZNF555		BRD3
					ZNF260																											TMEM209		CDYL
					SLC38A2																											L2HGDH		R3HCC1L
					ZNF573																											ZNF736		PSPC1
					TEX9																											ZNF749		HECTD2
					ARFGEF1																											SP3		GCNT7
					L3MBTL3																											ZNF253		TANC1
					MPP5																											SLC30A5		ZBED5
					CTTNBP2NL																											GDAP2		DIEXF
					TIRAP																											ZNF566		TTC27
					ZNF462																											RALGPS1		ZNF670
					RANBP3L																											ZNF138		TMEM56-RWDD3
					KIF20B																											CHD8		GART
					TTC17																											NME6		LRP6
					NPHP1																											RBAK		KIN
					C2orf42																											ZNF765		SDAD1
					ATP9A																											ZNF674		ARHGAP29
					ESF1																											ZNF43		RP4-614O4.11
					ZNF329																											ZNF429		GALNT11
					SUZ12																											ASH1L		2023-09-07
					CD160																											SUZ12		NANP
					RNF43																											RAD17		USP33
					MYB																											TADA1		PI4K2B
					DCP2																											ALG11		DNAJC27
					MAP3K1																											TMPPE		PSMD1
					CDC14A																											STAM2		SLC10A5
					SIPA1L1																											ZNF490		TRIM66
					SREK1																											ZNF627		CALU
					EPC2																											ZNF461		DDX17
					ZNF891																											NUFIP2		ABI1
					PHF6																											CEP97		CAMSAP1
					VPS54																											SNAPC3		CCSER2
					PLEKHA5																											THUMPD3		PLEKHA7
					HNRNPR																											SLMAP		GREB1L
					STRADB																											AGGF1		URB2
					FRYL																											CHM		MTMR6
					FAM117B																											FAM199X		UBE2V1
					CDC40																											GIGYF2		RNF170
					KAT7																											ZNF852		EPC2
					GPR75-ASB3																											CUL3		WWC2
					SPDYE1																											DNAJC24		CASP2
					ZNF483																											SLC35A3		ZNF227
					SENP2																											SCAMP1		RCBTB1
					TMEM135																											PWWP2A		TMLHE
					ETNK1																											MPHOSPH9		SOCS5
					SNX30																											CHD6		TMEM39A
					BOD1L1																											TRAPPC13		SERINC5
					TRAK2																											VPS41		FAM217A
					KIAA0586																											ZBTB26		TTI1
					GFM1																											CAPN7		BMPR1A
					NOL4L																											ARID2		PANK1
					TCAF1																											STRN		CENPI
					NBPF26																											ZNF254		CKAP2
					G2E3																											KIF27		ZNF45
					KPNA6																											ALG10		ZBED4
					SUDS3																											CERS6		DIP2A
					AEBP2																											RBM12		SPDL1
					TMTC3																											HAUS3		TTC33
					AFDN																											RBM41		RUNX2
					FBXO48																											PPP2R5E		VAPA
					GAN																											ZNF573		ZNF285
					BMPR1A																											PUS7L		MPDZ
					SPTY2D1																											CDC73		RNGTT
					AMOT																											TRMT10A		OSBPL11
					RBBP6																											GMFB		EMC1
					PSD3																											ZNF724		HIPK3
					TNPO1																											RPE		FGFR1OP2
					CEP162																											DIP2B		RUNX1
					SRRM1																											RYBP		TCF20
					DYNC1LI2																											ZNF181		CSNK2A1
					BBS1																											ZNF283		COG3
					GMEB1																											BRWD1		RASA1
					TRIM13																											CSNK1A1		SPDYE3
					SH3RF1																											ZBTB11		ZNF14
					ZFP69B																											TBC1D32		GOLT1B
					PLEKHA7																											ZNF638		PLAA
					POGZ																											ZNF131		SCGB2B2
					SIKE1																											TYW1		WISP1
					INVS																											KIF3A		NME7
					SCYL2																											CDK13		ZNF57
					BBS9																											GSK3B		ZDHHC17
					SEC24C																											ZNF654		SMG6
					SOGA1																											SASS6		PRKAR1A
					SLF1																											TRPS1		DDX18
					LARGE1																											CGGBP1		SMNDC1
					GPR179																											SLX4IP		FUT11
					PCMTD2																											MMAA		CBWD3
					DESI2																											ZNF264		RAB23
					FAM168A																											SMG1		DNMT3A
					CCDC117																											RAD18		TGFBRAP1
					MXI1																											AKAP9		TFDP2
					VPS53																											SLC30A7		CBLB
					DNAJC27																											PPM1A		RPL7L1
					SOS2																											PAPOLA		COPG2
					PCNX1																											ZNF790		PTPRA
					IFT88																											ZNF829		SPIDR
					SATB1																											ZNF721		ATXN7L1
					TTC26																											ZNF37A		NRAS
					TMCC1																											ZNF621		UBL3
					C16orf70																											SLC35F5		CCDC6
					DGKH																											HLTF		ARIH1
					WDR36																											STRN3		ATP10D
					C16orf52																											PURB		ZNHIT6
					CUL3																											TRIM33		EIF2S1
					ZNF141																											ZNF451		SLC6A6
					AK9																											ZNF197		TMEM245
					ZSCAN22																											DNAJC16		PRPF4
					WDR11																											TRAPPC11		CTC-534A2.2
					PCDHB12																											ZNF382		HERC2
					PREPL																											ZMYM2		DYM
					EXOC6																											COG5		KIF26B
					PIK3R4																											ZNF800		RAB10
					DBT																											ZNF720		TMX1
					IKBKAP																											SLC30A6		DNAJC2
					YY2																											NF1		PLEKHA5
					TBC1D32																											FBXL2		KAT7
					VRK2																											WAPL		SEMA3C
					KANSL2																											ZNF619		SRGAP2B
					VPS13C																											UBE2K		ZNF337
					WDR37																											TOR1AIP2		FNDC3A
					ZNF281																											ZBTB6		CDH11
					CNNM2																											PEX1		SLK
					POLK																											DCTN4		PHACTR4
					LATS1																											DPY19L3		ACACA
					SMG6																											VPS13B		R3HDM1
					MYEF2																											ZNF33A		MAP3K7
					ZNF169																											TRNT1		CAAP1
					UBE4B																											APPL1		RAP1GDS1
					SRSF11																											DNAJC21		CCDC93
					N6AMT1																											FAM151B		ZNF75D
					ZFYVE16																											ERCC6		CHST15
					MAT2A																											ZNF585B		KMT2D
					GCNT2																											PHC3		LRRC37A2
					CASD1																											UBN2		HS2ST1
					ZBTB39																											ZMYM4		CENPJ
					TFDP2																											PIK3C2A		SLAIN2
					C3orf49																											UBE3A		SSH1
					ZNF548																											SNX27		MOSPD1
					PHACTR2																											MIER3		SRGAP2C
					CAPRIN2																											RBM12B		2023-03-05
					SLC23A2																											ZFP62		PANK2
					ZNF652																											PUM2		NOM1
					FAM83F																											TLK1		KMT2A
					ZNF304																											KIAA0825		AMMECR1L
					HEATR1																											TMEM33		WDR89
					ZNF527																											SLC30A9		GRB10
					AGO1																											TBC1D19		NAA16
					GULP1																											ATR		POLQ
					SMARCAD1																											DHX15		MDM1
					MYO5A																											PRRC1		SLC36A1
					SNX27																											ACVR2B		GLIS3
					SHOC2																											ZNF347		ZNF563
					PLCH1																											PBRM1		2023-09-02
					GTF2H1																											CEP350		VCAN
					OCRL																											ZNF571		NMD3
					DCAF5																											EIF4E		RPP14
					CCDC158																											NADK2		XPO7
					NPAS3																											DCAF17		DENND4A
					INO80																											ZNF141		BET1
					RASSF8																											ZFP69B		ZNF442
					SPRY3																											CPSF2		ADAM22
					PIKFYVE																											TMEM161B		MDN1
					MAGI1																											TMEM184C		DHX8
					STX17																											XPO1		SUPT7L
					ATG14																											FBXO38		NUMB
					USP54																											PDS5A		ZNF697
					PTAR1																											LCOR		ZNF516
					ELMSAN1																											ZNF585A		SCAPER
					EYS																											ZNF568		CNOT7
					SRGAP1																											EPG5		OTUD6B
					KANSL3																											RALGAPB		ZNF70
					APC																											ZNF445		ZHX1
					SEC24B																											PPP4R2		ENOSF1
					BMP2K																											SLC39A9		NAIP
					FAM118B																											SEL1L		EIF2AK4
					BICD1																											SLF2		ZBTB33
					TLK2																											XIAP		RAI14
					GPATCH8																											TBCK		SEC23A
					ZNF585A																											TROVE2		MAPK1
					ZNF737																											UHMK1		FAM186B
					TSGA10																											ELMOD2		ZNF224
					EYA3																											DNAJB14		SYCP2
					KLHDC10																											G2E3		TBC1D23
					ACMSD																											USP46		ZNF684
					LMLN																											VPS8		ASXL1
					NPAT																											MSH3		TIMM23B
					ZNF860																											ZFP14		SLC35B4
					ZNF268																											C5orf42		HMG20A
					ATL2																											LRRC58		ZFP2
					FNBP1L																											RALGAPA1		AC021106.1
					ZNF223																											CLASP2		DYNC1H1
					ARHGEF38																											THOC2		WDR47
					CNST																											SOCS4		PCYOX1L
					UBR1																											LRBA		C17orf80
					WDR35																											ZFYVE16		LPGAT1
					PRPF40A																											SEC24A		SMU1
					KMT5B																											KRIT1		PIK3CA
					TARS																											NAPEPLD		NRIP1
					ANKRD50																											PPIP5K2		SDE2
					ARHGEF26																											ZNF148		TNPO3
					ZNF565																											PANK3		ZNF518B
					SLMAP																											FAM179B		ZKSCAN4
					WWC3																											NUP155		SUV39H2
					RINT1																											RPAP2		GNPDA1
					FGF14																											RAD1		ZSCAN21
					CLOCK																											ERBIN		PAFAH1B1
					ARID4B																											SPEF2		DOCK10
					SLC19A2																											LCORL		VAV3
					ARFGEF2																											PTBP3		ANKLE2
					DCUN1D1																											USP37		STRADA
					TNRC6B																											PGGT1B		WDCP
					ERBIN																											ZNF81		ABCB7
					AKAP11																											YTHDC2		MTF1
					ZFYVE26																											FNIP1		TRAPPC10
					DHX36																											SPOPL		SPATA13
					MRE11A																											LMBRD2		ASAP1
					TSC22D2																											RLIM		SCARB2
					LRRC58																											BRWD3		UBE2Q2
					RIT1																											FAM208A		MIS18BP1
					DCLRE1A																											TRIP11		ESF1
					HNRNPH1																											FKTN		GGCX
					CFAP97																											REST		LA16c-431H6.6
					MTOR																											ANKIB1		ZNF26
					ZNF234																											ZNF260		RRP15
					CSRNP2																											CLOCK		PRDM4
					FAM126A																													FAM161A
					CWF19L2																													SIRT1
					EML5																													RIOK3
					CEP83																													ZBTB8A
					NFRKB																													LACE1
					CCP110																													TDG
					AMACR																													ANKRD30A
					UTP14C																													GPALPP1
					TAF2																													GALNT1
					SF3B1																													SLC31A1
					NR2C2																													TEX10
					LRP2																													METTL10
					APAF1																													SLC38A2
					PCDHGA12																													USP1
					CLIP1																													DDX20
					ZNF430																													GTF2H3
					CENPC																													ARL13B
					ZNF284																													FAM160A1
					TPP2																													CYB5R4
					ANKRD6																													CCDC148
					RC3H1																													YAF2
					SVIL																													PAWR
					FNBP4																													CNTRL
					CAPN9																													NEBL
					PGM3																													ZNF652
					OTUD7B																													TDRKH
					EP300																													FECH
					RNF212B																													TBC1D14
					ZNF140																													CAPZA1
					N4BP2L2																													EPC1
					PI4KA																													ZNF761
					MAP9																													NUDT4
					FAM13B																													ZNF214
					STRADA																													ZNF184
					DENND1B																													ARID1B
					SLC4A10																													RCHY1
					FBXW7																													ATP2B1
					XPO4																													COPS8
					KIAA0825																													USP42
					PAPOLG																													VPS54
					SETX																													SPATA6
					HERC4																													DOPEY1
					PDIK1L																													IPO9
					SLC30A6																													TCP11L1
					ZNF182																													LRRC8B
					TCERG1																													CBWD1
					SLC2A13																													ATF1
					SCHIP1																													PAN3
					SLF2																													ZMAT3
					TP53TG5																													AGFG1
					BMI1																													LRRC57
					UHMK1																													LRRC1
					PAK3																													ZNF613
					CACNB2																													MAML1
					ROCK2																													INTS2
					PIAS1																													SAMD12
					PCDHGC5																													APPL2
					ANKRD13C																													YTHDC1
					SEC23IP																													ATG4C
					TRMT13																													GAS2L3
					HEATR5A																													PSMD5
					LDHAL6A																													ZNF418
					ZNF782																													MTO1
					NBPF12																													SMIM17
					CPSF6																													CCNK
					SPEN																													LINS1
					FOXK1																													SCFD1
					MAP4K5																													GPR141
					PRPF39																													MTRF1
					ZNF248																													ZNF175
					TCP11L2																													COG6
					SECISBP2																													PCGF3
					PDS5A																													ZNF730
					QSER1																													C8orf44
					TTC30A																													BTBD10
					IFT81																													KLHL20
					ZZEF1																													REV1
					DNAJC24																													GLI3
					KPNA1																													PPP6R3
					TBC1D12																													TCEA1
					ZDHHC17																													SLC37A3
					KCNC4																													PAQR3
					RABL3																													ZZZ3
					DIP2C																													RBM48
					ZFP30																													PPM1B
					AC024060.1																													CCNG2
					ZSCAN30																													RNF149
					CHD8																													ZNF354B
					ANKEF1																													CDC40
					ASXL1																													ZNF112
					WDPCP																													SMCO2
					SEC24A																													ZBTB20
					SYNJ1																													SGO2
					HACE1																													SPDYE2
					SLC30A7																													AMER1
					ABCA1																													EDNRA
					FIGN																													JADE3
					ZNF420																													ARID4A
					CASZ1																													SPTY2D1-AS1
					ZNF480																													LIN52
					NAPEPLD																													AP4E1
					XRN2																													C8orf37
					TBCEL																													INHBA
					PPP1R21																													BACH1
					ASAP1																													AGXT2
					MSI2																													VGLL4
					IRGQ																													2023-09-11
					NSUN3																													SGIP1
					CPEB4																													YY1
					ZBTB3																													ZNF618
					U2SURP																													DOCK7
					NEK4																													CDK12
					TTC37																													IMPG2
					PPP1R15B																													PRMT9
					ZMYM6																													FEM1B
					XPO1																													BCL2L11
					ITCH																													TEDDM1
					SOCS4																													ZSCAN9
					AC092881.1																													ZRSR1
					ANKRD28																													C6orf62
					LRRC40																													DCP1A
					SLX4IP																													RP11-371E8.4
					LUZP1																													HELB
					ARHGEF7																													STXBP5
					EXOC2																													ZNF354A
					COPG2																													LIG4
					ITGAV																													WDR75
					USP47																													POFUT1
					PNPLA8																													GABPA
					SCYL3																													FAM175B
					NOL9																													GLS
					FAM204A																													EXPH5
					RYK																													FAM210A
					VWA2																													ZNF180
					ZNF431																													PPP1R12A
					IQCE																													KRAS
					RIC8B																													TNS3
					FEM1B																													SYDE2
					CCDC181																													PRDM2
					LHX4																													AREL1
					NKTR																													CSTF2T
					TMEM144																													RAB28
					WWP1																													ZNF267
					TMEM67																													FAM227A
					KLHL15																													PCNP
					HUS1																													GGNBP2
					TEAD1																													MBLAC2
					CEP290																													G3BP2
					SPIN1																													PPP2R2A
					AC003002.6																													ENO4
					KIAA1147																													ZNF286B
					PTPRK																													GNAQ
					NCOA1																													NFAT5
					ARL5A																													PDCL
					KATNAL1																													ZNF595
					EXOC7																													HACE1
					ZC3H6																													AC090154.1
					TCF12																													NAALADL2
					SLC35A3																													CEP41
					DNMT3A																													FAM193A
					ZNF793																													SIX4
					ASCC3																													NCKAP5
					LRRC37B																													USP24
					UHRF1BP1L																													PNPLA8
					FUBP1																													THRAP3
					GRM8																													NSUN6
					ALG13																													RAD54B
					CLHC1																													MECP2
					ATF7																													TMEM248
					PHC3																													WRN
					THAP5																													TCEANC2
					SOS1																													INO80
					INTS6																													ZNF616
					PKNOX1																													C2orf49
					MAVS																													TRIM44
					HCFC2																													PRDM15
					FAM35A																													RBM5
					URB1																													RP3-382I10.7
					ACAP2																													EYS
					CELF1																													ZNF284
					USP24																													RORA
					ZNF720																													UBE2W
					USP6NL																													KIAA0100
					YIPF6																													TRERF1
					KIF13A																													AC092881.1
					DOCK4																													COL12A1
					ACSM4																													GTF2E1
					SLC9A7																													CROT
					TBC1D23																													ZRANB1
					ENTPD7																													NEK9
					AGO4																													SUPT16H
					BPTF																													ZNF286A
					STAT3																													CLASP1
					ACACA																													TIA1
					ZNF233																													TUBGCP5
					UTP20																													TFAM
					ATXN7																													FAM91A1
					EVI5																													RICTOR
					BTRC																													MTDH
					ZNF207																													TNRC6B
					ZNF43																													DDHD1
					CASP8AP2																													KCTD20
					EFR3B																													MAPK8
					VPS41																													TOPORS
					CLASP2																													DSTYK
					SIPA1L3																													ARHGEF38
					LRRC8B																													PXK
					CASK																													METTL4
					NSUN2																													CWC27
					TP53BP1																													TAB2
					WASL																													PPP2R5C
					MTMR3																													RB1
					TOP2B																													KIAA1107
					DNAJC16																													THAP9
					DYNC2H1																													IPMK
					NCOA3																													RABL3
					PP2D1																													PAXBP1
					ZSWIM6																													ZNF468
					PRRC2C																													ZNF548
					NNT																													THOC1
					GZF1																													PHAX
					MRPS30																													RSRC2
					EPT1																													BMT2
					SLC4A7																													SP4
					SOCS5																													KPNB1
					WRN																													NCBP3
					ARHGAP42																													AEBP2
					MTF2																													ZNF704
					SETD2																													TAS2R3
					ACVR2A																													CBWD5
					CDC14B																													ZNF189
					MON2																													TSC1
					SHROOM4																													MYOF
					PUM2																													CRLF3
					RBM41																													YIPF4
					WDR47																													JAK2
					KIAA1549																													PPWD1
					MAGI3																													ZNF268
					PGAP1																													PIAS1
					ZNF608																													INTS8
					SON																													MAPK1IP1L
					PAN3																													PLXNC1
					REL																													DOCK5
					LIG3																													CDS2
					NBPF3																													MFSD14B
					INTS2																													LSM14A
					OGT																													RNF20
					RPGR																													ARMC2
					PAXBP1																													ZCWPW2
					ASXL2																													LRP2BP
					OPA1																													BTAF1
					NCOA2																													ZFP28
					ZNF708																													AC004076.7
					GIGYF2																													PIGF
					MIGA1																													ZNF415
					WAC																													AC092835.2
					ZNF704																													ZNF569
					GLCE																													PGM2
					CEP350																													C6orf201
					QTRT2																													EP300
					ZNF530																													ZNF813
					KIAA0556																													SMAD4
					ZNF343																													AC242988.1
					CCDC93																													PRPF39
					RNF111																													BLOC1S5
					RBM25																													EFCAB13
					ORC2																													SUMO4
					AAK1																													CCSAP
					DMXL1																													TSGA10
					SYTL2																													CARMIL1
					PDS5B																													MCM8
					NRF1																													SPAG9
					ZSCAN25																													ERC1
					ZBTB44																													CFAP61
					SMC5																													RAB2B
					ZBTB43																													NPHP1
					MORC3																													ARNTL
					REST																													XPO5
					ARID2																													TSC22D2
					PHF14																													TGFBR1
					ITGB1																													ABHD13
					PCF11																													FASTKD3
					TOM1L1																													HNRNPLL
					NBPF1																													RBPJ
					RALGAPA1																													TSSK4
					ZNF10																													POMK
					TBC1D19																													ZSCAN30
					SCAI																													ZC3H15
					NBPF19																													MAP3K4
					TMEM267																													SNAP23
					ZNF135																													SS18
					ACTR3C																													ANAPC4
					GAPVD1																													ZNF589
					POLR1A																													CDC23
					ZNF383																													ZNF460
					SLC35F5																													PTPN4
					CNOT2																													REEP3
					SP1																													TIAM2
					SSH2																													GOLPH3
					MAP3K9																													JMY
					LZIC																													TM9SF3
					CSNK1G1																													PLEKHA8
					ST8SIA6																													RP11-80H18.3
					GOLGA3																													ARL5B
					INO80D																													FNBP1L
					CEP57L1																													ARMC10
					RP3-382I10.7																													KIDINS220
					SRFBP1																													ZNF169
					FAM179B																													COMMD2
					GTPBP10																													RASAL2
					EXPH5																													ERVW-1
					CSPP1																													LNPEP
					UBR5																													CDC42SE1
					CBLL1																													MLLT10
					ARHGEF12																													DPH6
					CTD-2583A14.10																													GPATCH8
					VPS13B																													SBF2
					ZNF415																													MORC3
					ERVK3-1																													ACTR2
					MACF1																													JMJD7
					AGO2																													ITSN2
					RAB11FIP2																													MANEA
					LIPI																													AZI2
					CLCC1																													PCLO
					IKZF2																													ZC3HAV1
					BACH1																													TBCCD1
					CCDC173																													TRMT10B
					PAIP1																													KATNBL1
					LNPK																													TTPAL
					C20orf194																													ZBTB5
					SMAD5																													NOTCH2NL
					NFAT5																													AC010642.1
					ANKS1B																													RANBP9
					ACVR2B																													TMEM30A
					HECTD1																													RNF168
					EPB41																													MTRNR2L4
					HBP1																													DNM1L
					ZNF582																													ATAD1
					KIAA1109																													C5orf34
					PIAS2																													SNX29
					KDM3B																													SFPQ
					NPEPPS																													RAB33B
					SP4																													MTPAP
					ERCC6L2																													CHD2
					SMCHD1																													SPIN4
					PTCD3																													DCAF5
					TAOK3																													GLTSCR1L
					MFSD4B																													ERGIC2
					ZNF345																													ITGB3BP
					SAMD15																													ANKRD61
					ADH6																													STX6
					NEDD4																													GOPC
					ZNF654																													ZNF641
					CERS6																													CUL2
					SLC37A3																													STK4
					ATXN7L1																													MEMO1
					DEPDC5																													MLANA
					RORA																													TASP1
					MBTD1																													ARNT
					EIF2AK3																													GPR107
					KIAA1033																													DHX57
					STRN																													CHD1
					STXBP4																													SGK494
					GNL3L																													VEZT
					XIAP																													ZNF140
					HELB																													KIAA1328
					KMT2A																													GABPB2
					ADNP																													GNRHR
					TEX2																													BAZ2B
					MGA																													ZNF407
					PCNX4																													CYP20A1
					C2CD3																													GALK2
					WDFY2																													ZYG11B
					POLA1																													CHML
					FUT4																													TIAL1
					FSD1L																													WDHD1
					UBE4A																													SUPT20H
					PRKAA1																													OCLM
					GNA13																													GARNL3
					PBRM1																													ORC5
					TRPM7																													MYO5A
					TNRC6A																													ATP6V0A2
					ZNF473																													ADAM17
					ZNF609																													ERV3-1
					SUGP2																													MFSD14C
					ZNF644																													PLEKHA1
					ANKRD61																													OGT
					SRSF10																													MED12L
					CCDC7																													CSGALNACT2
					CSNK2A1																													PAK2
					CHUK																													OXSR1
					RTEL1																													PIBF1
					2023-03-07																													GXYLT1
					SLC38A1																													RAPGEF6
					KIAA0355																													ZMYM5
					HIP1																													RAB11FIP2
					ACAD11																													USP15
					S100PBP																													EPB41L4A
					ZNF211																													CCDC91
					DMTF1																													TTC21B
					RMDN2																													CYB5RL
					C10orf76																													SRSF11
					AGL																													PLXDC2
					ARMC8																													MED13
					PBX1																													ZNF383
					SRBD1																													RBM33
					SHPRH																													ZNF226
					KAT6B																													ZRANB2
					RNF38																													ZNF326
					EP400																													ZFP82
					ZC3H11A																													NOL9
					FAM126B																													CLHC1
					CCDC110																													RBSN
					SKP2																													TAMM41
					DDX42																													FUBP3
					ZNF484																													INPP4A
					SPIN3																													TPP2
					ZNF547																													CLINT1
					CEP295																													TRMT13
					STAM2																													FAM200A
					WAPL																													UTP20
					PCDHGC4																													KCTD7
					RBM12																													MFSD8
					GARNL3																													FAM13B
					ZNF84																													SYCP3
					CEP192																													HMCN1
					VWDE																													ZNF878
					ZBTB24																													USP9X
					ZNF506																													ATG14
					PNRC2																													CDK14
					ZNF454																													NFXL1
					SLC30A4																													SLC25A24
					ATF7IP																													ZNF225
					ZNF253																													N6AMT1
					ARL6																													CCDC14
					FAM227A																													ZNF345
					C1orf111																													GTF2H1
					ZNF510																													SLC2A13
					NRIP1																													PGBD4
					SENP6																													ZC3H7A
					TRIP12																													FAM160B1
					ZNF800																													RPS6KA5
					TMEM168																													CTD-2116N17.1
					HIST4H4																													SPTLC1
					CDKL3																													HCFC2
					KIDINS220																													CEP128
					KMT2D																													ATRN
					MYO9A																													AP3B1
					SASS6																													C1orf101
					TM4SF18																													ROCK1
					ZNF780A																													HIVEP1
					SENP5																													SOS2
					DOCK9																													RASA2
					LRCH1																													ARHGAP5
					DENND4C																													TIGD7
					USP3																													RTTN
					SLC26A8																													RTEL1
					BDP1																													RBMX
					PIWIL4																													ZNF528
					ATXN1																													MAPK14
					SYDE2																													TRAF6
					TNKS2																													FKBP15
					ZBED6																													LRGUK
					RPAP2																													MCPH1
					RBM39																													INPP4B
					FER																													PCF11
					KIF3A																													DEPDC4
					PRKCE																													YLPM1
					HIPK2																													RAD54L2
					POT1																													WDR44
					ZNF235																													MARK3
					RNPC3																													TRAPPC6B
					EXOC4																													PRKAB2
					RUFY3																													LRRC40
					ZNF468																													STAM
					KIAA1958																													POC1B
					ZNF280D																													TRIO
					GLIPR1L1																													UHRF2
					ZBTB21																													BLOC1S6
					SHROOM3																													TRA2B
					APBB2																													WDR12
					KIF1B																													DDX52
					TSC1																													KLF12
					KIAA0895																													EP400
					DOPEY2																													GFM1
					TRAPPC10																													N4BP2L2
					ZNF100																													CYP3A7
					RANBP2																													RAB18
					EMSY																													ZNF850
					CDK17																													DPP8
					SBF2																													SLC30A4
					NUFIP2																													ZNF483
					C2orf16																													EPS15
					ZMYM2																													ZNF665
					LDLRAD4																													NRDE2
					KANSL1																													RANBP17
					DENND4A																													ZFC3H1
					SLFN12																													CCDC138
					HMGXB3																													DYNC2H1
					ZNF816																													NUP98
					VEZT																													MATR3
					SNX13																													ADAMTS6
					GSK3B																													WDR33
					ANAPC1																													GEMIN5
					LMTK2																													ZNF439
					HIPK3																													PKN2
					KDM6A																													ZNF143
					FARP2																													CREBRF
					ZNF45																													NHLRC3
					AHCTF1																													TMTC2
					FBXO42																													C10orf88
					EPS8																													STXBP4
					RPGRIP1L																													STAU2
					ZNF507																													MFSD14A
					HOOK1																													KLHL24
					BAZ1B																													SFT2D2
					MAPKAPK5																													ENAH
					C11orf42																													USP40
					CDON																													KTN1
					TCF20																													MDM4
					ZNF23																													KIAA1586
					DOCK1																													CCDC39
					ZBTB33																													USP49
					GK5																													SPIN3
					AC108938.5																													HMBOX1
					ZNF230																													BARD1
					ZNF678																													XPO4
					TRAPPC11																													PAPOLG
					LCLAT1																													HBP1
					KIF3B																													PPFIBP1
					ZMYM1																													ITGAV
					MPHOSPH9																													ARL17A
					ECT2L																													GNAI3
					AGO3																													ANKRD50
					CEP128																													ZBTB38
					ZNF586																													HMGA2
					PLCB4																													AAK1
					ZNF256																													ZBED6
					ZXDC																													MOB1A
					NAPB																													SPDYE1
					HIVEP1																													KIFAP3
					ATXN2																													SMCHD1
					IDE																													ZNF519
					CAPN7																													ODF2L
					GSTCD																													ABCE1
					TRRAP																													RANBP2
					CHD2																													PHTF2
					CSNK2A3																													MACF1
					SESTD1																													COA1
					TRIM24																													IRGQ
					UBXN7																													RNF212B
					CDK13																													SMC6
					VTI1A																													TTC5
					ZNF589																													UBR4
					DPY19L3																													MBTD1
					XRN1																													PRKCI
					CCDC30																													SLC10A7
					ABCD3																													MTAP
					FANCM																													ZNF432
					ZZZ3																													RBM26
					FBXL2																													FBXO28
					SLC25A13																													RBP2
					FRRS1																													ZNF624
					HMGXB4																													FIGNL1
					ZNF852																													BBS1
					OTUD3																													WDR41
					RAD54L2																													MYO5B
					GOSR1																													GNPDA2
					NSD1																													WAC
					TMEM131																													FMR1
					ZNF649																													CEP162
					TRDMT1																													VAMP4
					ZNF134																													TET3
					TSTD2																													SNX30
					NAA25																													FAM111A
					FAM19A2																													KPNA4
					ZBTB37																													NUP160
					NLK																													CAB39
					ATP13A3																													RLF
					FMNL2																													FAM185A
					USP31																													FBXO42
					MKL2																													IREB2
					FGD4																													SPDYE5
					ATAD2B																													DTWD1
					WNK3																													KRBA2
					PCNT																													LANCL1
					PLEKHM3																													ZNF816
					ZNF410																													MMS22L
					TYW5																													SENP7
					PHKA1																													RIT1
					TPH1																													TRMT5
					RUNDC1																													ZNF17
					ZNF546																													NOC3L
					ARMC2																													ZNF583
					INTU																													EXOC6B
					DDX6																													NUP205
					HDX																													BRCA2
					ZNF26																													AFF1
					KDM3A																													ZNF426
					BTBD8																													LRCH3
					C12orf76																													FASTKD2
					VPS13A																													INVS
					WSB1																													CEP120
					ZNF544																													SNRNP48
					C5orf51																													DCAF16
					POU2F1																													CCDC7
					HELZ																													YY2
					CC2D2A																													USF3
					PDXDC1																													EEA1
					MICALCL																													SREK1IP1
					STYK1																													TIGD4
					ZNF836																													IPO8
					ACOX1																													RAB14
					LTN1																													ZNF280D
					IQCJ																													RFX3
					ZNF718																													TMEM260
					ZCCHC2																													NEDD4
					PUS7L																													VCPIP1
					FSIP2																													UBR3
					ZSCAN32																													QSER1
					SCAF11																													SMIM15
					ARHGAP32																													GCFC2
					FASTKD3																													AGO1
					PPP1R9A																													WDR70
					EPG5																													EBLN2
					ZNF630																													KIAA0368
					ZNF398																													PPIG
					CAPS2																													ZNF83
					USP37																													NIN
					KCNH7																													GATAD1
					ZNF766																													FRRS1
					CREB1																													WDR60
					RSBN1L																													VWA8
					DNAJC13																													TTC23L
					C5orf34																													KIAA1033
					ANKIB1																													MTOR
					MED23																													HNRNPH1
					ZBTB11																													SMC5
					ZSCAN20																													YIPF5
					ARHGAP5																													CENPC
					KDM7A																													TMX3
					KIF27																													WDR64
					ZNF714																													CNOT6L
					NEMF																													ABI2
					FGD6																													GIT2
					ATAD5																													RAPH1
					NBPF11																													RBM15
					PRPF4B																													SCAF8
					PLEKHA8																													ELK4
					DCP1A																													MYO9A
					PRKD3																													ZNF292
					EDRF1																													PJA2
					UPF2																													RABGAP1L
					DDX3X																													SYNRG
					PMS2																													ATAD5
					UBR4																													CDKAL1
					CCNT1																													ZNF699
					PARD6B																													ZNF207
					PEX1																													NOXRED1
					ZNF518B																													TEFM
					ZNF225																													PRTG
					PCDHGB6																													AL356053.1
					DCAF17																													TBC1D5
					ALMS1																													FBXO11
					ARHGAP12																													ZNF827
					PRDM15																													SETX
					DYRK1A																													SIKE1
					NHLRC2																													PRELID2
					PLCZ1																													CEP170
					KALRN																													STYX
					KLF8																													NAA30
					TTC33																													KCNIP4
					RLIM																													SP1
					NEK5																													SENP5
					WDFY3																													MAP3K1
					MAP3K2																													ZNF124
					CACUL1																													PRPF40A
					UBE3C																													KIF20B
					BMPR2																													SCLT1
					ANKRD26																													PUM1
					AFF4																													MTF2
					ZNF616																													ZNF570
					HP1BP3																													LPP
					ZNF17																													ZNF841
					ARIH1																													DDX6
					HERC1																													ANKHD1
					SP3																													ZNF160
					BBX																													KDM6A
					MED13L																													DENND6A
					ZNF829																													LYST
					NALCN																													VTI1A
					ZNF555																													MOSPD2
					ZNF559-ZNF177																													MTPN
					CDKL5																													PACRGL
					GYPB																													AGO3
					RP4-614O4.11																													RB1CC1
					MID1																													PHIP
					FAM173B																													LUC7L2
					SKIL																													PIKFYVE
					MCM9																													HIPK1
					ZBTB20																													ARL5A
					ZNF66																													LYRM7
					UGGT2																													ZNF333
					ALG11																													DDI2
					MYSM1																													SMC2
					RNF169																													ZDHHC20
					VN1R1																													KIAA1143
					FNIP2																													ANKRD13C
					ZNF33A																													ZNF449
					PPP2R3A																													MAP4K5
					REV1																													INO80D
					ZNF814																													TTBK2
					BTBD3																													NKTR
					UACA																													CAMSAP2
					ZNF37A																													RHOT1
					MGEA5																													FAM175A
					SMG1																													NCKAP1
					OR52W1																													ADAM10
					ANKRD17																													RC3H2
					SHTN1																													SENP6
					FAM133B																													RUFY3
					ZC3H12B																													SRSF10
					REPS2																													KDM3A
					NUP205																													PHF20
					TIA1																													PHF14
					ZSCAN21																													FRYL
					PDZD8																													TCERG1
					KMT2E																													TET1
					MED13																													ADAM21
					HTR1F																													RSBN1
					FRMD4A																													ARL6
					OSBPL2																													TNKS2
					BAZ2B																													NUDT3
					ZFYVE9																													CRNKL1
					SLC25A36																													TRIM32
					EFCAB7																													CASP8AP2
[truncated: 306 more rows]
