# Supplementary material for: Human basal-like breast cancer is represented by one of the two mammary tumor subtypes in dogs
Source: Breast Cancer Res. 2023 Oct 3;25:114. doi: 10.1186/s13058-023-01705-5 (PMC10546663; doi:10.1186/s13058-023-01705-5)
Supplement: Supplementary file 8 — Additional file 8 TPM data used for NMF, clustering, and other analyses of this manuscript. [file 13058_2023_1705_MOESM8_ESM.zip]

Archive with 3 entries (2 files):
- ourMC25-MC158-TPM.txt
- __MACOSX/
- __MACOSX/._ourMC25-MC158-TPM.txt
