# Supplementary material for: Human basal-like breast cancer is represented by one of the two mammary tumor subtypes in dogs
Source: Breast Cancer Res. 2023 Oct 3;25:114. doi: 10.1186/s13058-023-01705-5 (PMC10546663; doi:10.1186/s13058-023-01705-5)
Supplement: Supplementary file 8 — Additional file 8 TPM data used for NMF, clustering, and other analyses of this manuscript. [file 13058_2023_1705_MOESM8_ESM.zip › ourMC25-MC158-TPM.txt]

GeneName	375521T-E1	389674T-E1	396278T-E1	397140T-E1	398129T-E1	400368T-E1	422604T-E1	424406T-E1	428433T-E1	434975T-E1	435150T-E1	435926T-E1	444006T-E1	115T	159T	401130T	402421T	403802T	518T1A	5T2B	T-32510	T-341400	T-401188	T-406434	T-76	SRR7779460	SRR7779462	SRR7779464	SRR7779466	SRR7779467	SRR7779468	SRR7779470	SRR7779471	SRR7779472	SRR7779474	SRR7779475	SRR7779477	SRR7779479	SRR7779481	SRR7779482	SRR7779483	SRR7779484	SRR7779485	SRR7779486	SRR7779487	SRR7779488	SRR7779489	SRR7779491	SRR7779492
A1BG	0.987308560362857	1.80029564258819	1.07462259470196	1.54322238924577	0.802798631461606	1.14982890385511	2.05722712529627	6.18622908999592	2.78152225139581	1.47399094592076	0.495587705773192	3.14112531424774	0.37375340257753	16.9521028394881	3.58477027540747	3.51832606867789	2.65881953211604	1.09660848898092	0.623029671245362	6.77889550820812	0.971755209866561	2.62272704177153	1.47337469750612	2.0023999303401	0.30473339957604	0.984678533633304	2.65878946380368	1.88345062703019	1.13700245707436	1.30567340854438	4.83667793635365	0.094202266156341	2.92030421006328	3.95828462680023	0.661085839088814	1.21926649196357	2.43698082337429	0.691221715685986	2.66419649691322	3.31619821444523	2.33879187977601	2.60974821482748	0	4.547005622098	2.26394162708092	2.42528317585305	0	0.157222538501507	0.257688218040346
A1CF	0	0	0	0	0	0	0	0	0	0	0	0	0	0	0.0716421738748701	0	0	0	0	0	0	0.0607431067532474	0	0	0	0	0	0	0	0	0	0	0	0	0	0	0	0	0	0	0	0	0	0	0	0	0	0	0
A2M	12.7864234872284	92.2801783351542	15.8384802758058	169.271206991347	21.4574917904176	10.7103822948534	37.9790589177633	15.0544192277175	20.9290500107348	4.26919540944107	26.4363372990755	36.4249061898947	15.8532157002826	13.9536270893326	13.3194671887605	150.346485035935	66.7678583132701	143.835410535694	63.2300694977907	24.1892074789547	209.635242097971	11.8445680773846	23.9864348428913	4.4381059000959	10.4223211373496	95.1808639780756	59.3286427717237	19.4811472615305	110.496386547417	125.321026093794	102.997711807025	361.726899465739	38.0052814103754	95.1627641789603	5.29535379895712	8.33457930680873	348.405599722177	89.5213548992179	70.5125127087261	72.5733210325929	54.3927633186704	69.2733217844883	28.3398209998981	23.8409689299402	11.0323990353039	69.3336987359337	11.582691313733	70.7146023886968	28.4926507401148
A2ML1	0.0430822971497505	0	0.18940807417603	0	0	0	0	0.564952635328242	0.0411358187811827	4.87405868613352	0.0560642163230686	0.0440893293369913	0.256986388775548	0.376771181338728	0.14451932164182	0.304759026028056	0.323733501560934	0.0336909202845812	0.407833324567028	0.0223779826210038	0.0412984389289031	0.0277103854391958	2.16739675579085	0.554167471257797	0.0338411634173929	0.0533649985619443	0.516395946810408	0	0.024539435060833	0.170038868904513	0.17163335012623	0.045198513620951	0.690202611848465	0.0441834639521808	0	1.33094240060724	0.0233689594146957	0	0	0.0221802954127191	0	0.646179895466275	0	0	0.127336204390345	0.035709672687578	0	1.25561646699295	1.51945026903145
A3GALT2	0.466611090640082	0.870853244763522	2.5719811388354	1.39269992240142	1.03368380719573	0.495305794558978	1.63196862208526	0.706405834224394	0.547791563575152	0.707804768624518	0	0.952954050159675	0.367574173407786	0	0	0.561558260136811	1.62278904877862	0	0.132680566672087	0	0.403572045904754	0.164943637273457	0.521029039695152	0	0	0	0	0.553171645708323	1.92042688154018	0.33803630932967	0	0	2.50872491001687	0	0.121974802180739	1.16810363564866	1.01296954260414	0	0.235975839032261	0.198412065099077	0	0	0	0	0	0.406684737801766	0	0	0.470232209286013
A4GALT	2.84905545917736	26.4377897528846	28.6236151574541	36.6949418033743	17.4944681888282	42.414719777362	33.6464614065539	9.18520732390435	11.5594844778141	13.1361151751061	9.39042869661411	21.6657748348331	17.8453306568862	58.3523449338089	40.4328475091806	61.6032062816803	150.674841685134	39.1340430643149	88.8279273476964	52.4452001523673	11.3612294763586	22.0571525802794	38.313174592564	23.1127947264863	49.3883399383349	43.3316775086293	71.4109382336836	18.376746792823	25.9827361040104	47.421366771981	40.829608161276	87.7433529176604	15.3529441326751	20.571809177725	12.2059651610491	10.7433612435289	166.157337455474	20.9466118955832	67.2367801161921	14.907789561686	19.1357880396567	99.9645487506343	149.587096070875	14.4108625165276	4.80770203701761	123.679172842817	37.0270791450174	59.9345204748186	77.5366864584825
A4GNT	0	0	0.107834740446131	0.0649539294848413	0	5.24689384399133	0	0.101804468985108	0.137521653221091	0.216972035491753	0.186947793138143	0	0.418715332713703	0.0394690450538887	0	0.100559048244049	0	0	0.137901616879362	0.0352091055050001	0.0646481962327141	3.24540463523979	0	0.124533639710321	0	0.0597807700290866	0.0457478365871497	0	0.0823522612352777	0.238326606930233	0.0415452100643488	0.11591822058229	0	0.0370129014905741	0.0299351689000505	0.041308998272638	0	0.282686313277513	0.043743999464119	0	0.113617110234289	0	0	0	0	0	0	0	0.493237039787969
AAAS	2.48014797300559	10.0812045378882	15.2873482366131	15.0517572123129	6.65163150002413	30.0066240217533	14.4509119534434	33.9886270024078	20.9157750749012	30.1553233200426	5.69147934567749	17.6658310681442	4.64912873999845	24.2528092781479	15.4008620725755	20.2567503597318	18.0979683101194	21.0276207403164	22.4856628668901	22.8475412284277	22.2269711042667	17.33941427015	23.6159429561919	15.0795016195033	22.6001296709651	13.7610201478794	18.4602908688469	19.849703629177	22.4718734259398	16.9949311984634	15.2051845630092	13.7496574142951	24.5751917399968	13.6695044186485	8.56060642680918	34.9884148486316	15.5335350449538	13.0829068732803	20.8694764500059	19.7997919230939	9.39989743945264	9.90369960068968	15.5972333368724	17.4999287105466	7.09246512358818	18.5314447380418	29.7762775660741	9.53344184043353	25.627389816248
AADAC	0.603074233178552	0.70878466323533	0.293961886347533	1.07485630549831	0	0	3.44157250120832	0	2.7946590922593	0	0	0	0.287524641556139	0.358420564813392	0.812858446953155	0	0	0.158660447992821	0	1.28816825890882	0.892853287286457	0.394002951435955	0	0.38080311354722	0	0.601969483000622	0.403782692967768	0	0	0.66812199778093	0.113691817299579	0.107564222227717	0	0.211067549287529	0	0.127970034482435	0.235125685271947	0.360299883343491	1.89219377091508	0.111386097333665	0	0.294377131231624	0	0	0.104960706878782	0	0	0	0.61660028140969
AADACL2	0	0	0	0	0	0	0	0	0.484503975190082	0	0.2166412612914	0	0.061655392709632	0	0	0	0	0	0.0464956331894185	0	0.127166200350904	0	0	0.0410668828208484	0	0	0.0638195605878412	0	0	0	0	0	0	0	0	0	0	0	0	0	0	0	0.126523051374395	0	0	0	0	0	0
AADACL3	0.227923854103027	0	1.100631353464	3.96038746222347	0.155020745245136	1.57400891208885	9.13906528804978	0	0.234061173998671	0	1.29246909681599	1.39539988743131	1.86893324737285	0	3.71234368682078	0.157678624078788	1.06947079119491	1.46329276966731	0.0948872952925603	0	0.091929733403995	1.44378810791892	0.0935335062021642	5.06174448272233	0.0771860684727675	3.65384048030288	0.41457643071059	1.68538782611258	0	0.157758620689905	0	0	0	0	0.739490579959999	0	0	0.247325654985752	1.64683223575976	0	0.694348039438762	0.398014801861177	0	1.67247943287052	0.100693930134791	0.690862642565621	0	0.444611193109815	6.03320789426675
AADACL4	0.118386646584495	1.44088804605659e-07	3.75476801479329e-08	7.39102903664678e-08	5.43289493310687e-08	8.84059619880596e-08	13.1645616320077	1.32905628059767e-07	6.94929526857964	1.60498717997853e-07	1.17138021772389e-07	1.76394840525237e-07	0.158802825858723	0.419844729838641	1.61986901876463	5.67356645049214e-09	0.411221822145656	0.148997296081499	0.930884892236775	0.0491605210317389	0.177959748351164	2.71853978991343	0.361641508177135	4.31433903538537	4.59704135120859	0	0.0607102565839773	1.12507195734534	0.217916706411017	0.785124789438728	0.34702775320198	0.0538725232097834	1.57905057752166	1.00467429122954	0.0732847667340093	0.114044904494703	0.329617865018675	0.323849427209151	0.288021001531371	0	1.57310162756899	0.120172900600692	42.2908928633309	2.45718194957135	0.36092512778209	0.211524063566738	0	0.0511647119511144	9.06356637212076
AADAT	34.3523703009478	138.847313307686	26.931972333768	20.5749606328111	46.6225968259541	66.0757096718797	48.8749457462288	3.44574609212037	52.4689611483579	2.60267649122471	10.575236931468	8.98617257808569	18.4263299611487	43.4999246236471	4.69438367111404	93.4742766984383	32.5555675911956	802.983194149766	17.1975472406078	35.9142564555223	30.3748432662631	15.3100385064248	30.6906937342096	13.5575809771987	8.99498933569476	52.1942645170263	15.6610328479555	140.956862080127	15.0476583151035	21.9742959437797	65.1280590964068	23.6941948774356	27.2473705151457	116.799105064485	416.939461405915	12.4744752618766	11.1670903727782	217.189736413553	576.181015896801	13.3232465888839	12.4771058623916	31.1298217938671	0.356529704414816	4.23173017801347	37.5456884054479	11.5940005226607	6.30127006987198	9.55278404893484	13.9333612126561
AAED1	43.5141724987848	58.2926224777603	72.1110187500655	64.5148729917372	60.0315601723932	139.807649072426	102.854072593418	85.9278359209964	142.179908389267	131.102510235909	56.527462506733	77.4817703320855	39.6619836081291	95.1690628179942	73.3680194709748	69.5310698018346	50.2710082584847	37.9112977215369	90.2723286312354	99.9229187334045	53.5858656114326	44.7390793706546	75.0413699460283	81.5435280983452	70.6512101330629	45.9445176553001	75.7276642721917	28.2841277017067	44.1046139550443	83.9128785361001	41.5926657695	79.8560871810839	31.891459839841	30.8943900729988	32.9334238208907	39.6076073487438	59.9364669979352	56.8168224659357	34.4898219078074	35.3433475956331	58.4523699632409	59.2677247725959	84.4977843826547	68.2123470262835	19.5315295129853	27.0607372638609	15.9444992565431	44.5485066045885	86.584446996243
AAGAB	34.0025731168986	33.3192483148728	44.1090373929328	37.0728142812743	30.9519096746704	28.4241117320836	30.3535405455443	31.1987267109588	45.9268233076938	17.4273954250338	23.1224332782437	41.8618619703893	33.7708290227322	39.2805217991794	29.6395635228788	35.1613228965036	38.91014730472	30.8061391294614	35.3028256612338	40.4825545960747	49.7270178840637	24.5203700817227	37.5139371092565	24.0821111881841	33.363753722696	39.3619770777848	30.4047710259608	31.6061370540664	26.9174306312804	36.9297540541509	31.8130241825573	39.126112092348	36.5888875895671	31.0925110392601	14.0424597558339	20.8945434061811	31.2994282440335	43.3235663673633	35.9267797114976	39.3264563862591	33.22937667881	27.1549443310072	50.7470281600619	39.4066371664069	16.9832532800164	25.6577064425491	0	20.1692433105571	27.1369765536732
AAK1	3.6556463987824	20.2672389017358	16.3501173482471	16.4266844019779	2.7195111049388	15.3725663974691	13.2105296914768	37.26456441778	20.4822014156122	43.4896761008919	7.31357565205381	17.2979603014915	5.90636993004204	11.6356323366522	15.3562235458113	12.7603048324729	18.2172479536838	10.2499303537084	17.6486979285346	17.2652128021321	21.2855728733894	10.5711585809299	17.9214292726239	12.0528565320551	18.4166826571729	7.52002121939816	10.7925841548909	4.10754766861006	6.61520203361338	9.7211103442617	4.61977523320645	11.6991269404974	13.7658503920149	3.53525903669372	0.802784386774769	24.5489932104555	10.4673587534657	14.5643550885819	11.2618257572572	8.58058035522242	9.6903371513132	10.9403723690676	10.5168925928225	13.2943442338618	0.621439443196735	3.73090748871699	13.0752097140998	6.14873817130997	19.7353547977292
AAMDC	188.649779887679	225.462782986411	131.839791223687	157.244876962843	245.667472048269	135.112563369524	62.8386610130451	52.5487737500869	81.5495345091366	78.378139148215	232.618152797603	138.588444056328	242.310426142432	86.8797756124489	71.0284891883504	124.973161156044	80.7589883302495	172.186306429311	93.476279967061	72.6656787684297	131.887122363512	106.273900143295	106.767433687069	90.9640700774057	57.3117662056438	171.423755364368	118.697276591729	217.98579535869	155.12988794822	112.356782015126	136.78391407916	69.4590926940404	161.556916693261	216.450696933134	187.747856150886	86.5897101006925	99.0342829319712	172.694671549792	97.6961229354833	187.3710754632	89.5071773772052	116.148408338316	109.232017964036	38.711280693748	329.276509357816	142.921069777699	219.377070647219	197.126355605299	99.0075736913771
AAMP	80.7981971504964	123.992940890851	129.313311681818	104.383845715048	107.436622457944	97.4356740333864	111.449344370448	70.0201501400483	175.850134900826	157.321819387213	74.9593547131481	157.999955667106	106.943924716721	171.637230609002	118.567379514363	182.930155398875	195.796595265927	178.852484156593	152.847152842666	150.206190433937	195.454447890684	186.158941256827	268.441124363012	123.916711838782	199.394361235217	138.004789106015	118.498474938254	194.546509294348	142.968492447411	152.515434555283	147.541293845249	124.553368831646	183.381151602698	150.831884380042	96.5272253431317	183.870882499426	147.766949912089	156.472818719896	182.214761131727	164.586440302563	146.147460323714	117.635225609057	99.6255939926109	178.521135421193	94.0440427092124	173.370083203733	109.589443169657	156.380110365647	138.276003155296
AANAT	0	4.19584510768137	2.26952259194162	13.9662548881691	8.67440436973389	1.38414115919027	8.924817442801	0	5.87696555252035	0	1.38595911516855	23.3457449330568	2.12376875747993	0	0.32814868470583	20.2537622814012	47.0522634746265	81.1551506189361	0.170011204061636	0.364771066055503	8.24317562147684	4.32692546177544	2.50866355913943	1.93638331001976	0	8.13982159611947	12.378383030965	23.6539389763408	6.58583615191371	0.978473877598416	25.8200465606121	0.268054813012254	16.526771077807	19.1307902076619	11.0044875663092	0	0.501143885862846	6.95258890253379	116.615459007796	17.6057584806523	6.54261004414827	12.1665899387438	0	2.08764858854147	28.787425400118	47.9285344898152	0	0.449031746999813	4.16917748057947
AAR2	6.57149687926952	10.9193558887368	11.4962308718894	14.2197035527503	9.58414101891727	28.768530423169	29.5050737577372	46.0778222994181	25.6313619290424	36.9855739991086	12.4232014651922	23.566260925805	17.0122416450722	40.6418661942406	29.5872064092891	23.9818627960196	19.7941565315937	20.1485366934355	18.6838093792272	39.7996015115877	28.7117856063972	44.9750583969334	30.6078402171841	38.2956641741567	34.7650545846337	25.7409238618257	21.4353556904515	25.7761465657713	22.3869800169698	22.1387834568864	24.4706096877068	16.1303110015016	19.1038056353334	24.0141753231073	9.50555349490274	21.1964331429509	18.9721413947869	23.8576506308541	20.3333451092625	24.9958260747587	18.7177662485182	24.7451941863859	23.4747431594776	21.984698624781	12.9421054424959	18.180634988202	11.478339653147	13.7446684267067	29.6036799766905
AARS	28.0400714599942	50.4560709264029	88.1956060942876	74.4496886445067	31.2469576610376	94.852305999828	82.7495209502423	49.8889222367487	60.7056579122065	59.5509888565885	21.4043817491541	90.7760165954875	47.6776149143429	75.6693339591867	69.0505537860732	123.995794775506	154.827335671316	118.60455672262	131.606712834922	84.9853053389834	123.703562620601	73.8250295390567	151.878184147601	71.8995499433133	159.989696613586	107.908548470855	101.138130161795	109.743022977185	81.9168620906933	107.335728328066	71.2038958860762	96.9753003089745	111.281847154153	78.5558245181219	15.627693674595	101.806257295717	89.8777201341788	95.5190033145364	118.496015307658	81.0873248293489	100.413742980328	86.9989816010626	111.293077967673	116.101811734887	20.5613534911723	75.9424595539572	40.6670388586468	102.538568387347	102.170467977023
AARS2	1.71448323110541	6.8671262504576	8.66372775072971	8.92953780936124	3.05060908170827	13.2937047583282	10.3324004281184	13.2619322010535	10.4632331491957	12.2898639954464	3.49171708900382	14.9102115161832	4.95918539038813	12.5333548371706	11.7667004460039	11.8482601136681	10.326993496401	9.83745939743913	10.8759711176018	12.432166347931	14.5181668149234	15.3333293731449	18.3347572817855	13.5383258118633	8.23037286183194	9.34085699278833	9.66529802853337	10.7639989887999	12.0101555555216	8.5472107529815	10.4324965020935	11.4793621003159	12.724987915004	8.33750452394699	2.36710570106905	27.6282685255076	11.857256227125	12.0573756537901	13.3688409532751	12.2281265861348	11.7066203396572	9.20766089849671	15.6902402303724	14.8427507681051	3.25371809682093	9.21425778169486	11.1039618730392	7.20608786023419	19.2561270821665
AASDH	15.4195886106705	8.70686185279921	11.8230255082833	9.20628534693211	6.79761242245749	15.2660691123319	19.5411191959506	26.4892716755513	15.0827326322194	24.0042099527749	6.10321745147535	13.2049267385559	12.2485871232722	17.8866887107043	22.7491848660184	9.56665427749084	7.04365272392108	20.0546877472024	12.8896213296495	21.2521310578062	15.0977314900523	14.4124409611145	13.3644004202204	42.690036065065	13.1620869604316	10.9475359152909	10.3843293860433	6.57018419243628	6.1128532023813	12.0873684203519	10.6312831781155	10.9494599784563	6.26391538977829	6.80686213706889	1.87773480195199	18.4479786644423	9.10701704079035	17.6576649059302	8.63704599996803	8.20924116084952	9.30515923471313	7.18858256540822	16.1754047496792	11.1930790236597	2.70256054370155	3.19737689257199	4.17326606373106	3.27129031878449	11.0577358072416
AASDHPPT	60.9749001431335	45.1848569619716	61.2995836670442	44.5323204677375	43.2702756210761	77.8642345722359	77.764252528941	56.3212441076731	32.7621852631314	60.242868465255	41.4452279473076	71.4304847342198	96.8654212342045	36.5851746169916	41.9278959524244	47.9457971220556	49.9607411596857	38.0392418931851	55.4027132914653	40.0767912186359	72.3527802914784	54.5585263247507	89.8046708560286	54.8581566858508	50.5241327494382	38.6103993236705	44.7726702559848	46.4062777275795	51.219149068239	53.556211322873	45.5235800128536	39.6754448839458	44.2950604243737	33.6293016607882	16.6620589878888	43.8610380705567	38.3348439796721	42.5851838893304	37.8140925010604	45.717527581633	47.1265829407878	18.5230103126641	36.2735965876109	45.0346669780564	18.3885665912857	26.8824476359963	18.4253094431236	43.6113784308861	42.5264178677645
AASS	0.108923259931287	3.21123131539754	1.1131439181516	1.6956293237584	0.337954997415814	1.04839901200304	4.26356988763574	5.52296790054401	0.386971952498503	2.71275909165689	0.262916902087754	1.97441482935082	4.84442492460747	0.576265495231835	0.750296068811923	2.00639625717441	1.43702307191698	5.27802603555609	0.892131499404615	0.763001539040915	4.29795657313446	1.03058356943202	5.14648464724213	0.966742751479689	1.60432712317021	1.16614789438278	1.07525162007477	1.89991749935728	6.65210729444006	7.14613380467871	7.08355492222839	0.469409291889007	1.23923223483974	5.32709951138138	0.142537856005326	0.215914055485581	1.66339659300548	4.54077876491073	1.35460629015009	9.37699330030485	2.63006160465552	4.07007280934101	0.242427500420521	3.28229112064752	2.99463965088538	1.2213092296348	7.23189784495837	8.28698458559479	4.32656645141555
AATF	22.1090683003002	41.9934639602517	50.4846534542221	43.2476029900893	28.7183147637103	56.948477647865	62.468003068734	109.896185938336	87.2350380676547	104.792107217632	23.1341878950627	58.3216101480109	36.0983464994684	111.257017886707	53.8430366100871	71.0935700023002	69.6221682269239	78.0366565622485	82.7454460472666	108.440546238934	78.2906037428511	83.6032459569628	66.0585966285083	109.423101052039	95.5957065775134	60.2081158744175	73.6762004012278	63.0812060686552	78.2459383937565	69.614275459048	57.9249609931071	52.3418622875518	73.9517335340716	63.6153980285599	26.6828491624883	140.171877222772	53.3540760800345	66.9015546346625	64.8685139851036	72.2346958815856	62.0843253687578	52.8080405470928	62.4148905195568	66.4793563100103	28.419669751989	54.4195260123687	69.7139981716267	85.3554476213905	86.255374707103
ABAT	3.98749126014413	13.5215161701733	6.50573475073813	16.3028969024171	7.05713763426205	6.99218247191952	5.69027385919243	8.46925588452445	4.88740372498043	2.35404445693169	3.05576773773022	26.7823473146485	9.08508619897966	8.65340859121299	10.280777425608	14.9470486375979	24.9559398094743	17.1044638835959	9.05096991241106	10.9062237751059	50.3616913953925	18.5731284099537	7.0296511316368	5.36670054678727	1.82012775727984	23.6984861879777	12.4640177083902	11.5674069243706	17.4290843030537	6.28318053216017	11.3877120529216	4.81111313602751	13.1497025442035	16.2124205193267	7.26707566155756	12.5389529463965	7.75885737067829	15.541857262626	17.2192634743237	16.4071716152163	9.80488543240311	19.1846277309962	5.58268391659063	3.70222758368325	6.4124146239709	17.3820045183648	6.2374318553061	11.3826886025551	9.48954656373199
ABCA1	16.9684043122285	58.2441752275162	68.0092342764581	59.0058642627662	9.57153927445706	34.8033765809416	51.7660777118549	124.765468868274	35.4697821587695	64.59910731794	15.5291548863967	100.01722110331	7.66309685560678	63.790456911945	152.645890913806	71.3583364366566	123.762671502615	27.5251799691504	38.7581622547382	72.3438664345989	117.076161687261	75.0132585022339	119.015233487375	48.6232960211972	28.8792368533039	41.9171180902864	74.8501683858675	31.6516991463296	29.3388153286037	35.5427168151218	27.1465465093609	18.6328623004941	22.990133169767	29.6191801666802	3.34210058716313	17.9791178140023	111.403961654164	95.4598643475459	35.0942170927622	30.6430356074779	40.6177894426845	51.858689825863	57.4016751738262	57.9157080101455	3.37648358524046	15.3274358876693	0.320584079839789	20.5790860612021	30.0208071736464
ABCA12	0.412470089885926	0.678429258983889	0.873507832909591	0.169760679112979	0.0901461932285266	0.35489525328186	1.97436592138464	9.01497633020725	0.486722404064282	4.22313878408047	0.313699703770632	0.696921203134711	0.0990945278957042	0.812267547719463	0.174368579777223	0.330870291784274	0.326325816335341	0.24663464369476	0.573746860877624	1.10220535258137	0.323201237244527	0.681926751218704	0.753868776536247	0.730255005024328	0.407171363144621	0.29870953435165	0.501537734256696	0.0129488408625827	0.0814173782235295	0.736482476361661	0.155929654679586	0.287818579945937	0.20780998066924	0.0429388431573681	0.011544888991411	1.04651847592307	0.591568980325622	0.677630008590343	0.212059030405905	0.0439353082616859	0.602826135147624	0.249425797527225	0.247115683538764	1.50880436298583	0.00693278886607338	0.128793512676655	0	0.301234238905456	2.59733475732429
ABCA13	0.213325666187818	1.29773895104619	3.86493450612095	2.12868978337252	0.949078523852826	0.309889783117413	0.0516512115163034	0	0.0447601435443342	0.0450160405980675	5.51797630367246	4.30323965877068	0.107500125747192	5.70296229499559	0.574316091450145	1.36626666645355	9.94383942356122	0.744135067287031	6.13156966510784	7.56724118663016	0.66915238542709	0.588188688568065	1.79699455588822	0.355961662522095	4.05095668819852	0.936419722319099	5.89033533544255	0.78583553912744	2.41132339587836	0.153572127994214	0.793048860614421	19.0463390216367	0.831307761691307	0.313080513368545	0	0	3.94315957244017	0.612744648333197	2.05090526718658	1.2307510344557	0.738555959412181	1.25884621389558	18.4784415978782	0.0625265881020137	0.11302212701262	0.812352377142653	0.44378040024187	0.144068008534557	0.933775009439768
ABCA2	1.38221232070627	12.1100027499831	6.47802336445874	14.0827982003298	1.68507505075233	9.73459009688933	17.4303651788711	18.2121078973768	12.2112036430661	15.5894682137989	5.78837330515053	9.69161728763661	1.58082346042882	11.1559113974375	13.9743683684764	12.9811956862787	10.2862386969626	8.73557601717096	15.8773710712691	11.3822866976201	22.5300082436978	29.1186275614463	21.4743930810732	9.0127137643519	9.33041551115294	12.0865540490398	10.7815097107515	6.26690811768239	11.5768297401972	7.46462793371845	11.6417507285125	9.87879042145496	19.5709196485001	9.19407621460031	0.646006330747121	38.3777327868632	8.48520143867766	10.2970854999092	13.5287057124437	12.0232461890146	5.12682182157453	4.81149685273054	11.5834826310552	7.86687653283191	2.05846086277452	3.84258014136607	9.48635868449009	4.53477895494632	34.8532035099304
ABCA3	1.25266064033026	14.3012663098798	4.65572260272592	20.1227373396351	6.56403008764119	20.1965242965062	20.0360311789441	18.4700938688535	17.611340627927	12.6669275376617	4.94367347985389	38.6081626359071	2.50869350860266	67.8989637042309	21.6963011823495	30.0783368897314	41.491775920142	19.4605561915028	10.2755375030121	54.5613715038566	34.2679854887244	9.86045817892333	24.8296188566212	15.9894130364633	49.559368109559	20.423743909266	21.9993448300097	10.5791408578994	17.8518172907047	14.4148315337693	29.3936118115259	12.0441997732761	8.40877302652705	21.9212139502492	2.53155888357712	8.00045072777893	14.039477019445	16.3039295118291	51.803637407532	31.7481786362794	29.8948642200009	26.3366742833838	24.7382822948084	13.5137893509966	5.55365110387682	16.9853658583433	7.42116385900863	8.2347715917576	50.4966178072805
ABCA4	0.287854023743311	1.07601621224889	0.385572733561659	0.519070500827339	0.324269888699699	0.54259842721424	1.10237557262846	0.47480473518918	0.0285534514959511	0.874333033055264	0.19760123092317	0.180959113129057	0.488416474506867	0.543899149839145	0.11802365640301	0.532865143407856	0.183052797944238	0.565973001769943	0.0405639390181566	0.323029245805308	0.219417572687367	0.886202126903774	0.555485852858158	0.621999033894898	0.0543500404740038	0.337354180903343	0.418044885090364	0.51684521065175	0.267502072022435	0.298433770064924	1.14871053909327	0.194070356990621	1.19789283547172	0.99189501035263	0.197833576686829	1.60305779620891	0.27448144982536	0.226984926934643	0.346894101667645	0.968541016445975	0.26975131313975	0.57235307378654	0.0233650873509493	0.618442672354303	0.449099952592303	0.475130705863511	0.929312898428172	0.0892652063265799	0.372206238367884
ABCA5	6.82297505468532	17.4966965824535	11.4353157525005	14.5852413331853	5.46275978158532	14.671470662837	18.8595294127656	31.2661732119275	10.6146921486391	34.0604306410579	6.66196989679381	10.2127226562112	7.78568012069082	8.91550562727337	22.6445086614342	9.04582087733567	11.7415093065667	7.9194578406082	8.50923688338551	10.797692470982	17.3033960776475	14.9105409281075	19.5544550099986	11.6327888954205	15.2921787916431	14.1413877304222	11.2584029615049	9.24631373410647	8.09246797975801	6.74973688769113	12.1244430437642	4.22232418853285	14.4090066474133	9.3758115241351	1.32111045596506	34.1316629567802	11.063583890328	13.3640391649166	9.45287271605546	7.78200967536481	10.3714990073613	8.60418226490892	4.57470562694675	12.2484789361255	1.80945243179214	2.67997117319565	3.39610535646105	8.93957388111729	10.5260810891834
ABCA7	1.07141501008163	8.74542475026372	8.33768207072172	3.35992753701112	0.649732442500097	1.0933903554416	2.50068401636988	2.17981998485109	0.239915509794804	1.49762655104753	2.21417390666942	6.64739243680106	1.86587844424488	0.286543110354606	2.49363586096784	5.54333918856518	7.73202560666014	6.94389320694003	4.93987440242276	0.33190763590364	2.38978546286041	7.53847719506691	49.1227398365026	1.27740291996875	3.4345131451454	2.802231040163	2.30013897599712	9.16599106389557	7.35360882531188	21.9468422504366	3.70647888859514	6.27265639019039	5.30819087577362	1.40310991097283	1.3322182374383	2.72333427078228	5.7135414795137	1.4022977157813	5.61903077605257	7.9085503792767	1.10114844362981	2.48386977495392	3.6104156038753	6.01045724931753	0.720706427335073	1.02790587551829	15.76277949114	0.544484997497965	9.370398211273
ABCA8	1.16361639151122	6.69042604249071	1.42119467272698	6.17292871475281	2.30517410538652	10.8891993025035	5.92281181261027	9.85693969450922	2.20040970794311	1.34073905420463	1.05327488894244	2.26499503229239	1.85562666575779	12.5550369234628	17.8106961337237	9.52504812352057	6.81039966746061	8.9094577967279	2.01069683883651	14.8285526693013	4.09509049893879	8.92553383967932	3.30919936560034	3.38135573615913	14.0944918648303	35.1392194120483	33.5640253872452	3.91188802339415	11.3040173064867	4.28954181529032	16.8141212839235	2.79279395412431	4.38468989358404	11.7980174013115	0.450652001215669	4.6062736692471	11.6241213655873	5.57174529986423	11.8108487909917	8.01434898760788	6.33072976763466	32.2690101250481	5.81622278830811	6.02736629262697	1.09645535263954	3.37043232952671	3.55448510837149	66.3485284432495	25.3158507750595
ABCA9	3.54619185206001	69.8371288757548	3.53266749506718	82.3438950221913	51.0389939023459	33.0921743754706	12.1739283691991	36.9221150565083	4.37588659177197	4.36207319797436	1.69764420822326	10.8102657890133	8.21695104628646	17.379970323655	43.286823504854	63.8714981485871	165.220178016357	15.2202866480053	2.01079222728805	26.3905777949705	46.9117553299386	26.8139283129716	28.6117964928417	3.76639803640337	6.28208322320368	110.864605402714	44.5461824921615	22.4320992244728	38.8191322180601	16.2952139886427	46.8768208748226	6.0959166044291	15.7316554302701	70.4437759111435	2.08263771403389	4.66922792870652	8.76395764082127	36.0651982395516	29.0462657119547	12.0232461890146	15.6702243065296	116.231045447018	8.38000434891891	7.04879914011878	2.97108706489124	18.0686946780632	5.51261086150673	93.7351212401626	56.4164641846191
ABCB10	22.9728554128165	48.9081952027236	40.6948448120345	50.0788717084375	26.4246043881057	87.7693479215784	63.7234922047046	85.0800967513628	44.5832928891017	94.3125169380898	50.0122212469677	91.694346986619	30.5327768210783	56.9080197146667	51.5730876766778	45.8374998290528	51.1535375953297	38.7342659036598	50.766834546533	53.2756347999495	75.8785166149025	59.8360349570677	43.2354422478554	85.3373676050297	50.2660836364678	48.3652755230591	52.7339650984284	38.7571382444537	33.7022686952513	72.6330084920267	47.450055662442	46.1256341484582	15.9634528624188	40.0227322394694	12.5478527636085	25.8456282650508	45.2448419079817	51.2293865384133	49.0358064545233	44.3456258907071	44.648864389729	36.6619207413379	42.6026816356822	28.5458171193188	9.89076111557179	22.2688652256749	13.4229088373742	23.2263726016783	39.7654495394716
ABCB11	0	1.82806928173682	0	0.330483255500019	0.590864293378764	0	1.24105128067251	0	1.31921679450494	0	0	0.333735447539082	0	0.0617063763071464	0	0.869039085110051	0.172573729350836	36.6523673211392	0.0259554911674556	0.209215832775458	0.194625152095377	0.515219411966313	0.0749593705889721	0.0939400416703375	0.0400104207875533	1.75879245279669	0.138887757092703	1.74000434212061	0.344819535876702	0.284830113043009	3.37179187852794	0.0288518480600792	0.109848323982222	1.63061403503234	1.66341867962922	0	0.0302042707934649	8.61483827183147	20.4504575973976	0.0558540087206259	0.11354026918527	2.11748806789233	0.204492190759296	0.554650140679408	0.414498472640405	0.154891902306143	0	0.45875769683223	0.774529068993051
ABCB4	0.170720398302177	0.601366111361219	0.758228465987322	0.66572613791079	0.263362635876549	0.377304341842493	0.655643727083279	0.322144610786773	0.715911052957329	0.609043834515975	0.886706254567774	1.58768821727715	1.18624928636536	0.258925027139858	0	0.201983882728444	1.22467066847773	0.0844485713712832	0.346407564318017	0.548207877917625	1.41845227605174	0.366922822990923	0.433554517235472	0.240717400892312	0.39099149540436	0.721399245681402	0.369647641554584	0.852177860105335	1.02474864125244	0.417718503327519	0.230927747182271	0.306070323538566	0	0.241119915682856	0.336980356337277	20.9035348751929	0.0644307413583499	1.14932992986965	2.39627061598358	0.858621830737691	0.335623545578911	0.307773777786827	0.484044501386702	0.31570226707203	0.500220691767876	0.322649207950766	0.894074203987806	0.582650209659909	0.615451551371485
ABCB5	0.114510692777479	0.0996948350823017	0	0	0	0	12.420979712285	0	0	0	0	0	0.0809198182741487	0	0	0.587830655180223	0	0	0.0290274395614937	0	0	0.429228742514861	0.0274171683597286	0.0773161614038116	0.0437440335739033	0	0.0390497205293578	0.135053000832856	0	0	0	0.0306633812960974	0.0405739632892603	0	0	0.582698438680326	0	0	0.119540553083134	0.0641066481921955	0	0	0	0	0	0	0	0	0
ABCB6	12.6355948450951	26.633875821761	22.0300028574336	21.2855273117847	10.351336507548	25.0050795073207	28.3066670242529	20.9771660153566	37.3790564870472	39.3367717726975	13.7644114071652	24.5734619999491	17.3040320590885	27.4546071673074	21.8784674359502	29.8807833059253	22.3887927819178	34.2927919595577	30.6263334486644	25.4075186374774	29.139094195787	49.6700760498858	42.3296056003748	20.8311529568382	25.163970040387	20.728060310449	16.5427970096251	29.1877577415793	21.4152671381862	21.6905295635842	22.2603790519211	11.5321024896052	29.7595764145862	16.4956090772852	18.7412809684686	38.4503167698705	13.6894681321076	23.1340358023818	23.9789372672762	18.2142396872518	19.0162467114997	11.249285497857	23.9140853240129	19.9841055380709	12.4598317671738	18.14114063861	33.9000356651956	21.4133604872407	14.2968954029423
ABCB7	36.8565190363943	29.7610205304128	30.0264603987258	36.3731628306133	21.3709833864828	34.9462387927109	34.0018506174967	41.9729636608151	25.5938535532979	37.4470078133524	22.7129807923829	49.0189143090133	35.6430204660148	23.4615087285131	19.6452103069084	30.8966164669977	29.1116764921757	24.4096658583845	19.5030861143734	23.50878805209	52.6082471491792	38.0789880455244	43.2482546473955	45.0197204254511	20.4483391114221	38.0937128834968	27.8867961956243	28.4102661910271	30.2458403344776	35.7038019474297	29.923194883058	20.9365466428805	22.8628926184814	34.8112511470464	5.88838120940663	25.5047444372815	21.3068829951723	31.0893207625851	28.8337080992054	22.8814548081297	25.3611450607467	20.1611120540596	22.7829050631584	19.3645790481829	9.10070841179356	14.262159078644	6.02335469040069	14.334368121809	21.1108510551308
ABCB8	6.39386720367175	31.2407499064066	25.0418560678106	38.4951713195255	8.71709599382364	26.8678022404258	30.2449329120803	72.1099979831376	18.3699720280803	34.0633044356707	14.8036746296009	39.2627984499175	11.8987124244283	44.4872817101774	31.4517964552766	37.9383823789143	38.4753311805125	25.9888823944628	40.8999998705117	44.6906951963916	52.0329846508541	31.7661543321134	61.0579170880318	29.7435873452848	27.2690103883685	26.6901304567816	43.8044254524072	18.4262235278581	25.0015613044225	35.1746339636334	20.491524137299	46.1704436521401	29.4811820594576	23.6839354284271	3.70356882735762	30.5628417537686	45.855170416268	38.671414912016	35.0956926479841	27.7880044781831	30.348388521129	22.4242626664718	36.6438079163348	52.105552159326	5.40370955469484	11.2999639003594	13.0452152813456	9.63282203458583	25.8479373465155
ABCB9	32.3020548264639	102.281472753387	104.938775753871	154.502364665338	36.364712540717	57.4716222064335	88.4442729185143	146.69800276982	86.3944406207439	101.536585924189	35.0186769040271	142.820573703434	37.0821026258657	91.7794682343362	84.3671958102818	93.121759102981	109.28992735484	115.419497640151	114.36341582544	92.8623334396844	109.52440733781	99.3116416226189	151.414802364236	86.5247059189809	33.3040822197843	50.7841721284255	80.5738871711154	56.0348490790345	59.8992362571554	86.6750642352745	53.3560311582769	84.4103982411432	41.6728281235383	45.2106302371646	19.337644339404	34.613335485864	77.0951601036339	65.0012452849471	45.238581582263	102.165957430646	71.3568028408504	58.6323299958442	91.1164848753348	55.8862503671253	26.079283623639	53.2207178557017	31.2565618966645	23.8032749943696	71.5395383229339
ABCC1	2.37880656521784	20.9044316154364	10.215315730247	16.322965259404	1.91486078857691	33.8722430648065	17.7982715139886	42.8934903987132	18.4707813562393	44.447896825371	3.53289498104778	12.7104376907019	4.23197796714543	20.3841820754751	21.7140957569028	24.0257762003464	17.5014963946493	15.50156258253	17.4544723660491	16.4134878673645	24.0104897146365	18.3076300742538	29.0121412704694	28.8489656734723	13.70500722556	9.00918003443477	16.5867102568724	4.92208333872711	7.986502006128	19.600568273062	12.2158517710673	17.3966355064379	7.23269891404484	13.1175221787343	1.17133791695796	19.1453532739651	30.8019267071384	25.6294951031413	11.7362167610859	8.09136619821211	9.49596496191779	10.4836559391627	6.03965879567878	14.638948378261	2.24857160425765	6.94963750102321	4.53289435784668	4.81522269635474	17.3103684129415
ABCC11	105.462066682913	748.405604095977	36.9635940277594	961.39666770396	628.354483147931	47.4863055101327	26.1523188850478	1.23842582123897	7.88820742483511	0.369961473943821	249.43215260574	748.017357448688	75.1364227491559	5.21953207470449	11.993163023012	586.041590559502	1183.59896915216	630.761670177745	9.63970009775394	2.74093350538898	485.301932703831	53.0066791221959	321.349501183611	5.58068072077233	0.781485728284455	771.582602309511	503.018172101722	393.330981856321	909.188807683328	216.004642419758	747.001761314582	76.0310210526267	953.261109796165	640.407359870456	140.118801180458	0.322952136460194	61.6084319000724	1096.65864643664	835.133191253483	354.742037690953	824.160778705044	436.681811188855	3.96111743126129	14.4231904754162	129.552472987452	468.787223357506	238.110823475705	7.48536156256503	33.514933015421
ABCC2	0	0	0	0	0	0	0	0.0357903056332554	0	0.0767118804981901	0	0	0	0.0147061522677149	0	0	0	0.117719087077336	0	0	0.0121107506217903	0.0161007875558216	0	0.0116806027119168	0	0.0324445581706007	0	0	0	0	0	0.0137145632454823	0	0	0	0	0	0.0738768761458951	0.0490299818944371	0	0	0	0	0	0	0	0	0	0
ABCC4	6.099966196753	4.63516282386866	11.2487756819783	6.24101428687184	0.722607173410512	9.10180391742222	8.01565339337083	8.07718428174814	13.2658928403667	10.3653976105884	2.43100169087354	3.0312847407787	18.2924036370747	8.0432892141568	4.05434932612111	5.39367050560119	5.89805963193059	14.4713914073629	19.3438607760306	10.9969816600875	4.50794377426809	4.17270132528865	11.4847359917001	18.1801170450718	7.57489044348375	6.85640672595607	5.13908042172144	3.26616044881239	2.041965442757	0.810228102482762	2.51386805591125	5.22494674702253	7.44287266037025	2.0295932910502	0.694735527469122	9.83340594436406	8.16155972400234	6.41811621530948	4.94854624931855	2.34797737799815	1.76468224974056	1.62256986907491	13.9512610556491	1.71433490174969	0.375443363626239	0.817179133873663	0	2.75560656445568	14.8623210567102
ABCC5	3.24182533288896	3.72915747943081	6.04887135532113	4.71937761819006	0.85827202493243	14.1880176469961	29.4070409360759	4.83133073844701	1.52200257605384	11.185296635874	1.69178322567047	3.41081192984466	9.94856678608733	4.11913751537077	2.36341607692864	9.35472765867679	8.44280257444311	4.05617080649503	11.338018101724	4.92180010255606	8.60062505419679	17.3371772942503	7.35517149595067	7.84432558341392	3.63941920940525	7.34673769065115	10.6601138074595	3.23176596245719	6.93743509750142	6.51129647698935	3.44222217109353	6.25544636842229	6.48112743384225	5.24356328947178	0.398226656969711	53.0622459087531	11.4725407822836	5.82754697037905	7.31413308276751	3.75971363704774	4.69135678808498	5.21134333538695	4.34888579765156	2.21210883089201	0.931611587451381	1.16964836014966	1.35180373051691	2.01645631542467	6.21799796319462
ABCC8	0.0999904317802231	1.09442755950406	0.0777646408553187	1.56961472604418	0.338388986064318	0	0	0.0692245795346999	0.0499921610398128	0.0721967696037033	0.357220764396456	1.56138159742172	0.303051724753463	0.358556699252899	0.0340282835511841	0.539344356294318	7.92437646838584	0.142654655339994	0	0.153921213192521	1.45302948561987	0.0898259865625713	0.154415466336513	0.0194484414405527	0	0.689504653322554	1.1146812555628	0.352088770385487	0.414394434336493	0.129380809435594	1.04066218438087	0.0527138208225396	0	1.18525724499922	0.118650203299314	0.026038269323931	0	0.200828411337806	1.07369164022801	0.160286283708682	0.49587766076235	0.35888905897732	0.0959469405401847	0	0.0108676390967708	1.13678299438601	0	1.16660574416575	0.314882882047839
ABCC9	6.93706151914777	3.0348861088333	9.70567587483485	6.03675757051472	1.10245975642584	17.5085729213177	10.6673414060344	3.85195910214397	0.768110951647852	5.44676257443255	1.2550502332756	1.800915018651	6.07792391876527	4.83311676256704	5.07768945332005	8.2700552246717	8.1781174710378	4.3952654320187	18.2343096452693	9.74592203140062	1.38289580909686	17.3960404640024	7.34551948829718	10.1220400619145	3.95376446754689	8.92389699160783	4.94869996014426	0.642990949310588	1.39181085342962	7.40463652974657	1.53935761798076	3.73645037812284	0.411842600220842	2.36590889536244	0.231614527860172	6.75762472348749	1.12015516542575	2.72832667476912	15.4288713645969	5.67661736957443	1.98133510111305	8.58742710310518	7.26199186631416	2.39372834365442	0.06784740176845	0.299568210421884	1.14534141651912	35.1176625657707	8.11750513351296
ABCD1	1.89053980256505	12.1248988872709	13.3088051866903	9.8661916613167	3.00481845719515	11.8616193142886	16.6999478207805	12.7414886668755	7.41587808039441	6.94053932514973	1.22655753188211	8.74182308398406	1.60689293910735	17.695029775085	12.52931963792	17.1850814834354	18.4045873753339	18.4540310807268	12.8399459591158	16.2902084069311	18.7075446401547	16.9509261222408	25.1819171359737	7.74194911029384	14.4386954772698	13.4240572043309	19.1995869210147	12.387742065261	9.32877536900367	18.7761753162646	10.6093254986686	13.3659215141802	8.4052114782738	15.9602804838103	1.61608430116838	29.931202702669	14.1400810689354	14.2236052487193	19.4236653149845	12.3821262051695	10.7368992699945	10.5352553306593	15.5626868381884	12.2237112845819	4.70335137186102	11.4003949384409	23.3217195565103	31.6655719585226	16.9739546160385
ABCD2	0	0.0701260025661478	0	0	0.0266440097604042	0	0.092720597324059	0.112556161662541	0.225682373055933	0.30804096009517	0.0983563480863264	0	0.113271004793299	0	0	0.121229742012009	0	0.186348402670366	0.0212162993919304	0	0.0575541115489528	0.93366110579479	0.0793540236312047	1.39469166073771	0.0317997500696752	0.0706818116098114	0	0.0188280543590666	0	0	0	0.0443852013019105	0	0.111174000992451	0	9.67775569582272	0	0	0.147507760793501	0	0.0238999006564328	7.47120798402794	0.189279623036468	0	0.0220175847351935	0	0.0354832614987964	33.6206341297231	0.458757864505892
ABCD3	92.306255038804	99.69831548821	94.9427045229981	89.6164718054032	86.9137814798644	106.863212907659	98.9991220663408	208.729530976537	113.067261358018	150.92518635944	64.7691631117848	65.3347637948476	85.7883374206108	105.202476929684	78.222744426045	74.3233422636837	85.5626010380201	54.6986489183558	102.382626311788	116.133033306839	96.5105273721392	84.1383656819816	180.428908202635	150.917410414294	60.6445552603141	58.5661101917042	69.6486404041377	61.539634243714	33.5485784517474	107.825749378762	66.3491019225973	86.5925814160242	70.780259613325	41.3898626172844	17.3334089488787	63.0446400287638	55.5758680710164	99.5681424128235	46.0528550823274	50.6855378906052	105.927169303379	62.6317708512512	118.108916749668	60.2934025583269	11.8845916272733	30.1186051248544	0.0547773804578866	19.55884854927	58.006980248796
ABCD4	7.24778600087712	11.6219802335144	7.23192286253539	9.93168303119109	8.70606946742094	5.07860352562953	6.46779229230252	6.80197341214478	2.92134118126434	6.13663594912399	6.12770623651487	12.205670164863	7.8838171379518	10.6583706130516	16.6766342093038	11.7265053776405	13.368679680529	7.98548105804067	7.52321379737096	10.1087266766149	11.6338235932643	15.3605678443938	18.5667044214587	9.84091464801713	7.17843659459316	11.5706865643189	12.5750697732327	15.4643613105234	13.9848320395701	14.5787715373222	20.1504456723396	8.16052440017998	10.5891189476563	14.4854565256876	8.23619635636111	12.6843538520229	14.9317911975343	11.9838450653527	18.7576462843167	15.5963505701835	9.7774236735344	7.8674431599655	10.2457044700748	20.1605331551564	5.51446890283721	13.739245562924	20.9672899785867	8.07824230140957	16.5861934501344
ABCE1	76.1706491441485	46.7140081018639	83.6109944038844	81.472634645686	62.6846774435726	61.7492859444846	76.7769104065404	58.6898832425195	95.894038159363	54.1534061258128	57.0413188461457	101.554055540863	71.4569690968087	34.8493840332663	37.7294790130924	54.402693980479	59.7186782657363	35.2077127586909	78.523406430562	43.2650400864712	73.524201575461	46.7146361259701	84.2936307338739	59.2025795340078	66.7921515735464	107.353520025395	99.451200077087	54.1373347353789	82.5735420126551	118.829127098141	64.0075771692268	89.983035013195	61.8144858796209	56.2384069195947	19.8216970406449	84.2919937708334	78.9956405021757	108.716906421896	81.5531605043062	71.9555824477645	128.864708771216	55.0480267416328	97.0820938375802	130.048048006293	15.982579345115	34.2369616997798	10.0756139892084	46.7862063404681	95.5220849175589
ABCF1	25.9070587749152	61.8356756924599	69.1651236320761	58.147819633545	26.8080896168455	157.891225307334	106.015725509958	96.5745704155224	123.202541226654	130.006672705254	26.9807229905041	93.9080349089357	55.1730300668816	103.679759687792	86.6656616900908	90.8523325227842	93.8948571402071	84.1200033079761	95.8609912556063	105.579025757033	107.765021890653	119.53258788745	126.093657153261	143.714072126829	144.897779002169	65.7319704030467	65.3607540639093	80.4894049956362	77.3596843773776	74.3862122991057	57.2963612161446	61.4536567619134	82.8746838899688	59.981074680311	14.0145633906106	132.036228344359	67.6634793647317	80.1917555517757	80.0686742903119	73.2794571388558	83.9548441938916	50.0491323510583	80.8509152225557	85.4025869810637	16.3600426607203	48.9447407590612	36.5063879883612	56.1172679842007	103.267375607489
ABCF3	17.7947937870165	39.8983988196617	35.7309116773709	39.9137594224401	22.7757885680321	63.6199378721186	70.6737333089473	45.989011529266	46.3923369971595	60.3285400782403	17.0251339498196	51.5387123617071	18.243472027432	68.792632763573	74.8090758290352	68.0964139653869	59.9025538979223	52.9892435760389	51.0331884535305	67.1434396251491	69.9464293992681	68.6519131153907	73.2040718519871	73.2054695724987	98.4199316869136	50.1993634846843	59.1848288096355	65.6717571697261	48.0390389524699	55.4642821180412	44.4207998169602	47.2668885873655	59.6987566196576	54.9248744843432	10.8000270315961	60.5587084926469	42.8239675435669	50.0233618242928	63.4484862360641	44.1002705654654	46.4748930313886	46.767723381105	52.8735486705159	57.9209222525756	19.7708140519774	43.4883941328225	19.4985918075354	41.9225001498359	78.8534074684407
ABCG1	6.18929083681888	18.4021589835696	20.3680187066303	25.2556846375559	5.58231561742097	12.0877836386942	18.6186287255242	5.48067410021285	16.9692435638161	7.81926980618797	6.50483352612354	29.2677640829041	5.27628256015086	32.896810826631	72.8969195164532	46.9476276645324	81.6348848787591	11.387263480265	20.3276825900865	26.6909863942599	34.8475501638532	35.8827601970474	24.8101867173188	19.8829599834489	5.56858684369134	23.4482952971703	51.698043136221	33.5212310435037	22.7670778156575	14.2403324173922	17.9806277124484	12.5931360205935	7.37855279489202	36.4194574136627	2.58841525359902	9.19780691986552	50.9916591681883	16.3934583872906	32.2540451034817	15.0626940372393	7.8636600619825	25.2723148301613	36.4606320125784	13.314270088863	5.85058674888448	74.5809751229919	8.6440372635226	5.23197599030171	62.4218175347262
ABCG2	5.73920826396351	5.05372339921856	9.60147107633919	3.76466224494638	5.53454471877838	8.61607239740638	7.59395579617504	2.49923444077361	1.41016792367071	2.38477779252668	2.02944275672377	7.01907835903757	15.9239338059852	6.81528773779163	3.38489309696282	4.82427137662981	1.35725273753694	4.33218345991146	2.39762541736949	6.59669905410741	1.69249274382579	4.92033814700332	2.16055066363662	1.38676844616999	1.06721955557924	18.4136922010485	7.67047532499086	5.65075059470626	5.18313466533515	1.81034425058837	9.27141358272866	5.06053948838078	1.01938718903141	14.5363362868782	2.58486173047265	22.4435452360977	3.43805039084365	7.72679660450092	14.7338460246993	10.4614638378732	3.40879213952722	38.9819413009985	6.86695851882056	3.46629801155119	4.27570022662871	16.7096786439473	7.38674839169341	8.45313013461172	8.6816784124271
ABCG4	0.0742807393115277	0.537507623754827	0.355031290751968	0.268557200559595	0	0.579646905098927	0.499776935953953	0.209145637382145	0.305089653658236	0.326923417377458	0.107139250840752	0.0738290954918962	0.221482614137134	0.206473115918351	0.588521333016673	0.555408114104478	0.795455565531178	0.627212825489258	0.699821043523121	0.372474519701176	0.58621461127398	0.565468031391035	0.600636748837249	0.686208337706521	0.205117777546691	0.781867938290778	0.213471446666466	0.598538005832857	0.186600010362236	0.152989421397616	0.171132428794079	0.391140571462247	0.271523534956752	0.291019600209429	0.025542579190578	1.5676882455676	0.189079199556364	0.597505254411573	0.647675549436077	0.200414930200873	0.0697496252881681	0.162369230224429	0.80848644915961	0.116170714224143	0	0.238599403033649	0	0.23390580273473	1.73137368694445
ABCG5	0	0	0.18355522967212	0.221445508852492	0	0	0.413412016335838	0.347450090791087	5.24092684838715	0.183102468191017	0	0.244760633221019	0.26525234965947	0.0669471698280209	0.157685025455593	0	0	0.0868476213411773	0	0	0	0.137949917505333	0.0531039794535767	0	0	0	0	0	0	0	0	0	0	0.127422217280561	0	1.45979993501027	0	0	0	0	0	0	2.06536223463473	0	0	0	0	0.0656139632848538	2.78968657924802
ABCG8	0	0	0	0	0	0.39339240412098	0.0774016875528463	0.0960249373275181	19.2867444423583	0	0.952981069813073	0.069277839301245	0.102039420693463	0.0760402620668297	0.181072723762797	0	0	0	0	0.0623729782957999	0.0286312324673868	0.459488008473775	0	0.083129314883099	0.0236250178705962	0.0573030575321153	0	0.0351679907695966	0	0	0	0	0	0.0348449795666167	0	0.876430630248231	0	0	0	0.0336123918776832	0	0.0830808764825669	17.9589954489901	0	0	0.0135441232529292	0	0.069356260147064	9.59932369745823
ABHD1	11.3849770552776	20.3904452708914	20.2449402072092	16.0964375615126	13.5856128000333	18.657622576745	9.48625362453326	14.5614884006566	15.1091488635929	18.5775639406319	12.5028308312124	16.7665315707488	15.0254853059914	18.907620526978	22.0815841395059	24.8507505860243	26.3718558749552	26.2980227583847	18.2503422427016	15.8775625565478	18.9080260792077	28.2960783644562	23.3686636450692	30.1951495691809	19.7782778599761	2.07647271795823	4.82691952754178	5.43073317224228	4.06266983637586	2.83440612010987	3.39446139355213	6.16796870017248	2.9621566419773	4.58277722615381	2.66975950747814	5.34689584707903	7.72128925955203	1.86574894761851	2.91605435808479	2.76308378613332	2.67546591058201	4.27516900353679	1.03757930379563	3.08041055158482	3.3271610630208	7.12486393761664	7.60029198346215	5.36342256792403	5.77465726499096
ABHD11	16.6925284568926	28.1654632457892	19.8694134753042	23.6133098806311	24.3351901503703	24.0506141084341	16.1783829957943	59.370434584706	39.1770975442631	21.2562658550001	18.8708944928902	27.1511606491513	22.5267284440111	19.1769449251357	65.3764304119469	16.481521419798	23.6469958803133	39.1143057601586	16.1290131440096	15.9147732893903	32.7987716237001	25.3743685281258	49.0911359176371	33.3554369427691	23.2145502596582	16.8080555854857	11.937827800044	51.9473095845925	30.2566970404205	25.8896540868387	15.9584120608805	19.3593710765615	67.0266421507088	25.9066038222887	24.3104494371698	9.94959622268257	22.0377237902924	28.6337204418899	21.8811637065953	35.4456659865849	25.8028351918783	21.8484056491391	18.2268537887321	37.6859371644335	25.2523471916219	38.1944263836713	75.7601440574366	13.5665299771445	24.092798767089
ABHD12	18.2194954898654	49.9767494247051	81.5808232937583	42.5537273104635	21.7231892852231	84.1337666600283	29.6001931108406	65.5423483722403	82.8574275160949	63.703893184783	15.1223961668903	52.7420573170459	25.6638274206548	68.667970327396	70.2136649732255	60.9242694964381	94.6502580339574	45.391542493774	52.2317810350195	75.9938460422784	46.7949819595521	49.6770940134925	79.0025368038232	51.6534108513099	173.254927876399	44.3751012058964	52.9604528622517	92.1612023939272	43.9572190931115	65.0930197790033	63.3635354564611	68.3908024027212	100.203312117364	47.0938322333762	32.5437449583257	46.6675876882245	51.0738266364841	35.2293902956671	35.9800938514875	40.1811977746189	42.5102839706261	38.6692867283111	62.076614836933	54.129795559916	28.3512563850945	74.8382237103192	53.6606881075699	57.1831004564374	86.6647717282379
ABHD12B	13.8564620311891	51.4356659733669	27.6408345878375	26.4768686338162	7.38812631018672	13.6224017706065	9.91415583069495	14.9426915525402	30.3217353144528	10.5127202513992	15.5748672851372	32.9275755082444	13.7052314675591	27.0460126487336	15.2167566666196	33.0057837068563	21.5574833105516	33.4005884105024	11.5223746282615	16.4005926845401	58.8341115808386	24.5942780109569	42.2725904224216	21.2552241427009	11.5224768008807	1.18384849973599	0.25675829566708	1.53937165071655	0.229002986448316	0.301497086018716	0.632821828190592	0.460193602813187	2.12283963665459	1.81348255820989	0.458041878900914	5.30641094256468	0.424482864323043	5.84156256371209	2.57238201475287	1.16566748924513	0.472802650388252	1.26384998843037	0.581985527885979	0.458104717624959	1.71730800925065	0.298616539347378	0.531758988005382	1.15118316657434	3.52360415470992
ABHD13	46.3544994148624	50.7250366950002	70.2526083044457	63.3303504573871	63.6169493551708	35.4430894131006	32.2295984843483	61.1389489139723	61.9244573900804	29.7302728300476	46.4564496592288	58.9077975824281	42.7711551912596	47.289892123493	36.3592967724838	40.5538965125911	50.0926599499114	27.5653898887942	40.0040821833382	60.0941990670518	44.0514223521554	44.4434476537179	56.410005614891	56.6002725357041	73.4976613704417	71.0432687664459	59.8535252804145	44.8048988602882	44.80426833803	54.0990279376902	50.8529310278439	56.5031979657636	39.5600244210687	48.0218423246176	19.6617643263316	28.7304455922515	71.6749687497372	50.8560931745189	50.2399371763639	29.6923098237967	75.4916294152619	20.6744381568548	83.6131215795511	43.0800709584987	27.3307344615366	34.1423893867507	0.135661351122032	22.0947985587698	53.9056685296843
ABHD14A	34.7605398445672	39.5962299786988	42.0350273690168	52.3270171630944	57.0614704512704	27.3349867364575	18.1080703373123	26.1984940350953	23.3896350969864	22.6960911785525	18.5695191783371	58.6802347728956	22.1853414824114	45.7667924814905	24.8406557375613	59.5342457160675	52.4093455201595	77.1836954179275	30.274533501805	42.3396878175122	53.4248412796364	35.1250394388752	35.2026229402322	34.553527646076	13.1838233601665	47.5303132137582	44.1143560765865	58.7750990194425	42.8805957537756	28.2176647098099	64.9307036241908	44.965345584093	97.7967230833852	42.4365538670592	112.607038358084	56.2688926034857	49.2117728151552	75.5823345639071	69.9203490999525	61.7849951784544	36.2459552445064	51.3612404589129	33.691387705139	50.501055274369	115.560993027534	77.0282567705265	75.5227040116184	41.8548572656631	46.9873770965821
ABHD14B	40.3537625879339	158.870784579601	113.633660090255	154.735353395234	120.751072720931	87.8039811850377	82.1754597380924	115.430401132918	131.140329200425	114.699649701608	45.7858650955632	149.353915430369	57.1952236868068	148.975052832454	160.275504866534	224.551438879685	202.40101000675	237.85463939294	146.248840146591	130.048864179508	184.896086552123	55.4875292572014	227.151458525304	107.143365734404	150.043692700236	145.630381128319	188.568943995896	205.821042944664	151.831409580157	182.106370549625	207.429263848259	145.660627787226	282.731388114642	197.510715400998	206.437937377983	40.105725414414	168.905655312948	204.09883039676	193.985808762129	192.461241402186	237.211884782931	205.943712574392	136.969867170325	188.309758246272	143.63913676218	241.324751073266	53.5615959536168	104.363829348378	73.6271176480035
ABHD15	3.24154858308688	14.8773430958298	9.75191144905956	11.8085149343777	1.9275461160361	11.0070891085154	6.73939230564485	18.5536877825771	6.24951014438658	8.67555215572246	1.7477523438783	6.74286109476472	5.84093221386922	13.2502785652214	12.4049097064273	13.757566519364	10.6129035224795	14.8878098244634	14.9001530730892	14.7461898886804	13.3845227405888	22.1093925468776	11.4275926897515	13.4820092193872	8.04710148451792	10.0131449689797	9.71736329716102	4.30404098774964	4.5314684304928	12.6292073395373	6.77663703232623	8.96404207549547	4.78061534106975	11.4001675305119	3.04312117201395	14.1206594977965	7.76854577365644	7.41496674502793	8.74891638402552	6.35177954116153	12.5585184674911	13.0369473922852	6.40203756665064	7.57741158877698	3.5428930160188	6.51983905199937	0	46.2063057226405	7.16703899024738
ABHD16A	43.9708096722158	91.559734312126	56.6440707721064	89.0506420327963	89.1827384288508	51.3059899090189	59.0667982929892	60.3455519988024	65.8387815904016	52.7775091767603	53.2822903425788	90.3065280377537	46.1987147060379	104.326015875335	72.5725867794015	116.191615003972	96.0339313783636	97.4481016969392	47.3295483830897	82.2202151098752	123.760924977984	104.43826403739	99.4421577900446	81.0001892745237	78.07549030594	99.7774375827331	125.040087566714	152.710214536168	145.362245320234	94.0891257509123	152.913957607004	78.9658452716514	138.672697184644	120.402418174536	65.6316382538932	136.255230591562	97.713880331995	93.8094427716462	138.604726549593	143.07486865928	81.5578573778778	108.954425079977	99.9593290620452	72.8414769666574	91.9637896202006	109.409162477809	111.134899647654	89.4308399835004	101.481661807497
ABHD16B	0.606795789727567	2.3036041018064	1.20609439868803	2.46418865970291	0	0	4.33552716570381	4.82685914722256	2.29841704461235	0.939920617274928	0	1.83680441164947	0.961695832361683	0	0	0.323870245497657	0.380758899274269	0.309372180494167	0	0.605789974359955	0.416532660824284	0.167701696970931	0.531543748917676	0	0.122185313206404	0	0	0	0	0	0	0	0	0.294484324353709	0	0.836448875295166	0	0	0	0	0	0	0	0	0	0	0	0	0.283646925783403
ABHD17A	53.3693786086212	98.4314477375707	116.850677419951	96.8151382982484	61.3708169943649	162.659223143835	86.519765076655	155.204584019981	146.869791760267	169.468752767578	63.3214677695316	124.422098110635	87.0794904456345	145.438999006294	142.871422365874	132.557963024825	105.497814868213	167.779082513009	123.021752196159	132.965217550253	132.661104457056	173.271328338381	156.519689420971	164.393738406681	140.652588558281	100.999542469686	112.848201251292	162.24708175602	156.268711165354	104.627511427771	167.367232886174	155.99338210085	211.805698614309	122.766470284031	173.217572608045	165.270654504773	147.474662649246	113.365297596105	178.59732101413	217.60198372862	104.615683888693	128.4489745029	115.421252125868	125.122451139172	175.432153360057	190.701797853755	450.488176817151	187.264023092901	126.613802147123
ABHD17B	25.8658012057368	38.6755233997041	37.4528123390486	38.3573359700738	27.6072716762362	29.4183142437813	44.2663780188402	65.4858324275981	73.0464480933259	43.5557191544464	32.1947118425527	50.8479447801082	43.2338737700549	78.3744323442043	68.1889617788529	34.6482055467212	35.1815990396405	21.1422519068081	21.9893861038108	67.3056693445538	45.9050459578697	29.6775206381832	40.5233562212189	43.3561503985502	32.1945087054149	27.79277952338	32.1049289189467	32.109929830809	23.8748764876834	47.4018128593434	41.0205608796222	31.3694680417257	25.1067104174097	27.7971563934804	6.92995026346002	14.664853018662	32.4142077765832	37.3293363894432	24.9286123741468	36.222798527386	38.6319184501125	55.2211091897802	26.110606954473	26.9739092495506	12.819150668081	17.9200555521138	5.54755990195862	13.8500816348528	34.1052334249033
ABHD18	8.71208376945803	9.5493985150924	11.5343777171461	12.4379271355846	7.97352877605581	11.6327207848732	18.2586534992588	11.7643217734679	8.17513313525127	25.1844719779976	10.6079294594958	10.9544337859006	13.6733144464012	9.6864242509934	5.599169346481	6.75627204812773	4.06368832013611	3.97973712863504	20.4921909811301	12.1297156962296	9.4182435124644	23.41140024503	12.3679801079917	16.5336669572513	11.7882862229419	8.39168762308022	10.9447808559458	3.53869932846752	6.9728324825027	9.53878966282956	4.98766993790202	12.485632866185	5.41113658004599	6.87738171578451	1.13036361968453	21.9857723111748	7.89731568665723	5.26859827138292	10.038279835129	3.95766840158318	5.42750700663759	1.63944866119876	7.95504079281731	4.41028073665981	1.81510126671083	1.622159034161	9.74403639713483	3.41788158971731	13.7534079017838
ABHD2	25.0882070907891	94.9364241244064	86.8225193867503	96.0794616994353	29.5318023748479	56.3246232047636	34.3233572681734	59.4108031165933	56.0977405879637	49.2691481799308	19.939585072015	91.9084445411496	30.2314034779154	39.2059537775399	70.4391389627583	70.752399539744	87.29744367596	73.3333730836032	133.903740123781	47.3366657014614	165.787456114525	29.8427498188509	97.554891337797	47.9304913595243	39.0109984565892	52.5021173167551	67.6948469780145	40.1548107008312	38.5454527557499	52.2281095765334	38.4707583091994	49.6513093452355	77.826613234834	36.0488276408364	17.4711019266188	26.3262758598431	44.5347678162916	96.8098052761347	50.7835627844184	40.343027882757	65.2108158146961	66.8543969687433	45.2982923325639	40.5656887694678	29.0435023109843	28.830756243279	1.826108325413	17.3966163338947	58.8581632959025
ABHD3	18.9828515557851	37.8802506496463	34.5367256852191	84.4256199554932	92.1971914340426	19.3980908635202	19.064227555519	17.805503623121	50.76014726052	26.6872496703322	47.8939413410489	100.205734673337	39.4460743473556	23.1951288112098	31.1478438292519	44.1914090828833	56.2014580067864	30.8935637766947	43.207666640504	23.8881560113134	57.4725750552444	14.9091811976586	41.1642324462115	23.6774095547776	48.2548074114328	33.2040649025073	39.0297250052172	31.1140157122553	23.2124666375851	27.8899802418305	30.3061548909761	50.8187357066473	36.5340227867136	24.9245746617922	20.5488880793349	45.8173115175785	12.9856894583865	39.2600698320033	27.2924518395698	29.2981752055892	30.3211537189452	27.1524066560156	49.7866884704653	7.37215665997015	16.7900734013228	29.002770789996	6.68841549289301	25.4390993159956	43.7972760468739
ABHD4	26.2885729428607	40.7657159720224	53.304224595118	57.6333844337095	31.544191664301	105.037675362689	45.3778662736803	47.9321042325865	86.2772826299978	37.7941947361026	19.6250266281823	57.7713300602656	25.6923415241156	88.8965537977164	83.3824105946152	92.8581273819148	69.8834263896893	69.9911895798114	56.3045010371952	105.968528346746	69.6501937964981	50.9030445310563	67.9727691197898	82.850210308336	55.9005954360274	89.7977208863237	86.4241160994835	44.0400936520526	59.8532460444808	57.4208466165502	53.2712888276498	57.5159720578308	48.5214310182242	66.5629020271028	26.3067075308808	80.7447893637881	68.5754973834769	89.6341633333619	62.5231577903543	49.7128171330867	52.5002687907288	87.4489308976564	73.0361415388532	52.7267919002983	31.9731087020351	52.1756640570096	11.6383734817812	60.176206671782	88.8832026328474
ABHD5	20.7907196378685	31.5395079495793	46.7683817976655	33.2838595349314	32.883159160507	44.0013789446302	25.9895962707767	45.0782353444546	61.3689592362395	44.6363201513989	28.3522990259261	45.1000762616193	27.76260624576	18.6351604479103	33.6576773157747	45.9543752979329	46.0481330182998	24.6152047257842	53.7092013979383	21.7147693765002	45.3547770581185	38.596387412436	54.5159058828888	91.7213128171318	65.498138868359	43.9213254345912	44.3323841955812	40.2892859293883	31.5322468980222	53.1799940437273	55.6049042968286	55.6034389936021	39.9417036755414	22.0383637389951	8.89758678314647	46.2947445457294	52.883963699238	27.7309453093726	33.7308817285628	39.8519692105357	51.1576578878323	26.4959296562563	49.7673908644096	60.2762700474848	7.67652058270123	28.5481991533139	24.8643176069903	61.8018297152004	70.1165813771116
ABHD6	2.64931493097135	8.87287721462748	6.74150622102874	12.7593634778605	6.29993995820052	13.143369052865	12.0791866879458	11.6621583350762	20.3810802601014	14.194159595475	6.06477005896329	12.913897693781	5.5892336462828	26.9893409522875	23.7430194593426	10.8621942645726	13.8537944496131	10.1986133629021	7.44026253239556	24.9899945507763	13.3349043014526	12.0852403668255	10.8212672355185	18.5429529922639	20.526582616187	8.71215978183059	9.63676595370196	10.5493460768013	10.7347564855025	5.89081172117592	12.5272139254201	8.88171948289046	12.5341906871516	7.24896859472798	3.63005682853254	4.2729650376505	16.1758311951343	8.66013256735896	13.1411006539009	12.0872473866202	9.14641924484157	4.35679754910106	9.1895956806213	13.1237640172159	3.65240848476309	10.7887678347442	9.54017334655996	29.893218702031	14.0791549197607
ABHD8	7.72091891908989	17.3668078339539	19.4726163820387	22.2159159205832	6.6051786409807	44.9561177640177	26.8686544784419	56.8737340456262	15.5021849671486	44.1195251239538	7.49348659281086	29.7246401851194	14.8400458485047	34.2497041792397	30.0706637072505	23.245017809206	29.863171410573	32.3311748306011	23.8888269890702	35.2187863460649	34.0635706308794	62.7357697948544	33.9771596322261	49.6737510805857	20.064844225285	23.500894572384	18.4615213626402	21.2904009093542	23.7481772214541	18.5250639701737	23.9370719740789	29.9961162355173	36.5731998174993	28.7872252453614	16.4446413892591	60.0029145791185	27.0675992301155	36.4955795079976	30.8765754734729	36.0466995279927	19.4039211516333	12.4582273570133	16.3310721051953	8.6058464189608	29.1232728376005	28.0320960337208	33.0559610753505	10.6105725025132	24.3472036037457
ABI1	91.4446892075938	71.4541254607739	108.118844568527	98.860152822428	107.177836634207	67.0563778687782	62.4895843173111	64.7523672559225	106.344263653312	58.0240821340144	82.5831216423691	89.7198917615031	94.7352729838926	65.7517870811217	130.199251837789	110.145484356564	106.46325405925	61.5532985500325	170.845853012627	76.5096533552576	118.937160453211	67.5566721700038	104.571388405906	55.3824309895383	104.798453702702	79.9363804780809	97.4566465440618	38.480938448873	51.4543776970014	90.8721160437894	52.7383537261508	108.360879686983	42.2670130904546	52.2905356073496	19.8010527634346	70.6356760950098	84.6181845765022	90.2508494400153	68.775628890992	51.4567540618614	81.8188575654729	97.2212570160868	102.731373414285	55.7670676830058	21.2601162634738	45.4544870933101	3.91250124936703	41.8877646147201	70.5333199060095
ABI2	26.6347286821457	26.6066590475577	38.7853056104686	38.029928067914	14.9338387207408	50.4538293475876	45.5641124489003	30.6218914430059	126.882994913129	52.9753672247245	22.239286060435	40.7458167516463	21.3937133069053	35.3896006700369	17.520469664566	22.4007154738201	23.8589134676283	17.2978120631344	31.0185634238312	47.0318704710647	45.9796170224673	35.5759874628849	38.7578929805987	25.9041073773994	21.7585881914547	24.03399734686	15.1069645646056	12.7912039976246	14.9144374859294	19.0361641386929	13.3840153829467	21.6345438851893	22.7869553217962	12.549345703317	9.58228058608024	61.8724879026637	16.1064589594637	25.3983061818942	15.8376778218539	11.8629473765233	12.6468694626709	18.2047598412772	14.7102245502877	5.90267140936707	10.4395823386913	8.80530687714694	6.7949395583925	8.22515533308871	18.8118794918274
ABI3	2.83900871307293	10.2458973454713	7.3770206797028	11.5436615693625	4.5825986551147	11.82165435106	4.36391190289479	5.37562275915533	2.97602233473987	4.39756727256942	1.85115623870769	12.8900641924275	3.26969933623564	10.8816540378482	19.1518671341951	12.1451767579105	10.8538948319979	8.0243751574074	8.07331165983941	8.93367677660005	11.6878261554291	8.29843492913877	3.95672522595428	5.07810184099738	1.88446674706702	15.0630476419683	8.28595293921106	4.54058690191767	6.52461639340247	4.10025994095923	9.6457487045519	7.07970330960116	7.1411162446757	12.6409981851005	2.75637361198004	3.9616785169445	10.4435260997262	2.38446947531145	12.6638750308302	9.32625173091444	2.64880498458704	11.0767886670154	9.7839241086943	5.33793170958519	5.88955262307227	8.62996148166919	9.68797310541757	20.228732484908	19.0527673171323
ABI3BP	3.80050307150236	71.3615466636119	17.4201763020375	209.806840744321	53.1812904605841	68.8454593469489	84.2504967887769	13.6646859384216	1.86255813630233	16.4873392514092	18.3403041503672	35.4579213440231	8.36010827353842	21.0923106009735	16.9999023136899	50.6191816335275	170.089381631	151.588301009462	19.0370768407257	20.4769452727064	130.8033835401	50.4253843830681	25.0844574834725	36.329006406164	1.39837756103748	58.3952463040676	67.5994837090362	23.9484071048576	129.873344841723	76.3619396319996	22.5240218583163	7.92109096369205	18.2211352599043	64.0564325273677	3.67661523357598	11.8860232147871	4.77168154442223	198.159979104692	63.9136744349565	30.7253079463249	90.2755878673922	74.2813257775966	5.20339136148758	5.68899920349431	18.5457821308608	34.8466259818852	4.59071081844158	40.2124149105045	38.8977696925684
ABL1	9.54928833519572	37.63669184418	37.1653129477031	40.859860086343	10.8012702204697	56.1031525989585	41.8749598640159	100.309591196604	37.7063861129031	88.1739832000706	11.6885787286482	60.774979609362	22.8098746647972	64.523135524568	59.6939535593839	70.4210632590353	56.7044444555518	52.497358995988	59.5605491427091	72.2958403871294	92.0837923066803	110.821540560504	78.7458617330378	96.3009918437434	53.5770232771932	29.9693397652355	37.417624324312	25.7909352162434	31.2713466833323	32.3697034114332	30.4046443107938	28.3851947509387	40.1209682709548	28.8723311213032	5.78296002332435	59.0175800216059	36.1290766889748	51.9838356722182	49.9452144359973	40.1603164703429	32.7962136345527	53.8803709025327	36.0725231001989	20.3812818328987	6.70848496157119	15.0593323021483	19.5580470999072	48.6494935715206	51.0804836011353
ABL2	0.826677148924377	8.62138308369015	13.1126784744282	4.88100620747425	1.13337582185288	8.24517748780802	5.91369373508646	15.1094446419516	5.83883352207224	22.6749986105454	2.88909706675122	4.25585991483723	3.04732453183796	2.84550805776441	7.28596573731576	3.51243312432465	4.08856127639375	2.943741513712	12.447862735413	5.70371709745858	5.27373124532906	6.93304624716238	7.98545613732357	8.83301159756795	6.14006203256158	2.41437746027729	2.9236455622184	1.1587777565462	2.64994851493751	2.82566943194344	1.37624557998981	7.16408793246409	2.26951606555072	1.04510245362026	0.622797231742859	20.8432501036836	4.69650444283224	5.96698503185574	3.76657992012632	1.92579916814821	3.88848130418196	3.51129629675972	5.94513836444899	5.72371116024408	0.243618377060203	0.905616142444253	0.700261384565787	1.10156254056843	6.36171877398965
ABLIM1	19.3351977511693	89.0879500360163	65.8557350147822	66.0620943682166	9.44253213027623	109.675798461218	41.7696973240813	174.161025539926	55.0308455771785	269.468671912017	19.0597438401866	42.9349081414928	33.2834295121347	97.0933001764064	156.907083157812	65.565625090704	54.7219777197582	43.7761796006723	127.676708631399	102.439559252375	80.2839456619051	117.012700329882	99.0975042424175	122.396125712887	54.5960347379012	43.1578356011645	55.7848206471121	41.0265436514504	28.9946426714561	39.7292486186377	51.4664655015838	62.3625362525234	92.053726525028	51.0780735780749	6.47693649891479	24.8954675889056	61.9886097384557	46.3270054655103	65.6175524122014	37.0110677638008	49.4901747017429	64.9072194270845	59.3223545530193	126.595102179822	10.8397058920269	23.3247740225606	65.8021448324971	110.219509294475	67.7219542861908
ABLIM2	0.376168527031596	8.59708985044988	11.8600239537482	19.1171658129538	6.23860289587882	4.45397439110874	1.81420068506998	8.31150808299557	1.14919961295327	1.96373977048164	8.74894497250378	9.93515886643811	1.04493432834936	7.48915321334692	19.9296573415958	26.4707807502978	12.143861616755	4.32506255017666	63.1053307534668	7.84477123574703	10.0690194569728	9.34481330291336	4.89766784817461	4.88612212324707	8.31298624938582	7.10246561425204	12.4892812840833	2.95967654178699	10.3926194607192	3.95614760482079	4.20517808852084	14.2199192763869	6.42978177985797	4.09622276041174	1.41303792361781	0.622568382619771	18.990700613994	4.19107261906457	30.6574166926258	3.43188412035104	9.63233350713833	28.2136102826459	8.53779065725686	2.52956308342059	1.91531197674032	5.61090395668278	0	2.83914735459518	5.45266737157517
ABLIM3	3.46759854971425	23.349904022879	24.22464478991	24.2344989501946	6.93349909039976	32.7397353496893	23.5948869755445	59.4496190126387	12.3721956501216	27.1003712015571	10.6740899937442	15.4760215313642	6.96283897596423	54.0771116931393	46.7525830572871	52.3666401002791	22.7703992041461	18.6279902614765	66.5070296869117	55.82366242081	16.7832833886347	26.1648544038873	16.8917394295896	26.3451078571412	33.8811327763508	38.7161190275677	41.0635005279028	8.56628953923881	13.4028673647569	10.9139772308003	10.3923098057472	27.6139954344735	7.41840821582118	17.3390492720105	5.14284238804379	7.22350394689771	54.3629781285613	18.0329067791416	29.2502806365774	12.7144869648941	51.1609001261875	60.2457056732185	10.6978738668706	38.6647249577638	5.06415751987459	14.2838988147523	28.6055418794862	93.9175742088233	45.5380770934928
ABR	20.472785095506	91.4671555149639	84.604110571627	75.6547690079652	31.9989153260098	58.4354294724374	46.0736457278048	113.893912703853	43.0931145216368	96.4027958498524	12.0205650245007	55.3341189049169	19.0072510374181	72.4594674276858	62.1635211175905	95.951355810723	134.460990599324	96.2034905172037	139.377936606302	96.7588719682309	123.562205382765	88.7610105852389	154.670860167344	71.5544821288862	117.489949492444	55.3550603120657	69.8951236921016	34.2452587228642	27.9962026936673	64.9811713987167	43.3285653333226	89.9061054228031	73.8164794992161	43.0697752742016	11.6876826043869	128.643695839486	77.9896000072711	140.274553108048	68.4393576220098	47.2536955328627	90.9901772008826	51.381411721667	93.9615574230402	53.0560340651781	8.44829366749892	34.0522780318834	17.6468643490889	17.3299972339147	62.9106755810603
ABRA	0.186171412581163	0.216990778924307	0.179333112872506	0.276146955277625	0.204266240873411	0.114621063922529	0.211726615883765	0	0.0578653562049972	0	0.620415206047992	0	0.134165701732642	0.142858563057453	0.0416940569919475	0.0903519239618506	0	0.0476535923524658	0.0911700807117078	0.030797175637114	0	0.753593318325944	0.173687877724637	0.190903716233942	0	0.0798816593637398	0.0421355682452875	0.0302465961180238	19.0324840619931	0.0410147228354277	0.108861127821256	0.0673677181593646	0	0.0334489062998175	0.0253931861775102	0.112596020109898	0.105534506381576	0	95.3899854453151	0.139650682779772	0	0.226447150477965	0.0852091471156892	0.369359056354347	0	0.193067592665535	0	2.07872433258485	0.115559650723084
ABRACL	407.408481663686	215.396753018283	306.779026632074	307.462402675412	388.10158206761	302.265908148031	549.798493437081	142.484149095121	116.108023505667	170.606883879326	760.752270181157	271.975708947246	354.265636092902	152.360441014891	108.552988390722	172.278979982484	134.529897900364	119.966043703438	242.591909961143	187.126498044481	134.873652527537	175.577606628667	123.897184792113	194.161842724858	74.9043115716555	254.338900175496	168.46459806045	145.565266543401	151.189054478537	196.680683794866	145.88072079754	175.458947735695	52.4819574746004	182.741419485192	241.864387321475	167.929893111999	161.855604774499	126.79155232167	131.533710604827	110.788892031375	143.257653277707	75.603844859776	212.555184630696	126.009244798198	151.226260273358	207.887193076071	94.3281080898857	116.068973407971	226.198763831388
ABT1	55.9329557226194	44.5275475021208	66.9542043808121	42.240220416558	69.4642230793295	118.706421908214	49.7364152363037	136.928196998753	42.7858309398249	131.395854176573	59.7420236895878	48.5687259501155	46.7052409609322	46.0929797761498	83.8801263657764	58.4044495168928	52.3883416904309	46.1864527435179	50.286590380886	45.5661306286107	67.0832283036158	93.2941764525092	63.4892834407462	130.106580235919	101.638953103457	60.862907984119	49.6973371342294	54.4360074802064	54.7977153708701	71.7448697800309	57.0700050352252	50.0700601053071	46.2068486474548	49.9846755497806	22.7096477028074	35.9496634502939	46.0321779474723	66.6294470177577	50.7373546077337	68.8728058931672	68.9714880829153	44.1057673834688	74.6238426174769	93.3330772715443	25.1310959911653	37.8494456191629	17.7698529570913	42.5356737539323	73.2440636841357
ABTB1	13.7957955614175	19.8862736710079	17.3505732885718	18.6948492664095	21.5284730449283	23.6612633150186	20.2487143836711	24.3779353524112	34.0250860379021	24.342992381846	15.0724798600514	23.3676035303433	24.9477674864194	34.4813621664667	38.781906425619	32.8645497260155	18.7730387673637	26.6894018896242	18.0747541161327	26.7311467583643	27.112072378327	31.0369001888213	27.3387137665451	20.7037257042619	15.8124585433562	30.7629448241738	41.0392751813479	31.2902108836882	44.8860706015579	27.6320641341418	59.8149032823807	27.5855632095709	30.0911395972097	49.8368983652842	20.2170808791135	10.6594563953927	47.5124187569194	21.5392322029526	54.6161233212023	53.1182098387464	21.5961281931315	44.6084222375812	25.1389157319026	26.7158414938434	33.8984176834161	42.1141216217935	106.772939255377	194.174932032094	36.7538766844228
ABTB2	1.10038634462562	10.6201801968551	8.18514462012074	10.7709808781539	1.91327271159646	25.1217389210781	9.78920040143377	71.5293121782971	1.023123359946	27.8464191275478	1.76827394574142	8.6454567423536	16.9106234821212	22.2395491739013	35.7822658677364	13.2344636926287	6.58602717760471	25.2255518313689	10.5866872943683	15.2990944871458	23.5996523164381	17.465211267802	34.6494262360919	12.4537452614348	20.3190508551134	6.48445204942758	11.2675163061613	3.48701879453851	13.9682077085951	11.0607880068827	18.2633281274203	4.87634467014851	18.8413110491925	12.8338359255949	1.28456718446757	7.09077495614813	13.3206138702009	26.5751716250072	11.8144211878446	19.6411636149447	5.31866506505287	2.55535738084009	2.51903381762746	4.65065731269306	2.98052432380278	4.53477214946389	8.16092490063477	4.14453435885087	13.890564540932
ACAA1	81.751163245288	171.142695812441	158.774260078741	143.093258982212	114.952984376936	140.932318733182	83.6149290181824	157.913623036788	340.011198785785	137.790318302751	68.6445133442895	220.417247544869	89.6719661347763	107.706815256441	217.865668233531	233.721813452497	221.102525206564	358.603596161242	155.209851411624	90.7646918230455	274.588278287063	184.645254231385	264.747736655604	182.913775845744	233.556296652164	240.427825053528	243.14288184457	358.856390311064	278.416077246682	249.162994235687	341.11838801292	237.099376853663	280.676289973751	330.616228805519	214.472042215049	108.558244880601	265.658053627871	255.040726349977	343.115127083655	305.39881964355	192.538055157867	274.457358576128	99.6036476955279	256.964943433236	318.095115203306	424.507752644001	263.154078645314	755.70995835094	310.842029804423
ACAA2	40.882500367696	134.188441958769	122.11683942155	113.984351908743	90.5181375739469	84.5757964699687	64.5597655870658	82.9119960618457	130.815137819267	89.6396184525982	45.3230270583162	104.919920449511	61.8623057512065	75.2624602411123	78.4965071114813	136.989396660423	129.705649851105	387.319438678767	98.7266804671183	74.1193175595528	114.744381859649	134.035648303638	149.980667775721	120.47442208337	68.8215100721909	167.75744070351	138.306733304695	211.3189412378	130.220910219477	128.081647479958	188.182209083662	68.9566710908104	229.77286156425	150.605241651488	123.386300244336	165.079178143952	164.859418491101	136.566574062111	196.115267929679	140.210301734365	127.226405730323	209.224145515503	109.743593716729	106.250990446533	132.698135821778	136.621007264468	164.823409783065	685.087130902391	137.292672968456
ACACA	3.26669275918369	25.2446369993843	16.6942378423689	26.0029617256518	6.44228823490937	29.1108528904135	20.9547449308696	45.0007898686646	37.2186881346954	38.3216716039009	6.09840132375091	47.8496813330126	5.8806329203339	24.4811786244206	25.5528569682429	25.1751651156634	23.9676911963284	26.7369262219847	30.6735507321777	36.66013500693	60.1854048283288	36.5622745232763	47.1487761473674	63.8588979315585	31.3694296291699	22.0735668940281	19.6758649248715	10.2225821454153	18.470951104614	18.8256467152375	20.9656292297138	17.782750672235	16.0810263541598	17.9934035822208	4.59475374964816	36.7396548494305	13.685421077699	56.5912055976479	29.4752251471102	37.1363555894562	30.292135685666	43.7205613334565	18.6353197835783	31.5056445902458	3.98706612456044	4.54785762673835	1.00710786175467	81.2054652680846	23.1823222484617
ACACB	0.733274090722595	14.5424584393284	0.750783839511182	21.1105410283011	7.34115909422655	0.716420953712824	2.63664588240537	0.565804721878233	0.681209123378974	0.569114356160023	0.7746170039777	7.26091433887217	0.722024818704213	0.660045535544744	0.447244578293465	15.344727822001	15.7255304690302	42.9390857008689	0.863111397416316	0.826278692765845	1.78942693318032	1.37086707981696	21.5790703853153	0.694600539469549	0.163739508103378	12.351560588492	3.42299916999205	5.89867797026699	1.07127791953473	3.11562658088	11.8032884423167	0.751011247151569	18.5116558388475	8.21101337949724	5.51252966131968	4.31897061096226	0.204625611592618	32.4348860913042	43.2628908009908	2.19198011418774	10.1664274313937	27.1952543222205	0.13466210051672	1.63785313867496	1.86893420379135	2.84173146408483	9.41924280637039	258.144259138518	4.29566734080141
ACAD10	7.65446255214321	6.47771059418421	6.1107351527989	7.21437854794972	9.27835583191305	4.79625128826972	13.965873391674	14.3335614590775	4.02253274607051	8.73291960289872	5.18876540345779	13.7144071036455	6.10405206843859	4.87808701561737	9.61344285726186	7.33739654776347	6.54733591231506	8.25611432855962	6.75170466372756	4.44153962786139	8.29693234496705	9.74185459396834	8.10068231718697	12.5660352850246	3.99384684071485	7.61364271774375	7.35904503650094	6.69273425921565	8.3672783489372	9.12905697742321	9.81911268138582	3.43292348959858	3.44262222115522	6.6445752238357	7.29088668386689	5.85265433201315	5.76709341158705	14.3196291552375	8.81597648581909	9.65652436021143	10.9271862390624	10.6923959743721	5.24259198869097	12.4795816095507	4.04563661969627	7.12825426581957	2.08112960608445	10.1672373832723	5.5041442965955
ACAD11	18.4480689777144	32.4082172643032	29.8769687040943	52.7871209574287	25.6922887278916	44.5145436549125	19.9214887021214	53.1534322523252	27.9246293676737	39.6600465553674	15.4979316854714	48.2890974879088	17.7973768971565	20.4742755416202	32.4206502035547	35.9691631115011	40.2695004252299	33.019890643865	41.4150975088375	27.3585106383001	65.8179785921999	40.5131248602721	41.8038701392486	46.9646827695312	35.2279607890396	42.8049402515358	25.3649760721837	17.6742496487086	18.1300957742823	24.1740720076742	25.3098977302372	23.7144979445906	25.5398625240186	24.6455590865047	10.3346847174287	19.5316603260168	21.1886190718989	86.9934204431745	43.7164298797105	21.8824236072235	40.4618377777984	34.6506506389928	20.5124471145946	25.7801829343288	8.10268448082712	12.8666524067651	1.97665979716114	14.4188303177221	29.1931169513815
ACAD8	40.636338701636	98.2929275824185	73.3697647826843	69.9382240994223	49.8183606442982	50.8110988022197	56.7576046952435	54.2554931728488	78.4468523587739	32.6127430492253	28.2624251848311	114.260767844348	42.8751984219946	53.626261962303	53.9749750154292	101.666528415186	86.319107396493	108.158491746434	71.0988829926708	56.8643528352665	154.060951340975	52.4860339471161	121.483755798755	54.0517274841786	70.646312850627	82.0984228732745	104.365484663951	102.213135111837	64.1947975147644	75.1284788228256	85.9170476458356	71.4025562121379	96.0426605686622	84.1736545836653	53.7855942209291	58.008019744476	98.8887524906117	118.14290570397	94.8700463816115	106.173427742927	63.2554218626632	82.2470225077511	67.2143186609447	70.8738453410242	59.8232980165539	74.7424618084472	38.5483723823975	144.184281167892	53.2043386116219
ACAD9	25.0155966821909	54.9588112662707	30.1501380632557	52.318206664905	39.331909004183	47.4083806673494	47.3244409422098	57.7209142663567	52.3763038781102	57.3511804143004	20.9198711371472	69.7181531398082	30.3378717764345	51.4106357193298	51.186017657547	56.226934713194	62.126748919716	78.901614891449	36.0902940165775	47.6584780352922	52.2546491890263	49.2832108060606	72.1713924490601	80.3356001026492	38.3321597681619	63.4284720660188	43.3641393920035	60.1089772973131	63.2184479178177	59.3402586810481	60.6973534186438	43.9002276470169	55.5542168368637	44.9598684344571	39.6643284420207	34.6565690777965	36.7273457927103	79.3087731717948	83.3381940187536	63.707467258788	57.9310180357215	58.9954127254165	33.5827913730216	88.5769432834056	22.4225215609826	49.5127694316571	40.5145893910268	48.3599088998186	37.8684903042004
ACADL	8.92430717031574	35.5226236873305	18.9991760852798	59.7988090998105	41.494136892945	14.1495109264394	20.022488945462	28.0110411168356	20.8989363979043	42.2109459432759	10.1833755561939	56.0347610068504	7.65101063068304	14.5147227721622	14.5193842480658	23.8847691621635	29.5009106209896	42.954178933459	10.6431499201078	19.2863530848885	41.0739062728616	14.4204238947172	13.8559694825732	14.627634363285	32.5073697102644	23.5157102210287	16.3373429990804	12.6347632735134	2.83007559135025	7.83263256955637	16.1279720486507	6.66384732277625	24.8107203179347	10.6018261760293	7.07823128969911	9.82371565651713	9.71047782038326	40.719058913598	32.0659894734955	10.0668071870589	17.7907130356103	12.5697223851714	0.77131017866991	8.05447752655355	4.26645225371252	3.00734007488154	8.06934088296204	17.5972780357003	9.79244853696406
ACADM	98.8674102149431	283.213854304832	125.877099783173	249.140820438687	285.801134896426	156.627111191072	120.633244702416	263.588502648384	180.560064315871	161.707338411425	64.9271157752897	231.195286490245	80.0272368736326	135.656439367402	101.281927510725	198.050209989436	441.401009071585	261.090477462377	152.165125414142	123.216308071805	231.783258014612	180.665630243601	339.330849778084	156.20285797627	115.910010835804	174.661607422459	171.469694621197	206.178072864149	96.1463092860391	211.504896043615	294.400882719676	118.314141124291	80.8518092808937	148.51530473396	73.4735627586144	128.963288986745	93.8213498189997	289.612067446471	1047.38016079817	161.774772681815	258.017004084539	194.626007454646	135.855146632283	61.1139008493113	49.0650932659579	231.888932369538	44.7717407743157	312.462226403722	164.546077198182
ACADS	25.8851372774347	44.6586195886292	33.3478822486203	33.5699559900254	29.7743538084	40.8027236436684	55.9100011573794	39.4534083221438	39.1987472718307	33.3161178363428	13.7385349243068	48.3936776350905	24.110258592999	27.4781247741322	33.6326204255382	39.214934830275	31.8091578105221	79.9600762025734	29.1522149936836	21.9919968993338	41.0382596650594	51.4171103652547	102.979661303049	37.9366792600318	28.2717478028279	43.4120840439877	42.7015953901908	70.6020322609207	43.3717863038997	57.0325059115694	52.2619135117364	34.1779532530243	50.2670136561539	66.6233911337102	31.0546495529902	56.5064910074248	25.157021635221	57.5408475068958	79.4376802809629	113.27307119673	49.7686829764562	75.5091700620111	37.3644410679647	35.1705121269165	30.3779685782757	41.9987315040096	58.239126743868	355.224595228936	46.1893120174077
ACADSB	106.837076225876	129.035352970868	129.630869189452	155.03393138943	167.095273865698	161.120321424073	49.1449271659279	201.476237377892	82.2417912301221	173.953499039741	69.2628551665375	242.185178780983	120.180883417979	108.874282795239	164.090311842898	155.467824351912	140.584159697592	141.715391865735	114.584276778625	115.399407069904	207.747201077827	133.136471716516	193.200735144129	154.765393158159	143.116675051623	103.258742761771	144.926020853855	110.362478949164	99.117201631034	133.624008477933	145.418592621186	119.492670725553	155.219904765523	108.614699235046	112.647166578422	82.6982209475471	74.6518021036158	193.594997803002	140.265114478193	174.618514920177	139.773219717352	202.381532640621	81.8188226008015	154.785531432932	143.407126213581	98.1621947604107	63.745601514303	370.964545920135	68.2492472849311
ACADVL	80.0990397557696	182.776300601689	226.588266390601	227.039685730627	109.379284237871	117.616841211753	205.777205182284	80.6184423963097	95.6664041925525	124.840891332398	51.145235701463	233.28329869921	98.2637466096845	147.414477979576	161.123788965435	377.331505685118	340.978014256412	297.80766828246	176.979330446765	121.830359536564	296.663771794726	218.280160685172	353.144324802183	205.81750904444	180.305884442044	242.058663161886	205.577444453342	394.632238111092	218.944323786027	202.465513309547	287.251643075397	177.829885988032	572.629120107419	283.034655294815	91.2815483470635	159.870182547002	207.694832249157	239.406161065108	323.5314028575	290.835501998069	242.587840199721	239.623539857611	173.672778735011	157.240322279903	120.47810236987	244.259169352063	277.603239186339	434.717050159995	190.416254994685
ACAN	43.2869463454986	31.4171368778417	119.315243233916	32.0599834420021	1.90771122743417	11.2171671934458	44.6710264296601	5.50583922193706	94.0257468544642	1.36490061796809	2.74276841321172	3.78454008242313	36.2521036197764	0.436219102590473	0.497221477423669	138.581777644194	4.66049187502299	924.816541628771	55.4056483207434	1.51362597151746	58.3891435799974	0.986471281935995	65.4824657291913	143.118115227437	1.08884670824439	14.07092033624	2.92784846758103	111.042104430416	5.53085083067244	1.26421911375286	16.7879076563162	0.981819845541429	10.649029277202	83.0190017638698	6.09194731993146	37.6729041097659	1.03937759460366	538.957677090878	42.8105166342883	46.6665828609723	10.0316475829672	0.467895213585973	0.299761066396503	0.121462425399043	106.479050970138	5.72754314275194	0.0152608396190011	33.0050838837504	225.737976255912
ACAP1	12.678126919941	48.0164456008864	15.7822586164354	32.2661001524214	7.36160478166712	13.2848641621294	50.6866376111517	14.6560128707066	29.2237021152527	15.7449242355894	41.25258283833	24.1093595442161	20.4927615111344	23.9875765611776	16.2723779771429	42.0914330206745	9.18110561381786	22.6849737804956	22.3889536521731	18.885241049055	18.3732450159499	58.0951413598548	27.9957336149582	13.0744479079606	61.5057235409716	43.3134371371822	62.2164578927994	105.49201090032	44.8412112957523	44.1617295353082	47.2478039666788	122.7078517508	109.869947668045	68.2255867739104	1.99337418004457	52.0349822211336	48.7248999059999	16.6750350757887	72.9021355601312	32.8541569172519	12.2511218490327	20.9789591558511	80.9394571797525	33.0252983019454	18.8124860983238	25.7808883672555	341.828294276307	41.7071398321182	100.329908795507
ACAP2	39.2081640651159	52.5955460463834	56.1557512084803	62.2936485037701	28.7240691317163	45.5191817157313	54.4451739102113	101.056098509351	63.8707055329282	66.073418176846	26.3774417710554	57.9185501816199	34.5106702668498	13.1531489370344	22.0531052157014	24.5837903726405	40.574240200416	11.0001414146278	54.5332108677956	23.2817420764942	47.0141881109794	36.7036426276808	45.2401556958866	34.6130089488943	49.98166454115	22.0352993392371	20.5250979068816	6.42461747602519	15.1915096688467	27.9595139551695	9.50522708874322	26.2449263064931	13.2490867002226	5.74983414122826	2.07713579659469	18.4959176365312	22.9181829605181	40.204242241414	24.0943412177861	9.82740303353579	31.7526992199253	24.2448492672018	31.1150059429272	38.4755224467243	2.64096958489689	4.21346420293375	0	6.68951560748083	23.7271916804932
ACAP3	4.41372236979398	18.6481540731717	10.7687445690232	16.7518896795904	5.47012151495621	10.021043641764	29.1402427505419	6.8400440429862	3.03587982225519	10.1334335850496	6.86930827679512	20.4617117325608	4.02862429925393	9.22742939779343	13.1882512127271	21.3880216861836	14.4107644256637	15.5208741801261	14.2169516328539	11.6766069554586	27.0040672539976	26.649269341847	17.5709674372054	13.0599970016989	10.8637923132475	18.655619086833	16.6909946058518	13.4506763179392	24.1684976077845	16.4549303470659	15.6920574999051	16.8319167967618	19.5873282100954	19.0628356733404	2.16887954468445	35.605006000815	16.3492822239794	11.1304663532409	19.908307544565	16.3420567480493	10.6755236979302	9.15482520379906	8.74060471305818	7.83763953063387	3.39984688523923	8.98219873812077	17.0956070741749	13.4603489308538	17.1970068960133
ACAT1	198.578907326229	281.558573254821	224.289968894312	251.46874984917	268.223951685925	107.626511806268	114.34069214856	158.774404347493	181.445208527324	116.253667694114	149.137925329953	155.908801565306	309.751561216848	155.487709122422	214.81397474282	250.118798732183	194.776988303484	282.507000495764	324.5338917435	144.155286610639	369.138651961205	159.950356167215	513.110976779409	144.169714158033	185.124056930937	225.647912646716	144.481120441727	406.361667750193	212.17396132998	329.440409334222	286.156018898534	113.338303494198	232.050132477128	228.21812522294	180.59898952394	135.236818609187	202.010560375265	205.506201073641	231.724298473269	268.700971443888	222.249603221263	196.311609266398	212.653942967569	173.413040069014	163.537962228734	206.532548780954	134.535892927327	508.34175911697	124.113802827134
ACAT2	61.5294921807215	61.8051177285846	101.368251010016	49.8728039452303	69.6898971765508	108.204340465035	72.5610134970114	78.1404355927653	265.051912623018	101.872765671347	56.8152057309474	64.8657240789472	90.5027474207959	68.1261093701484	114.919491730924	64.7664086967113	86.3894886504961	75.7057196419918	220.976519963108	90.2572039828563	95.3194389941968	101.678011226288	97.0757075949995	100.682018570558	151.453356613718	85.1400978751903	84.1757732215968	112.995801147188	85.4709254111617	108.760035324583	64.9634706586999	128.710342522774	120.970106390659	51.0103104649769	67.0409606910857	91.9603657881655	82.3142251172246	68.1359523791889	61.1683651142815	86.4691329847216	127.979901924076	63.5040152938891	154.295711948471	213.765689790618	69.5820727116464	84.6270529032473	104.601677712799	51.3065791892716	174.116812200704
ACBD3	19.6989780831131	41.3436025690447	44.4452688797894	37.170757652813	15.856241408999	45.4751610150714	36.1022456352592	61.369235862031	54.1497105745343	68.3990229116188	22.8461997829979	40.5208572247474	24.9205050308471	29.5017096813751	43.2240862227748	42.0025471462834	41.1166548909528	32.8117201359112	49.2736384012439	38.2767598331661	48.5871458966418	53.440915620367	51.6203035868404	44.1682989562625	43.9063973223562	37.8394644406736	39.4230984897525	33.4278958107451	26.900014665497	32.6950414098962	36.4443243727291	45.2920980711186	32.70968315164	32.7287796572328	4.42063111645609	72.4931365587463	44.9312973896592	44.0301573775921	41.6510408731093	27.2149170823313	26.0400373499461	20.6763576802459	40.7622197561718	25.8609664474084	9.00768786550212	15.5944093637894	9.54379402141594	19.8529305586765	47.5712428904369
ACBD4	9.45075083987641	14.4714581587981	6.44461990964628	8.78181512305263	7.8656102654615	3.69822645533628	9.82038530562761	8.65209428125714	4.41496301362837	11.2453752100435	5.57152511362554	6.51076498271485	4.11377546967128	11.9935588405222	19.9963109509805	14.4396426780422	7.73806881381014	11.3690741999642	7.21885126122062	11.264301447144	10.976942655006	17.9764260542852	10.1788962305795	12.8250077265261	8.73961489236244	10.598214189456	9.24139291675255	17.5937094983437	11.2369168322564	9.66237039069863	12.1409018875349	9.5491828156107	18.213800166478	16.9007329545755	3.63440808134034	19.9930205209599	14.4131141638346	11.6569398969532	13.7505049605299	9.90027878545865	7.20412393576372	9.48036335721323	11.2344229921061	5.69879453034537	11.1577604459455	13.6175208845504	38.9992416828838	15.6991821420896	12.4429487660942
ACBD5	30.2400503142868	57.7269173014172	52.2721626953072	52.0039655628171	34.3555058346863	59.2556909754194	42.1871865778046	40.1095522288968	74.5441103172338	37.758895862651	28.478212195671	69.286816137913	37.0458048370979	30.4036768231253	70.765753055522	65.8984743224662	39.3143789049368	40.3693661009179	71.9177561612913	32.3331772088579	75.7748546404893	45.9150268975198	81.8942953800096	43.9441001994856	42.6752958607689	58.6699686332089	60.532219513264	54.1264607276789	41.4884493979749	69.478180227091	64.8361688464691	62.6405137930635	51.3473499596381	54.8911843490176	5.34822152057188	31.34337580467	54.4054926395204	52.5824040606607	58.5876966920458	38.9450245614862	35.4736540682931	35.3706345821325	59.4301941162719	32.7815324683325	8.48606974400157	20.6513515359464	29.6007701164766	33.4026412240807	65.2025215632996
ACBD6	82.9750528305363	116.723069029491	123.135420106414	98.5415064712454	79.1466705639593	102.555928615334	59.3915960840739	132.109436400082	136.029336608929	125.403721296187	90.8770649888387	102.876343582052	119.277741238404	98.3969021547108	174.033600713516	140.29935532764	82.8074144611559	133.459780644928	98.9336000312321	88.56381311224	142.547097020865	138.881990796862	154.662318567651	180.967669630456	77.5722003571394	102.826185381741	100.396757651351	126.01996263644	133.632102305489	109.257095783828	155.088257494604	97.4491707240175	162.461719547121	122.067782818472	95.8414195533693	177.561480176782	95.5178423236133	121.135063958702	102.179092681904	154.575595010964	96.0928119243273	81.5472098273655	111.988926938977	100.091480352888	151.322255313862	87.8124744279458	106.952448503499	97.8935132493386	122.22530791846
ACCS	9.82505494718873	29.548506945649	14.0765853431195	49.3084425889884	19.6744735385251	10.2811121082928	9.02015260839017	62.7954250408929	16.0032024279544	18.5599958377159	18.0506834526331	12.2643786766714	13.0784687873718	10.4217414243819	15.7652326023722	64.7947765289639	19.2101026698404	52.5310285148428	18.3669362807785	9.49463613735761	43.0971585639794	19.4950695165252	22.9191192532078	22.7949510468108	27.03333808899	20.1251974214999	50.0268787532389	28.1493987463033	29.0669830141797	57.8369538774764	56.6865930682103	21.0027298832744	69.7028912667184	32.2096835835058	23.7286627631404	17.4681880696883	28.2063749337546	21.5300707907252	55.807440010853	63.2651316298771	17.0691204672726	41.6299075518859	11.1612056044241	15.7033987258022	13.5254307984839	16.1776647735773	67.2847159051017	42.0782616020393	11.7326362973572
ACD	5.78632855921228	20.2249867740085	20.8229348154439	23.4061163315441	10.6127584104831	26.721613412561	29.7060491351111	21.9319749526421	16.5152674863667	25.0909923192718	11.8921213469684	30.0469535056822	17.5517409990302	18.4493139939778	20.1905683898546	35.3398132970361	21.7148277893962	26.5889351414092	25.9354962804978	13.8217830143567	29.5965180228028	24.5171681358272	32.5049722170774	19.164837639038	17.5418773285015	38.5865751650458	58.2907981629643	53.3449820409699	58.1708335922904	40.9087406289323	47.0658904302661	39.552754083599	58.463662564693	51.4655101343194	27.8463258160402	45.4223391119713	51.7826743480503	34.9008784616904	48.8540801798308	46.682939882655	32.7547129836059	39.9966859547051	32.3631826702999	50.7070178503628	40.3503660395608	50.7823581244905	94.9207553952585	43.9210731492341	55.7039060782134
ACE2	2.32687956288032	8.86180952383892	1.35522160121174	2.39348441173313	5.5260899769594	1.31625084879346	5.09302899075868	1.11981065346731	1.10443902394129	0.747766780504389	0.249937437870389	2.12457037629564	1.06606762066745	0.245980018583226	1.35515951324533	9.39073589374925	10.4198156842721	29.0798603271208	2.45582704795638	0.873480356113396	0.656168006102358	2.55719242036574	6.16571103065208	4.36600388494876	0.297268434287541	1.782519825777	3.94803933570016	5.49706461921247	3.25858374341249	4.52700453036023	8.70733096681693	0.55803297310909	0.419835732086339	3.74669143483313	6.29897025907582	0.353371254473541	0.0881583352005873	13.2996016199586	29.9788554425721	9.68318282533698	4.16439578821115	5.21723204273934	0.432258807959523	15.2265935001471	0.206936103202163	1.76279520116825	0	1.07392402373262	2.38744968744901
ACER1	0.804759292888646	0.73657222400759	0	2.79986374599708	0	0	11.8251753921938	2.7378932012914	0.387905207215661	2.7505901577201	0	0.406823056322206	0.0990957013155995	0	0.176768946212167	0.293731504037116	0	0.101161423920061	0.253768501452565	0.178020456917987	0.536342138840837	8.32562953811513	0.774355803400767	78.8108197823245	0.0495119021413339	0.171253635981688	0	0.449839575204154	0.0731987010371856	0	0.510623387426379	0	3.10310491409946	0	0	0.367097919912099	0.486476379581994	0.212238813529594	0.238355365979516	0.205115659815113	0.201627346162889	0.0826846087723344	0	3.26696497236154	0.0959036424093467	0.0796893670126143	0	0	19.7819085940143
ACER2	13.0335319289271	43.5513632529469	35.8178904789902	33.1552752085786	14.4165242517257	27.6297796066125	28.2418153722789	19.3295088600176	65.9866768486816	22.7049294525504	17.1892088095844	35.6143876071454	10.3366167455318	109.576369398984	77.7714162210271	36.9940739788943	39.5664248616808	14.0195232439739	62.7714711730704	87.7118234669745	31.3039495634156	18.6844508576667	42.2087419647138	30.9434701134842	105.589553173122	25.8665218480754	45.287170473295	73.5536004176325	22.7910153443857	38.4491712817358	49.9625716073891	45.5569896504063	42.8958807534561	50.423412993907	4.28654000909577	17.1244623786562	69.685780188906	28.0430828282115	23.1612466919612	19.9436989117285	30.7263038238134	65.2771343585575	36.6593216780659	135.307356388948	12.1147904384881	29.3022200415336	48.9568597841542	226.443147243014	16.9134519550037
ACER3	16.9100319526584	26.6495376483486	27.2011472588711	33.6921282315848	30.1429226865542	38.2292898883129	20.1581810458903	22.5273797452631	35.7149230040451	24.4897185747184	19.7954277574157	30.6878547595906	23.9899830537094	11.1361795517114	15.1416620411006	12.9527522064736	24.4368504245835	17.0900285611444	19.4307376426656	16.4946405428523	23.4723078830482	15.5301832523158	31.8715698918164	19.8906239205429	15.9366988316155	24.4987917915292	24.2264232370315	18.3146562088558	15.8787617731685	21.9256849169629	17.6294178310718	14.8646209674139	8.09255842089966	14.357472295695	10.6658634033556	32.7643074360712	13.1127015598765	17.305907697645	19.6225157963307	9.98850229602428	18.4515784795547	19.5375922948969	26.2375170931218	5.68747217535403	8.33163941264389	30.3818016563975	14.0692564677161	162.844576269299	22.3465995529973
ACHE	0.114103943397317	13.6144430079262	6.67340112033489	8.86434012275984	1.99491401320663	7.15623477251592	2.81823590324491	2.91093136059052	2.22761441704902	2.1765957729723	1.06694779392284	3.10874586438644	0.434619083697485	19.9484371490222	8.7311285356578	9.92340813589778	19.3562819549871	7.50435524378477	8.90491551795415	16.5832807438511	2.91059879209546	4.34057540099067	7.18002599423837	0.378355610452405	23.4944487865735	1.85306911550446	6.19622840186274	4.03403937655784	5.23055736004398	9.53976735846144	3.38914710784036	16.9941827162895	5.83063608501746	2.15239000588753	0.254541037168194	2.69856347247356	11.2913226793209	3.36843933291311	8.52703947513815	1.5465703209764	7.4894084886395	3.11626163629898	4.02710767628321	0.674171750556746	1.12522141576304	7.09952569525792	0.819069065918757	3.10596379712187	9.66246066421976
ACIN1	24.0905968831883	100.420151673602	51.222125842234	80.6199742098026	23.5842611992315	68.1012998834102	68.6661376600662	71.0001738834049	79.3431332613626	71.6464108240822	38.8221933670825	87.1951564486419	38.3606609440109	82.4171663174029	75.2022294633979	77.0447629711032	43.1020695326733	51.9880591475641	56.5132549946078	70.9212365875111	94.6482994128176	120.673445596282	100.50943067173	71.4503898489541	65.6751944641197	78.6100448971451	99.6803795460831	81.9911054590107	111.764887085535	73.9826195422675	94.0526880186135	83.6732224239338	119.269043105894	90.6234012862828	7.69415112464297	152.48459921828	113.203061295804	63.5067044544101	119.541717995152	86.9135567440602	66.4837185929553	56.8289540370446	75.9746750413775	92.4049421189646	19.8440947730384	35.9297466235576	119.703321975238	59.0708853806768	154.994775598562
ACKR1	0.753025287123628	8.75704930599761	17.3974080279052	11.299708663941	0.433178536358749	34.4069168545002	1.69063724634201	3.21203092412293	17.1570081763614	0.741048607815223	1.09305692023915	8.4068973079028	2.91175541991029	96.0726742802215	58.0392102163022	46.835669286576	3.15340444899006	23.4291088477827	1.36906275075389	65.3309290304942	1.81372808615444	28.8437426994223	4.66704465645394	1.34402960493338	3.46393074402402	79.2376625759152	38.3320734773654	23.7665574494208	13.0641607574764	3.88141646150276	13.4995662586639	2.8326704469584	0.246707599514589	38.8175442166856	5.31111500357204	0.709422246240137	33.8877034953494	4.42458607774249	39.507214457346	9.04153514711269	1.95218413606127	140.381577793697	12.7196575664183	11.4794526668452	16.0245197135156	12.3404675217264	15.4930582705533	179.813433629173	135.455568614123
ACKR2	0.272312337489697	7.53932488678437	8.70042661364026	5.80964250607736	0	17.8691234219618	0.62707015396725	17.778177232305	12.6306559779953	8.32012340691303	1.56197225764013	2.20245789964511	4.04125812012889	11.0234097589857	25.4645304795945	12.0332562037305	0.411291834911418	8.46103398641716	3.59143756992148	13.3172826212148	1.9884661186763	10.7541081197048	2.27325280079064	5.42004307412246	1.82892402996285	36.2434319390564	11.201185000118	3.28502685217195	19.3579590589057	4.19353210424015	2.81784821168501	1.84010425141893	1.66478637184173	6.59381031537918	0.201458895484526	2.07777940727945	7.82847488237363	13.1026996258165	14.6279166919299	1.9413975024423	3.82165877168088	40.0887580088888	4.28179823777549	6.4344496480722	2.09795403366366	0.940146932588287	0	34.4582724181098	45.4568886547024
ACKR3	41.2888856033809	17.1691207783596	40.8141285991002	30.9996399849102	4.04715310478436	81.0427478962912	54.6172843676134	17.1344544122866	15.711732947555	20.9778331127978	7.51948551959448	14.395749006743	53.8083427284061	44.9847842545523	114.189077677142	46.6828612301761	29.5084646299271	29.4600162854088	37.4095163014008	37.3540546691857	2.46415985651851	44.9469865425062	6.52356134980533	12.76869113405	13.5868697046439	65.0179901492621	42.2355458659905	25.5643208957747	27.6907447483369	24.8124290396383	3.5487828271127	11.3947395508847	2.28287611143879	34.9788212860465	1.12150156813265	404.254117375181	49.3470834221497	8.27306290074936	67.1847473794213	5.35375760329538	2.86563940130741	180.594616808587	35.7229715614876	16.2602798173499	4.55276084212351	11.7196805839377	28.2454181246008	778.331932641604	196.813299376617
ACKR4	0	5.07029709215413	3.51080795468319	7.28593937213236	0.34898473854924	0.741197408111231	3.23650208191694	0.364160178775087	2.54151764807192	0.782946364368243	1.04569969143688	2.36738483132704	2.05141568672292	7.74998832904108	5.46719291854358	2.5457708724898	0.409239355409862	0.380196593914144	0	7.49039951067901	2.40591247990747	3.00940367782471	0.117170247953609	0.329510022126444	1.22767336388213	15.9675094890072	24.0723423423557	2.89937654442108	7.44012320079423	1.50110694379123	2.79934801932767	1.30114902363848	0.719784662042381	9.96925560104656	0.112856751921998	0	3.06378779259091	0	4.41478356301023	3.40863278803984	1.75748772283033	20.2691584469727	3.21752391226945	23.9690530707798	2.36158615983046	0.448058637765919	0	6.14303423080675	14.5607146436716
ACLY	34.423560546088	66.2460460595201	68.4321449823797	73.4908127582291	39.0120432965829	89.0166011069461	67.8568408384264	140.381880165297	237.531812424152	183.476603716079	31.7348532741521	104.883564261006	44.4968647175865	148.752495967868	187.523257038389	110.127707181686	128.385724972367	96.2836007517204	208.182727339392	179.749772784742	119.970092617226	129.787148585168	146.341946306351	208.218113419725	283.697311229499	88.1330078024211	100.353305839277	75.5667417098318	78.6492951770511	107.347851753902	68.7490047259556	108.04800624977	112.524149104392	66.8186407816199	17.2336443914465	111.163441497911	72.6119231643333	132.978582168855	92.6873895652731	81.8606291310328	118.046980499026	76.7708500129807	175.730811663189	236.010020443836	19.3314001341763	52.8222055932522	28.4949397907279	178.210845730095	190.100570160878
ACO1	33.2811664946625	78.2576229304151	53.1344611476408	74.2103367770284	40.4448487827876	55.1926623306485	46.3475657253692	102.642271285354	34.5116703469964	45.4957474082455	17.6893106147332	93.6723929464021	44.8152526492342	37.0560238736317	70.9630903246073	98.808563875191	77.571196558623	80.770853696835	54.2455779985311	44.570819156645	113.245995138584	50.8969038129003	107.095431115293	58.8350155858224	46.7279854335217	70.4886125734641	63.872625632676	52.1100572331696	52.5140374333014	69.1778321289788	64.6169686845804	27.8169467971673	52.3759590146825	59.8597136246495	22.5286114123763	46.2128429782538	48.9158064119407	131.928438200097	69.9879139969535	66.4164684668467	64.9034516186213	81.2973464435737	38.8369997637892	89.4060078298109	13.5140736387623	40.721410483696	12.1805219010049	191.37488226455	55.7254987481045
ACO2	59.7080415096676	162.940075167643	142.180881696344	152.278692816762	51.8272458772559	158.674119341847	144.086666593538	307.375317605047	350.6739123466	275.641365850151	48.5220786773126	214.372694574504	76.7799928827973	241.470756474641	226.130259526091	257.498973970983	241.152338879663	324.107819573646	238.972285103791	224.780810049815	350.669202077302	202.000678231013	513.209205175882	222.044466001774	409.951512712098	152.2966785135	157.152899336524	258.713303798389	173.771379808687	225.162521864409	151.472961353764	131.070574079541	186.099800102675	162.073669990279	73.7793591364957	230.7364688576	167.741411782071	213.319723434936	209.646109314154	206.643127222895	180.999901523147	132.182610170081	162.4184905602	160.405739880936	61.6866834365955	173.090232428387	97.209784151573	248.806981662186	218.198247783345
ACOT11	0.0367694885065299	0.242509115044324	0.341056263894781	0.26680733772476	0.0899963867765248	1.06654957626069	0.626865132105769	0.186516901569128	1.73712781138092	0.218789575027999	0.209328093785764	0.301164342214922	0.1486390538638	3.23939164406915	0.510848775543164	0.669949855984647	4.56346892120617	0.841602519282163	12.7695419443048	3.73176002520514	0.986739077077208	1.20713360264295	0.538026823084934	0.447032493912251	0.149853452113301	0.786070668773171	0.773719116034459	0.558427416096672	0.591060935729949	0.395348827270209	0.322876188973269	7.11198201402335	0.648006744924307	0.586093501931336	0.0984345244905502	2.81978058761266	0.750348414956213	1.18808475465419	2.8137284864887	0.809234065907833	1.09499143299325	1.43517883809001	3.22179587251198	0.179495826309757	0.693213988551785	0.33066703675348	0.488242287473249	0.440687905827791	0.55099743174661
ACOT12	0.958945347094487	0.488652469938146	0.617249908942522	0	0.090792032632113	0.782269724368879	0.947017559434334	0.580960310857403	0	0	0.178792619573564	0.284055389209474	0.297222565852546	0.32582936815545	0	0.204051708580767	0.342079057120083	0.212095522439213	0.0685912673531005	0.564608584049522	0.389015528256609	0.515114142512211	0.464522086923741	0.995892402764717	0.0533796251236216	0.174575244847444	0	0.261477476555738	0	0.184552956098831	0.388839242500788	0	0.272406714124788	0	0.109613859898853	0.418475546549001	0.079142397323659	0.394405633266337	0	0.144977503500551	0.0733254899701398	0.0920027561358515	0	0	0.465484007533577	0.0570363240700496	0	0.153135811385834	1.45228411006826
ACOT13	471.024521694295	323.248963468574	259.166371265763	447.562050161721	717.894378160846	131.068218458988	171.022762473783	212.742163046136	56.6171558625255	273.881302206161	473.788605623842	259.119083471406	196.212625547408	87.4495517777976	127.761243033598	185.472669644222	121.836951955913	450.149856909498	126.153795314668	73.4643481562684	170.258442141393	173.752936090898	180.442574762144	221.501127177952	132.683956606948	304.089699423574	184.800941283324	279.158975542913	151.652349325891	235.757222809664	285.768463973134	197.068231750224	237.223705308806	262.750896774124	465.156177241664	150.143556120644	113.353088464284	274.96782347589	585.174136670045	290.279711282592	199.433971915583	279.165721714455	153.325155879198	192.956020697488	266.543885592571	194.420155180177	109.287593223769	671.990005977685	240.954762581555
ACOT4	12.1388653648103	14.2801750500752	7.91866593800702	12.7982275643181	22.7181162987422	8.00871432453171	3.09806376760723	3.46760099422982	3.6337464038522	6.20262478013866	6.25872123647632	24.7189316381533	5.96410218890102	12.8856600594093	18.410198392234	11.1601321507761	8.1529128753634	15.6121301864014	5.18700386764801	18.7106833836069	24.7538239200934	5.77402955749857	7.48483297929585	21.8715038205556	1.27036259816214	4.61258046123351	2.49709873407517	3.70006235339753	8.23556539558849	3.53068575208882	7.8521866926448	1.34717988370392	11.8218386371187	5.19651195275001	9.14016912718122	6.01333607616734	4.89587297162743	22.389363399536	26.0151258126448	13.9610660279909	17.5929689183254	12.2953606774219	1.77468352977069	13.9230328925915	3.20755935480946	4.21501066842983	0	11.515085836928	5.96307490246053
ACOT7	5.236142669789	7.06202202051334	11.1451201181656	6.05217594234613	3.07589936835842	10.4355035511874	24.630732954122	9.87023025731521	3.6765692086066	15.669663350258	6.66605136096707	13.2920469384184	6.93463778447553	12.711668008917	7.32090850230409	16.2795046303841	15.5924325164338	7.33186668569769	34.6362071364205	16.7198713607485	5.13827413568071	21.4592659432522	4.40016237403497	26.0362245019286	10.1715049338231	7.24682512541872	12.6873907847994	3.16202732640765	2.91058108166838	4.36783568149091	2.87064833315437	16.484662970441	2.44950569042988	3.15196100730014	3.65394037172201	26.8017056073332	15.1096571948252	4.42855146512452	6.58796576160848	4.2969895960664	9.74438526469471	5.50415198826798	30.1954182567072	10.7265160599211	2.00872461545072	12.6057160940239	2.22048366443591	2.47641695868354	14.7040899717483
ACOT8	75.9576246254426	66.8919397879916	64.4032589303362	52.118502039279	104.879625635581	22.2743833938101	40.07324932656	54.4117504439695	56.4077860691773	31.9152242964129	35.3727847356986	79.8426783757567	68.2144187855555	39.989109204811	72.0159359856811	80.9194306190258	63.7937897213388	92.0919391572821	58.9269496972756	39.7795591453209	89.3840739295691	54.072093722254	81.1007807684967	42.2763359781552	68.0530134437828	62.5149644837521	61.2016850426637	93.6001960795648	84.3505736728894	62.2330645166412	65.2241004044507	65.5785103663312	100.255887353483	61.3715584473858	141.835853885668	64.6980453926466	62.1092037839643	91.0627283221117	84.6161025016873	86.1040581816315	90.2149580101495	50.9051096463138	65.1680156501731	69.3885311401865	86.728679805659	104.309395107299	120.172866335507	39.520629305883	36.0954298087642
ACOT9	106.894246908674	76.8919116519788	156.722119581294	87.2479162088248	150.966969795049	103.097301207302	90.1653774925351	56.7227557363677	475.135790606862	54.8867659774753	66.5437837343156	43.9439943513372	86.8279874480306	116.408712181725	85.8976052670611	106.45047964624	79.8351883104289	82.6458975916788	153.735732956644	124.429060309872	73.418900676551	83.7028133156344	63.0194954576115	63.89893342384	61.8180194747708	125.508273402391	105.074941241632	80.5332634933597	64.4292722056141	63.5689878280357	50.3595423473042	110.90272852416	93.677198937132	81.1610673691525	27.1762328836392	194.636885473213	119.89419125135	68.1711622843913	88.4261414061375	42.6792978094911	95.5014276483352	100.249223829824	90.3873380739746	56.1436104756455	31.3214240608654	61.0113351893775	48.3280057302217	222.308521652602	159.682112378517
ACOX1	27.4246308803964	42.8900861303606	43.664656603948	49.3999738757336	19.6639292217318	48.4523912803115	50.219727298187	71.937965931864	58.9340330863641	71.2630574672427	22.1427594327375	62.4707040559379	22.0092502700922	50.2141057720977	83.6538919243395	45.5708422058796	64.1814393507171	36.8039962577749	53.1882337010561	54.6354904432584	81.5270698926162	63.5226589642674	93.9148886284725	79.2817134296366	89.1241361954423	41.9506208133524	44.5434907869887	36.8190276053848	37.1955269230604	51.5124363740006	50.952362029113	49.0909922770714	42.6520842956447	36.9308583542074	6.32287797589201	59.4741416605479	51.5218641750519	51.4556870941808	41.0790690726349	37.1032935243526	45.415977984574	49.3594053020497	50.2619393176416	56.1987324670508	8.74393135139552	19.2824916541536	16.2206995795036	35.667946569447	47.7590991184893
ACOX2	3.98355849979879	3.95259953874683	1.22338530511785	7.35784282680013	3.53832552489551	2.01546453897706	3.47203443357485	0.410012620455707	10.2569370826008	0.579552195083869	6.39022601213857	20.870337337686	2.87411602106205	12.9410698354892	0.585354050836555	7.7565218133495	7.48241167230576	8.38781245805711	0.426162582409448	8.86557054707839	9.56836899635779	2.26787687067521	1.02281812608101	5.94176273211204	3.72778878739152	3.85705683084697	8.94195994274702	10.1296818729647	12.9247953343138	7.08614240070683	16.7334465851665	4.33403071231332	10.2141387958504	7.49716535304145	1.29227615402538	0.0571484725772842	5.55766856577656	3.90224884328214	15.641817281352	11.3501721478551	13.944899588183	14.6526655388827	16.0528460320037	19.5528504445027	1.34788394027688	6.68441866844677	1.69605749582305	7.33124547781451	2.13609373578092
ACOX3	3.93235978641411	21.1655316666808	16.6708704031279	16.8413162362126	5.42321859361063	20.7399931123152	11.0866650658867	25.8007087324211	8.79972332089713	15.3560401796838	4.69984681014369	20.7322735897329	8.91388423622506	11.9145167375843	11.0785294954884	20.6910429596288	16.9985467947079	17.1418099591072	18.9961698701606	14.0241352820804	33.7461519289901	20.0125566079819	31.4544835787897	22.1513328470838	5.99043121844209	13.420036877563	14.4807201296943	8.12190509123084	12.5257359971216	14.7824841991798	10.7811452819222	12.3821348090082	10.0607802240411	11.5714895254915	1.75399725891155	19.015419558556	13.9806516528392	20.9493466455018	24.8816664198512	11.2504639199377	13.7015371772402	13.8948767452266	5.47851468233299	15.8193038861082	3.49503070004908	5.12344018848809	1.59374484686657	16.1295005765923	15.4160002980572
ACOXL	0.379176360406828	1.99127247559114	0.378479117978392	8.50227759438845	0.331615548416947	0.446570413060138	0.323464609453931	0.132719311758748	0.820288576956104	0	3.84327400556706	27.7259475010002	1.55878663479118	0.583060745203812	0.575319887963411	0.540195391261892	4.95605629301185	0.284048832255734	0.235422367191796	0.91420417542038	14.5790118868617	0.222171621505146	0.342702646257037	0.427136760700313	0.0457153781113838	4.22666631676085	2.51370270969808	2.02496133856918	6.5095753320441	0.407276713979089	4.09260261019005	1.67324238368167	0.432210840284846	3.07349744781172	2.9524942454782	1.54436167285145	1.02688486907572	5.24012268785507	9.44134008708459	16.6332465361766	1.16985471661527	25.7471203279553	0.960078604338117	0	0.435703912292076	1.71850680853842	0	2.3629670446233	0.639315770135106
ACP2	10.6262092097608	33.541924684889	21.9365331004696	27.8980998861875	12.8168099460378	24.5295556860086	25.1606605129317	39.0320229546739	27.3421804212848	17.8547232617031	10.5414832227552	19.0770795607127	10.0774474046106	28.3069387746534	18.2156747951934	34.7857706212574	38.3975801616923	33.1335155948509	29.7668468124067	32.6560483846803	41.8462494419092	28.8751480865627	36.4930878219048	26.5755216474818	51.074135238397	26.2168486556024	28.148583750142	32.4693520319873	24.3756797461945	22.332406299823	24.8521384918189	25.5554944206403	28.535718196373	31.058016934796	7.43713712546234	16.4781481320193	24.7246000035631	30.614739098579	30.5090457320275	25.1124481591395	26.5807778628297	24.4039419686004	28.0307187570174	22.3776662810758	11.6522565883965	21.0780867936991	18.6195681772384	17.1197192734402	23.4324085511402
ACP5	15.9789873553472	16.3335449278831	189.298726543685	16.5123420232635	11.0394496202294	18.0402390855005	23.1747540188706	8.66780695597636	85.8883893755447	2.71759031995878	67.9322978460567	292.126014215795	44.3603568697423	7.83453699357704	7.25448302849059	27.3586560760235	59.5933922638459	40.1232303079105	102.235507969218	14.7174120759841	260.197292013079	19.2347030667127	14.3786299678098	11.7580046636612	3.42929188864063	105.172865006276	21.3851746154448	48.3103164758552	55.172422513482	13.9441297487592	96.2424298420166	34.585045611253	5.31785793531815	58.2437356563615	198.025031810372	13578.8419609705	12.7149047270477	331.221971146066	201.165161524499	710.03046951046	4.11855053786835	53.9717922708211	116.921924785025	18.9071410086973	55.8080012378282	22.6070950734986	775.399915919003	52.4974595879251	69.135410457261
ACP6	19.734991971831	8.66655875238052	27.7015999159492	15.0412335616979	17.0506103169855	40.3358125681377	50.3007648865939	32.1246566215864	21.4747033296119	64.1468913354731	16.2597369734092	29.7582135542576	40.5009788334172	35.0504882516267	39.2009154247173	23.3019804163689	9.36914516312557	21.1902019457289	19.2490960182104	25.5286804139279	31.3249687700851	43.8383237417212	21.4380058663795	56.5953157604693	30.2091504058869	19.4326589104775	19.7516171990196	21.8866952449316	31.3532620375472	15.9348744865587	28.7583456378875	14.3025591044162	17.9065742302516	29.3843828940076	19.4054030150722	40.2088244865547	18.8199476214212	23.0261841024654	17.2867895409242	28.5019362713757	17.033974603502	20.9908667077349	9.52427671113672	24.4458955410236	18.2895700157122	18.0247691100305	21.9197180275427	40.9184603663841	29.5793666303931
ACP7	0	0	0	0.930829133708026	0.13863044062002	0.396832034023484	1.83801019756262	1.42365527716806	7.42122369213946	0.59296142919227	0.305435963259045	0.616995937861609	0.153992195427107	0.37680712694916	0	0.151418032619551	0.845809483643855	0.155838787510405	0	0.48419709795576	1.07553600630585	7.99451324269159	0.180970445623194	11.2741471426579	0.0746888311444745	0.0833104769433074	0	0.103785879092185	0	0.13558878561975	0.860138422190408	0	0	0	0	0.664157420893601	0.446136649375906	0	1.21612543257833	0.283753259631163	0	0	1.12629153398708	0.218546405207357	0.313111485354029	0.307175631073718	0	0.0981088735670565	6.55920533281347
ACPP	13.7078910848097	40.9914550992379	16.5100944322816	48.7188734184824	52.4608693040697	36.1118303884484	15.0576687571875	24.0522544582311	8.83250973960018	33.5236274964029	10.8192268597451	46.6216500768369	8.73783213790237	3.58878680146337	6.35156046028841	23.2959286121551	17.8206440600528	59.0923276259227	7.65198820695241	3.83115503557424	40.7956578664424	6.7919851786656	38.6488167525144	16.3232327840112	0.765957575822207	35.7392904074085	18.108100473455	19.5587151831241	23.1680219976314	32.0500751554605	31.0100435207935	3.65989750479725	22.2517054985943	30.1718132387541	37.305949420194	6.76377432923651	14.798279281388	41.900129034711	104.459602107692	33.6444794819205	30.8821582215488	46.4804455583339	2.19245399781112	12.6925089236477	13.7467061270604	18.409630840505	0.0492259330945036	2.04576579431816	17.7566888995901
ACRBP	0	0.716288418373731	0.199413132883534	0.238136508200151	0	0.124324757502806	0.890415339728846	1.07403894885046	0.25644636864876	0.381160055101962	0.362399326139481	0.26995502301329	3.19255480090531	0.521318423286234	0.448799702437125	0.454138735340827	0.30390993966772	0.197146256067691	0.117191316534995	0.929186789599439	1.02477851464452	0.6149359023645	0.404102654412788	0.109318627481704	0.186525056421648	0.735708630955376	0.861768637528987	0.32698141153996	0.774938853258381	0.659811584909989	1.13144193527437	0.467549499214067	1.41647013969943	1.86011659666457	0.139594475217118	1.80882733160473	1.07442345060861	0.136380611067644	1.24438231507699	0.252874334889715	0.259500003908217	0.151219727408615	0.209216320398624	0.586058502403742	1.11847472207126	0.280693896439531	0	0.333250164440273	1.23764433428296
ACSBG1	18.8971319460358	21.8011233936635	19.2912690757923	32.220970822807	41.9776323946842	19.6813089324665	16.1406697639059	33.2953440463185	23.6291630499297	15.7563109689609	14.6561705143795	29.532760301342	23.2227228980334	12.2533614759168	16.2939748112162	22.1162806757688	32.1636803470476	37.0519509788123	18.3425021620374	11.643631590582	27.7377727780366	15.6686564467325	35.4704447986175	19.6326428340883	16.7807642951505	1.03248691944851	2.78677235418286	2.83350543044352	1.62597266004559	6.80843773342893	2.92499264820405	0.053549339621281	7.0248995332216	0.94677319956314	1.24912623034805	0.496687816454331	0.216377194732407	18.172925974976	4.82735656912298	5.6818724978172	4.50573864224867	1.59044550642439	0	1.24360426852584	1.8783714627029	2.75048999981655	0	0.0891054228650473	6.73600611388164
ACSBG2	1.0562411097492	0.172878722279525	0	1.98966991138653	0.73754602711119	0.531761861358178	0.10978219291787	0.134121031396743	0	0	0	0.553556633129199	0.794769029426393	0.856851576657716	0.370663269302182	0.152500927336069	0	0.0539168968713827	0.471332683001095	0.481134019337629	0.465081701726379	0.0569529677828472	0.0325736039706135	0	0.187014031237174	1.52661858194919	0.246017622969093	0.0333260063585958	0.555248884876694	0	0.120270835216882	0.648274554993088	0.136686286045781	0.174768725528879	0.0362033903059512	0.280827802958666	0.328900841439617	0.0514204771889782	0.0809353688311529	0.204536899664933	0	1.847798284871	0.0839559378753646	0.039655803465394	0.177575682053233	0.137459964796088	0	0.145262545305328	0.0379764968389955
ACSF2	14.5820199004564	35.7331882447856	37.42310373574	22.4433736155057	25.2786171776004	16.4350784643318	41.2977693708225	32.0084573551846	77.9203096018855	50.5567708340845	16.393608998292	40.3498036020396	20.1949866556511	126.647092752896	27.6503354098273	46.7687212024602	31.9480410284999	80.4182912637695	88.7684930048127	98.447724944598	30.927447633422	42.0814642773027	63.9325924648315	71.902218976132	100.415009208507	29.6891453246601	47.0390860114602	79.2910893470928	50.4135664085188	74.2614583364784	52.5771549816691	59.6485871976653	83.575121713107	38.2199271571031	23.25415864445	79.3485493312276	46.6118469526632	62.1461663698865	46.0419825701663	42.9117763304294	52.5304216074322	61.6576940660004	89.889762545283	125.369755208719	16.7806361424113	54.9643577025234	81.6927150898695	91.8780498417097	38.2609154868009
ACSF3	4.39533307373476	10.4247206010423	8.84167978802655	12.5259342230541	4.1659052579376	6.61714068472276	11.8418469067195	8.14599710225759	8.18858625814301	7.94148741104174	6.02562881754179	19.724309484472	4.99650014306528	12.1860972963967	7.99409855031097	13.8517477224422	7.89847174505383	13.3829371340403	8.41278448373033	8.68292030355278	23.4387099308668	10.7020436021968	16.9524274954109	6.41235134710197	10.6303802980701	16.0257297766464	12.2507192999134	15.3979211234762	15.3260875862637	12.4768432522658	16.1542610027741	11.4273354907312	16.8334882214257	15.3333759770414	3.91310582367983	11.4260140695919	12.8775636108033	15.6230109664616	19.191925484351	21.2469707159344	12.2939518177052	10.2291401512196	8.89687748366628	11.1339718612542	6.40227430279087	8.6871212255817	7.54091291582416	9.94496652225253	11.8653880318476
ACSL1	14.5945828848929	39.6343056193362	61.8018837498743	49.9197932689071	37.4686510732785	20.6660784368799	32.7894700255587	245.307147192462	193.453234377313	49.3136106626194	51.0517701718955	241.137581941834	37.9500422085762	91.5580585700833	90.7603149671233	91.9579215051034	126.44931926668	59.5965963968166	138.321326066146	88.9642822797216	143.882820485637	99.0081146966245	147.021430561957	103.569149499665	140.757315059603	44.0411907326718	98.7602009063049	61.4613413882738	75.619972643822	98.9283280504431	131.616138441232	81.5802617121365	24.564634293389	54.1595724330266	16.2690199912111	49.2024365427996	27.744070506413	83.0683706224458	84.4557329473113	163.342262589458	73.3190054934292	90.2667261672147	51.1783864130721	137.419124573188	10.6392520229401	31.1928038502033	44.675316486046	471.851165384819	66.4790802072603
ACSL3	26.2128673062129	49.6798011926047	48.6789695381718	60.1292027819123	43.9935900352471	43.6768288099503	58.392384274956	39.3314953558441	179.253507711848	87.4023964578038	24.3030784196408	62.5254627596123	12.2248449273864	110.11746555601	47.9290021527591	60.5963373555997	53.4661697949283	33.3353005044012	57.6003164635248	118.448493847434	46.1299883450352	18.1374883190613	61.116854125916	27.4003671756035	121.889215976047	40.2207635457104	52.7489617415339	60.1147767680864	32.5822939259353	50.1636074802652	45.2644567974251	83.2790574092452	81.7116687877486	35.7174392188156	9.81120483102388	92.2692437132865	65.5827210879888	46.4695543050195	38.4276904909516	50.2811366311288	77.7115900170808	32.5856989502863	64.0328623527778	176.72855336286	16.5212602470544	37.0342798644062	18.0287121531101	23.3567588313866	47.2486484022642
ACSL4	25.3936150631627	50.7013699348233	58.6362947586789	90.3345274078376	57.2614267026546	61.8436160173276	51.1789058911945	17.3444949889679	50.3258163062338	42.2381656582877	35.4445368758644	100.058065710149	15.7345047208538	66.1372463929817	153.443604961091	67.2816898230963	190.326387330452	121.173889316608	71.6737818525402	76.3614154764542	67.9748032297949	45.4970194401894	80.9747921730196	51.5039450134585	60.6422949761129	51.2100289638424	92.6250357589331	50.5003416266416	20.7229259529537	71.4320071778308	53.96504604105	58.7063979875041	75.2054833179816	42.1589930930699	6.28238715115277	69.6181958710819	146.982066632846	59.3119399229554	93.0819064351182	25.3397759583564	70.9252609157707	62.5292878227428	57.294970763871	116.009072708806	5.01045437890517	40.7636408876271	9.28390579149072	48.9694261317975	74.8807880618796
ACSL5	22.8817828792638	74.024057183499	49.112066050942	119.878085725316	120.678098333368	31.1008984368148	54.0772136219725	8.1210928233548	14.2228018894972	5.02777958664835	77.979638201356	210.40358624177	46.4897228401239	75.9874908515156	27.9397253818905	70.4320321541728	393.608084232843	65.6489826654363	56.3943863088403	56.7440986376658	105.840514800459	33.8350500033994	18.6278195672647	29.477332257092	6.30664497819006	113.309559681576	127.807160484326	72.4919347991861	117.315001029877	42.5219384215268	80.8848597369109	61.2133509280087	117.455197459778	83.3658570207447	56.8508100877561	26.0392476703001	72.2260222187056	74.6227791862042	92.5243018828567	65.8996561860185	184.850383793806	67.1693289420642	96.4342996891998	66.6186510720748	41.8432917258255	153.808186870049	62.0560802894042	30.4915108716093	34.1270852068331
ACSM3	3.54398513653291	0.589879379701304	0.651097744543964	4.89942014869005	2.22034057616181	0.626825612545442	1.64094102618118	0.770796747856342	0.320424431884235	0.334195202198638	15.6584964860472	15.0205817230157	1.21219751165469	0.413745448068634	0.719596625447858	1.90951821884344	1.74943845716008	3.4361214613966	0.0582339159089583	0.177452085663289	4.24940343492112	3.14094663317975	0.335223621565533	4.10947170202442	0.134714445247693	2.36779378511639	6.53073044897643	0.986627715977763	6.8422127391274	1.21563155163118	2.81132116906382	0.792989424671629	1.10548337811521	2.81591722112518	0	0	5.28950011203524	2.03147821112553	3.66339201363747	1.33994633494909	0.183861176871628	8.41496280655825	0.735151762303542	16.7079597745733	0.0853560859307306	0.218816837969563	0	46.4746834360613	5.85791860009097
ACSM4	16.1671772207612	104.245813848059	0.849596152028149	80.0800864596423	316.211844652761	0.976630687500464	64.091992024158	0.640574074531239	28.3527683216886	0	0.149371385080663	8.89990517770667	3.66249382345758	0.212515037671712	0.58132745800493	217.011269066981	18.5721758272742	1541.34026239655	0.17680836499131	0	2.5295775278024	7.77094723954231	1.84399043740108	0.704026038223844	0.230307891541005	176.202732683495	47.008708195939	199.411540339342	2.03087124637162	32.1115526567929	32.1077768401073	0.295655881103187	0.300180854586343	336.18773493499	519.389708765529	0.204967291373111	0.573120135329667	555.943892523034	763.28918410903	33.2011345899696	16.4744939529253	87.7589827267625	0.188948536658061	3.62884457039562	26.4124269754734	20.5085413953283	4.1514276774945	16.42361914972	12.4452375891026
ACSM5	15.8520830053148	21.4910888353478	3.73276367617469	34.3819902398133	68.1204656343362	1.53912045616202	3.05115692382499	0.504645775014617	1.74443348076584	0.636030392606357	11.7529026040187	34.5823655796145	15.278787547435	1.82679798613547	0.376192515096091	25.0312834704789	28.8959634759799	77.7645913696634	2.59916287154435	0.995806858754528	41.2869664574265	16.2407959297773	4.20277027592131	14.263807061046	1.16545527410375	50.1137454146267	52.8147162536116	65.4368786034054	29.5816964271801	42.0972274390401	36.1488937765342	2.18541501076587	21.8302980213443	47.7213110038155	33.9124557026454	0.0353088931664154	2.45548281150894	89.2280529704436	57.3431823536069	47.1785228374695	19.8925264717649	27.7353236153122	0.757869963628748	0.630178442281183	4.00631921437425	20.7724219404562	6.50033096221682	1.289675573267	1.31779632491865
ACSS1	28.2228719871571	67.5081108500057	54.6368676578153	74.7467982223374	78.3150197241991	63.1364392861942	49.8377931514945	29.1404284281753	29.7678408441354	28.5538063826153	20.5313973771369	71.0372992881636	24.4841101717078	67.6465796309891	186.095888814601	160.824427556704	147.098663307647	129.359839463922	85.3058922138448	77.3366845821531	57.4668388195062	60.1614930193334	80.8368453379718	38.5488410015375	46.5577106903646	116.797193152748	163.23346132182	74.6362891176324	55.2802356349982	91.5377312299702	80.1346076364261	68.8036049985874	46.3505825591036	98.0042208197169	43.4071310655286	48.4062489499914	117.648280451266	132.553328556506	146.227522486533	44.6442285418523	121.366384127099	192.299154693084	68.6166113676604	73.9260393921438	27.5359745622204	89.9578979065355	21.4536800050283	181.909631764107	97.1691737768506
ACSS2	27.174135895067	62.3940024082773	59.4306878320214	55.5942435749896	23.6309712367334	48.6478869385222	47.1725629053488	30.1005784327566	45.9352871929569	29.877378580699	12.9341191504001	60.7597189870264	20.0650499592218	75.7695227882615	102.300172610167	93.1637434947147	94.6314651336739	80.9945431439393	111.320524221256	92.1298416763115	93.4182865780797	60.8659211163664	96.1527877481324	45.9493064271895	127.935852928292	97.5026026865506	97.5177867044147	76.6019472428748	83.0858428243349	106.713913906194	87.4009800132606	75.2375359476046	57.4706689921812	83.9064305557418	23.4180074862903	46.815737281269	67.4088010923523	95.4537111602288	115.856324676548	82.3701329553645	105.253107949329	133.993143673729	76.7541469722557	111.845500128274	29.7722533931222	74.274953393096	28.3871961294874	601.217267272321	101.958427958692
ACSS3	26.4776003405704	51.6981581869746	28.9882071261246	27.924041908634	25.7758395795552	25.172139433428	22.4201656623736	11.4704388613283	18.9160262678383	13.0344479128608	20.1009253507838	29.5572221812622	36.7621110203606	9.47143890860481	25.2573453583524	34.2348294951383	45.3900130201348	26.8169977559049	22.2482923740149	11.6389046174058	22.4099979974304	13.4195745598418	40.932071766546	20.8459851535025	7.81851140896982	32.9420363828832	27.4365123731503	27.5944618866783	32.6519954859644	20.8089609662347	30.4039287088907	9.82708104729459	23.830361761845	24.7726627788695	13.0654342850962	7.81880441857127	60.0750479519265	41.5415349516292	28.0995028851273	20.3777516232767	22.1987630362162	42.5089841964243	8.66360348105151	7.64683550227651	10.3696546838338	15.6116286622937	25.7478003842152	84.4194163593233	31.2394974622989
ACTA1	7.64317407337417	13.5088474926669	28.5942560671257	23.9357741143624	25.6236863741209	16.6800176631389	44.0822899684779	12.8028488353443	3.98669932867278	33.9570824800768	5.87522686275738	10.3664509841498	7.88933221146069	5.71672869899059	9.00542353742688	14.0019081144986	45.50019100415	71.912674190317	21.2157857618067	9.62831493877853	16.7669351167806	586.84211680101	34.1138679353183	84.2243809196013	10.0189734216454	2.82589885274675	19.2506908663664	4.52126741490394	277.956929057848	66.9983530264021	2.91840911069578	1.84501743505272	0.283101958730515	4.91435706939813	0.412774345523784	2.95021745258305	59.653581982708	8.61152238755511	5166.65660935011	10.6247904394844	32.9061255147947	0.364312525914572	1.5881135176551	1.27591394929882	1.04644599266529	17.7671933857712	0.233820895456878	125.38248446554	4.40486147244061
ACTA2	49.0054712032014	320.158363021959	453.239445117619	333.455819694692	61.3476709331116	969.079724664679	416.774914395359	44.7573986741009	26.7113091418385	761.28445969252	67.4461954630221	135.323568560195	275.398911495926	123.146984537167	506.6814991093	489.768732649917	321.410551690592	421.49206528655	361.660177719553	227.131061112986	729.173897805753	1269.10222129104	40.4959803942016	2497.52839564664	76.0747620738439	481.192166347631	247.185823014076	151.211776275104	315.712254881088	582.843473986227	85.1389247343891	117.167731609739	0.693051850451061	261.014706277515	109.69073203179	71.0591603090897	85.1733259792166	229.98836603279	363.549237082411	46.9084579688347	171.178513097516	99.5998393063237	64.1838377413314	61.5545043346651	160.120538786782	79.3994047321008	117.290428026482	91.7968783807024	152.468865074703
ACTC1	0.936703402474741	0.861344775821911	10.562332189061	0.428717862951002	0.106647727536888	2.57465503359328	0.710168751613227	0	0.636911820718232	1.58925722116395	17.6941675570993	0	31.3417324970414	0.471044280696714	1.27659722704416	1.27556525079835	1.04143252094834	2.0599553443704	0.357694953164692	0.456247450959947	6.31235867197029	37.4234663823762	21.7712563784158	7.64197476671066	0.0582343388737671	0	0	10.8690781498746	137.490002604775	0.108281746621469	0	0	13.5728483961962	1.99477759893076	0	0.175488317632606	0	0	26.0411421810302	0	0	0	0	0	0	0	38.6234537452004	0.0765048332738906	0.496640044562804
ACTG1	1922.86126629211	2570.43986198772	4709.72235815144	4057.70430944638	1384.44307710774	6468.03537151403	5063.47886614454	7585.06082532498	4621.68227448634	12051.1763749645	1833.83858622057	5084.70470964416	2587.82894635571	6815.24949778053	7145.96654179125	6206.65475418038	5771.77871178998	5930.86639597137	12629.0274176105	8080.06105256202	6351.89772545203	9456.13575062629	6523.60405780379	12298.9794869862	9245.80553922134	3523.58561554698	5572.63721919318	3271.40896986227	3795.28575563677	6280.13012178871	2695.75522804335	6793.67592016966	2852.9315889394	2968.72878379804	1376.05710947687	4674.07307263	6590.85294075495	3858.28773834	4606.21743784654	3561.23683990541	4148.34670835281	1779.73328679406	4278.24142411031	3296.00830269788	1664.88390079274	4501.07704548216	1887.18339337827	2763.09847092434	4631.23902357869
ACTG2	2838.5644568117	413.519555432247	338.087900085214	334.195901542599	757.210534984453	1871.36282093652	30.6050160445886	9.66236337081239	14.0851969338265	756.729766343932	554.230183014505	384.148015740795	736.602605206072	43.9213295459385	389.864679877922	383.597392473041	539.260431195139	566.905686142817	25.9159783357977	87.793505563458	1583.4755836197	1526.52989884314	280.70643444269	2582.76967807019	20.9489543905847	393.727723996616	327.333651709273	66.3923414133149	540.630028749438	1754.263629144	318.398404222936	32.2655391520798	2.87876553359061	1309.12209026335	254.954406184935	11.6558322905001	20.5527409776998	802.464505501485	616.700538897146	653.118474706522	939.458016855008	117.003084261781	37.4846916406021	16.204412934169	105.679182435457	194.147441937889	63.1182719550467	46.1068524010459	65.7941607183152
ACTL6A	72.0714747730863	60.4858350649657	75.3400193819362	51.5120460805768	80.212032327765	111.886858912589	171.130668716669	102.607492242497	74.3347405238856	97.1418490682006	83.9655135578503	77.3022335987266	93.8454295631325	92.155367543422	101.984204844059	74.0559281649838	63.5347424880186	62.3276974836924	72.2417100178737	83.961253870107	98.1650216515102	81.100464685686	74.8760899919618	89.3641755477527	187.775370298945	77.8938311284894	60.8136949684739	54.1681444238623	62.6477169179037	69.7245595263236	63.1025290781298	56.3358562794471	45.1799355677692	62.8948885435283	22.4169776042296	57.0921011912515	57.9023111658973	57.2454945156826	56.3716457312125	68.4642283728356	72.805110714127	44.8673952239071	94.8991940466889	57.4199825333864	24.0798015729331	38.1403000913089	17.0918339498513	29.3181079316772	82.1242651035414
ACTL6B	0	0.229210484068522	0	0	0	0	0	0	0	0.18544813526554	0	0	0.286576127140604	0	0.0901880749093711	0	0	0	0	0.058470389241588	0	0.141829096888994	0	0.0516915398915781	0	0	0	0	0	0	0	0.132350619016579	0.157088445616958	0.125687175311292	0	0.0682652826062985	0	0	0	0	0	0	0	0.0670849533236917	0.054733668009875	0	0	0	0.0641829156910429
ACTL7A	0.850532253574664	6.14066808601968	2.64622768189388	5.1087184279	1.50061701621579	2.13751945062078	5.6214296762316	4.45103432589506	2.60689002503757	0.991160917446538	1.21970475353522	4.92608400572145	2.07426608348811	9.0761901539039	8.23002875352378	9.9038910673081	3.56542220573596	9.04069151906877	7.06821088351651	5.66741394346591	12.2038825063126	4.11211875445292	29.8936343588239	4.12232118859479	3.01044992473714	4.10211063745096	3.85629064223962	11.251661987454	7.48343693387885	3.90569068865096	11.4771246275477	3.19547673995531	10.2539094180117	5.43391255406141	1.43960473937209	3.5201461417497	5.21366894104588	6.13937682985204	7.02628332330268	12.7397533430679	2.47478108310898	4.94163403178877	6.31599294670807	6.2328819335553	2.34980716274774	5.04272658548154	12.8834282838338	5.92635761912665	6.5117014590531
ACTL7B	1.31412822794999	11.0687349103232	11.4210356507421	11.0050953939306	4.06033350077592	8.67034636685369	9.1025390248331	10.2713692534078	7.74641507329736	5.36652948219558	3.40377378046272	8.99429661527017	5.72331642634282	7.53928586789538	9.90146401589795	8.75401044289869	7.79791130412481	10.6963804336035	5.47628769088155	5.56031963918754	8.62791314706606	3.8589588760192	29.817058917573	4.09616466697082	5.21635922233757	0	0.722492121303473	0	0	0	0	0	0.217184060470548	0	0.166477240272498	0	0.178677860932897	0	0	0	0	0	0	0	0	0	0	0	1.26218656288117
ACTL8	0.15376910878034	0	0	0	0	0	0	0	0	0	0	0	0	0	0	0	0	0	0	0	0	0.082768108287753	0	0.123408833022409	0	0	0	0	0	0	0	0	0	0	0	0	0	0	0	0	0	0	0	0	0	0	0	0	0
ACTN1	77.9385705771685	199.675063449088	259.224290559608	222.823862347008	70.9362482804356	383.181515511359	187.539971072238	131.420066086314	38.259166914107	262.967931607705	36.6052236574543	190.848445244305	98.8379400785531	337.528899550646	523.746039834829	409.782792830879	277.681683660226	369.910362401027	382.522365829067	394.747639149241	478.348795526782	484.691270276713	298.643793798742	725.069455547854	199.218059067524	189.731504510032	176.418202316686	116.253291387195	138.285407102674	222.238038690343	140.115605886836	137.351042392055	231.757152733915	172.130558227416	21.9022727443204	317.053639612598	161.870730129359	229.266050210529	172.504442859857	168.881028548638	163.172778150807	117.41919789182	217.991812156355	254.555590984586	21.0531185071189	64.6285774641332	35.0412342674321	72.0265087044379	227.614811122845
ACTN2	0.131520973704496	0	0.0967481887173454	0.0592182951635546	0.129532431182041	0	1.66145939826582	0.0906379120107406	0.19089936836611	0.0972817432210499	0.266393493270532	0.136681315106222	0.24698493986617	0.0404043957253269	0.245265891012136	0.198088033765773	0	0	0	0.033409792619453	0.368851840174291	20.2807744045795	0.124547200528778	0.148019222063509	0.0751224289970713	0.0512532102513498	0	0.280245288912146	23.7176050390942	0	0	0.0326125153974042	0.0823582593932485	0	0	6.06653948348078	0	0	325.705128681706	0.0624100422197793	0.0630657509188828	0	0	0.0727546970747832	0.0429487219387307	0.0253287256479808	0	5.64967994099921	0.24457153478831
ACTN3	10.470755932777	20.2340358293702	10.6107147715921	11.7180115390879	10.8113001803462	10.6801237594101	8.30349329626739	12.745587625498	16.9431837065589	4.7756447762801	7.32177939504205	12.9039782892629	13.6657654450735	13.2346001606715	17.3025621714778	25.7411222809882	24.5560563704997	35.2813212930147	12.987137677418	11.640492880393	21.2461567392449	14.0875092461194	12.7370626307417	4.45648409750516	14.3417292850383	0.12194283916321	0.126253277541015	0.241201076864412	1.7854267588921	0.0281619751666183	0.0766304181068523	0.18246786789125	1.69281660458245	0.386422023760137	0.044424357277485	0.256667772311836	0.180802360100722	0.176266254943536	14.7069365571006	0.260532901254635	0	0.0239787512703225	0	0	0.104478568407742	0.113539712338376	0	2.89747745898486	0.201242387824675
ACTN4	72.2546394447257	342.813021160587	473.870697028691	396.172372111552	95.2386481773636	1411.16421870518	779.47693141846	873.177555265933	661.559545539419	995.032406792838	144.207516608662	414.339361664281	170.317204153376	1092.50182104325	1038.71646469762	595.520228909458	708.636051103605	550.252819518435	970.030845234897	1138.22866976202	538.214610078263	608.474989618985	667.325288443143	698.337185415831	939.487128229052	295.06629934446	456.778522526576	227.845983074156	257.672983454564	526.403060549321	190.446524158017	624.838788023169	325.796442410127	254.022471827666	25.5512816961936	199.9958941801	507.459743500503	354.796199132227	320.955394083333	219.404040287629	465.446011560259	278.26679915011	528.936030454366	401.209883793474	45.8380374536263	194.283947257638	127.149716221137	286.123915492882	662.113311006109
ACTR10	103.037956903384	68.380300570638	77.6498008761428	76.416387629225	109.856671751224	45.8448711024987	56.5935872060579	30.9578818391757	50.2870606210821	30.1529375282886	75.2948510681895	74.4861999359903	99.5447299956139	57.151226185245	52.9696575983549	52.3723136667296	48.878491196298	52.5198053418913	59.6199834855928	58.2555955804647	57.0542395774738	64.2362981385343	51.7561150219648	65.0489052783285	45.1216767945351	88.964247586937	83.3540340852801	73.7123609300531	72.1322558596712	76.3373017020763	66.5170800535293	80.479454789827	64.3635368437289	76.1220950832943	43.0005306642665	54.19433242164	56.860705647402	78.7919054371716	65.8936365602919	79.7930319859817	77.7932944236323	86.2802990297135	81.1714068368537	70.0637755349003	44.9391993842288	63.4850851886719	31.4365666055569	71.4539208308452	80.2746370006715
ACTR1A	65.4280229452761	125.906468059262	141.270150731054	132.769312992745	80.6649878875726	243.04758464108	78.5336240407133	213.118521974193	94.9794930833121	296.685133571423	63.180249109137	163.584445758238	101.138625353679	139.276621217976	237.983423353578	194.682380944424	207.043961841508	205.846150134995	250.127230754287	159.274793932877	188.841797277814	184.807544639792	213.083870910328	220.41597469192	185.045323697928	212.039851042257	187.646842709566	189.942091967231	219.265878305794	164.30487956269	172.545177603778	197.692788991809	227.178019265457	162.807961803398	72.9393256083236	146.944363493486	192.983176283848	190.035037096411	184.450227292848	192.777245140228	199.769219361513	163.290926795109	207.616889402594	206.905236535998	64.4426875290442	178.204572262225	123.279786485603	149.51234661744	184.564641454203
ACTR1B	19.9620724673267	46.2873103375003	48.8440395256307	51.7567821413928	22.6705061366361	61.5109544077849	34.4439964477192	98.522196815501	73.406831418472	101.146183637167	19.9146065112747	62.1695311857282	30.4326841039915	107.819623289178	127.02588604244	86.0275316132857	68.3645178608898	88.2799304133787	82.249792977909	99.5776606126199	125.065099146195	65.1854777163546	108.911375210101	47.7272635748949	134.118860360677	80.8949306102475	74.2168486116448	83.4373484831149	107.784094906478	80.6919580464496	65.2756990679881	64.7889907041127	112.108635141514	70.559011487655	34.6886708563032	98.1882392467133	79.4375461401244	95.7941875250996	98.3325532009128	80.1173882457338	73.03368851817	54.1347890875916	84.6533003843978	59.6267244190342	41.7183629688876	74.3275926994045	75.7429934923293	73.6557881199736	117.479670929798
ACTR2	202.443572654476	216.045500679599	303.046727308858	242.709646232561	189.787736613218	225.479406050546	187.75848121408	294.376029282996	288.768610065273	292.669954494484	113.207163627128	311.151073008017	154.02426890425	200.186075693856	282.363016244465	251.735765170573	319.166826792032	159.678660683706	412.595409570924	298.760209203354	357.796065250996	169.236876509919	353.367260554179	202.656611606207	386.350378511228	218.65775560523	210.046059569456	74.8722550847231	88.9420555612332	256.202793863443	99.6965272383753	228.470573312793	127.408028852238	88.3853043418119	30.8646448470497	259.878611919579	182.014841249803	274.748017951179	184.395476428036	130.256532007787	275.887897674674	148.89482670474	313.270147404374	251.938413730502	29.0462063966323	68.7323615757301	0.261816334566949	54.1559899804005	249.07965240817
ACTR3	359.094884965683	258.015019447202	540.17231074523	320.545992486641	343.638641345834	432.681107310478	315.591230441805	320.460311425567	203.764028498245	654.688368573607	232.636519386383	401.490815341443	420.51066515383	300.004359061051	272.569536398934	347.932975527484	385.563985935004	210.08076939142	572.334378037485	389.086616073509	426.821009352021	463.861077046266	434.459926802967	582.497348177058	360.503651956465	367.475734707042	402.244575726183	195.881837439912	203.729856707739	448.046621828296	224.839481517442	437.784885529431	227.25137019972	216.015787913476	86.5630981495403	458.154480006849	390.381729806812	333.053228060335	316.619203251087	261.666756076816	588.440323565514	245.922504666977	355.140276778804	386.703116460819	66.0686542291909	195.24929860384	19.8861183542255	198.960391859412	389.233785990592
ACTR5	3.05163631429945	5.18318057738552	4.78632561730431	5.06823908344101	3.49656617271737	7.80004891218979	8.4143130077106	9.46418493196251	6.62303476507274	8.48544793095879	4.43716377595307	6.05222816571591	2.26840840519987	6.51208268980175	6.52657846599164	5.19562521270268	4.08108096510442	3.81961728115255	5.77716487976402	8.21858027451529	7.12227418510364	11.7524573050453	8.3308357209245	7.80314621992427	10.4279718478526	4.37627458787454	5.60243824074889	6.00618565972797	5.21777811242371	6.61258574445164	6.75675083207242	6.65234753864548	4.25028384640802	4.47630874167598	1.51366064479815	8.90728463614691	6.1993515258951	6.56828817021683	6.49395736181564	5.58268630250671	5.72637653822174	4.70842820691641	9.93486165880464	9.77569895277001	2.06197076594563	3.73162124202286	0.520755947679907	3.94570084310393	9.45098205530651
ACTR6	43.5782619266348	22.9797976585851	28.7956254740893	22.412585819055	27.6839430041384	15.8124088434014	30.0710959547921	12.7029211925647	21.5114098635946	13.7905270087263	29.5353930458273	24.470407915001	36.6359683815936	12.9717765644003	15.2302546879154	18.4745318425269	15.2325300515918	16.4061116218321	23.3221462111799	14.1947979216313	23.0658136347659	19.8886018257767	16.6317758429223	15.0030147647253	18.3821003088945	31.681328913909	26.1181151795258	24.8071999863138	14.6980196080888	23.8593713376861	21.1040417030713	26.3053993092496	12.2492668268921	25.6487211500691	3.47346007470522	13.8431818323334	15.1263359645091	19.7750108460636	17.1405930827581	16.7693926400554	18.2631720087329	10.4623459760919	30.5022123545499	13.0764261448673	8.05190175235755	11.8390855640671	6.20842834409139	8.53400908584972	23.3269067660523
ACTR8	47.2309951696058	46.4601472949089	75.9926100462096	52.7626473513471	58.0750750503288	142.252939752983	79.0715366614966	90.0783420533487	76.7028465269478	93.4086271985547	47.1686651574616	81.5217956744969	57.3540265126656	79.5139846749017	76.6048830003069	77.6208190847097	77.1787565821135	82.5119935281875	76.0363359959391	79.4335698830838	79.1932414093827	71.8446479337615	100.486368352558	95.4259303695886	62.9986412558645	78.3766425931186	77.4807333982881	86.7430468239246	71.3172489760424	77.878150017912	73.4064432172186	65.9710892038982	78.6381374439663	71.8292827264088	34.8997066174814	52.059207940751	64.3669695919115	81.9830167484853	81.8253616123393	94.2404583927318	86.1981489118681	70.2571588581684	85.911050237912	104.487086721566	50.3546717114924	56.0317162920241	42.9861763848162	98.6975494779659	67.8908089647392
ACVR1	32.7150674916197	58.6233306471717	56.5447092249064	63.6122863994472	50.3295028303124	55.35079052039	51.6681527964365	29.8045218304384	98.1948785479665	59.255476014329	46.8233732884043	83.7058600358094	55.4315735838585	50.7093139158067	48.1731072139399	81.0998500321516	102.529273599894	61.3311571267836	92.1085563234153	67.2546180342516	103.258389255983	52.3351477295698	83.7772910324103	59.1835150138737	87.5509783914067	65.462087356126	68.1451308004885	62.9380316339381	49.071933892869	63.9631947068079	58.5885876000621	65.4278235397903	27.3548529535025	56.5243902274154	8.36545273837943	48.574897228866	68.476978180197	49.290790689837	50.8095791528039	39.6389799069215	48.3271838037256	29.4912971066397	72.0875317666632	35.297218217971	6.06253298197527	19.7669814502405	14.5711201151212	33.7998329271993	62.4438420580152
ACVR1B	3.08202781230148	26.3794581498607	17.0130935410719	43.2897465397619	13.1236238468755	90.1836509453555	19.2479918871527	82.2400152695061	40.6441561409307	68.7048380364526	10.7080885903074	29.4953268924366	10.6012229319688	68.0094773363018	25.5593208094268	36.8688772792201	59.2064796109494	51.4257394820928	25.6987861692102	62.473568284988	41.5934453383006	32.0432761700371	44.4534743641283	28.0608002820887	44.5498248916313	17.635907872447	33.0420653013134	12.4698045767039	15.0035529472106	28.803265285478	14.4058572372767	13.2336343422485	20.4027531625526	18.0906455637288	3.89381526956525	7.85332606902598	20.6706778662735	36.2897895766199	31.7867988933589	9.95745875700081	23.6094285221887	23.6431925541208	10.4673620706128	37.5004591122727	2.28457109648957	8.78463777099751	2.54217490853429	10.4822704049118	16.7508591507238
ACVR1C	0	0	0.238197589676765	1.9159505151475	0.209576976038791	0.151248474235685	0.183836628816414	0	0	0	0.206214344767988	0	0	0.181856108774513	0	0.453942051703876	1.16092220281001	0.119186226686284	0	0.151432934512607	0.2086539360556	0.0926467693097815	0.0708935691349337	0	0.171992182435995	0	0.219315138596558	0	0.0989841315894424	0	0.502763065469994	0.0929198419536216	0.117717649646535	0.35536048467483	0	0.197661839270815	0	0.0994023481990059	0.214250618214376	0	0.185243018858622	11.4601727965209	0.0739412371013099	0	0	0.107113256010562	0	15.2728857169161	0.706227135593587
ACVR2A	14.4356702353831	12.1839265714765	10.8866303041685	20.2860252394116	9.9896471531552	36.8416808457683	29.5759681593128	29.0582008339925	11.650181690422	50.9138804816298	9.23823089759346	24.4401110912467	49.3880699820281	13.69145357325	11.2488326993869	20.6435741203263	22.6234460936936	11.6943140119821	13.2466309534778	13.8483296957138	35.7771071652422	149.204538017021	22.3679725329938	105.91713579938	13.6855687814297	13.3616304636846	16.5767509477331	6.42889458572054	10.0671821607022	19.7546922124708	17.5600797729899	6.62375669603075	11.5056240314914	12.7730405450301	2.3941753282589	15.741080612662	16.1084620469993	10.2094025806428	17.9472558243098	19.7845833731462	12.6126962704068	7.41781920631931	3.89459744803391	10.3646848798524	1.82505771006679	5.00822850903069	4.55915377864423	9.5908468826775	18.0797584265005
ACVR2B	0	1.16871334321187	1.6525672725109	2.84948642968816	0.619440034834615	5.49128620179647	0.73635759676149	10.6615155877402	4.99012856401469	11.1263025125019	2.48944417637036	2.61174330226534	2.32857746604187	1.27589326626332	3.54464883295297	1.35441647732729	5.06081749988659	1.69017888603287	2.85716295145878	2.07901734232494	2.37803847153065	5.3769882664436	1.86212852434992	6.47213768224248	7.63000370658968	1.26496603732839	2.74409729131509	0.659077231368168	1.65027961835104	1.38947365654369	1.45018985453207	2.41414571712659	0.806881476587804	1.27707434903488	0.68575744250903	2.9194042007467	3.0352417512422	1.6386655696868	2.49213122588386	1.45658930063421	2.88095249305912	1.81862478275562	0.545327644068756	0.952601122953993	0.307543773004783	0.611195877741026	0	0.839375065142433	6.82920007713154
ACVRL1	5.70796466788666	27.4307495585366	27.4050631175469	22.6167935882	7.84137119575993	92.9119318444407	27.7920081988115	18.9450141201494	14.0105811032183	18.4236803724975	7.08211581878858	21.9917686584298	14.362463951033	57.8334279832196	36.4193344503038	39.0121993891107	24.9987949918856	24.6748036442168	29.5757030306633	56.313754999711	18.507595851563	36.6615787083125	37.940248349952	12.2030849507117	25.7982434586473	44.5388922964414	26.1724491710848	14.8105072275205	17.4063907718815	16.3003371137538	19.6281316096125	14.75783159271	9.36131758673416	23.57061406415	3.97859217843719	50.7477579268511	18.273881431623	14.0453679227719	42.5445283903474	16.8018630682044	12.467152190641	49.8122826851724	18.7790680294718	18.0019857673994	5.40168149045884	10.6316826280085	25.7841976946095	132.887553873818	68.4146471362967
ACYP1	4.15794728955643	15.4888504139268	4.14942808583757	3.24573369103432	2.37116931253548	4.36156737578946	8.29750449978726	2.52175387102336	2.73544307815338	4.1113752849125	4.89902226179849	3.7153780443149	6.3492577126032	4.3927447947714	6.1079877154405	3.01191487443986	3.42737545606489	10.8994037622382	4.29926757458752	3.58129101506261	10.7082000106673	13.8436788730555	7.43593232105138	0.878786681389042	9.25352817690876	0	0	0	0	0	0	0	0	0.563111469845022	0	0	0	0	0	0	0	0	0	0	0	0.22640284602222	0	0	0
ACYP2	183.264083081424	126.819726569613	66.0914066242213	119.455181812226	141.410539755021	44.4543911446937	70.0349283510664	58.9389260315475	74.1543261274898	54.8726681171106	26.621064367557	86.1224244668217	64.6304032847094	123.504146240815	142.956973205073	73.9882236053413	47.9255806054501	62.7255396145281	31.3101952704873	102.791624214533	76.7213335373062	37.7611181564086	75.8417178372961	44.1496157265311	42.1799169066725	118.725833243915	91.2315015380572	111.821045848662	46.6299289936334	56.3891821857952	89.0732286709678	80.5536085702563	146.160428393251	89.136441222594	102.781667781808	45.1996954311036	66.2061309842624	144.324717737554	133.130416676484	82.3663047162472	102.351628845243	204.571416021224	135.328435502291	62.223417149285	188.466657409145	89.5290511285862	27.6759812506732	412.442431220489	83.8879543802449
ADA	42.6671724466314	28.2812215463008	40.4461912919059	34.5969663956342	64.3225827503287	27.6931675927596	26.7151578479375	11.8799620909666	13.4731243890169	12.7851326745655	30.6788968632478	26.1961598802313	30.9417918826558	31.2935983613799	50.376136379798	32.5243626816439	30.2381081956418	27.5451107762886	54.5442172275889	36.2306611320397	9.62884531028428	23.2442411243704	21.4205382950065	13.9572114482496	22.9706279229452	71.7911239957751	48.0527052736647	41.6144650010988	27.1085915890455	36.3700428588148	39.4115864954499	81.7618789925463	22.5458724245587	48.3713774786207	25.0644248542544	23.4037223155461	59.4250664863035	30.6028429364329	65.7383149579906	24.8851203599227	34.2117749004416	66.6578898283654	110.286196992884	52.8988619004956	22.1912951972215	54.5027972313879	73.4371952945767	85.9379076997002	59.3647273315471
ADAD2	0	0.284210642556983	0	0	0	0	0	0.223700045763363	0	0	0	0	0	0	0	0	0	0	0	0	0	0.146425863051451	0	0	0	0	0	0	0	0	0	0	0.203475491646273	0	0.0465315723177951	0	0	0	0	0	0	3.66820920040919	0.612040603356684	0	0	0	0	0	0
ADAL	40.1917182959269	23.7532134595385	23.1957285069201	28.9926574445815	37.5937040986618	9.89937151882172	26.4749045981534	14.1665599479314	11.4488303146913	12.2463232959355	27.9039910011359	19.0595747292102	35.623815493725	18.8705277162137	6.16452731450215	18.5452623042763	12.0228869272827	12.2303172719116	10.1595304707908	17.0848693215165	22.3084666248627	14.7062304626044	16.204567734259	11.020512766794	16.9959810225082	27.6523658884855	27.3148088464099	22.1929797951491	26.6743610482259	23.6060308455545	21.9910867568173	21.044010142861	22.2271562552773	24.375425455985	7.93612912800999	23.0414546314224	18.2026287464292	20.2015634646236	18.8259877893292	23.3205886370516	20.2647354349442	19.0675693384333	16.8291395336492	15.6792269876792	14.9287430863737	15.8878214519481	8.00298725218042	11.4136946381111	12.9587112791125
ADAM10	14.3575976596386	34.2645961676986	46.084934130292	80.4418063575285	23.8738119960511	55.9655309467916	59.1671510988725	91.5316092012919	103.613992454522	53.6593845651106	17.8586913779232	78.2304385101926	27.8208861005702	93.0417710006555	30.5564403835191	61.4783878197695	112.334008712533	25.9719315332463	81.5769375158795	125.229242329127	102.643792569738	49.8854398080696	57.6626312099219	58.1780522220017	84.0392501708079	51.806749686896	76.7824281706085	13.3584284859505	35.110737806862	66.1497132179342	29.8737053619717	84.9869736248025	23.9112173870705	22.1147025229033	3.32368028361011	32.7522877521072	52.3202376356568	46.4634011177025	34.3679332804014	25.3776059212695	110.932536876167	51.4334665932902	56.958965387842	75.051943311184	5.5801511432273	19.494535865442	0	14.3126127077102	36.4111578279116
ADAM11	0.780991582912699	1.69150511470501	3.55239999931514	2.01435399048045	0.215213363427085	4.93482991219018	5.02010055650464	9.16868727854739	3.06531186958821	6.42623853453836	0.922117037734926	2.54391881282063	2.04146899740866	3.34013495330478	4.18248547194338	2.26672596256642	2.0461046549891	4.02265609002579	6.00228162540271	3.8553193224506	2.58414961622969	6.85242739022921	9.26955752722457	5.42019559028354	4.4884346953409	1.39867912760965	2.31204015815388	2.27375138540744	1.67858998697293	1.42773675279276	1.29342030919783	5.59397085433566	2.01681149716781	0.944790075688294	0.677040432717408	5.72751917260517	2.25884911038986	1.30698484424188	3.2414026353852	2.5631244163874	1.2104702364911	0.590045223279506	3.09229380050079	0.341110897988617	1.12759560296199	0.87706601020907	3.95152831307775	3.84928231036677	11.2554382927643
ADAM12	2.28555280625139	1.43282742597286	34.5781180081482	5.98130037913378	0.577182399393377	47.971171198562	13.8376268220048	110.257018507974	1.8316293176807	69.8088089480865	1.56254774408855	3.9937677030614	4.6360646651618	2.86811555232509	6.05852031908598	7.34337270442466	9.47884411242776	6.85379821855621	30.4594403463322	24.5915674357068	7.71204116522411	11.5243734878242	6.19236082169536	11.1980797073229	2.75054361158141	12.6824558166407	7.70542903930586	0.878079746446812	5.27213703592939	4.24132186672622	0.79747052711025	15.0236352238426	0.607511093297235	1.70514580259129	0.981906125970462	42.0308315413897	2.09007876568391	9.34679408755559	13.4564811673737	4.56259978645571	5.7487155604892	1.79072662499501	6.80312506506369	5.74501506503041	0.790809847759655	0.708548854690896	0	2.30869185691188	5.28877900710187
ADAM15	16.2100006111882	58.4580809746432	61.5357545807407	73.642549115935	21.0216385980918	52.8581069529948	37.661382938709	36.4131610275598	106.894416195408	60.7704537781331	27.0268435356619	59.8795401517338	10.8786976232599	87.4220189698075	168.364051543321	87.0627683716188	86.5416742939687	76.8721556170298	90.8839153570823	73.2211926560883	62.8970054080407	50.302570019949	69.8301399731105	62.7588751198214	47.9526827565389	57.6589309015722	78.8942631433046	81.4988753771226	58.2665837072033	48.6008587822756	63.1262569307054	92.1231844943565	95.5139402505912	54.6105608354533	24.7844942569527	47.7968789257709	77.5681340380526	62.5806497632104	83.0341519822489	58.5918957329329	48.562246084479	68.2439366981376	87.2932885697072	64.4621893812899	26.5376802226891	54.0436159379387	74.4555577382783	115.19912248123	83.2682447543709
ADAM17	13.6534150711372	38.9741422266405	41.641775335978	44.9524833369466	19.0674680821528	60.4414245480633	42.2361220589531	123.727687071602	81.0243281551843	91.4783047793912	18.9094643293275	53.872241053541	18.0382017737112	84.454594108663	72.760798625639	50.2969230591395	59.4644213795471	25.8136847946288	72.0964260686024	102.686118173242	50.7861728400255	53.9953347453046	76.6937424067085	61.3195038496974	112.78893506798	30.302282382016	44.5577183714733	23.6600284206528	19.4673177531429	41.818779723082	27.7897596304493	57.5853673068956	27.0819281189056	19.5505386664231	6.07942538129569	74.1749605552572	58.6724778836544	29.0182946491987	37.3134909768434	23.6429263707238	44.5820742796115	22.4407250196227	57.3683773437693	123.778666375726	6.82446319501421	19.2508485909263	2.75340507963189	14.796789503503	69.3755209464497
ADAM18	0.11510461241852	0	0	0.312624375670145	0.0762264091691462	0	0.264644376925935	0.162008855333172	0.109434027241958	0	0	0.118745146601823	0.406722981381613	0	0.0787238822307743	0.178976436058408	0	0	0	0.0625851248519446	0.403413070228579	0.0767094125814536	0.297720873951874	0.111681865397526	0	0.106389386106051	0.0850263520561932	0.342927056431287	0	0.658837800060641	0.140256466471967	0	0.0899443571726598	0.197893940690327	0	0.31963600814796	0.294721218595461	0.379241444967475	0.263232838716105	0.0697769663683133	0	0.676472577321555	0	0.0814382729505431	0	0.0554633902222174	0	0.232249831802736	0.318244860749881
ADAM19	1.23930746237993	2.26911327925466	19.4938867433991	4.0376751102292	0.264079842302334	33.599414974898	15.8261230658953	9.01926160513067	3.99143464974362	7.22537032705605	0.640149085325674	4.31311866752375	2.92112322207609	18.5201727345409	13.634446367393	9.48540880591979	10.4728779909551	2.99824743366036	19.425161087037	42.3582175523626	3.5622474638983	11.7220168879008	3.13854674532674	4.39486756843178	6.82436307447507	23.3636823088047	10.6316970914212	2.88208687217803	4.22193922043377	2.58166397770502	2.47763223533512	16.6336050021483	0.54518399886545	5.57464543753516	0.556278663124976	64.4837409498779	6.40109105626299	3.27508522600292	21.8190738960753	5.78185914312491	1.3638054150245	5.97768864856612	17.2211458056831	10.5715413259771	1.79111602701301	0.71508564538391	5.94831143996474	27.5562850268839	23.7831598808509
ADAM22	0	0.383118209822816	0	0.246077703901513	0	1.16133079293026	1.41296211152524	0.49992886732717	0.806608265565202	0	0.25628084948846	0.679187462297174	0.62085255531353	1.18159722289867	0.830835529963472	1.36824106757832	0.183734132701577	0.405272645341678	0	1.99963444559431	0.139877289015818	0.567411130064669	0.179389822599938	0.202357679930505	0.574530339682188	1.06625021924949	0.610597937271275	0.0627354126237941	0.297045129131589	0.176380984929363	0.160204811101576	0.605047262989859	0	0.552433994001489	0	1.39153465240397	0.0391449498101282	0.0408759651901801	0.790963610599059	0.287230344814837	0	0.951728978177101	0.183744237173936	0.0888089770715505	0.0704270994766487	0.116686769622884	0	0.83360165356898	1.15303129804778
ADAM23	0.0382074950439132	0	0.560439070548482	0.101867469537736	0	0	0.0862764364989485	7.9104311923367	0.0363621429460784	0.338663681708841	0	0.233481237947738	0	0	0.258416385787829	0.280382358654634	0.0629322642142225	1.32721373265906	0.318716663714088	0.019085778159079	0.349424438922094	0.0457154535574513	0.161821033270654	0	0	0.22229131204798	0.148436004399152	0.446831099740478	0.0670624003657193	0	0.193129278029379	0.0405752038561073	0.312914661573212	0.019681547351746	0.0153782701942013	69.6596591219654	0.0643992642685052	0.373443775139957	0.024447930845425	0.0200253100092735	0.0205211316440749	0.132355692618228	0	0	0.0663636699733883	0.184261066459824	0	0.216426881464472	2.02923593102395
ADAM28	26.7191009573323	19.1597737416991	17.5222340922268	21.2919883437902	11.6488982719563	12.3031022832269	17.698620098684	10.0539381301193	3.92154523085339	3.84500705782992	5.65535838774419	10.5344524823905	12.8855585565503	14.5428291803187	9.70675030588139	24.4348025176505	17.1580653541735	8.89610609097514	19.0335548055919	16.6438616320763	18.3491937989616	14.938963680715	3.78742644923207	7.33808631577322	4.87773097759436	43.7072802594472	27.2048334636365	15.9168287709217	11.3344010043685	14.782797061782	13.8178584524992	15.0228817897099	8.97009847086881	35.7269337114982	3.23119198781768	3.66800688967564	15.1553194147686	28.5436104320706	14.7286427510222	10.4719392921849	11.5879868382397	8.68411902714543	21.9013071739578	10.4151140530705	5.98633184841443	13.4587107739922	1.10006392463597	2.78142055160488	12.3706133219591
ADAM32	0.540390403007579	0.427777386276391	0.341013323728654	0.681330509148426	0.227299465078273	0.33350647889077	0	0	0	0	0.321194088285561	0.25376529808264	0.465331393762577	0.460620053671611	0.173709267976464	0.625503136411491	1.09996687800797	0.201336756644237	0.118654061751523	0.179149258112447	0.119370655982575	0.331226828350362	0.384424517039229	0.356694121385647	0.268813716478626	0.606574246159807	0.296185239449937	0.304576968541737	0.314741936787443	0.434096860552697	0.468662751625667	0.943854696138723	0.229204709819089	0.0581177804913374	0.048104308471547	0.617071007783531	0.25641114749429	0	1.07074052978428	0.24406242448529	0	0	1.07456259822477	0.71437728415264	0.257294560633563	0.13658383261312	0	0.0674611624785897	0.611193476868963
ADAM33	0.220065980446355	2.21561944044333	3.32956050928825	5.92579424054068	0.153391198238277	6.48475959215816	10.8647558773931	5.86906906131573	1.36125112152694	1.84534485468829	1.30434615756016	1.30901578817562	0.167752499401761	3.2705266611045	3.67038575301815	6.79761343566365	2.51243389355445	2.60248352485043	1.15189626567256	4.86787479256279	0.629474023363127	15.8462547882572	0.772856752654582	0.568915784033531	1.09768441947108	11.7450868505014	5.77459201301328	1.83162873100108	5.81176809694451	0.776259045448881	3.75806248682927	15.9875947149961	0.969656951576281	6.5701123679172	0.213237736835236	6.81730385200634	5.16755704839037	2.95479815240654	9.98046136867231	3.77680150438018	0	40.0380045090561	4.72307016291634	5.5710828353937	1.21624093867495	1.11922168908926	29.7930470075124	52.2835618190543	43.6107153790149
ADAM8	3.04419684264619	10.9280569035077	14.5531712566993	12.7413998509966	1.72817816037546	13.1642401511075	14.9605531385907	6.70397103780912	6.09796205141409	7.69688953371462	1.71014573298594	5.7411807751714	5.71881831674338	5.39524492569623	20.8095001945119	12.5566616206765	29.2436321312254	8.23107504269865	19.8601691139336	8.27246776872317	12.1259926196092	22.8601392037155	6.08422416957745	7.82548983752144	8.28258542687967	12.6119139719628	18.1147528305249	8.94144280488991	10.7821414833157	9.3141152066246	6.80857547515811	21.3515302322886	5.31141322895514	6.03218044580359	1.2843641260032	13.3127317485586	11.4495257152933	4.66989314544455	20.7741866469941	4.22146887893525	5.26545993364372	3.96144079912215	16.5000964311775	10.0251632084674	2.48440302587729	15.0263212117514	7.26955286346053	22.3289526291714	14.3311845627294
ADAM9	86.2414287840255	198.04205699689	193.227252440014	158.774966815065	110.464898805273	91.8141485329497	83.1417601431304	72.1758297428309	99.6177022074436	51.7930989655268	70.0350681881171	164.721810964067	60.4526373167365	85.8820937229223	53.4453202643005	139.060626652616	318.4106889218	67.9458630608745	245.818974652534	112.627131841568	127.60379319151	73.3311403502278	203.279395702306	77.7840047279022	147.498989403717	84.6677094799596	140.346276767036	76.3192230426741	61.6672206624372	145.752127252222	64.6986979545629	270.825071354924	68.9905816160694	49.5065053336252	13.8770154546307	50.0647789853318	111.457922379613	115.038964546313	92.8613497598505	35.1244419224742	185.28808597176	87.3718246190644	269.847885087972	93.4701373582814	16.6328578617477	60.5307412967519	8.53545513021024	43.786518655312	72.3376034021082
ADAMDEC1	35.7494105847339	10.5294808188836	10.5891448276773	4.14901533373688	5.03937974449054	3.18370831357412	7.25243253744304	1.69021179849167	2.49294831069159	0.774878050436459	2.23638523470027	2.43750739095874	5.7697056262119	199.505785896437	1.81203521490283	7.97128521538879	37.6867663450853	0.936562172631558	18.0215933983311	212.964511583055	0.052045276584579	5.0235460742959	1.07150097353331	25.7316115992261	4.81651494714518	6.25946265141535	17.2777094276544	6.04844930298876	0.745211081360616	9.91919147927967	3.62099459178437	11.621721496969	1.48284213536169	4.09201149349604	1.0969242418566	39.9688500985761	4.65243651704975	8.85241967101337	2.40229321111281	0.811318716118042	6.11554240799874	1.88862557137104	42.3627859054993	1.25494897027045	0	40.1920434485019	0	0.675251489906451	119.156125820142
ADAMTS1	76.405158186963	39.3421603473893	46.8578071901456	20.4147564074009	17.5903636064936	166.54452846296	147.595238080954	39.1172937151067	20.7278768220623	111.88116207947	19.6566579755251	57.8139700344383	46.2976731172257	45.788589287816	59.2232338308142	92.1088383726864	44.5406476249667	34.1521539922953	43.5286854678082	63.9945191741392	136.712116081657	80.8140440459833	39.9705011810662	47.2537008947641	23.4582088965475	87.0709714812285	74.631371208252	35.553075628947	118.828154420666	69.3526441079582	43.9741135764105	19.9906299164839	54.1088218374219	42.1126691569972	6.37806636567092	55.9642075913753	172.249585117223	59.6510489128668	125.073496861111	47.2268978590419	75.5807909700304	51.8417719925855	15.1483180461958	21.2990257452067	6.58396181748047	21.1417297968067	12.8180274622249	258.686499123536	76.075726413652
ADAMTS10	4.32457980196631	20.3524392383722	9.60681363189215	13.3391432059339	2.57582871497713	11.8746067880859	25.6786104787812	13.1627498234781	3.29425551127627	18.1455187429944	6.39316466634331	5.9188772570135	3.89085698072201	9.96282305120414	11.5887927230655	14.8358467351682	2.60792762117172	10.5199057140888	4.17702360515008	9.18636185470319	9.07333185214385	38.5113823282486	12.4626210325942	7.39611871506141	3.9353431513071	14.0329505834319	16.3803333759827	12.6967813640959	13.5334494112366	8.40591418026285	9.78675994271532	8.51027645546709	25.9789929437668	19.0993971270176	1.40801947871282	21.7017257486616	15.7402618544919	8.09591947476943	18.292030951018	12.5097109742952	2.75287110907452	7.65489661226863	4.94548453231934	8.34781590784237	5.33524210608731	5.16341037361734	21.7846859115983	7.2328890678551	17.3276857341941
ADAMTS12	0.39944828340914	2.43397314632135	7.79718521220926	2.8905531406931	0.0278927719123363	12.5493630144555	5.36924199598434	21.9120391084331	1.2533187657177	6.5412445415902	0.647458987659973	1.87097922884435	4.18281167352365	5.29023785522325	5.72833210237365	3.62267052045771	3.98925369548363	2.15596765394147	8.78835816774324	13.8035179900041	5.01916529788647	16.3091333503985	5.5938082231833	6.67891146761684	3.16338075379038	8.17291484145913	1.65555633827303	0.628905484669813	1.65951158809205	1.54523621383155	0.487784387740937	4.51199978534377	0.123673915106247	0.567514157984162	0.121413007095999	3.52826641661375	0.433079788991001	8.94263223395451	6.34667365243346	4.51227584315081	0.737576803428905	3.98070110162277	4.01341015982797	8.91344947775515	0.669369361307659	0	0	5.20012898915872	3.70180414078703
ADAMTS13	0.473198464218524	1.38341958369794	0.613694862630644	1.80711638890257	0.0992107694669178	0.0942922496736254	0.971819809361523	1.82940249643912	0	0.282347609580548	0.797967060512886	1.00912660560938	0.580064479745678	0.440303135775656	0.446925188493789	1.05654667392118	0.74142413477478	0.786786994562725	0.361480040297603	0.326032575482493	1.79809684376761	3.49077018784269	1.0009687140654	0.995999164077469	0.444586600955162	0.964379605980082	0.329351277000922	1.98991803642121	1.0466580769955	1.45996160081938	1.71892473341659	0.237927361311077	1.69604743764075	0.855224085240298	0.182501937418551	4.44037407779073	0.432781369827538	0.794725163231733	2.38067244407247	2.84628882323799	0.226549783951791	0.906695007364	0.14625088052983	0.175522201132039	0.366409013476248	0.408370979986906	1.50722596275551	1.25303872465015	1.80173124251755
ADAMTS14	0.244193829309481	4.48933381630883	6.97203499661785	1.43215137540498	0	3.20390497458088	2.00936531126449	0.893734453811625	0.560229020235329	4.29508124997221	0.987338835223525	2.48441585096712	0.535482346515685	1.16019811268866	0.997849779377211	2.55952359756579	3.13861333100219	0.686119003246571	6.83014332118772	3.41791925893852	8.73665578741896	2.33047710604791	6.27226748682673	2.04074630613781	0.597961952567968	0.926488026192418	2.60430166052054	6.04783310921909	4.7268137436734	5.65010305660819	2.34483158742801	3.7566106893369	9.16831559091547	1.708556928793	0.454996001935454	48.0153762815503	5.04123989563721	2.73889648320466	3.48245399607666	6.47623211464584	1.92629486279484	1.00402460358165	4.57474346539	0.563015275321037	0.66697894959482	0.58389778776324	28.5333189442012	0.764104988732605	3.88824820822855
ADAMTS15	0.31057773150536	3.97646120165448	1.41769954292598	2.44263720218744	0.147327573136013	17.1474755796716	1.63648989366216	3.95317853794388	5.8604387028752	0.150180710887106	0.503713900942141	2.18630408206113	1.84192894417756	5.40885836964684	3.64112356375262	1.72628093438071	4.7733966720206	1.34263205025876	0.887912394817188	5.09771913627887	2.78590531907888	6.44740316557149	0.882859744305494	1.8719833610068	3.14781869706511	4.50544619791795	7.96106412485728	1.21344864259273	5.06917694983052	1.44509671643234	3.37949401480049	2.38602279676268	0.598505464142601	5.42702139001753	0.118097835928991	4.79203369199746	1.20255564594501	3.57401048429732	6.18490620363669	1.54646243423764	0.671801513916565	4.59979619669755	0.317701407492973	1.38705180224014	0.371652235547734	1.48097565628591	0.0582456058462419	43.6845058732351	5.91915541190207
ADAMTS16	0	1.84020893754515	0.127977672793577	3.72071254314502	0.756300766187962	2.03221154466294	2.57234455227001	13.6418932442636	0.0420936633123685	12.451664054401	0.174646668266373	3.48534660469866	0.983568379213949	0.781625826827257	5.57776262538369	1.63616578725873	0.579849410925189	3.91023085752793	3.86851534014427	0.495844359861742	1.49233908967208	1.90669298742375	0.229523460760149	0.252408908509745	0.144526715679139	8.87323342928244	2.90306555352599	1.24123535693554	21.0027500092523	0.50265678904233	1.49638007421253	0.112684401975866	0.990754885038361	2.57724175446566	0.200891298729375	0.383044499850207	0.796333581665606	1.95867574985392	10.8546113464239	1.31522287068644	1.9892883117984	3.79366144102132	0.264256498329435	0.183866478803947	0.177695473047439	1.81942855201769	1.19693793883511	3.89410943252671	1.0514075564724
ADAMTS17	1.08981887191991	7.97103443565601	16.8608057425996	8.9299783342707	0.44800808921462	18.4772106161724	3.69122978005992	402.686663499665	15.7080801128625	40.5608456101304	2.81564295602517	9.47680158617253	6.76942026318803	7.54528954963764	12.2804617523393	8.20635998532085	12.735985370983	15.0851828660259	14.3961718581546	11.4989862113924	32.3496243653924	35.8830672329552	36.8315060017556	16.2713391602062	6.16051760458244	13.8783541291061	5.67069219334422	2.66784354780277	12.775741808973	4.58723058128375	5.29530342970726	6.3859094366643	11.4340962707387	5.364962629378	1.07093275841802	17.1961611911391	15.1125187484474	7.51820355445661	12.8697926450812	6.40854188661816	1.6074563851809	0.750644262525796	7.92181863964686	8.81110134776763	1.51258438892569	1.34936549462592	1.7358353731618	0.447638669223064	4.11973458506287
ADAMTS18	0	0.0611716142451469	0.81997243044335	1.14514939688592	0.0229325066911025	1.33427837382566	0.196647797502972	2.2461920618172	0.600717574527713	4.73679974872144	0.0898615967025329	0.284198569754328	0.952875626147116	0.800535512314835	0.639969706581096	0.582228953904771	0.0543181146077824	0.635548933950545	0.112357323313784	1.23963547991487	0.120982128493909	0.28156113852773	0.464496462124661	0.512690701254066	0.149878691953548	2.13218030136745	1.43231015653629	0.211596228434151	0.765789816687766	0.0659303183181415	0.0781602996491059	0.254376811149421	0.0232614892271571	0.366706020588172	0.013247244131582	14.2158852110616	3.82254099932902	0.553116844794639	0.736410780830795	0	0.0179583043361916	0.770090010506572	0.27236641187046	0.573503351523542	0.0247817551662993	0.0141647020126704	0	6.3501677112603	2.15589853260502
ADAMTS19	0	0.425900751410609	0.175176404930598	0.0783664445618079	0.0392991187507407	1.4100523086678	1.78067421540551	0.25738851720483	0.0420589613827902	3.25035388539389	0.113798567785833	0.185481194600537	0.788796322158259	0.510894196261131	0.557913143881087	0.382368119742101	0.501121898266767	0.0464066591369474	0.0206901587059453	1.55642965902194	0.495377221047003	0.82648364283712	0.809436153341388	0.133932829426831	0.255482183545911	0.446784869758831	0.843876488716252	0.252717013485669	1.2189102719101	0.204785780583114	0.251981131803256	2.14677177064373	0.414729574275169	0.300047407949349	0	1.45780131314184	0.430275466441205	0	0.75139543241281	0.12997846263918	0.090536263831152	1.30206477106082	0.894947291977893	0.705222564228721	0	0.268006039235888	0	7.29888658457507	1.42805281591649
ADAMTS2	1.21803414206746	17.1619511421884	61.4139243419629	20.7721689506168	0.884996081488003	49.2904251158581	17.796976639074	19.9116230898326	7.47815445722437	8.99237445614864	4.91779699699546	15.6237353787353	5.62756536286938	32.88422986298	38.7990165934587	29.105320243472	35.3868469897961	19.5237542653992	133.62748049297	90.1585047829388	26.5435704435506	24.0925374753429	30.7157633293097	11.505476029965	26.9072895733697	41.527369745285	29.4533686061785	15.1665947330042	15.4939141656307	14.9708274857043	9.3479453230994	63.5926166102338	12.5573407507977	12.6342601580354	1.38606982566015	20.6052324084433	10.5248759812727	17.6326077598006	32.7509965700446	9.97325894390288	17.4581242251319	20.0435005784858	61.9324503681637	14.9385810950549	2.82466082705166	4.15490669213055	5.98085940130161	26.7699090755839	34.1686726890434
ADAMTS20	0.143888048412678	0.050764574106119	1.00886921705992	0.204970366710473	0.0379592189826229	0.161607465616678	0.855620971710478	4.16046784391355	0.522034624316865	1.43066713656931	0.147855529286716	0.178869754394591	0.082746050771524	0.069687066623137	0.160386150618565	0.196830014964817	0.316846824827617	0.409545191182561	0.325225091138518	0.0903736766019161	0.94102127824308	0.35041350222864	0.156282660029481	0.2011627158085	0.0685506526820806	0.636101312755323	0.20536172351021	0	0.2019822286261	1.10707605023278	0.0483155573325796	0.150953700841617	0.348263875974346	0.238523861050551	0.0814148408691136	2.86198458646139	0.114946156245123	0.181803439841304	0.969338821721898	0.0906387814268789	0.584111935361296	0	0.0491627325413303	0.566747183117525	0.0423662618901501	0.0121445719789835	0	0.182086600174592	0.328519516790852
ADAMTS4	4.15536186377384	4.13959478739062	28.3149951960255	18.1124263888793	0.945056895710036	43.6613349815607	18.8969189259253	68.8786522691425	4.02675132467265	43.4548110077593	6.50058880338336	10.78670159276	18.8503647973887	8.11166235399863	9.10082222878239	21.0353149718447	29.7735919192214	102.819357469186	65.823167865089	23.6484039318202	18.3213320825184	44.9627769606215	18.7831485576884	39.5238005611949	11.25139338235	14.2028093893766	30.7417725135921	3.1785123220809	19.4483939115341	16.0864173094994	4.60011501250096	16.6816265145012	16.3891850768335	3.2286520062595	1.6250188736004	40.1396880098006	6.13827779572901	10.5848153757242	31.1366614965264	8.50161422288576	5.7080254691312	4.47027716923985	24.1371051085079	7.91447511730209	1.09814270208389	1.83742108327007	3.98723960086774	15.1383677867151	29.4656164454069
ADAMTS5	6.07225480209743	13.8068398465397	18.632437108303	16.7129276987084	8.60911318861472	88.4086961930694	110.399416627174	21.3768144810411	4.20276004605525	28.2955986477823	7.16982648387181	17.6851312669802	15.4456478565762	8.74239309703625	22.9051155289315	16.1542701069336	29.8200582863931	4.6020427185027	45.5714658454422	16.6310420808227	57.5414098841038	19.1200909485591	18.9377088041397	56.1587382493986	8.91320471901466	44.5701615046364	43.3960553247664	1.11392247478357	22.2985807967056	27.7970209411518	4.2378321332558	8.8518200441505	2.15638602924944	3.31612767694752	1.10904248092632	7.25071129354486	14.8487652631518	16.104942270874	24.3981502718874	5.98854925328243	38.2246933126969	31.7066873743375	11.7912913613651	21.8548267436796	0.845905592837798	2.4252236964109	0	11.979847296777	20.3885762472741
ADAMTS6	3.70360422632694	5.62045181489871	6.8882517422452	3.30235582606474	0.209549972300662	2.87784191312883	15.886064983818	2.32641986103571	3.09300659310408	3.76886234509871	6.36606374423291	3.28266309799133	1.29646470575076	1.63977373986117	1.41776371624129	2.82887805599172	1.98953434025322	1.37504766979068	4.99167766918315	3.33864980956411	13.4172602574094	2.63564009480805	4.03668741148365	3.86331061805301	1.64582970824459	7.22087912766648	3.05490848761525	1.2945614906965	5.76630564080869	3.71114099025533	1.04724572188914	9.3864410429465	6.68985960111278	1.73206728345601	0.438492666980544	27.8918629901131	4.34649555549486	1.49075662033713	7.87418395026532	0.880905662617445	0.904697979448699	3.37943480007897	24.528997865212	3.15250862655928	0.465435333991914	0.276425949067581	1.92228107206108	1.6348809776197	9.86422257168201
ADAMTS7	0.619074741472456	0.566602424986264	2.87521360732797	2.72429903985949	0.180993840702263	13.8996957286979	3.97464552699818	8.12786231562514	0.837929095714807	3.09679565249864	0.410415711405728	0.879029800199099	3.47781317750325	2.27225205140593	1.81390592658664	5.87077962031125	6.7191619790252	2.79708560371178	21.8533841846318	6.04882395510139	1.46949657949999	7.50759815519697	4.16643431082576	3.7808756329932	2.10585781743429	2.7017117033906	4.27496615539903	0.851391306881699	2.60500250627189	2.75156792461234	0.885293712246324	4.52659261486141	0.523267757292805	0.565052481050713	0.0478553201164342	21.9015413475822	5.23950468232097	0.441337360307607	6.16386012652486	2.07221191329599	1.0753304996072	0.643150952623695	5.07769205302266	1.96317344835543	0.0995820101163308	1.14031904722222	1.74500520863915	2.87365253826756	5.690791335134
ADAMTS8	0.464535467124487	2.12632614645872	0.126728413541847	0.359934303586509	0.0542990523352831	1.61085688160614	0.52698387650384	8.69103438816998	0.584217452941291	3.95578912902634	0.485665666368012	0.472114282459213	0.956591455816224	1.11695248413881	1.9161943121923	2.06295414993055	0.178664102995669	1.47326591335567	0.0296423281952786	1.15742396243564	15.5678160088047	2.26447315832591	0.20650940162635	3.26151997550026	0.645823470528392	1.08237247409381	0.815763550833183	0.428537394119791	0.939380251397405	0.326684480887091	0.194285916684293	0.525123763281112	15.6407511510445	2.13402122528614	0.488171887232246	0.0818964428040581	0.548220530882435	1.80517081848323	4.56319335400909	0.954118995626094	0.485035615702496	0.744410691648906	0.0306671122902183	0.457490181909969	0.350316999784958	0.185208276576168	0	0.656468706339109	1.68949686295769
ADAMTS9	3.04938590143517	5.72539301384726	6.6657617651984	14.5222952183434	1.39923405319485	12.2015265671077	7.00376260071384	96.0354952512425	2.62712762016908	32.5642680985867	3.84109042223437	4.92289722870433	3.32389177840985	4.18074217324839	6.14897607306556	9.00224788699588	6.53650235803396	7.74418283958142	9.85832309111458	8.92872290871147	6.24315508509913	98.5440518531245	4.96155901388093	30.0732510274434	12.4889743253141	13.2160425193388	5.65065821627258	2.37997594195982	6.56702540099185	9.42365622521992	7.47657102004764	4.34616496729267	6.70732814730726	6.65985063746628	0.500614052899879	14.9407001068432	5.12966190256441	7.66806784999812	10.2791059794971	9.10431826863552	6.7068618392237	7.60385030378305	9.31915451029736	5.30117130045212	0.711004168030024	3.71559153236166	8.57120453036713	17.626126811707	11.9838886042098
ADAMTSL1	0.580326127736583	3.88119553113114	1.15883525073587	0.96405939604564	0.0165118535940037	1.53271785943041	4.62812033859947	12.5271007098371	0.587420365311874	0.816114292003138	0.239023602671108	0.736360935035354	0.540097798104683	1.62073021433475	3.51059579669231	2.56863534528528	0.231851695680512	2.52776815346993	3.69945765371939	1.96024552351226	4.03618345521785	8.81127261970602	5.31688956112462	1.40169596543498	1.15089904384802	2.48807972849775	1.63460718144264	0.416597733665156	0.547140282625603	0.456196692615609	2.53665056070961	0.828698237119025	4.78892562032733	2.49066959195228	0.164007904304072	2.27334618768258	0.313334807321381	2.67319753484672	2.46041067165389	2.21094033847024	0.181071554990797	3.77170079205525	0.969507944395149	1.097501195631	0.508676367589194	0.167264518466355	0.593874523587158	1.43314795878363	2.25919354682997
ADAMTSL2	0	1.68212890118792	1.12783344940096	2.90407236069258	0.137636767351486	1.93827793154645	0.388097751286159	1.36690333187786	0.508808689924293	0.514071971493137	0.668041811485692	1.63934093546455	0.2677697264753	6.96817130215834	1.49998757836017	3.01695678382553	2.0369108733798	8.07584695059919	3.80871411860075	4.90803515666718	3.34488100521849	2.70676715596302	1.48513220948402	0.220677158617757	1.31660047863804	2.87190925909075	1.71971505371264	1.93270625724211	1.34598273740614	0.672865776986789	2.16761465929491	1.63689513494288	2.20158801249687	1.6306676329749	0.40376483484897	4.21605789051095	4.36930622579786	4.18249234119483	1.84505366461665	0.984473451608479	0.481751228248658	2.21812314845806	9.21108791638533	1.06191771550361	2.10009296541123	0.941583361116369	0.931572961785639	3.77853150989412	8.75120680947637
ADAMTSL3	12.4645561845206	28.5772648728651	5.87346576973644	5.67792555814613	0.582062360640984	1.70921990683873	5.29023304494372	0.848720435485589	6.03826938692757	1.04211383815687	1.17294749996642	1.94054073618431	1.87496462563576	30.1736631563755	8.60257414128834	8.85730717607398	3.13514585665576	43.5826766187482	29.2917389479965	40.8739479750583	17.8359236197223	6.57008594187294	14.3014993225787	3.55266570118006	12.450474151087	10.5510125751807	4.61127549027157	6.13667375212835	2.43437504755916	1.34915739946767	3.21160250936217	10.7740684432482	7.2218870711332	20.2180244725615	1.06263153500581	0.901136205465674	4.00544741892884	40.3105556445012	11.4970214935419	5.02463344573357	1.29242429539599	10.495498422457	46.4425268563385	1.58341644770344	4.90656340830875	0.863641500114316	2.87434705353155	11.6673371718986	17.1638837404004
ADAMTSL4	5.49920063955495	30.2110370143624	16.05188291537	29.8466394551933	3.45499970438301	14.8240393023916	12.3385393427206	14.8296596632557	85.8469608845204	10.8191318241715	6.48981373796596	14.1750534772614	2.05438443905856	31.9689169573569	47.9145535665833	44.8370609449493	30.1670268139811	31.7163384558357	21.5397763062551	30.5409358751824	42.3719344742106	26.9138027075509	19.6586625262576	11.6171559889105	40.2869288881669	22.3966820453759	43.725596943776	16.465821173004	38.651004063528	26.0654828692751	27.5989575651352	35.9292910672822	42.038989203479	37.8484934151383	1.4419882589657	14.9225774050526	36.3362122918875	17.0403292961711	37.4463297772116	12.3914879899199	13.3748168181848	37.6630009912433	7.42916210857726	40.5869181850765	3.4328637710014	14.4831252062559	17.4774929905631	35.8576757186214	27.7248585841278
ADAMTSL5	4.43739176076129	15.1799295855017	8.46670229080452	16.3339783821407	5.39248576783519	4.30418096963917	6.84799993910891	10.0398401966756	1.75782423818722	4.21976614210092	6.03595492190012	7.08465415089696	0.612845920226515	6.86752359295045	4.59354774864501	12.4348312370963	16.6465668270443	17.230395624232	13.26585539525	6.46922204149357	5.42713457821575	13.9309209331426	10.2653372194763	0.842911067400707	8.40106199042594	15.8879591343494	28.1938428499756	14.6276064180059	11.4597054854593	11.2673164321601	11.2367200513733	42.8093343317166	10.8211707761088	23.4678974356517	3.03098601140554	2.66331039163811	13.8779218778008	6.96103244290759	20.443934090101	7.42654027224158	5.95738602103114	16.3557708012178	5.78515742640273	5.30232588270452	10.8048502280241	19.7084536791583	3.5832065880711	33.6054601854357	13.2369112379892
ADAP1	6.95705305090323	14.0931380365605	14.9185121817557	11.6002934938354	5.89526965395229	34.4335297832637	10.7689351337109	32.6141716497953	15.4000392360533	31.2154824194662	5.08778997981149	5.80527538898058	5.66871328720519	14.1751514736189	16.0507442697251	21.6060001092115	23.4707479547129	12.0164964768856	38.0834723994097	17.4044505240082	9.90320127102394	21.5346213274802	15.9174418605667	26.1378383942433	9.19781217134918	7.67264473558779	27.1118927293137	11.9120767217693	5.35902838036808	10.2797656283153	9.09646774905636	49.5720004891613	18.3660987536881	11.4920114335189	3.59239431811837	12.339556638777	47.9894806250843	11.8520984880222	22.3320234876753	6.16454384615438	28.0906882648554	14.7495852029863	33.8100112247169	32.5525154918794	3.02203203849969	30.2687907162999	8.23253803804927	22.6711890593647	11.6255798400372
ADAP2	7.77350138148496	9.24890026896553	14.4990966056352	12.0696972584807	3.18912861411811	17.6174398507968	22.0238799853773	14.4920545258104	6.40586928792962	10.5033397520027	4.39030856724411	6.43724469040433	4.8165366450909	11.2213400564249	9.65363274038771	8.72628561484395	20.0953588196676	3.91739046785912	8.55781161793987	14.502353704363	9.86169550814621	17.4052076789638	3.9814488862667	9.32361795869869	5.55800117934905	22.9950034540871	18.0554584108618	8.24594127239587	7.41912602992552	12.2330450695014	8.45042988361376	7.71219143679268	6.08210683132694	24.6046332289331	1.86436195165602	4.13420756975001	13.8758779109278	11.6152349606939	24.1484319657875	8.77314078281991	5.22882264022974	5.80102742799457	21.471538135564	10.1908271393933	6.66346193553187	10.6545227337967	5.32284938668671	6.32508499853458	12.0664589738733
ADAR	10.3321989594991	66.9620351629857	59.6713524840336	73.5084337546079	16.3447840379838	76.5891836359339	78.0631528217333	94.987155530846	127.882624309455	78.7343812351225	24.7891399880336	99.0427854830037	21.3328128143285	67.3333939401029	100.810447330251	85.6742575423017	87.7650552536034	79.0033974599411	67.5467638087175	67.8717716521269	131.010297757803	76.1001656158376	118.363936510756	80.1693574870799	91.4510987805784	67.6944854697583	78.7304536570758	55.3642852708659	74.0140848897707	64.3976826456135	69.6838067909172	62.4493794499246	92.5714230032676	71.1374864248934	8.17220876645975	72.2215289714982	97.5826576587466	75.930673334794	119.570452491577	64.3875017347061	62.0626023717779	44.5859735741937	110.480686591171	80.3540829709446	26.0467805141499	45.1930749450316	45.566002500616	29.8114256577636	76.4246639590918
ADARB1	2.74920704374295	7.35124375149717	10.6161072575708	9.15454814367559	1.42464007015127	22.597201865317	3.51532102290829	9.87644080068248	3.26310395883193	29.8704923181363	2.35889854478883	7.71226968653675	3.33848129911066	18.3375384415406	16.1207058448922	13.3158982830814	8.60803270164197	11.8763616173762	11.0010033648536	21.4769837178483	18.3669351566378	3.61522061372762	14.8809187377777	17.2175494235015	3.6409072298377	9.56193773977619	9.0529735546584	5.06938989637021	8.67578974281408	5.05065831079272	5.50230069598562	5.1449241112437	10.8244355286743	8.74848589067459	1.06156306070522	3.68108411947676	6.62743994778216	6.6811991574827	8.35606922140502	7.5097174676072	8.32016722239741	5.76185613709804	1.87406241711333	6.44156336453057	1.02646279972652	2.66291544315723	5.98733850367547	13.1042182866141	8.10636331584916
ADAT1	8.37029776389004	8.2674954109292	12.8323191339619	10.4820944319665	9.51592443283412	10.7934565570721	26.6182040887051	8.3210102143475	6.92047351192085	6.84386053657197	9.97366992697211	15.7152093443818	12.1125877573828	6.034694391264	9.22587854439349	10.4075902967828	10.7963001199525	7.12358007595468	15.1761925767048	6.51815566781286	13.128072029975	7.39289831249824	14.3279782816282	8.40005634532272	8.93490344734618	11.1056687681625	15.8380701424619	8.62787266951333	13.1148630821055	13.592863262139	8.26930727562019	11.0192121173735	12.2097082016507	8.50319873495742	4.89902718904682	11.333816571279	9.93592736647828	13.4168540227203	11.5163202026279	8.34813663645797	15.1243934794283	9.63281906247996	9.65671126249952	16.0961056699755	5.23702971535169	7.53012711675087	0	5.11186416624347	6.91267733893045
ADAT2	15.5503164777053	11.3268418124864	8.15958024214769	11.2260920568475	11.3519535944586	14.2049241479742	19.1342587071516	18.5225729603071	5.35340742885614	25.633705720772	13.9210580021347	13.2572168121467	9.41501275959994	12.018261887691	11.437348726386	10.8188482168908	5.10507293761315	8.99583752785877	9.18150533955943	14.2193025505764	6.67365957725738	5.09214666855241	5.93299514700655	8.92524574597668	8.41085655529781	9.74661219436565	8.26611122679461	5.61185789383247	7.845214041288	11.5034494811706	5.40177746023291	7.81366711813959	2.78199741956227	8.59083137104867	3.63871098689471	6.38179995396248	6.21676612365329	9.71441284536886	7.28151554628425	5.34992936417813	7.7249571051462	9.84165670057366	4.1047143233818	7.56229028572934	2.44360107753451	3.08912430784691	0	7.85758024412146	13.2549195246784
ADCK1	1.6069950645557	3.17589127380416	2.48124756920132	4.63680856599192	0.820765761509615	3.37555380809656	1.99672949022262	3.06464230893067	3.06163676151348	2.00938430453927	1.70030532286423	5.32209715532811	1.61823599809726	3.52184383803657	4.47909973709456	4.06821191143722	4.95745654832709	3.95760038750293	3.49109258768609	4.42259391937146	7.92485551111447	7.63729889510522	6.41226430580087	5.02727583031989	3.58410628786153	4.88841954781038	4.13234423417307	4.01229136115778	2.92814783503429	4.55394982197471	4.37861739187087	3.32892182118571	3.1117204689216	3.04782403332383	1.60514815244479	3.22918593156109	4.54504649754084	4.49086957889554	3.4812347214986	6.84377787207529	4.54341345193631	3.30821722883935	3.03709129564845	7.11930314669315	0.923407391595327	2.87833808676013	3.1150037831165	1.632679841605	4.97974471562072
ADCK2	3.13792398943198	10.6446822544499	11.305496645606	12.3868262460862	7.48254295171651	19.7383626770073	9.87029194296208	50.3250886974328	29.7653907720856	30.7250937689349	8.89028607682356	16.5799929047888	8.48288710860504	26.6953899869831	20.7436830822216	23.4224113202247	14.6692957754467	18.1472514531845	30.2128978869626	21.1232548611322	21.9855984990221	19.4275216168097	29.976530583848	16.1412428748112	781.949086545702	15.0332302184396	22.3640708809205	16.4933324124851	18.7141714752511	16.4575505713593	18.3971080200368	16.6544632312958	21.0829240801544	16.6559052097946	6.89615553331946	24.0214315778657	25.6698120443264	20.8359570770002	21.8491674565212	20.3959183579967	13.6546219882402	11.3733387637943	15.0935658188181	17.3717700805294	9.11339057348272	11.7073088599691	9.19716204441493	13.9878537362383	17.4933446975985
ADCK5	44.4143376444955	21.3086459576321	26.3468376746542	28.1251660034127	16.3720449545712	37.7563179916767	53.7788528603945	74.3513830843886	27.0040259316451	89.9232023360877	34.0179427033869	37.9298279730934	34.7705827737048	34.8135531428683	52.5765039639923	32.0999042635945	21.3898580097872	30.7973927946785	20.9189442381818	32.7717646880319	38.0982339836266	98.7098512433353	49.9055774483988	162.953604555752	43.2900931634955	28.1435530338812	32.6178525660842	39.5560153434828	42.669870107176	29.3420537942919	39.6748526692646	31.1357448428751	69.7864180531338	32.5667607337125	19.1349968266942	84.6111210388695	36.6077737306381	22.6342944391242	45.3764295043053	46.0216985805852	20.5155225717204	19.0511069852824	53.0267943656643	44.827587064399	19.681903715871	36.0665493405178	103.909557129804	35.1771883038428	95.3506391186238
ADCY1	0	1.78182164802668	0.387292337423754	0.594057629861398	0.0603556050299418	0.0791556907385976	0.409307802387696	0.924669170324041	0	0.715054322204354	0.39525756161268	0.988084900459702	0.554480014623957	0	0	0.327069380500208	0.307067883891837	0.127012648293183	0.0676938821512878	0	0.494225876588105	0.133430787565276	0.431290993316731	0.13063428615323	0.254469952937807	0.256305137766993	0.446280872352759	0.122323524952276	0.873112878560627	0.411089726943404	0.777863034966052	0.421324332451236	1.11232239874912	0.117281486547556	0.110139152807261	1.20885875011259	0.918415635057844	0.217031120918271	0.868135148702446	0.385587204323822	0.159246427502636	0.0915502040956765	0.0664999288524505	0.544251451489993	0.0664637211423646	0.0865595399789162	0	0.221094240472396	0.252896372738117
ADCY10	0.252445343145163	0.510606870408013	0.0518312770361234	0.222406342627256	0.28085945081881	0	0.123156632192289	0.396307814407133	0.166455222258881	0.160481366785096	0.45024263880834	0.44480988720814	0.208023879075624	0.0414888824400441	0.47342693734783	0.104722689543184	0.0585107738122172	0.695736101448194	0	0.0730986695113632	0.369538549538388	0.498227167583337	0.155446437419501	0.565590931722146	0	0.334704115508822	0.869862979512829	0.4771188358543	0.711212251187404	0.180145895268589	0.522976936068901	0.146397803604436	0.582995769487399	0.25606493628178	0.162533071338496	0.851739031407489	0.195680803762871	0.764642914126687	0.833280981146041	0.302078344241945	0.0189017308527934	0.494156896319924	0.0301885694984795	0.0218983284233832	0.212942418243516	0.0759492996898052	0	0.490663199929099	0.440693436875015
ADCY2	0.106126994496856	1.24601315843631	1.21466745278563	5.99755085357197	1.70501924019907	0.660492790234503	0.365368380284798	28.2736228904042	2.68796513650433	16.1943748685233	0.580339309330811	0.819957726505646	1.10033930441558	4.49702530503354	1.28078731703514	8.17519319361948	1.70179292761768	0.197203145944376	0.0695638626801673	5.09439134716288	1.95226227654525	1.82981119611121	0.0908373502589556	0.0650633943136304	0.130714872353669	5.33151167298238	1.17684041858834	1.22459450048526	3.96789984074946	0.536805742072476	1.45464165163435	0.646914408111414	13.2308973645007	11.2932013508532	0.188939374211422	20.9413176802115	0.608497113968042	0.255401029651757	13.5739819595145	0.40841046989737	2.26524170268785	3.50319525736335	0.106800141216582	0.119882509942686	1.73804564208522	4.07368751386567	0	0.845111912994713	1.81016102084302
ADCY3	8.4336224883395	23.3721786206924	43.4538503465216	31.296162196195	8.24363045196093	73.1522879384393	34.7942061590035	39.0955568133212	166.583071473117	66.3445308761666	12.3880600586605	17.3190109834779	7.56848009803233	20.152485848237	57.4586051876062	41.6617549214905	16.9384832114488	63.3095316139749	62.2739837104139	21.9263865116492	39.822259634768	45.6707140394579	87.1174835924981	55.1113335132316	8.83857766897168	23.8620911522834	20.4381173768699	26.3728758616567	16.5855408694292	34.8935269155565	15.0584108463631	8.61532103533732	45.3826046231324	19.6143202180736	9.4664889141394	57.8412349824951	19.0528780862716	52.8886960515484	23.7902215204802	17.9556595359686	46.4123178311329	13.0637556511712	8.60393225605176	2.01647790382781	11.6502826058735	8.19299575986546	15.9754846108369	70.8780422223467	80.9021199877063
ADCY4	1.90104172926501	16.0654144567039	10.708977849426	15.2989895809494	3.6364391067644	16.1378703797513	8.47047820713241	7.04163828068808	4.49058114643871	6.1101753496703	6.36634944672503	11.4472172347878	2.36649848566502	31.3400982148742	25.1365475734037	27.4821507057626	17.4374531383889	19.185511052996	11.6102787551439	22.7997798914561	11.3071449679691	18.7048029521264	8.73771482231762	6.9413155227425	3.1170486948061	28.6918809347283	25.0187074281719	14.7367814553143	13.9308123881252	8.56934578208716	17.5071252321625	24.2039525498523	7.50541175172188	20.1315403638109	3.39010940980916	24.3336172454729	29.8488658335827	13.0805139671015	35.0802769789557	12.0112394390559	5.59506588483534	30.1584778893764	11.6081911344952	8.35202454637532	3.92235735500363	9.46874057496203	15.0388350817795	111.644031871433	48.5277981666118
ADCY5	16.2684457996536	19.5085104137157	28.2489871732122	9.69291853025887	4.00018588882419	47.0971369970512	6.80397419201169	43.8925805102074	1.59186972156179	56.9857204956161	6.39924604796145	7.39965134957536	17.0096992352986	20.4283492882924	27.6845557455068	18.9498254159728	56.7420302561189	6.77314617569027	8.07470579874656	28.1975672849557	9.60663788335463	47.434416018393	72.3007976844144	147.571968421163	18.682379065024	12.912433397865	12.0703366004066	11.567008210755	8.67974791685576	20.4847570947048	4.86063176847756	9.85444260264019	30.4594630457328	6.9849604433583	0.545842908474272	41.3929497086965	12.0862213962416	5.56928402493745	7.16766481179741	4.95972739160934	13.1045762512772	18.061218532776	1.06981008975301	1.03355596114208	1.23441509831521	4.58512149724948	1.64984243971404	130.588061449154	9.80341761326872
ADCY6	2.86433496140795	47.2424033268695	44.6645633095896	45.6598194999173	7.89727536314854	45.3322532332184	33.6057807529861	120.889468752756	64.9260183849323	90.8786034884939	20.477358791483	31.8820882257115	8.59381440272705	84.2243892418577	32.5142238103406	49.1474584962699	39.1732479086897	38.7125935696844	49.5311872204068	92.0504285269525	69.9951874030435	67.3228862573521	94.6947366804761	46.5593710714803	66.849788820677	40.4809680281898	51.4342560292891	59.9908130803061	38.3418895193209	52.4858301450958	46.3212878184896	52.3965853982429	83.6730642900712	36.4183854548114	6.82073381798428	94.7304836505627	66.4681675373847	54.9978719262999	55.0630612318242	60.8101862905083	49.1020787706231	51.3303328788866	43.7541054636737	68.1620668314207	7.30130165818377	21.7895501410557	46.3145293866303	132.515335192262	66.3953006480829
ADCY7	3.47582457343658	11.7992721104857	23.2988847664754	20.1737403347092	2.59693020748655	23.1947623702394	19.7460871043113	8.46285902485615	5.44027361971338	4.50576835086831	3.21619376852414	9.56665972121873	3.71164447148075	11.3367101699052	22.1077056624079	22.4562407774822	16.484579396365	8.10231815852639	37.5342550457247	23.1329747766951	21.6479390795993	9.55350999567071	5.99253009686925	7.47069911782597	13.1601280474573	27.5422908305897	22.7865147813218	3.27730993137415	7.92694091102469	6.53214094786093	4.65141236997388	33.4997832247341	7.04966077345844	9.90367468989572	1.55593548318858	7.06538453847228	30.4203589712815	18.1198376421804	16.1690564603636	6.7248240420503	12.8308016445624	4.98822314189162	36.8709142527004	15.6767316002304	1.5597138976848	4.91190155245803	0	2.88938225111683	32.0499999193305
ADCY8	0.245902395192845	0	0.0932365818758506	0.222790578242738	0.0408708006044661	0.293473616237733	0	9.74595728453595	1.51772163198134	0.82099432059091	1.59222407009229	0.0631892998312074	0.364438404307024	0.0356928439580379	1.80936602871982	0.043646746703636	0.244962875778332	0.0915640630225935	0	0.0564967834010908	0.0778857893921779	0.172555934673212	12.5589275691368	0.0501694286040721	0.0214613231475935	0	0	0.0892683538787953	0.0336507747358139	3.44792968302435	0.035938017194676	0	0	0.0607842781338689	0	0.0694868179300802	0	0.130000097663715	0	0.674086784416894	0.725210906342097	1.27440736708147	0	0.0345385831889624	0.122250360103574	0.201876795446143	0	0.563216591855661	0
ADCY9	2.35974724332201	13.4218373449581	8.03625209059796	13.7564671368376	3.08564964666144	19.1445844890153	15.595851143578	20.29779467641	8.19731742399327	21.8136193422636	3.81584248485861	15.4213077118731	1.69907680609844	12.7459692988712	19.2381023801076	16.7494650513666	17.7315804522385	14.940868342107	11.0602175805415	15.0158164386468	24.4030531046973	11.6831987767007	11.9628947425342	20.4282815173645	12.9686819756156	12.7907440626397	11.6683881122494	6.48145228960402	12.461764365229	11.1579318448659	12.222367514711	7.6659147192734	9.17967862581868	12.3830389443916	1.96425221194704	29.1500164208548	12.9526180743809	19.3299644811789	18.7918558672235	13.0653624810766	14.0934913720027	16.2097894206093	10.5575310808693	7.97488584031509	4.05899480279743	5.17390849515799	4.10474002803587	11.920540941032	20.1376262378
ADCYAP1R1	0	3.06891751780514	0.940509471194847	0.977872299318101	0	7.7722055911719	1.26784979609308	17.2423315505762	0.171586118598849	3.59163055129878	0.660646198403756	4.77971668385051	4.35186236646981	0.512213476643986	1.24496242783819	3.19558713233046	0.238898296310359	1.3063695914462	0.62972153799968	1.6576247007765	4.56969025467948	1.51212114231292	0.216112295081608	0.417886655531251	0.886611546482297	19.8837544639375	2.86684673777977	0.374308717719732	12.8683630815482	0.11857297084259	6.8224355541229	1.5039021141921	0.1374880583966	3.40017307931148	0.518807124361818	0.0378605602609556	0.125947603542511	1.81429462789929	18.3013114167555	21.2833389875483	0.10670692762781	3.89864961022656	0.175301345332341	2.72736164555221	2.39947851201598	0.198642303381666	4.11575450207142	4.777562063545	3.75304786497254
ADD1	24.7601493319822	91.3752727989834	117.575167897273	97.7025512547678	30.3113745767878	107.456079693981	66.6445141996099	179.241250014361	187.841232980289	86.2897499397917	34.1167141363797	105.166334616046	59.3664416334614	154.737822504806	133.036878117527	160.667080647143	129.739550769264	169.691665986346	182.312645523932	165.393766169912	182.64502375597	109.928066068813	179.584571072946	107.207803812458	145.021341205168	84.9394537892727	114.469376823922	105.322738847123	108.275662425558	114.849905876408	78.4740345887164	117.441347163195	123.572156584726	91.3653499483397	11.6978113539784	54.4072392267384	154.625276357848	113.038836824567	92.3076282476464	73.8032298544428	91.8924921351401	87.7069278551393	144.435392022862	86.2767174799017	14.6803187378913	49.3144054920647	66.0049026244317	56.5779708709995	102.20458439545
ADD2	0	3.72945679433893	1.69872795109702	4.00197790839856	1.57190367014576	1.26916328151394	1.48388348966161	7.85615104330669	1.1859373296712	6.59232217414222	2.55507003881211	11.8777912055661	2.16603143071647	2.47011351682518	11.7367766635819	5.48822994644273	5.67460836267683	6.75789814071465	3.99472159910729	1.86051773423157	8.20937280373337	0.465084834450202	1.61640805517124	0.369393379537368	55.6726834457398	4.03022868385043	2.55963089053181	1.20165034423819	6.86520784546474	2.23108969959218	6.03677999106496	0.85218555484539	2.69277639588009	3.26744160297756	0.439802877548225	3.42055048136907	3.87920793691686	2.29201099899961	13.9203103022458	7.24598659460272	4.26500244437361	4.06655910550644	8.91950487272769	5.22008983066216	0.3463257693685	0.985865805801983	5.20054680128855	1.12587741514947	0.653083256457659
ADD3	22.3462355977926	42.3115034521566	30.9641537939096	40.0851236122234	20.2527071548671	48.3284406531942	38.4892396341251	354.267404245349	88.8338214470734	131.14968384559	15.0386853366968	33.5074342728107	36.1428582275047	36.360782231873	39.7172622675263	46.0186757177052	36.6524567018327	26.5002720750916	29.7878322717459	40.8989063934282	58.3866851932525	39.8724286452433	24.1136619703239	17.917255441463	49.1189894043584	76.9538936202483	28.2619045379158	16.252763115468	23.3384873596929	33.1210038427916	28.6763150618405	19.7129696113682	84.8411673183675	46.9223188171731	2.6473989027714	44.9446265562865	74.7650378683816	47.7360853610899	50.559123069093	17.4553782876921	31.3952748636459	102.505477171746	23.3056809950522	15.834238966212	6.58807202766544	17.355506426884	7.63238259639617	62.1458943314525	49.9399587774884
ADGB	0.320623749320841	0.551803739063962	0.535553746365331	0.520078813397902	0.174622565869171	0.491209044052418	3.38693957043549	0	0.887202271974909	0	0.589506277863939	1.43850216869248	0.111584800403454	0	0.042249567107812	0.078296729967845	1.68210091602646	0	0.0270615936388149	0	0.272635090018177	0.166141515936593	0.227930452417338	0.215422595578398	0.020443856214423	0.379261992681667	0.147940346118051	1.07754891902696	0.601985496084974	0.428285437716829	2.22374044645066	0.11511640804738	3.77086553201409	0.118638663021752	0	0	0.315055418635097	0.0989251343382033	0.0374864415810058	0.142966633898783	0.575224960029639	0.0713389241590899	0.0490651093577543	0	0.112607049865651	0.338803824440507	5.52869428034064	0	0.0699783882898089
ADGRA2	4.42184279161815	14.5791419176024	29.273709300441	46.0862476122834	2.42709598303919	75.0224841652383	16.3201717989456	39.4357082735471	62.0407244455356	33.4184899916064	7.66323468777648	8.11752897791141	3.09200053865959	47.9139691045997	28.3842095197726	25.0273876215163	15.7947325606625	61.8803185894841	44.3783764438499	62.6066798496277	47.7705517661846	76.0707778932342	4.68169349992805	67.1448586218706	14.547038433314	41.3181638523617	22.6680797537197	3.34778799994729	10.4658268320423	7.02904497580531	7.96148546752467	10.1292081345092	27.2057767194738	21.1595489021779	3.04916457869145	73.3713188948747	12.7445422467066	62.3652882071175	21.803464075044	18.0249506639908	15.5116140061922	32.7792780041355	10.7426367452312	9.53062955854956	5.69396610815191	3.42152517033926	2.82046760043794	10.7495512066974	32.0599325474804
ADGRA3	28.1515360842265	84.7165602151297	61.7584442794904	47.7033656077319	9.31333210225164	127.132786048014	40.8693276334464	279.427251397955	98.6746472020859	127.035819746098	14.5644191997647	55.7699443251458	44.5500597528494	23.3481653356209	56.6175453817935	66.3005410649244	59.5701775046721	117.327824047886	66.293506306922	29.4677238852741	114.031449703605	70.8783620696496	214.806711568478	41.7268965078907	18.3898606179853	48.3898441866408	46.8595108235052	57.4448454108053	39.2157035601404	77.9649693900226	47.3788721047153	27.4964993641996	81.5878625865643	58.1778867554978	16.6529697042458	49.7288800652531	44.3773823670685	133.267781972751	48.8525269638078	95.6694356486787	48.2117601182798	19.6825000437782	25.4787427906995	56.1234983977004	32.3806144091897	20.114281912993	3.83425656011105	18.1695733995236	31.9423388672536
ADGRB1	0	0.639042201400281	0.875380223874416	0.0542457478798928	0	0.868460980298887	0.328190363361093	0.0819108564710402	0	0	0	0.0586200899672203	0.27060040640323	0.0961720983090743	0.169671648592231	0.189443787921803	0.300337446172643	2.64447367192795	0.804638276621184	0.655657650578844	1.13585252509391	0.373401280645454	0.309581312206087	0.279921680096059	0.174847674810178	0.846904168811486	0.0327334805297204	0.0646405387728397	0.471761570113846	0.0812003597750247	0.184663707516027	0.0660821216024021	1.37625856394494	0.462940743618401	0.15760479406113	0.387304033589847	0.0614768004334493	0.439146141935295	0.203466251062592	1.375461953305	0	0.0294340042135592	0.245932475418446	0	0	0	0	0	0.141634958883552
ADGRB2	0.471363176057365	5.38333176036287	0.972415013235444	3.1362436721464	0.289287510372731	2.077521878686	2.92662232891105	5.96601564327895	0.287280748129564	2.42101471591789	0.750385351181092	1.94926622142555	2.7538483045718	2.23245184785593	5.06411538683385	2.99910396139465	1.35773177225005	4.52301610068493	1.65448334169999	2.99792580145021	18.1040106942623	6.48780031858316	5.22545173640722	1.9402839108392	1.14032468092673	4.42459295958531	2.26701946649269	1.70085066506203	6.70081168360049	1.3446248025183	5.06472896388556	2.77199520661886	12.9461855011609	6.77240631684953	1.50370836268165	26.4700927761098	2.1805856188216	3.57148084062258	5.51818822575847	6.85310485465185	1.14105715554421	0.961863410996261	3.09660738303089	1.6853697850498	2.18807580014044	1.07391025005434	6.22237747037863	0.480246195766484	7.04927256866143
ADGRB3	1.02614821021783	0.344464821804689	0.550348131508726	0.0295563824870654	0.320302589506239	1.30020562239346	1.39699198757822	0	0.198550720643874	0.0498305683576841	0.131208461363265	0.0963421041714505	0.350793486622094	0	1.01924889595548	1.03167754097986	0.408848757874558	0.538007950822283	0.170728451841498	0	2.20794678995679	0.0837936082197974	0.0650805834636187	0.377114128901273	0.0390580877107808	0.951938928148235	0.0652673134414831	0.0473940000936657	0.0602931688165412	0	0.151128342542547	0	0.0678424062982377	1.92109957002836	0.0864782487197884	15.826196746779	0	0.217661822618258	0.336784606877861	0.351769932049018	0	0.207411659954169	0.277449628336197	0.123108636223442	0.0501916153469176	0.0882874177735663	0	0.78357151388591	0.041345946604819
ADGRD1	0.0785397731077383	0.561675562382404	2.00109662322448	2.48302354694331	0.186610296760032	3.99909381762172	0.664691665549214	2.13660702410156	1.14756029201812	1.56671148908844	1.37389022560824	1.27178435809529	0.319316497925097	3.40279121148758	8.3469482337622	3.52493766478153	1.412002720363	1.81482576686905	21.4750589106706	5.24236451546841	0.167522667425356	3.03728692447999	0.823128337649842	1.56853720693648	0.430154686330496	3.5816942274426	5.68407381334601	1.0896299415817	1.17842003630854	2.29991165051116	0.15900711949538	19.1034810524382	0.0507546065717767	1.3241563131524	0.113848112353375	26.7120238568268	4.21204341458705	1.24566491419117	2.57292952340099	0.112657768764067	11.9246284466621	13.0181425699113	3.01886830138093	1.02751488884078	0.109746938475754	1.717584877185	2.86614908341028	23.9364400668871	7.74537706061008
ADGRE1	1.00787908183583	1.06709245149989	2.04471085009845	1.9352014536913	0.459876875068484	3.8038351238452	9.48868151499819	0.999723586917606	0.749753229980021	1.02069593491054	0.985791960301862	1.20926966753968	1.48543224572333	1.66220915437191	1.38084757856211	2.6281132335746	10.3220557539736	1.21140219797753	6.64769456368102	2.44013540350994	0.279316575459906	4.02860498753194	1.06466342297878	2.87376670049295	1.38653743896352	6.06898105816112	3.36824219619162	2.57145634354968	2.40585357632172	3.46006484120719	1.3773754777315	7.73903748457379	1.58441409959351	2.65160124292351	0.398352359828603	0.523853233971381	6.24534078053824	2.44034041614928	10.4150123815107	0.570905299554965	3.49532748122803	3.35249640401392	23.0223467320223	5.47979634827602	0.619787246865802	4.14901822735704	1.06703955871279	10.5492551421035	8.98311208410658
ADGRE3	1.36477344173051	0.906555248571368	1.49729363457999	1.13547742776247	0.797333589221204	1.10959963414219	1.43385276014784	0.459136776382209	0.566416565830237	0.616770546446615	0.337759935071964	0.258859652891702	0.688390693099307	0.723141553855162	7.0253968924137	6.41820313523107	9.12509540120807	0.706382635513654	5.29284836099345	1.4752164782775	1.01541206114615	2.45387045116455	0.682264546306826	2.254745544643	0.542743209532636	1.87090745427473	8.61830162218651	0.581045352112739	0.97826082955535	3.07850152234642	0.579701569027749	2.42610152717977	1.6528043059326	1.49070043439492	0.16842176680505	0.489168525788491	0.772186157027647	1.18995463991106	2.56350538518135	0.17875858151461	0.358572108657155	2.38262304964662	9.72349611482961	0.204008352420121	0.503941513619534	2.63006197328202	2.2732845375461	5.95974029655897	3.454796952835
ADGRE5	7.78227726336669	44.611425284512	37.6445451738465	69.7992140168788	23.772644419989	48.3170481323195	58.4425606778976	10.5890385466441	13.8702587949104	13.862100761347	18.0544383996725	60.1075518030998	11.1232383294837	72.4005778105959	51.1985651139629	85.2880767859048	135.043938996355	83.2763303067874	108.237642843157	80.3195937352174	38.036856261227	68.8887693871204	27.3499032621434	71.8572267086156	31.2987580764791	70.0474933864283	127.572213075674	47.6259789245998	54.3208496410873	67.1094192501832	35.4076055314667	89.2787723712564	34.6633195666967	53.1469541610242	10.2266286060351	49.3943787828445	199.710280056359	88.7481043597223	105.257955143521	29.3683363879562	73.9927426236439	64.5018421143181	89.5125132661151	57.7890764082687	13.8963502268211	109.195631280466	11.7542350771724	113.762533876284	92.0478243320842
ADGRF1	30.6927547273725	147.28590547307	66.7809458035338	67.6704997599001	17.220894603735	23.9118532041796	13.667620536339	14.5578241800699	1.23351327420225	9.92180301195985	23.1874510025236	13.7638245895026	0.959129954190173	20.9567497616338	3.70337415661322	32.5175544019033	151.50172929761	73.0140931634286	60.7015417746131	13.8391782756448	17.0510836513878	21.5691847982437	102.381749324514	94.4883372693939	2.56558455539716	16.7467456022749	76.2775411860582	100.401162962088	7.38485955179331	53.9946100442059	79.7982747419818	86.7373200783595	57.8357276881387	10.0368655771659	6.42244914431046	0.842491328822797	104.776603465057	109.216681969527	17.8335604114252	17.5066070875157	198.645783771429	23.3757606511561	24.594231341369	90.3185002550999	39.5997118636741	82.6068336503972	3.49445050802272	3.00779020576833	4.94580103855195
ADGRF2	1.64516833001883	4.32473149927936	3.24923244037602	3.40217387582919	0.0849257919966494	5.30016527160166	11.0764139728126	5.4792022014348	1.62113249118955	7.98003963688515	1.55492356901292	3.51948102612854	0.186928918474115	0.854832504071783	9.67275810577305	2.5331982492355	0.755776751756036	2.14228699311944	1.98894093431178	1.15347977601748	6.4776032343453	1.19231692697809	0.677643540872719	9.27141930257154	5.49124745260693	2.26888630157594	5.67223031058581	0.393595582710355	1.80338179028305	1.54231094850098	2.27493611312682	0.911508579188872	1.72603652192075	0.269859132485378	0.710791650329897	0.22570497324477	10.7114492774427	3.51787974221722	2.53627362525789	1.55803067680648	1.66026596351072	1.45624154052058	0.332039528792374	6.68067362454507	0.1603063094708	0.485712098623176	0.0664797827160682	0	2.14345683621378
ADGRF3	1.08135251284314	1.68767666820583	1.51899339760166	1.87829053010912	0.111775223050678	2.04115239504545	6.1197946589974	6.50809050000515	4.07074570933451	8.84434692231953	2.08083655359339	1.30344117260482	2.0623402259501	1.47341439558381	0.968887968613764	3.42300258755435	0.779842718766201	0.295984483186772	0.41027306765454	0.728748000617416	1.73183512636794	14.4941563748612	2.55363935232481	4.69501937342293	2.31086559448319	1.49220011778604	2.69951880836085	1.49331660343768	5.68337247041168	3.21837848100758	3.21434439454868	0.917191058726587	6.38403284455737	1.76066561423808	0.611832074667206	18.6268762862319	0.867876510155344	3.84714363242154	3.01923449849352	1.36872773267602	0.617947934836368	1.49235460770924	0.744316233257846	0.420446713902116	0.384821132653528	0.666690197273165	7.71809730956551	4.20011121503611	3.51371903043379
ADGRF4	0.319557534293883	0.566697092026971	0.46302431064766	0.851426966136846	1.67655922904948	0	2.75790012753558	0.581659618040559	0	5.31718154866523	0.272962609857384	1.41127093466025	0.152975622657632	0.121819291351871	1.71300916796529	1.4545246661574	0.512957740562992	0.727501550960843	0.631401842261455	0.106887451932185	0.147819517126597	0.131142492806732	0.304127927881862	2.59980192035799	0.0402967234530388	0.753829881609306	0.622464511790103	0.250718008403479	0.0625225632243954	1.04461694248605	0.120351434589123	0.055461079596949	0.0729091326823181	0	0	0.513501397627205	1.36781036762936	0	0.405956305854721	0	0.0578314813182164	0	0	1.05212983757031	0	0.0682568234356877	0	0.121911124777233	4.18817903008361
ADGRF5	15.8842733770303	30.0139764318316	23.2653814508115	20.7478911333838	5.00292469801632	36.7464849413389	22.328067684071	38.5433152971028	9.19872869090142	43.9610868624707	7.82726873289957	21.3747009058748	9.9630389647986	23.4117967140867	19.4572265962422	22.8368992625339	24.3495924091493	44.2703862165062	41.5218591988323	28.0159758834215	20.6973218984283	72.7582990708225	18.6687765377943	39.7594380300523	8.5842203535299	35.2483638387478	23.617444168157	14.1618364215212	8.6566397198315	11.3259390622473	17.9659767050644	13.4641851868561	17.2264033126498	38.9568988673506	1.95988162023788	15.6275924338392	11.2462327701019	29.8587858523189	25.6359081206262	18.1485331831303	14.9520036660813	34.8504112088472	22.0593583513985	14.1485116331098	4.68217838123712	4.72415469329061	14.4806032437219	144.774419627649	25.2030506675485
ADGRG1	45.64878741956	153.961324005283	97.0033331928188	109.65350257654	26.7065041257886	297.284642320755	146.174112862155	79.604260664433	309.634314576829	135.893613858304	27.9016645665572	100.979986835947	23.4304573335348	266.137093232795	348.874421123117	220.844708798697	168.387334446496	272.143367789877	228.002613176482	295.952765294588	317.494092416058	126.986542483328	237.224567043681	202.456815435202	201.230088720626	103.747138013578	189.809435551234	178.10392225113	152.952515256342	217.084800553854	144.175705105323	132.407324848672	167.111235992964	170.122549593521	26.7802688781295	7.28625787829106	224.495013565327	188.928147066842	166.243817375098	152.565769474409	130.641779613712	81.6682374038896	136.940731569025	163.440428975326	34.0609332308613	105.61229228774	85.1719930646274	32.1826195396511	132.640316313724
ADGRG2	0.840612958036978	2.08214587385814	4.21289464998123	4.79493742960643	2.61340248774527	6.09436068682223	2.853095015009	8.72388816258289	20.2986687456984	3.58195725018702	4.30463863424751	2.67147517345388	5.83694258622449	11.0508278469424	41.8533716658334	6.74042388584268	35.9591829254903	1.67682331022047	18.1017563854922	14.912844054978	1.92278212216171	98.8743347653698	13.4488768411878	4.0387804613672	2.7881133021457	3.0830657550015	3.62854931286435	6.97505974580081	2.78574027239393	9.20105448375451	5.14137369403048	13.3842022055053	20.4089434726118	3.05380786076859	0.21528379259997	0.995672417480075	10.5220961863254	1.59880317118522	2.53531063132362	2.09960818450596	14.7577287438366	7.44446479373148	15.4343388386962	13.2814203615526	1.35575553359822	5.00341067421601	1.50471435777648	11.0448763826239	16.1426800105716
ADGRG3	4.09779062205181	8.10328986017328	2.28788700252461	3.77520057972512	0.652960032152665	4.1322769436559	7.39039066897191	2.08900320919137	4.95404568473552	3.27878276304465	1.60893766588176	1.98064475399838	0.655202467054695	7.87553028547327	7.15052925321519	2.91563823415264	1.2128348261815	2.05405737348136	1.74793100513159	7.71725640734778	6.31100655926056	6.04518612635649	1.40832614504135	3.27889537915047	1.08963404057448	5.68061004733028	6.40979598085681	4.33104477353805	5.29860025666517	5.59101113261763	6.00646106832951	4.04693265332482	12.0823828515972	4.6446828498146	1.10673389957551	0.500414850241613	10.2649651536984	3.41803060425025	7.50793561203892	3.29300256561209	1.9583216932677	4.55698106478739	17.5702432830754	5.76542509968585	1.00495450248227	1.72446664864252	9.24910920050645	1.93648780084392	12.4015340252431
ADGRG4	0	0	0	0.0584126240513481	0	0.0202487476121961	0.416583380814237	0	0	0	0.0287369362096136	0	0	0.0129933821706703	0.0292452311880649	0	0	0	0	0.0585044234484562	0	0.0289157206886646	0.0225698105337479	0.0104878500742474	0	0.00945867490223716	0.014805570491117	0	0	0	0.0125776450279577	0	0	0.0234571012786496	0	0	0.0121011423544147	0	0.086198053021126	0	0	0.352834426721635	0.0194213377651381	0.0831939828659767	0	0.00484085335880191	0	1.43953198450069	0.117404528438578
ADGRG5	0.251419184010611	0.927688273246865	0.623566107797195	0.708026318662248	0.475619411451575	2.35400468929113	1.55567890836535	2.1650140494635	0.188369112140114	0	0.276947751476149	2.21274086604825	0.284547675281236	0.692909001081697	4.20237128923271	1.3795201176819	0.925229754195081	0.375401977028031	0.417335481855232	1.6919425260352	2.99978496589206	1.50053272990719	0.479465615587271	0.638264882473305	0.760815429264475	4.68386681086842	2.00259788619873	0.265984027813554	0.749252188572689	0.756243660473127	1.56890067760026	2.38805706892099	2.19825118097865	3.48784399964741	0.633820405522615	0.707432941956176	6.19910624987033	0.226234579925716	11.1814856584669	2.41149482538803	1.12290386299333	0.681684571342838	6.02808023204535	1.91296401821126	0.631449968265657	1.11062988366974	0	0.557337145490802	2.3959571993861
ADGRG6	3.91054753227655	13.9965219685448	25.4017046460368	24.9400240663153	14.9753730417679	52.0114148015834	53.7566241743602	8.10562857037028	224.00518737092	31.4025501819975	9.85930730083753	23.4942666957281	4.68925970042482	55.4935217041804	17.0988371063989	24.136637688789	40.374888062114	21.2174084649874	43.1104437956634	55.0923051309993	20.1197239326955	20.715932010474	13.8050615484008	40.1944903795123	57.8655358349379	37.8487707526364	29.3460849285779	20.8351424536462	11.5391705414579	31.3844208614545	20.691629027353	68.8349319967366	9.64357028580381	20.1569993865286	2.45309129127649	17.4930660202184	41.5391299671813	23.5510167962265	24.9800626549091	14.0554147211442	29.2529982928181	14.5836277653923	71.6190918392713	76.0616441132078	3.24008950515498	6.4492964336016	2.33761059040837	7.66185464467435	32.6336497864864
ADGRG7	0	0	0	0.507700063441822	0	0.175625279001805	0	0.654560218194351	0.0894160476596396	0.282562330838409	0	0.776370696064411	0.135194008701072	0.163755964321864	0	0.137535950228487	0.154335035381535	0.143993308968944	0	0	0.12982699427122	0.057580636902931	0.133485984607877	0	0	0.041624899894655	0.392485221828327	0	0.118995151668329	0	0.335783387509221	0.052116625136301	0	0.051408466609734	0	0.120968801513026	0.281078148511372	0	0.329430905616907	0.812237493506182	0	0	0	0	0	0.129582804874074	0	0	0.119886389915858
ADGRL1	5.69026724633263	37.6872969460874	21.0386841850173	32.6696209694951	5.18934693302867	71.7418938541453	26.9794202367636	36.5425887513339	24.3150050368211	64.4006528220373	11.2365565714603	30.5138387807824	8.79603376471957	30.6920829868206	36.3097533309388	31.9664619806788	30.9847390692598	48.1818554931184	23.3586506378276	25.1959015023285	48.8530613962236	91.4554699875264	39.9337723023848	87.8935384646087	15.842294294812	23.8478711076043	18.5945300511063	25.6936490940204	23.4170099933006	17.8244472803717	27.687503884826	15.4258500874228	46.5418037807957	24.3556707857259	3.68766258098245	30.17341331092	22.5830950313538	34.8725054312845	33.7617907274208	32.8325795695001	15.2743794257408	10.5588426943636	16.5667677681779	15.1077460173268	7.54864437240698	11.0876817713024	57.5470061608732	56.7772431514005	29.8556664343194
ADGRL2	14.6722549017133	63.4523938450062	45.8106163713389	46.8958834486753	11.213752320391	154.87904278805	85.3338754673454	144.122490435409	21.3738940014529	212.901549424152	24.4429501968583	58.5002491977031	27.4368257687705	26.0840086895607	28.1790395960761	57.2742750799548	50.4814150440122	30.2151810226655	42.1499554643692	24.6395934831763	94.8986451296814	265.917220402712	75.2993262567678	116.584116104807	32.148135207887	30.2477473939141	34.2313375525068	14.3440847905738	29.8252560698778	42.9681587079147	30.2592264714377	7.97858988434584	23.9148213347077	33.943998152125	2.78709829152844	47.9990705087309	30.9767267541198	36.6835935649042	29.2001894198353	36.3759280920759	38.7661471180186	6.33143403554117	12.0942637764399	40.6908305877932	4.45306120428149	7.20822437579917	6.10849771806647	10.7256019693281	17.0420147115352
ADGRL3	1.53422079094312	6.89825500090188	7.88990601278732	4.16583359583616	0.265199211542397	5.93746288933517	23.4052417536736	35.8484363191731	20.5362366410018	11.7356554154951	1.25452780586142	5.62322514135453	2.61568202327541	10.990523349442	7.83581048649552	3.05133481413788	4.76149450184102	5.6590334069645	3.35032124592996	9.28320808113573	8.97364426963494	8.21035948587337	19.6458074187191	26.1477519447131	42.1878279013767	1.23366332641037	1.01970251589493	1.70778465730541	3.76217657220054	3.64242071968207	1.56035865067305	1.11270721616344	10.9866131723489	1.39721030886638	0.266030761943453	13.8207264537651	0.0928439248603177	5.65977006287046	2.01974387072489	2.18888620093752	4.38713756321473	1.12080645463904	0.640218892042363	5.40325871831811	0.686275304778999	0.50793956615711	1.50698204360732	0.296487902259794	7.37316261702764
ADGRL4	10.0996562968572	6.758996999697	28.9217497294798	13.7243088184463	3.1657607364443	53.9440420427759	27.8498998981194	8.92473713508068	9.65012105600729	16.1752343119512	3.97577465848757	9.22356502376964	15.5413598060532	33.1461356989849	20.6416304367061	23.605591869023	14.1878658887712	17.0549658208197	22.5471884181346	44.6411565175058	6.7111090020059	23.4581135652878	9.71077385938498	12.0742087946053	8.82723857656233	55.2921496431974	16.9960417077891	8.29614294127769	3.94694036677639	8.83054694709901	9.11575133718127	10.2437301226803	0.351954742348691	14.2551385096435	0.547133780140586	20.3738301981755	21.8579773434782	10.9482294555375	18.060524102788	8.51985056195337	5.2430236442256	11.9340347997667	38.3549379968286	34.8979562261711	0.857276272987667	1.3082324864025	1.9699367756391	23.7123775835298	36.8493594706812
ADGRV1	1.48270527186396	3.76148348950756	4.32815903777578	2.66823979776896	1.07427299738828	2.30794700589869	3.6272737499018	16.1051189545938	8.497518070243	4.48748451042612	1.69511370043584	2.45634977112477	1.61694914761185	3.03420339252366	2.40099000550478	2.06568124420442	1.11376676262795	1.40454139429554	3.1213889622296	3.42735429739807	4.98097835711447	2.00221624456688	10.4575232125768	3.6492084311391	3.88606895572093	1.68820966034616	1.12441753770203	4.90102401048139	4.68617649017886	8.00717079375877	3.92820248877356	2.12819763655116	9.52964314108395	1.71902384129075	0.52897213439337	18.3407798551357	1.26115208826099	3.28024706647435	1.28493678543785	2.76628210590491	3.12499253181814	3.06832885982236	1.79132866095483	7.18347557317367	0.634102676286352	0.651549705272194	3.62179154832572	0.373147400074253	5.19916942705389
ADH4	23.5785005059986	29.0047283265285	20.3800020088052	70.1310761153454	94.7512949987487	61.7711595845641	18.7291247182387	58.715222259458	3.71421122464474	32.0464428428842	57.6421103724487	95.7420026401981	80.1989473183419	48.8703517821413	31.6443048547716	46.4332243063545	65.8750113056813	43.9959989881379	9.13241697488138	44.499725480076	49.5332150623346	69.1668561950401	71.0494533293375	3.71812285851982	4.0332888000258	92.2177342491256	61.9838176600097	62.786157993061	87.7655354484646	59.6515569702373	109.371841600502	13.4213584045761	47.5593889960084	47.8897616804434	40.7294184348629	20.6235880498457	29.2468358308009	22.6135445241166	65.712686893611	98.1856328139233	75.8771315556975	75.1252653837894	26.604095931294	46.4130892090745	22.6528014947668	100.073566634114	32.7219061794281	54.2843286417229	11.3957906470563
ADH6	0	12.2744171250936	0	17.9753741948223	41.7284907631364	7.70804291360531	0.216968161631919	0	0	0	1.43460200518539	2.31707863863985	0	0.210168248190676	1.32197339215522	25.4117150128726	16.3846822342695	12.2304333737008	0	0.093091118941409	0.684095279525321	0.114398508886347	0	0	0	5.12558160186993	3.76381903367554	3.58515671403129	6.15251033658932	2.05403293144206	8.32497357102766	0.305833586603186	1.15145703015084	5.88934192887199	2.07184902443322	0	0.434244850108626	1.28245071903428	4.02084914917362	0.0976030444246262	7.13606935268766	2.79974198939354	0	0	0.973146343004769	48.8885326862233	0	0.311584697095534	0
ADHFE1	1.00571242220113	5.02767604140048	1.87639538496722	3.73544565400616	2.26327973451773	2.44797931548277	4.05935192766315	0.726031151264996	7.64720942866193	1.04792107217632	1.38700805146107	4.571050115504	1.0420242470085	2.13237391481339	1.7905866689508	4.73133835817075	3.74759910713169	6.64117714201809	2.10813981087307	2.37400315798662	5.69763906638828	4.48649640928517	1.84923925041265	1.20229252354446	5.53762095013489	4.32181405026834	3.26858758010933	4.26039997018017	4.44031733684735	5.04936775255864	8.71072066004201	3.1623177072307	6.7181399902189	7.56266969570293	2.28871062964855	1.97817442931434	5.85899016219841	5.60087038649775	4.33273492659458	4.55323800170535	2.11459109751257	9.52669219295797	1.81328630957078	8.79113824817764	2.06293612452197	3.34339892306652	4.319731889747	27.433723433507	2.51957091597856
ADIPOQ	1.74680469483247	1.37475337298615	2.31049549929454	14.4812774545506	3.38948349211276	1.21272473310043	21.395164261206	2.85121698611413	17.7116153949115	2.66432209679625	2.06061698007908	1.05012830709024	0.749150375288702	0.47523156191186	0.188695113422437	8.93601845463047	14.8569668365136	22.060152651863	0.745244290390013	0.263929601894513	0.603869925414171	34.6250972564355	10.2997598662405	6.6591987537982	4.95442995482177	3.78964190698858	0.158976337326423	3.06503117772336	9.69168338328187	8.20278813578442	0.62067542746738	3.67802750929581	1.22897158391968	2.34012445656495	0	0.151736397185483	0.607315701115432	0.709937660441682	9.24959556904366	0.51966605907931	2.02188901846013	2104.09369873776	80.4237191983026	1.05445389991063	0	2.62524116449522	15.8055796791743	3458.01393007844	32.0075055449849
ADIPOR1	325.916953430085	296.153307390893	310.022007783149	247.70813553867	441.122135991712	174.798181986298	164.533281026661	276.273537476051	331.619924748975	273.589042716293	178.173053312064	274.762567890811	229.024183805563	188.705277162137	302.662899595519	322.503672458615	380.876815511343	376.177923985546	320.419347574109	195.496265829062	231.804564033068	260.815160860565	363.228537400161	330.752647548784	299.622896997125	207.773465386039	235.045079096936	214.094350469772	167.75910192386	280.071081785292	231.629037047282	239.04244382748	203.179543946182	162.097789064432	323.41411702763	414.755500950071	276.469820799441	338.490252742333	292.265164314253	199.636057551382	342.934793069931	327.669149721249	501.559916765513	371.055547373609	166.924829502863	234.015025029426	56.5842877728527	293.961714763848	369.502404244123
ADIPOR2	32.6731180479361	65.548224674896	73.1980041181778	58.5633814648107	42.0541429860498	209.918589638142	67.0022233947747	239.046298423909	191.042808947935	187.889234010223	36.2514831575585	72.4112041401934	35.1787764413555	150.238120398995	76.3782683329181	94.7258654574169	77.7989222914706	92.5911768506461	75.7817222060544	120.76962675584	134.958876601363	81.823314937187	131.162242411299	118.574452006806	203.992156014493	45.4326704973471	64.9566137586829	68.8368183442821	75.2675066696346	104.361187137648	104.395771946081	86.5977364916689	85.6747392071627	65.9331262019822	19.0102609128706	105.589662469031	56.7719974851127	88.1085147225003	72.3651111201745	111.52321789841	58.159271615929	141.935090368705	72.3944015413924	214.787681306942	27.4375458446329	49.488382860373	58.4986719624911	693.039740257845	92.9905602995288
ADK	280.821665614684	135.64325162846	252.737329648944	223.693164835027	217.084979657886	187.368689519497	190.302370890102	110.732746129908	141.334410798256	135.268970199069	130.022387874518	209.296742280611	167.481830545864	77.1668127937541	95.7310088375519	132.551911220611	125.222253424637	125.021889615149	116.824804753879	99.4237503660053	175.967225894359	103.756644322079	162.506923726031	144.390862591589	108.170044302826	207.378877758817	131.462880638263	136.866422850299	135.050259519278	241.719601851093	96.4627599016468	162.457846959456	116.611025724991	133.070291899408	67.9605254511338	135.144574522952	101.861906704119	210.347733960854	130.631680399463	126.00440241374	207.891999112845	97.5345622746695	148.859462807245	141.324592153425	64.3464220799752	72.3846967213582	53.7418674490776	55.5739310875476	125.548851668095
ADM	125.757659076193	42.2829641237082	176.466107827168	45.6620221244647	22.6262071471816	63.2904661684207	103.056396798828	11.8361777602273	12.465075654192	54.9800287460416	30.7868515906304	83.0635673722175	148.071900914305	24.4012187612163	7.67326389201771	92.2858536459419	79.6778438315842	106.078334690751	358.008634418801	27.1414858458377	9.38603864610518	94.5363560109137	34.4963180615884	10.6483352047362	32.8453198697473	59.3098706437698	112.315243627083	98.5395328438426	22.3297938262914	43.6983018057993	48.7543342889375	273.815411773201	17.8506070434149	37.353133573118	30.5888237662887	129.037363783268	17.769553045372	31.7772471046192	174.339955895052	44.7284498024318	103.406653206032	220.1133739732	95.4932576056592	21.975759923472	24.9189875129356	78.7379933353189	37.9572495717009	532.510378813316	47.9905725397217
ADM2	0	42.8032848070064	5.52809701497147	24.83650071259	14.9088602629715	4.34644266507614	20.0890131442008	1.53275589250105	11.8401736411943	0	18.3503445522334	50.8071001732692	3.24887113309038	27.0529340907422	4.98768997048288	24.9906229109171	20.5284062003191	29.9597183859293	17.5854847354551	25.7177971567585	20.3025869334095	3.0619945426032	6.3083130375327	0.337739412887527	25.6885820034857	11.3787531863984	45.5444205819501	11.027403701987	13.3021035627246	11.3633652510355	26.0558185560455	47.0682199028996	7.06047261637008	9.7926120960553	3.11801106756151	0	24.7194900863805	1.23867420971164	23.8069962535287	35.089987770419	3.64670759003323	10.7045963349088	18.0634673907937	49.8172446242341	3.55649456682828	7.10000153079518	0	2.06864371465704	3.38898681354097
ADM5	6.47306862729315	17.8765480832907	39.2235449570888	85.2180753204159	65.7280630253313	111.464424238553	30.2982385960656	19.8372828857263	17.6276447437495	30.8899302901219	120.521963718434	185.574553701884	50.5450619989989	90.0429893304112	45.3320589006343	33.581726349134	74.7047265330209	11.8024434782812	6.83421567431124	113.813034871995	85.4305783125187	34.6568974040288	13.0203874925704	16.5111708234931	13.231213985585	60.1932257752772	81.7297822781664	12.5810819221676	73.7351278620717	18.7959247680285	65.5634463595394	16.1433176538978	10.6005243819435	15.7303835944578	20.1619650102147	20.5840814917005	30.418723797783	0.597125807860362	52.2929004547809	20.0883715481867	5.71733069321068	85.5788596345895	22.2966053905542	21.5905763862337	3.0183544820184	91.23551632406	157.609882098955	11.8890230133796	79.9762263027768
ADNP	14.7490529717904	57.4169523512196	37.7480509463819	50.1258610321142	14.5234783431011	121.157180998791	89.9862531293454	161.451769593127	75.1993932236493	149.626014304296	29.1161450459506	64.603600448243	25.1090344940587	115.959774451444	92.9218995042141	72.9658469309626	56.7604546681616	53.9726257301768	64.9375227803891	122.537514723713	115.919080992625	166.301174608648	123.455157007982	117.256331084735	114.868773247118	52.0133498124698	57.7086207870244	46.3127612613592	62.7253725229118	63.0073994570865	62.9281481933283	58.9958753121748	69.5235418725372	53.4046071277756	5.64352654446112	84.2081355106195	79.2703496499106	90.565345680659	62.6147975357121	62.5875333061244	55.5930399577728	40.4004365527332	63.6786945239903	83.2342070218669	8.87002286516209	16.0459475489215	4.90113604688284	30.6923553920208	84.3193759246687
ADNP2	9.64939165176363	24.3679227510711	17.8960631896571	22.4783708722024	8.26687295513628	39.0769390114778	36.0317828586551	58.0967142455108	35.9212190706399	54.9523752507109	20.0890482900396	25.8615482934334	15.8825120836738	38.6889488275053	40.1328492330567	26.7956113414766	23.3791786268607	23.6333318949053	22.5426391227534	36.9587662643051	36.5310534068148	55.2712882535667	40.5570528320091	36.276540846755	29.4256982303475	19.8001465572638	23.0973298229151	16.0932776692009	22.2396605488281	32.0577793970397	23.2437667197754	21.2073467319458	23.3250883031079	20.2038593020269	3.38251889102223	25.3892063898758	28.476505595694	22.8672951321924	22.9749772604014	18.4694788298507	17.4485920443675	18.284110986208	21.1748847405113	23.8786604537929	5.13002904626005	9.20902359078508	10.3419050967736	11.8956776106333	24.5087599598707
ADORA1	0.292845716226079	5.38353362390556	0.488060924020768	0.680733353160034	0.102134245592461	0.724199766966104	1.30985769644833	2.27451835011536	0.467215375871262	0.845182995624302	1.12774528424764	1.16372568670483	1.33368167343661	0.315002473813493	0.307837394576217	1.32335559219966	1.29222561767346	1.35656039489766	1.21020795985739	0.401698180507421	0.994581330793691	3.82547880338748	1.73965479714671	6.72134908943534	0.573656363124391	0.895088529629989	0.163335746118385	0.554802746863329	1.16751432440133	0	0.640215125747077	0.831997485531711	0.28124656168811	3.43732793878136	0.134533484729114	1.32558478953802	0.451933339427814	1.02487146107233	0.647632835995444	0.505884398257223	0	5.39451141491142	0.166769154764685	0	0.301954427970353	0.50372842165242	0	157.487625480023	1.05572177191663
ADORA2B	28.3903784463104	9.55134754240107	24.3058815925705	20.841527150252	19.4020572564946	48.9559407029754	94.0796764531997	21.3959429546123	1.95726010304255	29.6308829144766	8.202600178272	13.9638285104645	114.756945520977	10.6484282101663	16.4138600538802	23.7331714666064	15.8213742604763	39.0721221100991	25.872796717542	18.1916995446534	54.6552638454984	80.1705845077844	20.0321866808481	180.624508268042	16.7351442256896	58.3814729623625	36.4048125736594	5.76318783432459	47.8547011328147	28.321065799837	8.76642461870752	7.34086737265342	4.18056653935075	16.5191538877684	15.9188650083168	22.6692171319176	23.0050924319592	21.5660669365293	20.5420585123548	24.4389912940683	31.0708889162062	22.7046432187528	20.3850829146268	14.3431146095235	7.21420305946146	7.76075865371321	0	51.756312959718	48.8331185188716
ADPGK	33.7768035415181	53.0924087938593	74.694418977265	49.2178902464864	52.0767089818767	62.6219530434904	56.4856809631725	64.15304982098	148.452538304451	27.850323150418	23.9407668449811	57.8732171564467	29.7285148246973	85.0442550797822	39.2149837849411	67.4034823829001	69.1037052720425	47.4771176329512	82.7003199721141	95.679231294803	54.0337017301428	48.1348965108972	53.4909139196858	37.7353197983755	101.324020171423	51.2822459446736	67.4076035831484	62.4226036689565	51.204070309985	42.7569764514297	48.713281337656	82.5565537304095	51.1849603190437	53.5152485949245	26.0221839445042	105.147543086015	69.0280316491654	45.1257665637475	73.9427902955496	49.2850984171689	58.5525551284172	41.0989478613283	76.6947406163586	48.0969170681485	26.4678336904011	57.6920849198266	59.7704816461111	60.7743891501969	82.6381706469492
ADPRH	17.3255936291491	14.7659004986445	14.6368546502205	22.7832630567671	24.8599627946782	12.7207976685788	16.1967810102063	22.5691767021249	19.3638994385454	15.6826767598254	10.5836447476649	20.9794507873849	20.6944723911722	13.7509550305173	17.6240051912942	19.2583161357742	25.5866442825197	8.35747119049141	13.9198166063011	15.7696741207758	22.2981004274214	15.7866898221445	16.0287816125696	17.8975427276443	14.9714067920894	25.1537700274698	27.0003407763678	8.67263733454512	11.6845674679221	11.1025942721017	13.1772817594747	16.1889995549965	10.5744063614197	16.3622267687916	4.99284503430829	12.0960415687004	17.9766068896097	19.3119493160898	22.7187354470049	9.59398485390514	10.5382473259702	18.5023510354886	24.5552199063818	16.8376081881419	7.02954105055906	13.4334320110757	8.37107649174895	17.591756913803	22.3278571155318
ADPRHL2	11.5033968390095	41.0241709147764	25.2744319908546	46.8458104506322	23.9461755847754	19.132964117723	27.2855502478293	22.2621274380466	40.5344820066278	25.4855697418632	20.4769098304239	32.9699910615004	18.5980012918615	22.1138160174136	24.3260579341315	39.7032397827806	25.2231674817415	50.2221509345253	20.8143104444136	15.487341466912	36.1311558296316	32.4275096775097	37.194225032734	17.5194932933853	18.5243851993601	44.6751367035766	46.7076217458987	70.1837454313927	69.813519809162	43.4218094811049	65.062901659969	39.9181299835327	117.947454307637	71.6187193806238	30.125173605991	30.5132256164753	58.4243403052687	27.0976455969635	57.9862137871342	61.9757110908409	30.2307925359852	38.8433452053015	33.2692620322809	29.6084424820093	48.0180713030496	76.5797817766655	204.205680753344	71.3588551557915	68.9691468990996
ADPRM	50.3684639784423	25.4806085199704	26.2847741554735	38.620671971512	40.2429636929656	22.9718335217623	53.4992138319573	25.4220519033181	13.376591550254	20.5523488424839	52.2141711684382	40.6424035932315	55.3775962686651	14.6105522399718	18.0629380302771	18.3202108350735	12.1938286222147	13.9982766165587	21.6847300647327	16.980913727427	29.8401851223426	24.3224635080109	35.1036685077846	25.5329592994288	20.4708666106274	29.7567463747577	23.4351003691671	19.3300710478847	30.7792514077129	17.2156166564903	27.5367001995679	16.9976326515287	20.2680927190728	24.1088139759765	23.0778845584807	13.4655867217595	17.1468789771726	21.1227639747176	19.6168077274461	27.2490580148224	18.4508976095001	17.5684215699772	25.0914284856281	19.976917332435	25.6017420982009	25.039060764678	6.7485186955022	9.24378404128912	15.4943816897618
ADRA1A	0.360276533791666	18.3797451695198	1.48719770249766	35.4174195659141	7.62482693381077	7.34352781569681	0.410440817937991	2.05723006932438	0.565494447804213	0	7.49409881243685	35.8544282196465	2.05833495270676	0.783063651244513	0.378554858935835	42.9939083240661	35.8468308608539	1.23028421895368	0.273994521966028	1.24252082434158	50.028989722572	1.39104811141378	0.40649259400699	0.452740411240399	0.169385321323943	16.6892698195928	7.23791830372613	1.17706421282842	6.78947478213402	1.38994686122952	15.1480117372795	0.945920691839455	0.881673989905944	11.7374134419701	0.489155753839343	0.773368828445424	0.195735582075068	4.09292928135936	4.6984784696135	14.3928217960688	9.02950412975236	26.4268918827659	0.521527263266699	0	11.2368819920062	18.4071029642134	2.5282905732708	6.76922451964125	0
ADRA1B	0.690731091542423	2.92823255017784	3.65189136562202	0.420072316866611	0	1.30728721336921	0.151097335193797	0.943828696612096	0	0.194398107695515	0.652666935945045	1.83211850290879	0.199050345994711	0.365695344524528	0.0908070827592186	2.384009928231	2.03097821270205	2.66868476502628	1.10225391421824	0.359338450323642	0.879254311275482	0.438119625159232	0.586824982133089	0.318595584349676	0.0700390498285712	0.53864189135628	0.16248632087172	0.563871669285156	0.118550705268792	0	0.281794990248176	0.969931448015912	0	2.27374723312459	1.80976098100616	1.16315133950381	0.229785208626098	2.98085348225638	0.808010156451623	1.02845643884826	0.632268901651372	0.978947169177132	0.623834846116622	0	0.893735459779747	0.206810912570247	0	2.39022164238678	14.8701376032107
ADRA2A	2.93493893394107	10.9702394231169	32.8254602042217	23.2928524825985	1.19449428248496	42.189603564877	18.9746653739242	9.21917899612337	8.31100076710491	19.5453278321271	6.1725207131372	10.5274505497895	46.866781766547	43.0376028894817	30.7922565189463	46.4226336489802	25.6981856730262	27.7503400389172	44.035711775619	41.8284183987821	16.6054600807479	35.8247742727462	10.6978411199494	61.1608870421817	20.4750104649962	48.8168177794932	31.6106549433634	21.7584906941482	12.0452513653578	28.2181340037132	6.62105011329496	24.4098779946489	33.5026788299786	22.8507554112782	2.42802324037823	18.3540574130028	6.32043612345329	7.93350951397616	16.6002680587525	7.8318463882366	3.009867132301	8.45969746185952	14.0409760045866	24.4044423137033	8.58960918346375	7.27733948758518	70.7075875768403	30.2010121068779	61.304180941164
ADRA2B	0.47237185625705	1.74493630620999	0.778235587576785	3.77601310344704	0.820582521858024	2.58089813503265	0.804516575079996	0.677607544630323	1.00501064548315	0.348044723330736	0.71408480882417	2.14376734151005	0.718856584986343	1.63807970736956	0.480715868847572	3.16465484804238	0.515411872247079	1.56897635827494	1.78958273937598	1.28775228526932	0.847991826501832	2.19582870179685	0.507093419795438	1.7910010923812	1.48600877951803	1.64874717509918	1.36607498282054	0.127206316876513	1.23110144795846	0	0.596288467875817	0.930618048059944	0.154987556141383	1.65134495353098	0	7.21823951167317	0.36111335056517	0.240545526249962	2.23007261848116	0.853690362711202	0.677011790953402	1.39989539541784	0	0.37919088290242	0.506207537392563	1.13839488726845	0	2.76091927314234	1.56579245715169
ADRA2C	8.92153967229494e-07	0	3.00581162886378	8.66365655289062e-06	0.291904944132811	1.03899790377719	0	0	0.433307269637048	8.7840514579906e-05	4.69368379924209e-06	0.75854269844186	0	1.88966456437931	1.61973593968143	1.12949360896397	0.630114891860061	3.54410773548912	0.215147918695243	0.620228041229123	0.564650462209272	0.456316766168951	0.465628224084031	0.458139483342374	0.39690967287117	6.84903612688155	2.42626074451398	0	0	2.01599666057958	3.26667372529234	0.73760408503223	0.266387273582965	0.998479900438996	0.195622173315399	1.9918293493525	0.447260831156071	0.609151870627583	1.3607220782407	5.09110559767848	0.73351752100817	5.41084363088322	1.58463994856507	12.6830487980957	1.32254124958376	0.945277034474297	0	123.14259090639	2.1392117173132
ADRB1	0.340589062674008	3.97994856837464	3.27566061471419	3.52814442105247	0	3.40638196958363	2.48093717392186	8.08271166534502	1.23617717072187	7.40587716226377	1.8502093390195	6.8012105331064	0.826975494158432	2.21071622554827	10.6750337152315	2.36045706270619	6.24082739357284	0.645061540541931	3.14809772866131	1.66874254168676	5.15765441785364	0.89159280019925	2.00536688040769	3.73394259732709	0.264546299906759	2.06158261881778	1.93855068425913	1.60542399815578	1.4183456982671	1.71374401137655	2.14165714184239	3.0314422329371	3.95540461079293	1.56729955116703	0	0	5.46994150758618	1.04957992658724	1.55094444457907	1.5940161245086	0.625826574039551	6.00404142732542	6.82790924539015	10.1105278059679	0	0.707781569887075	9.64155224252728	6.97793024010531	0.684491954081225
ADRB2	2.31294011232296	15.6696226968064	5.37970378970597	24.5462926916743	12.505109654491	6.98712419265113	9.51657527878404	2.20425847300133	2.66419943762108	2.08352820554949	5.13480844708737	8.13938757519786	3.57555123199975	4.0801709440627	3.2340460550279	9.39009288955152	20.2507871596598	6.90596662248291	6.18883942389891	4.1585262898602	7.07843295481818	4.87897602399572	2.18187476727109	2.83087534309527	0.904313338918034	12.3794050738847	13.0962608005437	3.99268190060539	19.944258876717	5.12289046407567	10.5752402501275	4.222482806245	1.06753592946456	11.1432802486543	3.4131710496905	1.72379039695566	4.28403192785512	7.30742270447739	11.4301943741518	8.06248039396381	18.1621114392007	23.4177949599919	6.70402618220106	5.72229586587016	3.45214390167169	26.265259204458	1.45829730612287	84.674996770333	6.35545689972123
ADRB3	0	0	0.757829022581491	0	0	0.87835880243487	0	2.50819625485259	0.474409678344824	0	0.683196287960984	0	0.317736292465813	0.203776047935664	0	0	0	0	0	0.132462267604312	0.2437969843062	0.301230736026702	0.12079530286347	0	0.105020714982486	0	0	0.233483431132775	0.416546927077253	0	0	0	0	0	0.110414006942953	0.602367859492705	0.215508100017996	0	0.202040787057472	0	0	0.412775611395857	0	0	0	0	0	9.66185362919837	0.40403512934753
ADRM1	141.696991098058	226.346806087132	216.139326198369	197.297891203887	224.537689908432	290.516573519483	340.241332566525	373.408919957639	213.880598725773	330.214725547212	177.916329215566	315.052855065742	236.045146180351	280.638087840973	311.677676691364	365.962813231621	282.602844116829	389.327999631139	238.155613207129	269.461673142	302.295526096349	522.083857619219	320.216030904302	394.868153921348	328.676590119359	274.468080698516	278.617633375175	337.872092718465	333.964714778602	267.610155417913	321.243863369102	283.643761762192	366.906037117044	312.056792665583	314.022663050799	438.480400402236	263.961969916632	266.522232039648	396.112799308878	394.701893640248	314.493229770274	232.09542939204	303.141174531714	302.075216926532	227.06883207727	435.951597314937	432.804038573229	409.619711945818	402.331035839726
ADSS	54.9108021773078	99.2549117754863	74.9695356230297	147.837222785071	76.8825357110675	70.6960604378432	70.3332891126442	74.402930594337	83.4106983317088	101.039907459034	74.3650935295223	187.803502246536	58.9440104710785	46.5346519043228	100.065964916245	115.648087338015	148.612044512834	68.550753382369	84.8927868429368	52.8657116861157	291.462644904599	65.6346273871902	95.3323670975853	104.90633494187	63.3968279893094	124.211345767258	97.4754884802712	91.643962094329	139.968950461734	104.544993916441	160.742642426622	81.2669917306435	77.4810582555014	125.256094716104	23.5081992875453	85.8443033432363	62.3050158104005	73.8221811475222	83.9559856919069	99.7207566999393	85.99745435768	71.3545406205769	105.797800854982	61.410740221946	31.4625773316913	69.6968207302999	35.9764355265471	47.4816483172071	82.982357805013
ADSSL1	0	1.25265377290944	2.17981758907756	2.36908422646976	2.4366276596526	0	0.198100215532208	0.239457436394822	0	0.758437776349653	0.492538852035772	1.2655499450294	0.393787982733465	2.81557760107861	0.544221207349752	1.3656652684098	3.22196537108333	1.04942859192821	1.7070900727253	3.54342985071109	1.91461208354589	3.48598481390831	10.1540828834703	0.548150708703477	0.235952197905437	0.222486744599198	0.631197172429202	5.16812588628651	1.72801061715042	0.588607967431764	0.771968735080215	0.294773966623642	4.27284031867857	0.536683855736772	0.47879252006877	0	2.66368536512936	0.0951891241056004	11.6393349116505	0.923367794862467	0	3.41636122463674	0	0.29816714222508	0.980698854219652	2.31789601701136	10.4323457434392	58.7794725229161	1.20065609075954
ADTRP	0.447711992313874	0	0	0	0	0	0	0.628003934755867	0	0	0	0.458967705158999	0.981628324986709	0	0	0.317413348639234	0	0	0	0	0	0	0	0	0	0	0	0	0.282092278509008	0.329360629370661	0	0	0	0	0	0	0	0	0.302446495345102	0	0	0	0	0	0	0.405138272305693	0	0	0.280385137069656
AEBP2	10.4292798769128	32.0373452107095	33.7573616700209	23.3595185855648	8.52508012734169	67.2600761420186	24.5509362875083	49.4184114712437	40.9440004130641	63.5298388318191	14.3605500643107	30.3033768451023	37.653714570964	32.9525265227997	18.1817966628706	25.7433538837921	19.4259999301567	19.6870707821431	33.328761656576	28.6755209967404	32.4361595788157	23.4736408097679	33.8354972013117	16.7063152515857	36.4295655418012	19.6757025536975	18.9799053259853	14.1802497412266	12.5183097086815	21.0964816976567	20.2619289161868	29.3977705708658	12.2232760045202	17.693561377823	1.44389797547579	22.5924868238219	16.9309951960433	23.8902625236339	12.8409804878543	9.06453938398996	12.1707791825904	8.11717640657825	14.6954297189783	19.2051722081733	4.17946181841614	5.55029440512517	1.64253248774166	10.4383939395024	22.3789885578339
AEN	24.0870646817671	19.1552492140182	41.7403879267921	27.7738718617173	9.75770433101103	62.0217950438087	28.7795121805764	77.0020429935432	31.5421830226148	66.9859835227594	17.0700300557253	43.1297054971874	37.6116279107118	31.41871967769	45.3997391200894	38.7058268007842	24.5667056806603	40.9568411540392	69.8404891896384	29.6225417107387	52.4775429205711	42.6259266663731	70.8406112168348	38.452374529659	88.8694775087738	34.9632928907039	45.3663835112367	25.9665141939066	32.2045333347769	47.0807376138356	40.0981876898194	61.5777751216695	31.3413702322506	30.5618148393926	14.3304159972033	12.0673434085384	30.5154034308773	61.076879151698	37.4858202945966	41.1062395540408	48.9172711843756	20.1594853393214	65.0022832687534	85.9199143193193	13.8833435748541	21.0492987436953	22.9777554451926	31.3980717744099	28.5726731747312
AFAP1	10.4829911871847	30.270064698568	51.9221504109495	41.8042475978202	4.84334546459654	69.160348623927	36.6081101019055	66.5819933319228	16.4517883468942	59.7288387873429	9.59397131493428	34.8309790711334	24.4993255163528	34.8837618032428	18.5690567949774	43.4848609409154	46.7880574059342	48.1001972347465	78.5505554513854	56.9244799340669	95.8865068700388	48.3594713463149	65.6814850020465	58.145261247371	130.107986045646	20.869590702779	30.6760180015143	12.4666148677786	25.0221061125435	57.2253074901752	17.3808403278991	66.2482736558775	42.1064890227548	13.8486746837891	3.33634726400614	36.5558189078728	60.6346860817617	58.005071305585	21.3012705044035	22.1531845193342	43.0942110984012	14.1378428585283	56.7137722756046	26.6736433747474	3.47042352065222	15.1472131779347	14.4827375362685	8.63119545673154	36.1208659738959
AFAP1L1	1.89495323361927	5.68137980073027	4.46958696865214	5.29706730030408	2.31578271679436	10.1240776005553	8.9559483938734	7.74523073876709	4.1497360322207	3.77012030802355	2.56285339099051	3.63524182338011	3.78727529514588	14.1710980324425	7.61425282426812	9.75426020812046	2.49090681052377	8.60751574373364	6.03962987296793	13.520050862578	2.96188893421821	10.196355462054	4.88600856459318	4.50391662359879	3.09311228511538	8.22428568349369	5.93724791131089	2.84487601782852	2.8861421842282	2.4456313182684	2.40815105687255	1.89153604458302	0.723579406907445	5.9158346261962	0.411285250118448	8.86419080798146	3.95860787406652	3.99960594038575	10.4839751729325	3.22139709303269	0.859050505645562	12.2279821529645	4.95755499571498	3.32128248064895	0.92572208891002	0.772685537168393	8.30807674925498	19.4288279567735	11.6584438836114
AFAP1L2	16.9675667799328	70.1148652672412	22.7761631395224	54.759204135485	13.0551822296412	29.775446988163	14.1383075678047	173.815719328706	3.24129386291208	195.229339231632	5.90289918985204	21.5346681352977	3.40935977219899	60.0792638349595	293.721506108408	47.5130931207648	26.9443760547697	106.543128853332	34.558245421218	46.3848423827161	77.0720633795899	31.3106446317592	55.2385252169469	36.2511850349767	3.5659788085679	42.2063582660896	19.5159007317467	15.2535505479121	14.987079403818	14.8583924880386	40.6763187009861	23.7719175563882	32.6738132728038	54.9750268448848	5.85579516060156	8.98140602059147	54.6797929938808	79.7853033451178	29.6411474487685	42.7729156569947	22.0472856602603	20.7154639025529	20.1233165642474	4.14807883159719	20.6670561991529	16.1358507257412	16.0636385154881	6.74666470367658	16.2261140870308
AFF1	6.12290729876748	37.5391708706281	30.9345450514525	26.6113755728407	6.49195582468245	33.2972853212997	18.3362920410147	24.5635063882255	7.72725996454422	29.6396127433947	9.5660132853475	35.9520064342271	5.47834546615731	10.3232351557955	11.8169282942624	17.2984393411162	19.1926363272239	9.05706187133953	16.4282026910571	14.5842248797735	55.7787465879538	18.0228323386352	25.292189188015	12.6962078285002	6.33440880246147	8.93178874415227	10.6222761233165	3.75381619812802	5.88260056384268	18.5915863809665	6.7388607844956	5.55503020600324	8.02781456158175	3.670402420443	0.922912807347399	11.6664543367939	7.2163476832391	32.7472970851349	9.6851950026976	9.15130120325627	12.8481800421464	32.4332107107249	9.62095393363156	7.25476171611257	1.25214849199484	1.17976878723261	1.44795360974485	5.52145097084023	5.74295922559085
AFF2	0.0944044555119373	1.74520777787084	0.493381510186412	1.28637678814047	0.264835625496874	0.424184565242089	0.932336915089788	0.424321091319581	0.391395000749895	1.34022394007592	0.0691200039204735	0.520957250769535	0.305847202084528	0.459323717295415	1.76593662048297	0.541859637420703	0.736865935235418	1.50937743984234	0.551767160370431	0.687502323471787	0.881040738976834	1.51484937566507	2.88191011173995	0.690345338575619	0.432147503567888	0.710026932462882	0.651011967793919	1.1911496774692	0.271085538921499	0.411058440683184	0.278539378221775	0.527713197431934	0.863344736216924	0.495826909805547	0	0.390553541173134	0.164567948815007	2.59241985912488	1.29002745095328	0.17202018462478	0.613901621369054	0.486381199871195	0.670266399824419	2.91940591871618	0.0855391525291008	0.0733268510851193	0	0.225229597337232	1.46081753320921
AFF3	0.112495153100493	5.22844673662951	1.11073727163148	19.6356146841867	1.07498666761026	1.59887194964591	2.13962972767563	3.99780129203779	2.45072243258206	1.049645348944	3.00037818743499	23.773401431918	1.74181275869284	2.07804250704645	0.790752110104175	3.2402229707853	13.6441246405673	4.64956705086325	0.419180881513907	2.04798570881829	23.1846766338857	2.05797396542294	0.478419269624834	0.239475538050777	0.651715278012855	6.26322240144832	2.99642542479709	1.42226583712567	3.64123362193475	0.449747812227758	1.89495903524672	1.515136213655	5.17747357500275	1.85454241063797	0.640453648691836	5.20689914044425	0.633384454614037	8.25532121065219	10.8839671292588	7.51754795671066	1.9454629759509	5.33868256509543	1.49528824868275	0.488984206188513	0.987745701418358	1.13666106152959	0	0.718707472522345	1.07259428416952
AFF4	9.02120601549114	57.2889430219106	63.2488674874902	54.9383509320024	10.0208300412328	57.9209432297336	42.6046758315279	113.953533920179	29.4070120513438	58.5549207992843	18.4485037656001	62.4249221889314	16.7698522086568	35.4222193995028	50.8605442426394	30.41504414668	55.6111398449385	20.9518062719985	55.2732051245643	55.5755908685268	76.9696305985491	34.4644297521121	95.57067772903	38.068224448957	57.6658773971652	19.4317655045291	27.6576551795591	5.38901322936649	17.5883913840073	43.6967374927883	13.1520473765769	37.9094349313141	24.1569218171604	7.80742087199446	1.56834864050417	23.0473712975597	30.422443817492	64.2256018392727	27.2601061158906	15.1759055085884	45.9480292986655	39.9020111569402	40.8609780930452	65.7326023048248	1.79685139267243	2.69295553541844	0.0246881241347885	5.55501646687842	16.804754454772
AFG3L2	16.5735624564461	43.708120735059	50.9729730178481	42.7055126153817	17.7788111218656	45.5878558315644	40.868680195989	71.1945638908008	75.775828356825	73.7263874532706	20.8258750172371	64.3131997820348	23.9971018010755	47.4669433748731	77.6520252721007	57.5708134864339	51.8263971231288	47.4813746985534	64.8193878519413	46.4718186891569	78.882665217267	72.6955760210866	95.911487556795	104.889558164152	63.2276833882529	57.2539202049519	56.3416190885658	66.6199706411688	50.041121079645	61.7070642666923	53.249444137977	49.6291028655347	54.0999179667888	49.9900353440369	10.6941223729796	95.2690400328248	50.8612540816892	57.8833749342055	67.7244899474182	49.2297629608378	56.2204130795077	45.6134066028584	76.9482581861102	55.1350270112854	18.4105778484605	37.7688509750407	27.7769409106045	69.2323091322825	85.6132087045423
AFP	0.220966145592066	0	0	0	0	0	0	0	0	0.163310698915207	0	0	0.158946765365906	0	0	0	0	0	0	0	0	0	0	0.31003713997108	0	0	0	0	0	0	0	0	0	0	0	0	0	0	0	0	0	0	0	0	0	0	0	0	0
AFTPH	21.2221944279788	46.0145857305221	42.4313750884507	36.184177644451	24.9421956067426	41.4467656337597	37.1625323778502	68.3165980944037	79.6861433483373	81.3923701392626	22.0670890869654	49.7621963851196	30.8251930590389	66.4898192952981	67.4125403848793	51.5621283775993	41.9376466915751	24.1933295245934	52.5942571508784	68.5199342140377	58.1338810896438	31.207787602647	70.3029175161379	36.6918042243158	85.667031509706	31.7717862661872	44.7426769697739	38.5269717481364	28.6699216124562	43.4042109597311	46.809780275482	46.4952134177638	39.2695462415094	36.0264696419386	4.90739126388848	32.187502369567	44.8863301184526	46.6189400193252	34.4627182882058	37.1116460460631	44.7911986535231	33.8278583243972	59.0820804384039	50.5729373307285	9.46192017265434	19.0203062731272	10.0276686316419	21.4403079497463	80.7419023771144
AGA	10.1105442167022	18.0381085255563	20.4419656671344	20.728165406882	13.3551487540248	14.4188301199185	12.2153104133456	33.5692290088155	16.2013909834026	12.7202282943481	15.8552638738398	19.5097182039247	17.0215898902398	21.8573020229734	19.8904560459451	23.5896680591852	25.2794724849439	23.442421852939	26.392480339115	20.9347809866536	43.7871457770702	12.9222202514821	22.7288978280367	20.0507658896692	6.09508237695769	26.1875896107914	35.8779689654856	29.3886369104913	26.0541717212387	19.1801982591808	28.2342990652898	15.0415986797434	33.4043546585587	35.2857460757116	15.9820548685367	20.8493997094326	23.8727972488973	23.944444756397	24.3852585788964	33.3737185698098	16.4875601734969	24.3622004684175	15.870237704896	23.4641281805903	24.1931298024411	21.0515589624973	12.0858126692459	39.0153186792513	21.0320809953681
AGAP1	2.62765561751388	19.689561129068	24.9002034500184	27.8211059214548	7.66092835990473	45.9496822945464	19.721430527812	66.9620785860002	16.4439035695702	53.5140681582747	8.87061341950848	39.7801335470915	7.98156301524759	30.6427916125163	17.9736229541535	26.303145773574	42.3706203745784	18.6598408523012	21.5761706693049	38.6420603202173	63.030987485642	18.1507347253692	24.13159932968	29.0424705528334	51.5567059153534	13.4580810808668	17.5006210688911	6.29590547154915	8.33900567721093	16.4184818539096	14.0471523675469	12.0279018033529	12.116175160619	6.94947094853235	4.70309994456234	57.7075276453764	9.99785956273104	26.2446087285915	15.6943548133304	15.963548305875	20.8301818040944	16.7176822961788	14.0279595801098	9.1098401944306	1.67594631517874	6.56688729074528	2.82823108957649	13.8139566783324	11.9190674091968
AGAP2	0.954772251394711	3.63524916721173	2.08345186742129	2.27530136796503	0.774987995919413	3.30507055994865	5.61279717680077	4.19729015553815	0.779452557900291	1.10983236819319	0.961735810464703	2.43167693554291	1.44721395972665	1.84939783269393	6.26114272890404	5.02954101080862	4.71816028471662	1.79731374700492	2.2841571854739	2.97290687782359	5.3047069183158	4.10277609040136	2.45816135095245	2.22470748671972	1.79770573800393	8.58801358024708	5.48696408883691	1.90221916432045	2.10318897095782	2.13255362302924	3.40360979893404	6.40807626193704	4.52626143665053	8.28053756785098	0.221567485126965	17.5358803208498	7.2293064332141	1.38610115938815	9.31428701640214	3.8788414779417	1.30347708594893	1.42779355317845	8.3636581414364	3.66694950918392	0.626620471298316	4.09426740085186	0	7.67019117310213	8.80657041507711
AGAP3	11.2902994914083	31.045011878121	37.6123899796773	36.2889736256925	10.7410904612107	40.5103915580223	26.3131531400683	97.246551207862	29.3456266098046	38.6768834625509	20.6923295094883	33.2133082193853	13.2299181818854	48.2160651922677	49.2510477878452	57.8590306621188	38.9024090516621	49.7608398256185	51.5548899077324	40.5207485393379	55.2551102112733	52.6434995055439	59.4960855841013	27.1411278308201	22.5661877365437	37.6633890183377	44.4242867007659	49.3270361958081	36.2134850948729	42.8175935806059	40.0187182153202	53.8808506396711	60.6077994119143	32.2508008623009	7.58234810110926	95.1497749516318	65.7380625703389	39.8651332515025	56.8073228256675	44.3254406299071	34.4821775792669	32.7825314336119	44.9335297396675	63.8100366316242	12.8215573043077	28.3148315620124	40.4962954549123	40.0259399325145	44.5271082891924
AGBL1	0.0644535723263756	0	0	0	0	0	0	0	0	0	0.085565855660183	0	0.0474562296940571	0	0	0.0463080276066802	0	0	0	0	0	0.157562932672725	0.0299926314992699	0	0	0	0	0.0307726081171667	0.0715694412078406	0	0	0	0	0.0320981615787291	0	0.036392994119291	0	1.10361516654218	3.37910688494546	0	0	0	0	0	0	0	0	0	0
AGBL2	3.29646157013104	4.08032347477144	4.04211262181902	5.00225824144498	3.82822994209526	4.66733352205106	6.46390766755864	4.74923977621831	2.35478652046403	4.46157698087904	4.60536091453286	2.53003613491365	2.12629943305458	3.67886114760288	2.67571466259962	6.38227054771129	6.87960175909297	4.89353561047306	3.44020651757513	3.54977912108126	8.34114233326426	3.5190262638146	5.18791140575492	3.46190333372567	5.34715433478038	7.63590341595873	6.6434744427846	6.02104680358468	6.4635851193694	3.8603764515048	5.30897519238176	4.69746354527321	4.94843210281194	5.29980284491872	1.35119936913098	2.60617962247131	7.38750946918649	8.20657429335242	3.93367489988204	3.45238608093258	4.48388595573449	4.30422212876153	3.69515101368154	5.30050089785395	2.94015232507804	2.13245398622751	1.63744448675984	1.51168317549434	2.76245390398138
AGBL3	0.759572604809662	1.99215649869186	1.81988912217013	3.24099560089691	2.17882232878839	0.406629146274935	0.497903683577464	1.86057942414286	0.289255060734074	0.275006419908342	2.47853850409943	1.9517168978359	0.227807347373921	1.15610260750015	2.45666268939586	4.19386249642745	1.90032702202491	1.04448265571023	0.872059567928259	0.600847451206996	2.6919375830633	0.587179856299587	1.67432437189206	0.591903782411219	0.288609662226775	1.63733019158324	2.05612052091278	1.40660726603763	1.62207480103693	1.04720588051926	2.09905246432892	1.01399148300792	1.71868022880244	2.08384589419782	0.419784697269681	0.587124291302721	0.696113797947277	0.411460217446459	1.5627644185142	1.89278930630541	1.33652197926533	1.57027099024088	1.32171574182235	1.99239927717682	1.17236714903604	0.480695007677264	1.21665727747176	0.752649574888634	0.734034175879319
AGBL5	10.4520753211367	17.5039358267428	17.3587618783913	19.4553421017895	8.50257701223414	21.4505218542317	12.3234324687167	31.3939861944261	21.8966057365908	28.3811075931481	16.0008905155414	19.7368321716238	27.0200661358827	25.0904184812215	18.3189821863504	22.0981630869035	15.5576840753213	18.4553469010039	16.2417549561588	18.5272390085877	32.4366922292771	44.7267979343427	35.6037791698308	26.0280267582709	28.0370549599365	10.8339616840972	18.0202355260295	23.1596065862973	20.2356935768712	25.8944643493475	28.5501054840933	13.6621400916173	46.4341093455189	20.226561859127	9.91587663467813	18.9978559118334	19.9675123826143	26.3990537302467	20.1084782595308	32.3850236145202	16.3112148293565	18.0000865929134	23.9991083059878	8.79791676333693	11.2638146850603	14.7748421303131	28.0703299110393	14.8079780021824	13.9540469904118
AGER	1.51257240181994	11.8657478633352	2.31680171206407	6.52035602668737	1.0032017304172	10.0421881605076	14.1867035177387	4.54696858928942	2.56350147637349	5.52495147691664	5.95869280510042	4.94026740765682	2.98925198120928	3.56217940174192	3.19180675402079	3.16404588524336	0.88441599663811	3.19482324293734	1.32878314269707	2.48626688013041	3.16768868326289	189.751700000786	3.18224129855811	35.7126123411885	2.18348727832453	1.51380565163883	1.07530545417822	1.79617584122974	2.29376939653015	1.29051912625031	1.04986708464987	1.04533830837123	4.28394895727797	2.56891110282152	0	5.97476127646897	1.68915466353939	1.07642833391349	2.15356508022761	1.63592490219031	1.42827732471805	0.353416790597921	2.23577901532838	0.337063156079212	1.41709501243762	1.08358755529322	6.42749822906135	0.719914075321104	1.03636178409229
AGFG1	170.236086148539	194.881848432109	181.25892939286	210.612022384406	189.041919083939	286.767522750021	312.198118634276	310.579336928226	235.063030733224	275.117033889664	216.636363534392	209.726283915173	239.687441536007	196.057301695689	128.018656003099	181.234515505704	145.113248665927	142.027318672596	176.588237795444	190.659626875247	203.183615816898	221.04655421443	229.485023561529	347.310183285244	197.356715027835	156.335990157826	175.902163982134	147.518238326326	148.545371187654	283.645928093681	180.63034921076	207.599258204033	163.918986374074	158.40489082181	194.265307648167	231.291331012682	145.332994159687	163.579408227223	146.615438188281	176.475558913779	147.592525958635	149.870530204728	163.847270177189	159.991580053621	106.213239350938	131.062950792142	62.2054807676718	205.600729261913	117.837245543195
AGFG2	3.64064728779865	21.9303160609815	17.0941805524552	7.86865593293554	3.45162423711688	23.7438818764023	16.6570550892336	21.6339309764464	26.3729319183761	17.2049203439712	5.53275120397963	11.4272437732016	2.9967071089454	28.8848983023769	41.7415852359469	17.4908488913406	19.8001997387437	16.4649752289334	20.6568461236376	28.5425985110276	17.0334652130487	17.2531371800589	38.8695743965893	19.2543264965474	14.8742899142445	16.5031063550893	13.0785724522655	17.7317731494417	12.460935033525	12.3271384971131	12.1597335165631	23.5632956104851	34.7957328428263	14.9321188084646	4.71644378650625	24.8190633962664	17.731126468159	13.9517711068064	18.6135466677817	10.2889842645543	17.0554382214136	49.2487886998502	19.416721475062	40.7161569081685	7.17361473388489	11.3756514905037	24.3458369676146	37.8204162712686	19.8529052926162
AGGF1	20.9658003021313	31.6855457814936	29.6432443812586	34.2855642318518	19.5973200010135	39.47458356009	24.5308657263316	76.6977263685465	44.1282476893034	30.5467558353218	22.623678356272	33.4120553832137	26.7008959243046	16.805720077008	18.0535464492628	28.1986086771307	24.1588260468593	20.1031795944725	32.4727236797202	21.5054211884758	41.207888350463	21.5561138410261	37.7377697292209	18.3521934038021	32.7156172280017	23.5699101819	27.4738886221208	13.8913636033291	18.5057076423895	26.8222975039973	17.6390972883923	28.4358334555421	16.4690655162277	16.6860349103642	2.21390050706914	24.7388389939951	25.2428273645507	28.2056295265007	23.3714356502754	18.5208468383694	20.9181437306716	14.4056651730302	32.6054243839641	20.4260125840323	4.50138321481137	10.0514904094916	2.8864820311541	14.2687362423008	22.5051329353376
AGK	14.5898490066994	29.3182432907526	24.2532049934268	28.5503704354746	15.884434597498	21.4222684024623	24.9814821966207	53.7172874846404	23.4790404534226	30.7375107305638	17.9295455959709	31.1775860840107	18.6844041101674	24.6579621957231	19.734715496008	35.1200949802968	26.6938777486373	32.2113577841937	28.7464471959712	23.8550671990805	43.8420497477081	40.1674901526369	37.1984958325807	36.5539677437463	458.005154829623	30.8375814461153	32.8917527938795	31.8712091151009	25.997965649847	36.1990634467125	26.6064930520892	33.3223693136961	37.8970357831072	34.7607159440579	4.26879656709064	38.2052177104344	31.4904165086493	25.2694994607262	36.2582748412091	26.886210550855	20.0928968021175	13.4775268119869	29.9027757366386	28.0505013330364	6.47041726112065	13.0206446825086	31.474221624059	20.7266938035835	30.1906551150096
AGL	56.3768478393756	82.5684536884965	70.589638678114	82.9322405123934	48.207780548744	78.6124953432895	76.0463851422069	82.6474269143996	44.784198797187	75.7141857646899	41.5619578226627	104.782574848492	41.6603176901789	48.956774207221	27.1637602590595	55.0975167517826	67.3419629925204	35.1852664127877	57.8090704209374	54.843477263008	104.384740116307	50.1363320070128	94.2984064547042	89.9502188966746	27.1877908427387	33.799519967134	35.5737678280311	31.5171514243879	34.1435108586591	52.0521243627959	41.1768634005566	41.9234544093682	30.5379867048401	37.7962737053837	6.43750931375078	41.5949083520447	35.6325153768413	68.6511108951128	59.2668403981082	27.6934469719871	39.6431725931055	36.7575715679457	33.1878337024145	40.6304943539577	9.60283007577199	11.4095845122541	8.49921026928357	19.6038584900358	29.4132758135909
AGMAT	0.284876778504099	0	0	0	0.19571891480942	0	0	0	0	0	0	0.286674381307348	0.429944961113713	0	0	0.388344276403286	0.440442939645366	0.200716386084189	0	0.238584706197673	0.108738543041665	0	0	0	0.183750934278708	0	0	0	0.314781141558903	1.04493762665331	0	0.676492645984278	0.593171621639527	0	0	0.154325753909197	0.161266533521692	0.313407810176042	1.11245991216241	0	0	0.638072349210947	0	0	0.124872241547881	0.108556822071704	0	0	0.151251902199642
AGMO	5.11258844893963	1.88103409885008	2.17612773061621	6.99485030139766	1.64065390153003	1.95727609935719	2.01093534709847	1.34054578582713	1.30254739521326	0.91891480533156	0.99342837977002	1.26848537061982	4.46278966059182	3.54602299705334	1.86024786561578	6.79447406222771	2.31974770752957	2.77059504548639	1.33636652459464	3.73083732004116	5.20297068018608	3.12132265244422	2.72231886306925	2.82444678690606	0.546506582727635	13.3079516562833	3.36197436843216	21.0288447774761	1.38598668305401	5.30806601675288	3.82609739618248	1.58436491412215	0.400603795512656	9.7793657473932	2.62482073542427	3.67404468441103	1.60731014200958	3.09154590365076	3.0438685046185	2.93768629205355	1.79083414431376	12.648130035554	34.2191204730982	0.364929557409873	0.53047129791213	0.521340284474999	0.782694622944621	34.4602834227744	5.08187804420554
AGO1	2.35904080303776	21.2973694424891	18.5535470356517	19.1272489386595	4.36714740161362	23.2715023908517	13.6630884741378	30.9042227444825	26.3730210119052	25.5114338933783	6.0370569172269	27.0576668952546	12.1546353036385	14.2077702030848	18.8161656411789	18.6577123913251	20.9500672943281	12.5233968883337	23.0365678624101	21.0824516286758	39.0069766439081	21.3775505295055	36.2383346110503	15.1777220272341	25.2524224954607	11.994235434369	15.3629457265364	5.15250356189079	12.8234660788469	22.8474954665203	7.3583460530084	14.9778740138878	12.8248384642468	7.10701061542422	1.61417216729563	12.3986767122277	19.4440115870943	28.8113766334795	13.6215103698187	12.6002314283312	17.2136270307647	10.8612164299054	15.7614521805623	16.5322770492636	1.57878310967455	3.20820215104449	1.05464160575859	1.37613414835623	17.0288863682414
AGO2	7.41736808354601	15.999982825627	22.6906822506749	14.8114264005915	4.13369365602651	41.0727263883999	50.5528878230954	44.9365728502469	44.7784077177965	55.7608333200852	9.0822373368917	17.9657471812204	7.20127789873143	27.411587154823	34.9032214893195	12.9401947127298	14.72335300038	11.3081981618509	23.822018385125	39.6415315285779	19.9875856451528	25.3323484710301	31.3543760303836	95.1838109638856	79.8467996916143	6.68747855120764	13.2903711964317	6.04417219329341	9.83421534567782	14.2829990547673	8.68156929830631	31.2179881266241	8.71163182620476	3.88684622621209	3.9977376907915	31.5242767071202	13.4237115592765	19.0798716011192	11.0910108251264	8.00996391370994	17.5280917288375	11.9914903643209	38.2349901317372	29.8903840191292	2.04888299140928	6.51567549104841	3.80140751107563	8.08325153121047	46.1249658611323
AGO3	4.97479617906222	11.5094239064384	12.5872606044858	11.9380782049738	5.90922158531897	15.2035925278548	14.318618899666	12.4225151595321	23.1278783085366	17.2325196167621	8.0306480926528	13.4022824927008	8.50146625695059	6.41101434047179	6.9358536807189	9.34118674674829	12.7890476776659	5.15402932473918	14.4404174245236	8.95209306409426	14.6130195701672	8.42844270495483	13.8156531320205	10.8930473851774	17.3509209849034	5.18893897371256	7.5144717837631	2.61228099312483	4.39402554900757	6.75783220752307	5.54602773858918	11.5132666362876	4.81322046734054	2.11023139563691	2.9546940455088	11.4294615758451	7.67239757194919	11.68343278679	5.9243542157763	5.55414851999633	12.5321914920467	7.7490183270225	8.55852612415595	13.6016493359458	2.3501262448542	3.3927965997776	0.153042877172728	2.4601058826676	10.1939426409188
AGO4	6.69337603552737	20.0753293199495	11.2544178200856	21.225958554582	6.66741582790671	14.0841178566184	19.8084029595776	19.6537613292232	29.0971447571884	16.022055636835	11.3784690807644	20.3439805196607	10.4024847156663	20.2250271492884	21.7122326497381	22.1109475233053	18.3066432009149	11.5056873052025	17.4363118723901	21.4673028767835	24.9209122725271	21.7583189174472	23.2256772662024	10.8562909903589	22.3259571973595	20.3202949454877	26.7544727353005	13.6325984667607	26.955579889663	19.9221128124732	20.7165244409283	19.9209570864227	17.7565652097757	26.2276937824885	2.61478868033962	15.0403516727307	32.9579847234837	15.4405347781403	30.5307907563497	14.3597249287915	12.7516910286951	14.8490750763764	20.784354167764	17.4683080546661	5.41266007818974	9.19686004486406	8.55634070727418	17.7372439603563	28.6164631092703
AGPAT1	21.9276879365953	52.0732067276583	60.8287397524233	48.1016001258919	15.3675058961705	84.0932092857142	48.4027480273627	109.814827820224	69.2969469218108	107.452807248765	22.8126501474937	60.1860991239443	22.5717486540022	112.59924227622	89.6549981246743	71.7267400181752	72.1798451066904	56.5373142525978	79.784001505553	97.0379524645496	82.4649444358256	113.185717050546	121.00200957605	97.553912106956	139.911968768354	52.4701036036031	77.7433669172887	66.5424027195753	57.0663145501847	76.7936900230357	67.0349498518057	60.068527590578	54.5506234183601	47.0402342908127	29.4971427840655	85.7310946919476	75.5151737107829	73.6700606832977	62.8097261466001	69.5403115865199	85.5441894356202	45.8069856567076	86.6576027231656	77.835976323035	32.6223596661215	62.1084334999566	17.1556340520503	25.9015572614107	97.2870697544559
AGPAT2	24.0194794669435	82.9401610395082	76.7245900873913	97.9267294864753	53.4021424617109	49.9457229165737	77.3212974018969	77.1349486216029	134.073288177881	67.109068688251	39.4240460740705	112.914691185988	16.1389434448388	171.099193652864	100.914249015146	134.96204224878	168.895848218874	92.5892418208268	153.637042597164	166.066887150193	103.675905271505	68.4659370798104	144.662667806636	67.7358587460275	335.485696275475	91.3980342914438	129.641749824226	108.987279442033	106.319570511058	91.472421161761	118.391438639865	179.02467390479	95.4588210514339	94.9682802159443	121.692937693301	132.709423822187	107.561303932871	80.5038588862406	109.424457125252	91.430878902411	84.5757328389161	168.549770200852	138.371781492608	176.642145916874	114.681624374802	223.865155622608	147.241031558779	1507.18949416199	141.979577895014
AGPAT3	11.7034942288023	27.2598616284367	23.6546390497919	25.5219574717238	11.5977519060475	5.24821537641281	18.8216003683914	15.2934009364904	3.78393582050615	9.05619438556873	2.97404458058916	24.7018307643008	5.14642409171467	25.4919768377535	18.4123656801604	30.0208447496997	37.1159780600027	69.3557257871729	16.0857948378879	24.5116626811375	38.7995707488567	12.7397970599777	43.9063849037687	34.1519907230117	33.1830816722134	14.5843681798506	14.4011994683044	31.2702389562125	14.5678899243568	10.1128143222163	27.4795650370962	7.05420551237332	40.949240236754	22.9193990620041	12.1388591733022	1.66438147838639	20.8037809890451	22.7345230236424	45.367498512173	27.0031806569738	14.1865436127975	33.5106489504428	8.9086074010727	21.6069267607113	17.8472356854112	30.8805367788809	7.28365443921537	79.0990292912216	59.8691321002028
AGPAT4	11.2864395599583	10.4701050940871	21.2569800063029	16.1363784866378	9.24064704045428	38.952395973275	35.473422004845	7.53873017180507	5.64376324014205	30.6501039963029	14.2971241110583	31.6845080506499	23.749862229092	33.9051616792537	17.9335471388132	20.5094131856604	21.0491169334696	16.1149670352292	34.5141099184469	33.1073419677516	26.6779212791636	31.5974161696423	13.5779404125544	16.3636495666955	10.7174389112197	25.7921458028688	32.551598165903	14.1404146263522	28.104166602766	13.5210612949341	16.6706995972444	26.1216803441538	15.6240457937614	15.2240744584567	9.59995150720525	57.0310710129847	25.7505078564735	11.8098124174052	26.2674457555832	14.3792837504632	41.6037541265067	24.5881836798521	26.6387937837511	29.6690394279663	13.6120967435026	20.5599316333516	0.210429430268931	27.314306320151	42.4383197746088
AGPAT5	42.1031126526565	79.7186973307401	83.2624800322986	81.0463044277443	44.4979812867291	106.726958357997	50.9360628915812	179.072323234771	91.4478255904083	108.947180447421	38.9809215087803	114.166511059334	33.0854735757625	67.9639717230961	59.899275573461	101.156285672405	93.7190882493198	94.2313081254341	100.197863892821	68.5766578921513	112.181923409132	59.1131847055669	132.541283681792	85.6199037934169	39.1775060594109	71.9068945165922	69.2494989799464	74.9320621270733	49.7259750321364	79.2739083019774	68.2507198218685	73.4507074202535	73.6969132364287	64.6969279410009	21.1005785881103	62.0951781714538	63.6895989701898	88.8284376385823	71.399787361872	57.8064106704216	75.1534639548126	50.1262386296503	86.3673818634649	71.1192871811326	23.9705835536101	34.1206793903635	21.6767898008903	54.3742753958123	64.4545514782727
AGPS	20.5346168276022	33.473569512849	38.6650731453141	34.4126801418396	24.5890574360907	32.687739884417	33.8379410345539	25.9543575753275	41.1853993301181	18.6996731004059	21.9280336025826	69.6001077376246	19.8106525258758	20.7646319458814	17.3022579907162	29.2552915166467	35.7209552777783	31.7834065893705	46.3470473322091	27.0934219825828	102.054189482067	28.8472955434982	47.0479852709858	24.4878041766376	57.691870665479	24.5322945145952	25.8552509429389	13.6431100075374	15.8639845900796	29.494496097214	20.2405738488687	31.2633131378705	8.05278779873844	12.1403551173132	7.76161971679055	15.391904134716	20.0078194093504	43.4989322058962	39.8038787177414	36.2161861143653	41.4743888161335	28.2952388282102	42.5769514942747	36.2548138402813	3.73904738892523	9.81990720145478	1.34038145415548	52.7797315153923	27.830489925235
AGR2	64.4488384481822	112.180443237914	56.341492392191	42.7549982468787	214.878709958128	7.3030615815497	74.6042182060447	36.2708153735818	389.948567305211	37.7579198569335	66.9735619117593	70.3397990790637	104.465661897408	2.14399123018473	4.40305454669559	59.7040744718189	138.764564764256	36.1320378027455	104.007165017277	1.22075783983868	41.4234069217729	50.4477541420648	104.567544686044	57.2294017001292	60.1020870520259	35.2110269151531	48.3330271409435	59.1071187212168	105.735268628716	209.045404912069	145.482243527302	126.028910098906	50.2886373419772	28.468547192577	87.3864518752828	4.00757227924264	47.7323495924573	121.955147090555	37.2179293610275	95.5890426272165	183.187115517578	49.1931550558028	43.9905957339644	153.13634104143	18.2949781870082	64.4263473608006	54.1904500075495	8.13294162828661	8.6649656859314
AGRN	11.9980506957787	94.8480218143345	78.1256378333368	77.4584737761801	14.3664065996505	186.193437066058	151.708084528528	185.530667282404	57.7285976378528	121.57940555957	21.858689526279	71.1957404553528	30.0179192849261	139.602426112524	87.7245909663964	114.908254272871	101.622055550912	176.94531876675	119.387452192416	128.03177018579	209.357034664664	247.452080907758	127.978788205585	127.980886240968	118.102486510969	60.2918726820826	136.15759898889	100.621180384552	101.762392797742	144.859295601193	85.1148202492328	177.554287713174	122.443484983519	93.8492317437088	8.50092174246221	110.281998007219	202.413221849252	114.217855883241	73.929587959354	90.8392419479274	87.821861880162	33.8197247507061	107.729453382717	101.134328838933	17.6413195633154	34.9379269255957	65.5025816286237	7.16539243856697	84.1410204713683
AGRP	0	0	0	0	0.67049317355217	0	0	0	1.02225915271388	0	0	0	0	0	0	0	0	0	0	0.397670799361359	0	0.477734713851468	0	0	0	0	0	0	0	0	0.672820208246562	0	0.733729819429192	0	0	0	0	0	0	0	0	0	0	12.3475867868885	0	0	0	0	0
AGT	0.0930305384024037	0	0.149324927009597	0.684257552435787	0	0	0.31585020542473	4.18671360018367	0.19396819497542	0	0.685763528925961	0.470152843647266	0.069964770129688	0.211263824508611	0	0.190907946303793	0.215403486073519	8.05065286235268	0.0384573217537216	0.0409650840178939	42.6210509977018	1.8086037873369	0.151551040879345	0.326074214307878	0.0313128848527366	9.31688393317221	0.50534457442962	7.22871409875023	0.547404160895048	0	0.574797812828796	0	0.183549901150887	0.287165908139117	1.236268278301	0	0.0498131078692002	1.38510297566785	0.761262237198998	5.32657710556292	0	6.9672842924197	0	0	0.147584397722622	0.0526443620612039	0.298799050916889	445.850703257631	0.243039318932839
AGTPBP1	6.33644161974028	13.0138641643814	7.80157908967337	10.916451992703	6.59669175185442	9.22926344096892	12.8397638409229	12.5743629448621	9.84951237409808	14.9029024140392	6.19219337045229	11.8134272866569	5.57159323385366	13.5497360921237	17.034426830131	12.5400569828648	14.861020207163	7.80308514727909	8.93144084505596	13.7939505962956	13.5702538591719	14.8073768630874	15.6146421514372	13.5258194866553	10.2115119641843	12.4976696863077	10.7485555488506	7.03218453291832	9.0636907988983	9.90698983779387	10.0127018277961	8.29554772764626	8.76619983337054	8.9495547437769	1.01101358989196	10.937912407225	8.5946354250596	9.6881592461499	10.1557806272699	10.6055796395506	6.30780714246327	7.33983450176866	9.66431678959206	7.32552643480844	2.16170014872978	4.35392490558665	4.02161695581605	6.71693839836171	14.6029067206387
AGTR1	0.285882181403495	3.0607316031087	1.28668210581404	4.38296342899223	0.191673497659229	14.5469731947177	2.90846170823345	2.38606591953506	3.28762695271239	2.97679032727133	0.376391401618231	2.30390513082963	10.0857786858687	12.6236012633601	8.11626514868692	6.81319683151433	36.2100128710395	8.77447011653769	0.141371188364866	17.2561370136339	1.54851322679485	11.0746536074456	5.56557823619675	11.6724812263397	1.61437031930421	10.3755327568105	15.1562612221984	6.64894825487685	4.79202937312196	1.67811287176848	5.79652606792275	3.76680187734243	0.858273769894447	9.25873830387865	0.262071121888357	4.01292523151963	1.02188941403803	4.14160782991116	9.00263422138464	7.95856110301746	0.505403357049985	35.5489225174423	2.94398223835175	1.53222376041529	1.19517340739133	17.9231484831059	3.5960847568483	81.5711024798296	22.4223034536354
AGTR2	0.309283562036163	1.65067299258826	2.32873508381321	0.280630519911776	0	0.589166495541868	0.353054119846726	2.69676077256991	0	0	0	1.85547174350047	13.0112709413558	0	0	0	1.56087565455036	0	0.270081394180855	0.135086683111699	20.7580030779169	224.059015092651	6.62695741409342	13.110060431571	62.7775101181804	0	0	4.086995794057	15.5762064888019	0.220329576816923	4.7959639543946	0	0	0.818184078504485	0.406798625001074	0.912289354074116	0	0	0.204537581814466	13.5765716119242	0	0	0	0	0.577195193824043	0	0.147963260911629	0.17817208818565	0
AGTRAP	29.7006431013656	136.821020987845	96.7641664535786	155.44459849948	84.6390380155647	63.4968986466712	49.5499532485979	81.8021719621129	57.2764479777498	82.6047861306248	35.300379561265	147.890691053492	15.4448264626494	67.0496530577615	147.667972750289	248.190164376779	369.05939762716	303.328308356752	154.403452117436	66.7070454615289	126.10581620157	46.9887753293609	175.110481153565	60.4368165674889	126.058310185162	78.6379638330335	92.9115100951783	108.901374781203	73.4278981626464	84.2421664249156	107.319194036424	103.928307720997	61.3239250071203	108.225731309014	140.455056327994	22.608885772486	208.848855945669	101.98942162204	186.370002297291	121.567821298589	124.324278178566	130.066579638594	115.67174262016	42.1567776024614	113.184642560065	205.134781890273	45.8712825595251	69.9405484114325	52.3341540150114
AHCTF1	11.2517365913554	32.1414789554874	34.9367682561569	30.4724295627001	6.814907673783	33.6278507070014	27.3500781810747	83.1119755582722	82.5807921082881	95.0933215121334	22.8026505602692	30.0136943258275	14.5005754727343	22.534800299583	39.7172622675263	31.2207284064262	28.7670662893292	34.8996173108714	41.3930847892509	27.4884834927509	50.3743930602416	71.3998844901803	59.163390276045	82.4239276381377	42.3362532305889	30.2918220873699	34.5479589866871	18.624384194845	45.6524484898176	42.2489658011072	35.8390004892455	58.096909428574	34.3192909651869	28.4427053274124	2.5039284282476	83.1007405965736	52.9289309704446	40.4055882041739	32.4287042452695	36.4277833310277	30.8936681677099	35.9383580257741	53.5973980898217	73.9368403228921	5.63507112273832	9.37250283755259	16.4264682484237	51.9873956775408	63.2773191158109
AHCY	154.163113103827	53.4831191611306	77.4965144691559	69.903961050908	99.538993474415	119.258731320222	97.4846579474456	131.420066086314	65.2797196953973	113.387464236895	65.663820058562	95.932760419392	124.239351696576	53.9398300533002	68.4623442383372	53.3973380054519	48.1455680852397	45.6160059528059	70.747780115265	54.7996109519335	106.628018021101	107.822676986771	64.8687517912235	123.849604727909	47.6908665032332	77.6086857299497	68.2570288298137	65.1360310570379	74.7699076472526	112.818645431624	63.6166325506006	63.9217483629417	71.7003262454132	55.9872622744402	83.0351990674843	123.428643812632	48.3778343309596	108.742202858643	92.0428049157228	103.402478665516	80.7969040359077	82.7395917304865	74.7891966144643	94.034765324297	49.8719924233232	62.7293988760718	23.5347295751423	148.453095615015	131.192743724226
AHCYL1	48.0273791395368	213.88208036697	162.518542704132	172.382781268563	47.1523844502003	179.660965596477	168.214502502693	338.646024513632	150.68076746685	205.195442058661	40.1091606501929	203.600490572963	69.5982719823243	182.182678469283	189.935790703797	229.706819594366	256.15718004723	165.24574147366	185.433315403989	175.380536938583	326.26233847315	173.63099897323	386.358335209806	217.920429006367	183.429973922137	101.956603591938	123.954176794155	68.1097096960732	71.6455889370233	194.711213714017	117.24760549269	149.617346616767	154.044169848113	84.6847492502524	29.1558111749204	293.263982948379	146.278942028524	229.657119448895	104.397473466772	121.564341081209	165.87032046235	177.728020096882	115.298655569749	167.391707399771	34.1574690884951	46.88229110228	4.7592055925286	91.641116928499	133.974311459595
AHCYL2	2.29822139258605	7.38249779655415	7.63456181561109	11.7505614351765	2.72016369527691	9.07464414765682	12.0785392504885	28.6794818994558	10.8155535099597	79.2484109130346	3.08614199410758	9.72106131190749	12.2380263442126	14.2252076481451	16.7372042034566	11.5433626526186	8.40864371451596	5.78713238099821	5.02642107826397	13.7965977012743	14.3284613044359	17.9420380326118	11.3560567923196	19.441082535781	9.25085350727068	10.2730144242285	8.31367750249062	6.46282148974463	7.17684808167934	9.15080092827611	9.06155390883802	6.27392533188757	21.9437163734565	9.63177998412026	1.41772760719955	18.803677451516	8.06610647103192	13.1048874257514	10.4657248846621	6.40415681272022	8.16992189701653	9.75208978708683	14.2358818257494	9.8998724117869	1.62765675367663	4.53700262854476	0.365432426471583	17.7540267083754	24.3854658147927
AHDC1	7.71115984712182	63.3177021363531	31.9233172721567	36.8517686711452	7.60592431712044	44.7753412427772	34.4198254493129	36.7557967051325	26.5890728199347	35.0443528494326	13.6606197732393	44.4171634121049	13.5660638679518	21.3537957968563	47.7769117719612	53.33757643884	27.4997615313846	62.7646272168769	39.501091540785	18.6939309906707	71.1203090699957	61.1435693015606	75.7264062414357	32.2963265912397	25.55876634753	30.0414078450753	39.7184170001369	30.0822173682917	30.2733590682912	26.8654725431009	35.6614935540254	26.0842069096588	55.2366454509494	40.4794632785994	2.01437622693021	20.8373800254686	38.1969170950802	41.5401675766699	48.9849386297696	42.2916015934354	20.2571485971929	17.6789080349976	17.6763044394954	25.394031037782	6.79012130728452	12.0792338117745	18.5301565644793	17.2578204483163	56.9187096862856
AHI1	30.3406634331218	39.5587112030068	31.9474336677836	38.3530286154035	18.29625418011	66.0953048077842	50.0765896669997	30.9443428546351	28.5272134516357	49.9875426105908	42.0680593801461	24.7265619493211	44.1061158923824	10.9100281260824	10.8539300256451	14.7406821139053	15.8736258930293	11.4962443596847	16.2330966197881	13.2407812873323	21.7507815917642	11.4531411572151	15.359632692592	13.8491537481295	8.78060137921088	18.715142258147	16.4043280049514	9.4123960783783	12.6864755601093	14.2808481243771	9.38477998947863	17.5203969763416	11.0650096333042	13.0367807066869	2.47716822347964	21.3979724949981	16.1573946139395	22.799678440454	12.9015947431523	16.4178558825708	15.5759075927762	13.4349068858453	24.5993395312073	8.53236284528345	3.43783928859373	5.89783278564638	0.0477365017958559	8.62117699712972	23.6519628185927
AHNAK	13.4585249473571	172.57662304668	117.416389143456	95.5390844771532	28.2165274441193	81.0787482622553	128.855700410277	171.412239045569	57.0011489728791	69.6813859794058	36.0782250034038	47.7872923181704	9.96867138029704	85.2916679515812	120.065849991175	130.305935381743	66.2051767694863	134.009716119556	154.625780585261	93.3482662821904	108.743869546279	108.319636534678	103.65316643887	34.9634529579992	89.0001972784098	111.472121447644	104.299345622563	59.9824763410695	102.941174724249	69.6471260322791	79.1003745701955	102.05979107189	65.6486621717747	105.708159378319	12.7396463179256	87.8294147141872	137.608025759763	148.365652586086	118.812483072347	65.7848090125011	107.653337003698	193.858848784097	84.1912929923579	162.5290538877	20.4732273399037	23.4737700251629	42.2265969123995	185.338577535852	146.90875257775
AHRR	0.246607014754718	1.56507588967832	0.599379809574244	1.26553017048015	0.0860088347794682	0.734325439519582	0.701617181864566	0.174015077770796	0.131334107626183	0.182434988725289	0	0.505193925580613	0.189971205123202	0.0714713455409335	0.92115820485985	2.39715369050797	2.79511964752547	0.531502380569997	0.451447859641225	0.21538812526992	0.0492447643509238	0.259111550195013	0.446819621559256	0.620443369051955	0	0.205649020491175	1.82814847395127	0	0.0655892056843031	0.336232265349734	0.15233055373971	0.208802373550679	0.0808585931823284	0.062384559561835	0.0821724423302046	0	3.65845951462979	0.447152122322115	0.596333993795391	0	0	0.894588996282107	1.42006163966436	0.878182710098082	0	1.34252535877791	0	0.478549639103987	0.566436190718732
AHSA1	119.880367226771	74.8482173025962	112.982068034496	84.1221472400813	137.967563143567	115.084511671714	84.5564109873568	96.9614872673039	130.064970304376	100.124630986127	78.4302318460831	112.7656756973	159.331647091632	149.273707319123	157.991107346949	115.733947310299	86.2325126598924	100.772869932358	102.188180622107	145.841870639881	110.474983545869	144.674881131554	116.614616893556	253.577563593965	129.805107962685	185.111478999228	168.710312289793	146.43917429556	195.683454334447	131.832479002085	127.027247079632	154.943729390708	123.842664654436	136.384176119617	89.0667606678942	224.628792238692	112.094822457248	114.024372326497	146.306736503707	149.321510833412	117.419607377291	110.07750893525	152.496115587667	134.696172686948	99.5300916718891	162.224825332423	160.64896223596	178.215233376635	270.818720601112
AHSG	0	0	0	0.374677693362194	0	0	0	0	0	0	0.302657710596311	0	0	0	0	0.133163521683974	0	0	0	0	0.482450204079655	0.106554180064841	0.163470416171442	0	0	0	0	0.225606299954872	0.336555245446639	0.305973758777947	0	0	0	0.433856202928791	0.14074296422211	0	0	0	0	0.910247375342449	0	1.48120185146395	0	0	0	0.0815766497122442	0	0	0
AHSP	0.423966131006512	0.776951893356258	1.27038481485621	1.54730458674018	5.28646394837136	0.81276522424641	0.98025268224301	1.19932424019858	0	0	0.53666356121282	0.885605333058373	1.24055124772981	0.251301498527515	0.563049996492538	0	0	1.3790531815165	0.641380941807368	0	0.815008471006697	0.813934646662702	0.209204276329604	0.388542546140856	0	1.34687275017523	0.293760013089267	0.676874357303886	0.528925142654769	0.915490724993	0.534629948111572	0	0.946362730024702	4.02532033924923	1.14833912850608	2.13516175122688	0.253338247697379	0.26247582769128	0.566671450795906	0	0.503545554472445	1.80745250593347	0	0.554884781588769	3.1268964799294	0.288729271677681	18.8988937142852	1.01241653197288	0
AICDA	0	0	0	0	0	0	0	0	0	0	0	0	0.277875609755378	0	0	0	0	0	0	0	0	0.0981299920003231	0	0.072269020343512	0	0.165785991577314	0	0	0	0	0.117408804237171	0.862690012832415	0	0.506236395936262	0	0.11228900570167	0.109637156689119	0	0.121537212280717	0.102865481123888	0	0	0	0	0.573044422354353	0	0	0.534985742736829	0.113271259568027
AIDA	109.178525209258	84.3942746280165	139.111159122548	108.703437188452	81.1179434473802	79.2755400581999	130.457568585909	504.623417058496	206.668923014041	228.562103387713	84.358966704152	106.176228741191	76.6419204750925	109.662791824064	71.1167016092133	87.207633434988	72.470950816965	63.7658116453517	144.700245323675	132.162010268165	96.0893237764996	90.0523158888909	106.76572536713	57.4806720754966	212.945895163516	71.7177902575084	83.0802492162779	41.1918285684909	51.4242201804934	81.5664090195989	45.7390138489367	83.7196181047373	61.2925494629846	49.2052083279292	25.4835955414056	65.6624153851058	78.1960406614469	80.764343815991	55.8008388427553	47.1541613158143	77.1526281246409	82.8609446499583	277.353518690351	81.3157382534327	29.8141667206663	31.7105723941768	25.6957770033899	69.2904454489499	113.803734807541
AIF1	40.0274891370614	20.6559306335803	22.0821302218943	20.6254252085514	20.7399960388673	10.5333880905433	22.5347620923178	8.77195776824563	6.15885747854325	3.2487543204679	15.0268490905944	12.5794207595331	22.6546312126215	10.3338658788805	17.9926722743484	12.3519215193664	23.1470678839469	7.74890431234036	9.77867373407717	15.7897164870426	20.2968916707836	15.5740893871308	2.68924578905656	8.7773431987764	4.69777468377544	50.4096861350431	34.047109559896	16.7528224829002	15.2049297636927	9.13062129043421	18.4221917499024	18.1043877380438	15.2045038894059	56.813819117258	30.9901059696745	5.58710317466933	22.4940189550272	19.0935453507124	32.5852295899886	25.0138536007835	13.7584708827579	21.4433862136152	47.9973084893377	10.9205231229142	51.2240352473267	55.6611593673883	31.1413863238776	12.4558703827479	24.2031373102324
AIF1L	9.78645563268819	20.1591374942225	21.8516014463052	7.78040410940523	3.68607454923018	3.3007733010747	5.92955595279059	312.315183799381	16.5909524393239	74.518036535287	2.21323516990957	4.16953865343822	33.9881463873802	12.6516311914943	13.723077036803	9.07589077952327	11.7040709012959	63.5444442340306	5.72715931843652	8.73022785109948	12.3338492188971	9.47197003101415	95.6385834465922	3.24233725534133	22.5537561734371	8.90368368202466	7.05457472852921	11.9421614764061	9.586735225834	9.60609423012787	10.6781739343958	0.34729308420452	14.1972217244971	11.3703823881446	1.49940062240193	2.88409987319668	2.04818562065432	33.676633476237	2.78688503057099	20.6646259418536	0.745063131791107	36.7731880294326	1.78191067243077	0.424212141828513	37.8206939158502	3.18179327872695	17.2596427013341	32.1886891173661	116.313234902282
AIFM1	14.8490470450153	19.876737358819	27.0937968435545	23.7274547793957	18.1812311146031	36.515353477832	29.728709446117	38.3438326441458	32.3568987993267	36.3729677437236	16.0817443208136	38.7720796734639	23.1292795603544	34.2332609744679	39.1841854828295	33.6878220417582	34.4847877761859	35.337862864333	30.7280322131544	30.24763664355	43.166403123963	37.5660187681395	51.1769945627552	62.6353370293524	25.6400612359665	37.3581419859585	24.838286275734	46.9557775833545	31.2498594528203	60.8435634846198	37.2091521540818	25.0956220186942	42.5617736077946	31.0234462618426	12.6557154859885	59.3162086038118	26.4055583599417	32.393010233175	39.5938062506289	47.9010159654153	37.0279831357853	26.5704657255619	29.6632583908882	35.9710100737221	10.3665449853386	28.1383857968547	33.0007362557051	34.6146188898519	48.4962728685708
AIFM2	29.6983125767165	29.3316776575588	44.0107743150988	37.4887187430252	14.7232738579488	44.121547254817	36.1539327256013	29.8666272641112	70.7144249695428	26.5751174578932	24.163573974199	35.2581867281611	24.4721021747771	72.1692257434578	38.5708810222618	54.322129336882	62.1551225142618	61.6082533968989	59.8878049072294	59.7890256788009	46.3082213840462	46.0821421559069	63.3970341640579	9.68523377660214	111.649751830575	26.4877740094629	55.2487867884197	49.9976000039768	39.8316708348164	40.5098408111271	53.700273336913	72.0231480109183	32.252236198018	41.452265936126	40.0324927768138	75.2339040300686	81.3535606869012	27.3691037107625	36.8592529509133	35.4547145517712	48.0327885610717	154.278276459431	59.5051142338999	22.0823166919925	44.2945453657439	67.0404688435846	169.898071436466	1244.39871733662	44.1777388903547
AIFM3	1.54167118693068	3.26847703177807	1.6498810156067	1.0719733147019	0.527434441352059	2.02312487001324	6.49012888457978	1.8670632314183	2.01786152152572	0.77879291781465	0.760801247751236	1.7189161041076	0.970660760363363	0.655491150223064	1.01572039912097	1.56361221948983	1.56264071322405	3.82260109713382	0.864905434062623	0.610914013282879	2.9166054503757	8.80583369791075	1.63055294426344	1.02828302247254	1.26071118462302	1.40840980739793	1.37319646564908	0.797572218105009	1.43932402068798	0.596734573523913	1.87185639275488	0.757748534475071	0.724295956496491	2.00904996535052	1.01187900572818	2.41985588586063	0.403065770634077	2.14367474497515	2.5961345707848	7.24946681198203	0.609385183340233	1.08568893687017	1.18132754968913	2.11474402688424	2.0401596111088	0.513066694071012	0	0.776858414678272	2.13928081385685
AIG1	104.687167237091	79.0205279055252	69.2869538708539	77.4716895234641	134.963718749783	32.7641153443613	39.4212798070469	20.9337543172194	58.9514063245356	20.1241534451767	47.0747914814768	80.0926832769592	54.5479884025412	78.5063603824898	47.6137948385554	77.1623949155099	57.7023106117841	80.2263363057008	32.4849407390907	62.1154527971644	63.0949055410114	34.7827382639533	68.2486627898853	57.8890340967688	18.5504161390772	73.2775281424708	61.2205269788731	72.7257259647368	73.286534804015	51.283264517889	86.6891444359933	28.5391332405787	93.7497018837159	80.5224861677537	59.7966082386355	41.1489221714742	36.3520325954847	71.9006774859373	67.9279612464329	104.93969068196	57.4443580586031	115.506832045559	54.2762197616642	65.110245226189	89.2926938170992	66.9402459835507	38.475577761609	209.812138666792	78.2056273717082
AIP	103.829971139598	61.3925504122089	58.9913000856095	55.1444186952095	79.7995823751511	88.9368534608228	55.6202728952324	103.6812951907	81.2074153574528	53.3431587126229	50.0746676488185	66.8900007475701	116.941462226447	75.226514630681	60.3920484072464	97.2653538006572	80.5743757215818	109.889182416762	80.792184062618	65.4613934901554	88.2892723658051	83.6909705020479	66.5023327325782	62.6151286380102	88.7108809006561	104.658784333452	84.8194752872001	89.0211514370813	124.015624228999	62.1607150398824	76.3931395810965	78.9480007790347	75.4624235848229	124.183753022388	68.0693067713287	64.4874679836653	82.4180586343744	96.1237248902958	83.863181034532	96.5461024065281	73.2638874413905	109.964614932416	86.436626214606	90.5803297142746	112.908555415404	102.850364391197	79.6007272704539	105.162381018829	84.5331433565903
AIPL1	0.460005509837819	0	0.944518884380855	0.417330783513349	0.101321561664005	0.440738353773936	1.04767250279775	1.71683639790719	3.02982146227745	0.674691063529489	1.04918934330502	2.37095761232089	0.230713908455094	2.6123051740891	0.456316769508062	0.214902971773978	0.362386444073538	0.342129913298122	1.81090205829558	0.987328559665823	0.510770819381814	0.942551988439161	2.3866638907192	0.987744226859407	11.181663614743	1.87847906968764	0.246237189205329	0.364079901143235	1.35607042667807	1.87465706925314	0.433617090004124	0.687009000299712	0.649626401391854	0.139372261417529	0.195454408346031	0.715651051457132	0.392957945653577	1.31868615545627	2.45012449854148	2.71871797498181	0.208892553869265	0.0779990196403427	3.02399919428516	1.72143372037255	0.153721320100774	0.294647476172266	0	0	2.48488013253155
AIRE	0.36634390905778	0	0	0	0	0	0	0	1.17895239699099	0	0	0	0	0	0	0	0	0	0.379502954459109	0.138870152441873	0.126063613895781	0.0816404092606847	0.317686436155114	0	2.2506516233632	0.0756941912329662	0	0.207438732823505	0	0	0	0	0.864468319892055	0.361858852368201	0.0553007971431115	0.0925347948706302	0	0	0.0928489240316664	0.328784836367333	0	0	0	0	0	0.0327318344160062	0	0	0
AJAP1	0	0	0	0.17386930810196	0	0	0	0	0.200892989523502	0	0	0	0.435037603460217	0.109070071652057	0	0	0	0	0	0.0759182144714604	0	0	0	0	0	0	0	0	0	0	0	0	0	0	0	0	0	0	0	0	0	0.101739945215936	0	0	0	0	0	0.0900213440804685	0
AK1	264.267657716621	165.126466159268	211.455852265023	114.973575066561	88.8374763484864	68.8609531753386	208.931844193036	45.336656053967	58.5023749379504	57.5919284912972	109.615475154665	123.823343104883	50.7820928178915	164.581183761342	78.6915630248547	194.453547097588	108.45309055986	228.118730360414	271.204776637089	134.586758428592	146.701360888756	185.667245181625	130.337550960906	128.310321148884	122.155176083722	68.0008492595731	106.709959869437	171.818020866664	101.516986007158	87.3062645352133	108.99068942897	121.890177444676	185.514688603927	108.96653144373	93.3829617169632	254.797267229844	110.75030104817	154.31031522173	178.140287199359	122.454928708576	102.523791701905	282.190109755769	92.2845576183548	96.927552535407	267.212605973323	147.194072902231	340.845376333827	1918.58620295689	100.799765292337
AK2	21.5588459964293	17.2799369024815	23.8348878866723	19.4423221433541	26.8046177076575	22.189167337667	24.1226564094965	19.8528092441445	21.5917276800642	11.1479373059076	13.6415185209085	30.4499685878899	35.9587486458995	19.7991481456987	37.9379949251664	35.9628465408529	23.3764886627024	31.7357661552208	34.3841614971542	20.1979404079586	34.066684587423	26.4864087238966	50.4714584280838	24.7565757814881	29.9158031879745	109.721418041205	135.484288166386	144.287208171724	159.277300405984	149.186576467874	110.168419508396	136.40528428337	164.827605172491	111.002104733801	126.814603984347	148.956029980171	91.5668543580494	129.550573145839	139.884188248549	155.089971139627	153.674965113027	126.110734738172	135.081728852324	166.533219628224	145.315940272509	156.4627543735	92.2258299314056	189.094402974897	185.733668602106
AK5	0	0.386293036092413	1.76466607131426	1.46171549155157	0.214191079055056	3.77534926464998	3.71294051612844	2.09206500707144	2.88042943270881	1.29090854006949	2.5361198006557	1.35288558897189	0.717765304483519	57.7764503666847	16.4776239460297	8.96423499177759	3.08461137930506	1.35972223362229	0.60973765740167	47.3506575420627	0.634280169449561	2.87108400136184	0.148165150760898	0.376522366196311	0.525391761148086	2.30413861129096	4.85475944961446	0.981114594073846	0.674299450981606	2.8485435989468	0.186583403779165	0.565103357628102	0.288284859426665	0.872631931300014	0.0404864734864275	12.0304923619666	3.12164431889885	1.5507467782399	2.08373248783296	0.108696933364668	0.732175234329108	20.964741669039	1.21142424744741	2.00969566420965	0.17166346919243	1.58407434734811	0.909227681069235	2.46612427117292	7.71350627985084
AK7	0.527004452054372	0.769545589583291	0.623066803539909	0.928685245815278	0.619263224644483	0.720444792085786	1.40028852329836	0.712051218145251	4.35589400384544	1.42872054738819	2.63070365140668	2.9367496738285	3.04859964812441	4.17829481253818	0.4742406208851	0.564009240843424	0.917815770789102	0.204586058716706	0.660271523999245	3.71723876360807	0.506755454365015	3.1717861970044	0.517625212217348	0.939411855415455	0.958006390117555	0.591989394051735	0.547581273883541	0.242296089439805	0.455374729581308	0.417038027167734	0.839815328143137	0.441595676063794	0.819720010053072	0.39664774551635	0.141321922581814	0.268334319824474	0.248917964937768	0.342404363563387	0.217647113352699	0.364646736352484	0.184778730326155	0	0.516161772014342	0.0537685230486792	0.347539903824455	0.0905259265791313	2.45577417276064	0	0.762238521291049
AK8	3.75997379127679	5.81046805587095	1.3560204880234	10.0173895996889	1.57045061185596	4.23547039773938	8.60471357328173	5.37821876628285	0.14570088465868	2.33418816283344	3.52577690752963	3.43764369464517	1.42953443330099	0.970975065776271	13.4669188129441	1.82490643117843	2.40808170862705	4.80854910081203	4.42154823189093	0.930215378962564	11.0723280607112	6.92484400219692	5.28250962235886	6.12756554533889	6.91153470183471	4.20079476950431	1.2023231759883	3.96955651089665	14.4605668624839	1.2258308724629	5.49574728908379	0.648234900565051	3.50748479874824	5.20841835284803	2.55580503116724	0.972317892010521	1.60495140423811	1.29213857062106	8.35288512855785	8.50046575115059	0.682218825751886	2.7370256293759	0.61105301998795	0.850107739070212	2.88177111593757	6.41042661815224	2.91504725014939	0.312495499389991	1.79001074130067
AK9	0.200815482700401	1.53762940868507	0.421964025049717	0.972977578101778	0.274179883308745	0	1.98106150375567	0	0.075925950953332	0.0450359944927375	0.759303350399651	0.986635141337828	0.163122966774018	0.107746584867982	0.211342511801107	0.128412855376096	0.359092896176786	0.160322251601585	0.0878494619620733	0.0737275460227152	0.746685806052487	0.288100564741096	0.512188484012526	0.0261676934327733	0	0.277416692580804	0.682827922936104	0.852775930528836	0.471667327874758	0.273543594668639	0.911759683682604	0.0784804750724774	1.15572240817794	0.266153217599562	0.0250501624144955	0.970165529998366	0.148127914461866	0.236087200195098	0.368275285136432	0.599902470759417	0.0171249193893659	0.223745502640716	0.591713791644657	0.313438913411426	0.0783787337331779	0.628792870703066	1.88914999151056	0.0380467457053388	0.80116146803671
AKAP1	16.4433079772306	35.6486143812127	37.301123705685	39.8718116616161	20.6787232711602	57.4574954805488	64.1044012420897	103.875064143759	72.3488457605953	145.797902989887	17.7213501084932	40.3320294654371	22.8654165398512	61.4501682327949	76.2273186299761	54.736299687768	31.7352390694068	36.0748383212888	67.5485982020164	69.0584309982623	63.1575944030085	75.7935683307654	76.9209489585519	128.692755422775	76.1316458929074	28.9867421229571	46.3738503044748	27.8651521850244	31.1286262364582	58.8009617705057	23.4883142543361	38.4882309629434	27.1050357831678	27.9143444664709	3.87906935727216	35.2950099655578	37.2057157996738	40.1502309305208	37.3465744781335	31.5071735827618	39.2395139178806	36.6401227638456	42.2208917433249	50.5803862484859	6.39856970545311	19.6345802119998	10.1675791305502	60.2577437700012	59.0222675870746
AKAP10	18.978991624335	19.286460516763	17.6328799156415	19.6448657072855	16.5857602534783	20.2186713570867	29.2052562618803	22.5925904506195	13.168469066313	15.3145599366877	15.1829242805796	25.5481220411719	12.1808416813049	12.2851006851274	10.6909651826201	17.9590315948352	16.5548501038958	12.0779530239447	20.4151464625771	15.2209292587054	20.8354012872713	12.7888789429528	24.5558178784506	11.7306661417889	15.2847951965859	15.317444985783	18.6394046216295	7.66186207213483	14.5382978612833	18.439496048472	14.1695579562305	21.0387361039321	13.5069597535111	12.9939023526362	4.04891325853656	12.1408591499925	17.8419094726771	23.8596675089191	17.3755170062388	9.67145449276869	18.8322172624575	20.4319600579746	21.4228778975489	18.8091132510091	6.41265799167922	6.16486574120858	1.29490577796443	9.72130623982811	14.3236271282675
AKAP11	8.70633028673059	35.5102334422968	19.4754624163053	33.6899745542497	5.76796631705819	40.7442572265392	28.2639361520703	82.5319108077682	36.8092588217882	30.2104134205445	11.3387972490004	36.3182164860961	9.24870004640996	21.6917992549447	17.1089130941268	22.0271678587197	22.6360852403549	25.1474540278644	32.7459015297895	25.8193703563672	52.042818197834	36.0582092872175	44.3287670086053	40.4579620477655	24.8898352381847	19.8366645254058	17.9856278880939	12.3992322667307	18.8613778527058	17.6235112741087	23.4767139708547	18.6280641147015	15.3824541039163	17.7640426722939	1.99043950176198	38.3078509033516	20.6034313561509	33.9839168139702	21.5898580414792	18.9051324413934	19.876088323304	13.707316535909	20.5763940836812	41.8312598964604	4.66387172140012	4.7303405552749	6.54717106114307	10.6877950816337	15.1863406610957
AKAP12	0.334395329274577	29.8033422662583	11.6788763692047	166.351016313689	29.6332914239829	41.7637511345788	4.85846239997459	9.92078408032486	7.5644860869071	5.50434691176827	13.2694114322329	80.0222151091157	7.1325937208477	24.9098109088094	27.2429233022648	53.2301569140441	175.717671021801	10.1294940977589	1.62896326212596	29.2772835899542	30.5738496732692	19.8334669491908	1.75210844949962	4.05559536812547	2.02970130841517	48.7159373578167	64.1633297913355	9.77928509817738	97.4464752164904	17.1189421124104	20.4529946243072	5.49316929826538	1.4130188298445	49.6538996756747	2.86694378055153	27.0321760591542	6.38167337096923	6.71746877827867	42.381440707931	5.53455489615079	45.4344587431987	71.7979830582179	3.4820940912934	3.97734963659618	1.81655606478946	47.3399854096754	4.79312559907406	76.1508964529215	17.9578030269556
AKAP13	12.2209799442431	93.7795372004712	94.1093657175871	80.663537228628	9.80283915045529	73.57700111665	64.6730671420954	122.18126177315	48.5564188186185	63.0732850461631	20.1040272635554	49.534633575587	20.2728626227163	68.8190183712301	67.7813595583144	68.2004293503126	73.3457419007519	70.9618005371423	108.454101252425	92.081815628842	99.3393110533618	63.2300976064088	95.6821456050282	53.1648460075407	82.305612188487	67.3553634618345	83.4244029490825	29.3738120133269	47.7604588937272	80.4166389565134	33.268822096214	75.2288119734363	56.7401276064263	45.9782293431626	4.58578533413875	63.4187410451622	85.8249426183381	100.37933760744	77.0096153329883	38.1076842600229	69.136518015196	63.6741696555077	105.963911620834	77.1715328590695	5.6743074054909	12.5463853504727	6.8596162450303	48.2326671501313	86.1115675256283
AKAP3	0.475601817762897	0.723527662663097	0.383856624829366	0.655882853544766	0.591385079756967	0.307838673659123	0.83618166205469	0.772604015976221	0.0663234503886204	0.709247088184904	0.42383964707156	0.708626998149719	4.82475058435946	0.775262688980679	1.34912532738718	0.801277789803005	0.335147793309623	0.484717229600407	0.586987511708947	1.2118560039534	0.78315597341425	1.01896006720825	0.650895521432968	1.01778609768671	0.271498557395619	0.215248295154545	0.408485486433913	0.656525464227894	0.703846277780323	0.655822586731937	1.29105129026608	0.344501412470709	0.712733644488635	0.269894736832938	0.111579417486642	2.2534717800119	1.19286315503311	0.98953507368609	0.588373761677451	1.2858533162224	0.444705412801919	0	0	0.743446685701131	0.0863638986517427	0.530970006160159	0	0.58134488481398	1.08951430029618
AKAP5	6.8050227319978	6.52803726361894	4.58357313754804	13.9244539689817	7.59296895227996	5.67215386320399	11.7138701026576	4.95684581989971	9.62864951549796	8.54552650512827	8.90265291326853	20.6302069568183	4.02033213199234	9.34562927209495	7.23741088324602	8.14429116835246	6.146383857442	5.59947318912828	7.6795407943016	12.8798674313886	29.9367177751955	3.5949343126767	5.54337007699402	11.7590722767887	5.39247303301446	9.65369797572924	7.227113030104	1.57607505137339	7.26094985584103	7.75332189989863	8.76714022061061	6.43301889717237	4.69038945198756	5.15539467395491	1.47892556057856	5.6287527772422	5.01115270326623	7.06905506469389	10.5696350366016	13.412061736404	12.3742944841475	12.6697328072777	10.7010901345465	6.710804496874	2.47627184033373	2.17333420682177	0	16.146393015775	7.3759264787737
AKAP6	0.776661905088063	0.748280309483277	1.07603562575008	0.833659128121595	1.61395234808957	1.07840691198713	0.22484693595619	3.95383064499745	1.99533422269674	4.00548408681183	0.823680284804386	0.894514843451315	0.309814925891205	0.313363506937866	0.412465310464496	0.659022567000998	2.99778449511267	0.650336431829179	0.482118915598516	0.459261369057046	0.960762123805262	3.7035943204463	0.924435980812915	3.78213007841802	0.223792999045078	0.661626665206842	1.46421070812676	0.338979066702328	1.04643189562169	3.42860650655597	0.265641972132918	0.101137429075747	0.473651998174387	0.479196233913002	0.0686207071965836	6.18538527337273	0.279064841141438	1.57652521466049	3.71636832914238	0.613781577668125	2.54829559557523	0.962982590736163	0.0409574661233238	0.356514887465158	0.0060155359734129	0.138692676234784	0	0.278046989485434	0.495262432223753
AKAP7	57.9281033089256	53.4394052629218	48.872849381276	43.9344792183758	39.1692436292628	56.2271032260758	69.5979080673808	60.5485746614788	40.4212441311616	60.7769604829168	47.8735340201826	40.193561759834	76.5050214872833	68.7452151498124	40.9792322021972	37.7149195083175	30.197648186796	29.3050977980804	27.3058247626279	56.296737896277	50.95293340756	60.5720438903314	47.4917213750557	38.9026784952262	26.1494916235138	22.2928608291191	27.4091723391811	33.9252729229446	27.4008933177993	32.7891348375079	33.2242664619333	26.7874385364685	33.5452478114816	33.6762764290206	7.25525475809637	17.2070161770445	33.0473878345099	23.405117888067	22.1437737056861	26.8744126139391	20.007788045293	20.1329048204987	15.9320657211608	23.250009039652	19.4177145480607	16.3584227982914	15.3054692006469	37.6613640841596	40.9622880461944
AKAP8	25.1469435948357	67.1577731912712	34.8304663797807	49.3011005071639	16.2740921092388	47.9802852152618	64.8030941647721	78.0559722029703	70.2800940152566	93.9980262068777	28.4221736925723	53.8489012782043	35.2035747151472	51.5788917681576	47.0655090157788	50.9648909492442	32.0573346407371	48.1586351352875	27.3317630838741	43.6605932018496	62.5847902914283	73.5057121949471	80.6749820237828	47.320808005636	34.8693290291157	65.3310544836901	77.8660317673051	79.50277003032	85.3966625267608	68.861449822504	56.6308514462868	59.9602710020367	88.165279021396	85.1299950159759	7.98778816828924	54.1621867552247	68.0211735675117	49.4008643740623	84.2813844487281	56.8072402608202	36.063093001272	62.4502294864651	54.6504419653722	59.1440345483507	21.2685800515521	39.9243859587971	33.0675472348896	35.2178471617889	65.9746754386046
AKAP8L	20.7160336057547	56.6126305458001	50.4422125923527	61.5193036073478	36.428042736091	62.690308168739	64.5657004304244	66.6049723423817	50.4296102676171	67.0700284595488	38.5542452441084	60.3216493576304	45.9565990675981	57.7049415459329	59.8783631461013	55.0154391571322	45.6785393127233	57.8647447085967	30.2703143972176	47.552593836147	55.849630072434	69.784436992439	57.0946148303136	49.921589842329	34.6964172877239	53.4152526465433	65.0181384483463	66.9432911367832	83.545744951082	54.7576037153216	66.1988255229521	53.0576247136211	112.093371363286	69.2680667567696	11.055348876907	66.8541344385891	62.9030805174486	43.7877901660526	67.3187122614061	55.1861550055353	35.7868542934073	38.2499196687959	35.946975145507	46.0402708753136	24.933373248583	46.4808048677227	99.7575958791725	56.6309882667024	48.8205947703348
AKAP9	3.51735889241706	47.5041994592956	25.8251146562157	34.3666697624062	7.52269493852983	26.0342342730621	45.1111220412678	40.9103396906738	46.1130287834801	47.7216368922082	12.6137650274414	36.1618848755238	11.6935203987005	27.6034372904978	21.4120442606381	18.8025774546943	24.4028389599527	14.0101576996488	23.4212401371854	29.3443687932699	38.1361341126117	27.6169149364077	38.0583359657126	19.7753979608524	53.6915443433874	26.860063713222	24.8536674481499	14.4238637603997	22.1306411266517	26.1230886959052	21.34862690089	26.4097697638433	27.6945144184638	15.448841259021	1.81392367952562	20.4224679890995	24.4494820624535	31.4867141101376	20.0422724265499	20.1266887415329	29.745494298976	19.1177372209602	43.6791853460455	30.8501398275893	2.55999033199603	3.7975542036535	2.95979498013256	6.32164800874418	29.260226969403
AKIP1	28.825385437842	20.3638549697516	35.218825231098	35.0448333869276	33.6646602008847	30.1771928442901	16.3392172508149	28.6615955345581	97.9930817045904	18.2650794433949	22.7633868749225	30.3768522532294	36.1293638987063	20.4914070665917	15.3904058588956	30.7113934342774	22.5829492360237	19.9129274626448	18.8490148397244	18.4137160207898	24.3446254463916	21.2473673045992	26.9455439326599	14.4755376216553	30.7004608484213	20.7549369393975	20.9319299172808	29.7855744382348	17.8768480294064	25.3762856644535	24.1893404765412	23.6008086994082	21.1103140821973	26.9431497472211	8.97900355790571	18.5426919105616	22.5679287971559	9.08911227647169	10.7607194378327	24.7879526906922	11.8543691415045	15.0657534795083	18.5629726800909	9.38768482678389	8.26601125396676	11.9977172362988	24.4321233662875	19.3523366520764	16.1690230678388
AKIRIN1	24.1094231526193	15.9554336300001	17.6808630547667	20.9212132116538	12.9298398784922	28.35894651268	10.9323051854393	19.2074095774169	19.8254039192023	18.9532176968107	21.9450941228268	22.7451945599709	22.3558785072252	8.92709235063584	9.63663664033354	20.3423455655816	21.7905521228917	16.0678297088325	11.2425562744502	11.6362196966418	23.101050511444	18.14643622266	25.8610170195941	19.7270884668326	14.4272810420537	57.3443775572301	59.6116563441753	35.8431941543839	37.2104171968362	70.0323381112379	40.2974263249381	35.9812780224388	41.2760970877571	46.7018015677692	14.2017156085993	38.7285864300134	43.2405279922901	62.2264996487465	61.8467322123323	34.014705006732	63.60752894804	20.5586486017878	53.7665359311336	62.437573534812	28.1492611871883	42.3133777530182	13.4681482168904	39.732698888695	75.347189731527
AKIRIN2	16.9943313989497	28.1099159674919	38.5225717102846	30.4200560456854	21.5817411331186	70.4960077712826	39.3883684029669	74.1110350560749	46.6453626197592	77.6217347171104	19.8657921997626	42.6572545833531	26.5080639214761	42.9159996541925	45.2130481776599	36.2851429390171	31.5259377486019	28.5560477550525	34.8593060494304	40.0945646377781	24.4773373575081	35.249125807898	29.3082358238396	38.5286326101953	19.2286144136475	69.1257962496342	61.1128587719622	58.5779170131486	54.6424041608538	54.0039959222719	65.3792730276433	73.8583549404747	65.9827693174363	62.4546197296144	14.1414507572113	108.677044082571	67.0527420630708	32.1628126587735	51.0860516049001	40.2831681438327	29.8995330432325	32.0028795938741	71.0700560277644	34.7996305117726	22.7573684867753	40.8894399077885	15.3868009916222	87.2154441175373	57.2732613258971
AKNA	1.67428532235339	9.77151802016325	5.75453149565083	8.92620939893415	1.46632869825336	12.4917168588293	13.5558836218312	8.20493515881307	4.79969114559688	2.85609637578774	2.93953580100429	7.28604948154244	5.71827072079214	6.33327239791113	15.6681989394231	10.959325722205	11.7270277187011	5.24752996560487	7.77379192199811	10.9919521606282	12.7322717640334	14.0350499681586	4.93653212677939	4.69040575955048	8.054146036945	11.8249350071421	10.8830254486961	3.6898407861595	8.00463421292843	3.84126836807543	9.08901042396117	11.0698904764049	7.00204626526328	14.0395982120491	0.869114401104314	7.8015668873051	16.0400709154277	5.84983518221598	19.3770688342941	7.54281433488449	6.19510693723584	6.54131277106733	17.3990243273849	11.140303441348	2.44716776650423	4.32701045801077	6.78659295004031	6.77452625921156	18.0053932713956
AKR1A1	27.2811579566869	21.5438517889183	27.4744664093096	15.357334657848	36.2354803653851	12.1478905788294	13.0345346093309	11.6446446027804	42.348648992608	15.0567859821736	9.88510215441248	19.572915134067	31.5331172819987	44.7568737884128	32.7547927701678	28.4065637994294	25.2820150538058	43.6403405073616	30.348349488152	34.7275214778161	34.8727486279893	17.8615507624963	34.5505145116427	28.8410348330966	48.1139163628912	260.312435698167	258.98087508117	409.942840952737	291.707248709672	210.044609847845	268.636201148407	240.872495681391	396.983736109537	261.584375838475	247.85219465754	193.460074554879	220.060831830979	221.668914936546	325.314106547913	295.841446676475	302.164942648387	210.909096641359	283.195774327612	342.35710192944	167.052462345448	291.706812552042	120.199544992341	167.474274644414	293.766114601159
AKR1E2	8.25948859971536	22.0678617024794	8.83883375376002	14.7391313682264	16.5569241188334	8.53828426487359	6.48904982215092	8.66650274186923	24.0806445085647	10.2309257117253	11.1306017615227	34.2305633505975	19.155101944252	11.2339210200759	22.2645108450106	27.6521685803956	15.1690026788686	22.0227678757552	17.8321739462887	9.72860240168328	17.6594933976577	10.6357238461125	8.8914209087996	6.33281416910254	30.54126149785	12.8993673358692	17.1994961659198	14.7188030959169	28.1582239511066	11.9693410036719	26.8561627897455	13.5322321853678	12.8466741469899	42.2570007594716	15.0498231280927	3.36177981733587	14.921653121844	14.0244470858943	13.4618785930536	31.47146655245	7.55512866009979	26.7173255321291	9.76190213472482	9.5073516905575	27.950240483495	20.0031445753234	35.3142712639396	22.0811968544929	31.1964848638759
AKT1	33.7973777044358	135.969713702663	151.026056614172	144.244007940169	50.0022432420341	202.71760504363	92.8009874750087	146.199296137427	188.815025253181	143.548752036323	50.9236121968553	165.073702961451	54.2964854049373	238.261272343251	216.939818040423	220.102606306972	196.794461422159	235.835629279544	232.062125546906	236.53660325992	195.944896046307	192.100524695438	215.687350496863	210.49365454293	274.641482577388	132.656637747244	187.89371052684	144.218701923213	133.251363659576	180.210423180293	138.534125681045	203.314993798907	159.969483757529	132.059970682087	102.956443102921	219.941581371962	208.313336624936	174.646941147961	170.475942733802	184.715669602783	170.299542279416	127.521421759163	178.410908598339	155.140472364075	72.8853837392518	142.582929149039	118.796247642898	140.958264048666	253.746692078428
AKT1S1	42.4723551517466	106.132889931566	96.67928472984	91.5376498828096	40.348728333971	241.47951806788	139.490400177839	219.007980249383	151.955695868048	230.106903548442	56.8470411514988	118.062907015058	72.2728870641518	125.221505139191	162.306291676139	118.096420380284	83.384467046333	198.797223509466	94.7376087993716	109.936160551861	106.013421334856	207.056243764264	144.661386566682	191.477558289978	103.899614018691	65.4524087916847	87.531945042735	148.409906957729	112.075132536611	72.9560391287984	113.791248300847	95.8348389586278	184.967736550751	103.420675758201	58.4938914952341	128.481569869739	112.929169734818	97.3276985419773	162.306414756761	119.988846673594	76.0275714153797	90.0559039371404	81.8517420464261	77.9160521889277	64.2701668647014	93.4758095128896	232.252571558737	191.882386714452	196.91176195132
AKT2	28.8262593845854	46.0191798663211	59.27640281652	49.6207258025897	22.2359066892949	87.3678754859523	73.9918502776707	110.901672909498	70.2533659565313	86.0799087105176	26.965948090197	51.1118637781461	27.7650704275406	88.1149279708892	85.0565454612485	72.1329673760303	66.7007934534347	64.4821596844345	74.7962861258955	87.7844297749598	92.4533697806754	72.5613574671064	91.1828579665519	91.105147526398	90.2542782960427	70.2347363831193	96.8240958284599	44.5845189709009	74.8603801967767	80.1334983015223	67.5219357784758	87.5561840173253	70.2422114307813	62.4331805525889	16.236603157793	60.3360182238568	82.1445758667631	87.4036329309706	78.2339378631281	74.7223552643199	80.2048713122446	80.4185951419829	65.7310516856813	83.1686565456011	23.9147171441223	51.1422087495381	11.7835053749554	247.791972762382	136.924733873512
AKT3	5.02308173663555	16.6900777091344	22.8705815745752	28.3938861981888	3.6227122065488	28.8870582103499	24.9367550589447	41.4758717696981	77.7211855643819	47.8029707020045	5.82477996557596	11.4482046868213	7.04658204250697	35.3332348936796	26.724333126339	19.2094099929709	33.1136430319688	17.2625558198278	34.3105656380031	57.7700408958128	14.9528505645482	26.3406543922378	7.79707115608656	26.0855253509954	24.2237671554942	24.3692851542551	26.6425747059752	3.88586289829874	5.67903732741365	11.4066967214402	5.98145266498001	35.8022382798514	6.62749010729703	13.165071210637	2.23223620292867	30.2272223612238	36.1962005610851	20.8989588782509	11.0971460284173	7.16844735139158	20.3915069546332	26.9155895244243	40.4625392856595	21.444838310309	5.13819538491703	8.63427374122553	11.1326223729518	16.1710735275678	29.7831150634854
AKTIP	188.621012474042	135.26388738445	143.038187106105	156.317816764472	210.326972718018	97.6152201623723	138.300733850028	79.8849772246339	122.665307246275	86.6552098584761	136.364575053337	150.900175546423	145.076551061038	82.071476617084	151.147040211042	112.237895663506	102.995779712815	88.21568742338	115.993824589486	84.5197930205983	131.978902135325	69.2826525945524	175.894172925431	95.0255754467727	150.804655047973	116.040776116413	124.211426902811	120.793552068881	99.669838121043	141.593792190729	120.387214684277	135.689918401582	145.885680385144	109.455421248398	60.3170664217016	27.731880064794	101.076614631501	134.266649380535	95.7410122665161	110.603048423319	122.833496982836	151.131559469803	178.317447643521	156.676066759776	87.6702424282951	90.8524687165713	9.01357477303353	146.787618115517	153.070436857868
ALAD	40.5034259677426	89.2139407298986	35.8712661040941	89.1641995650149	49.1979176134759	17.9405773128882	18.8189566654407	49.9653119201662	18.2700536352122	21.727676616579	19.4725839413113	66.3311926649903	25.7842203019339	51.0022324008115	98.1290939167834	108.696833722872	42.4638478995145	437.641824157929	25.7196615649514	39.5798917983612	107.813370163305	32.2793429208609	90.6062999872503	25.5004352280801	33.5011413307256	48.0734295799062	51.7441866534685	96.6713783209771	79.0990191419766	50.192156192716	102.618442798396	29.6314144608602	77.8635006988854	182.155670541463	55.5060312338792	10.5964695243877	42.7401649017727	112.119619008164	119.04624208381	82.6050476284683	41.2046345849792	131.005844728447	10.9154070770948	54.0612655165474	172.364368192393	84.3088378877092	131.387049173636	443.803134871859	19.5388615017203
ALAS1	25.9456580894158	117.109394085318	44.1987124375414	115.191390160688	48.3739821274669	76.0924697257948	94.5636359525403	147.086782784611	150.741351066628	64.0942954718049	44.0838945353163	116.263051263134	36.0306010575011	58.4376201585557	158.653841181276	173.791552798185	193.254394892276	91.3639809392839	52.627643108918	63.7226236770482	160.596162771377	83.9453716827945	272.747371848419	72.8543011116286	63.8526519698849	94.6712503349935	162.113327440636	115.378658701189	141.638545969408	142.217953082118	176.856867386082	49.4296410925081	123.297408576618	99.238122026017	32.4651806715182	63.7676845834965	382.129009160273	121.912074779336	143.873235299652	87.1449911997846	129.333212213545	92.8099319889603	67.7493542484504	230.48106123836	60.9892997479745	241.741404565573	147.949540459543	108.824968968879	91.7295483778897
ALAS2	2.61500159695828	3.46068592847257	5.58881241265749	3.82204306176533	3.54141166639597	12.4959548765947	7.81025386003865	7.78858033147069	5.83108238504191	11.3957885356266	4.35965677130298	7.37568319567192	5.9987180758185	9.51552964139992	9.23101159474542	5.43508754068979	4.728256862516	6.62163334084376	5.32550056171353	7.74905948287679	8.26911160163637	14.7945252172325	7.29896776996837	10.2948790014502	7.97352923376883	0.0821274585665984	0	0.417413284242658	0.0187389760325789	0	0	0.0173966751608659	0.0218116422923987	0.0512671977468346	0	0.0387632012563127	0.162936045663582	0	0.0202656637210597	0	0.0875832331372178	0.778295159646194	0.0137591174408433	0	0.0242923427048665	0.0749919780682943	0.648985006131795	1.08627159237325	0
ALB	2.20551020888947	0.160763429312561	0	0.163753877236308	0	1.12057291024875	0.104472666236698	0	0	0	0.116307443813132	0	0.799505734404593	0.349104915709998	0.174220291655945	0.0623419046335344	0.281319768062176	0.196495699042462	0.0416040400186222	0.127575711813758	0.502428693693851	0.36060753299025	0.594956585041166	1.30360138353702	0.0320310148148614	0.45332162328149	0.176377442209784	0.131483064104936	0.96058852488166	0.177265603937084	0.0532268461831432	0	0.12728888658329	0.513866445902617	0	0.821689821497531	0	0.158629169030744	4.80673762641748	0.336605928883867	0.248017616773207	0	0	0.056576392597354	0.0891656017916428	0	0	0.412840975781291	0.428741462236904
ALCAM	76.2580438184893	221.717170147846	85.2092673314581	352.057228733082	171.507491792141	107.847071010403	214.699432875256	62.9258464516057	726.651277888448	94.7809996825159	38.2118512146141	272.40165984714	62.6438034016147	206.878077635871	117.761300496134	182.570829523677	308.248888703774	442.088522682544	151.433569366548	156.528989754327	330.548126031897	142.614231567506	179.592685592655	72.3738752042495	169.90631683232	195.99576921842	144.262707793422	213.103003434453	142.12785167475	154.488815418661	186.033520211541	158.062946700105	162.4892791467	236.948081539185	25.2099500870485	19.6777600504783	59.396450950081	360.176819597152	274.442398754188	163.045052025265	163.545635561658	57.2763005900574	62.3233214869003	62.2196926904064	37.020554972605	55.1725357500716	37.3238220337398	9.93268111193792	140.145064661068
ALDH16A1	9.40574258259088	22.1171442501416	21.9742805023205	21.8697612361649	9.44799717251664	69.3900218447619	36.0183485314159	37.9341852036401	29.5357967476352	39.9333823788226	12.2693302658605	31.8761635135106	15.8706214287326	35.7094018828429	42.7997540603485	34.3951266592529	22.2142767510495	30.9638440597295	40.3228997386837	33.1783600127498	35.8044362312238	53.2128318031459	37.3321718677818	36.128828944756	25.7883358795653	28.6645948280534	33.0612917668332	27.3195669720215	37.8084784460856	27.5350376196345	20.0186619324	30.0367620242554	30.070109502762	33.1256724219152	9.9622658243346	29.1444724580962	29.2739388315373	12.9453831367467	40.213539443811	30.3294680216016	19.2862278993389	21.5578093283021	9.64161372364415	27.540846380071	11.5147267923389	23.0475998221106	30.1400982205493	36.1388141707321	48.8348459324629
ALDH18A1	63.466740795277	57.5659137240969	155.593691959828	69.6734196816192	48.2498935213024	249.030480903664	100.091672775555	135.4730666878	97.6955093174487	224.931904343809	47.9686321354194	103.562622745317	107.534154924161	69.2889881076148	104.29445772838	88.3654192286518	89.583913210458	95.9848321476296	133.096240193613	90.2072871461164	109.029452139821	88.8750524938493	129.90064813659	203.749389900293	191.238502409218	87.8679640377212	76.7082140137021	86.0677709457527	87.6188945244443	118.388381907292	75.1381998226549	101.068826915243	127.196455926242	51.4237803076092	29.1978732853958	123.365750117471	73.5460160253074	109.116521753757	82.2148305301096	103.793655098952	110.43128682645	51.2044251581478	96.8229005013416	142.046019838235	25.0876683756583	49.4943308045886	50.0449678592921	51.6894013499687	88.0553396692235
ALDH1A1	32.5825189022027	40.0543906124739	23.7934955637433	67.0332070575349	88.987282800488	6.38231804445241	24.9526712297703	5.07268487478619	12.1782390373049	6.49808339985834	20.6139653973618	195.394764174789	15.8395258015017	36.9416097604288	6.62178704437116	117.083121412226	11.1466587393563	420.961867116078	6.92281687064719	31.348378525236	70.656903168567	36.8238691167199	225.775406814704	1.43897472810519	2.53418920784248	55.9458249954632	41.0896485210098	185.06437457992	32.158769303476	49.0556827902239	131.509928053513	2.05216423623285	300.277101187948	99.6309183765177	81.7295814888776	11.8208001235097	7.83346216154382	75.3420184148066	226.999027027258	112.651156351046	66.8980766547523	404.648544563671	4.38793507108196	405.735101331131	43.3386510891734	41.9978393123773	53.9190899551858	29.8644796171878	67.8454643579678
ALDH1A2	0.135443173860018	1.3350489023837	4.17554669153622	12.2690103064093	0.584116573577231	1.59185871379541	0.916010700541241	1.40030363410709	2.27381832123217	3.17090701998495	0.357727274100358	1.38399032802634	0.597302018010688	5.33092522703069	2.06130754677113	132.302652534553	1.85337425037532	0.740566872300352	0.572547167660155	3.51342680656757	1.4982064393701	4.84432482868712	0.35195191748499	0.719906783495542	0.668094804190889	9.33069450012497	2.5117800631461	7.7096352126303	0.264204347592285	0.17081476815797	5.10231689542592	0.718498581603963	3.56972285447369	17.0638621211918	0.280186837744824	11.2818710378688	4.00218115986574	1.27645136140026	4.9878037843002	1.10230317141995	0.961508479908856	5.2965831876701	1.44218956127492	0.902507151035071	3.25520534392734	1.5418439434169	0	2.57423953831381	4.19691974285552
ALDH1A3	80.8779447908325	101.736441188139	171.173482699933	205.91113212825	241.89659290239	72.4596226692545	89.8076682973703	136.352479628607	74.9463676010497	160.850622281571	188.215495910356	76.5481793186186	38.1176065696547	583.661113378039	90.7755240052031	174.845323206923	117.858384419414	43.1635491599007	828.610128250961	624.191135539989	40.7541111304523	94.3328350663163	61.569558909664	278.369828157144	436.374235024133	73.4658878965975	417.214301779908	78.5614434304206	81.831290137602	162.36669574206	57.3878829332218	542.115685695004	141.839931166994	25.9871921573573	11.4642457727065	15.5896698650536	737.822985958295	73.3842793167998	24.5864000538765	15.9677941710777	189.460846734928	42.167699444344	800.320913107012	416.960620391625	8.06750432654656	133.969711130336	18.5861055190958	8.09264840755231	72.1281545041648
ALDH1B1	0	7.72650111653539e-08	0	0.0758681788529968	0.0858824958617931	1.46735668866779e-08	9.27993688813654e-08	0.776317920909852	1.07505597804927	0.618798469437534	2.68152196182787e-07	0.306071081137623	0.43416536133789	5.88896170897247e-08	8.44101613428573e-08	0.211056671958308	0.176323834178006	0.312861426264221	0.0722750959759135	1.35758669618417e-07	1.23863767490149	0.164483522034485	9.00728770863999	1.18962605636736e-07	1.78562451894851e-08	0.10417411160643	0	3.41908524376717	0.281818976015654	0.701328452221948	0.560158104422247	0	0	1.13688893026017	0	0.0728500000438785	0.0354631931610796	1.02268024270001	0.11017077742431	0	0	0	0	0	0.275824848353661	0.0249079085947226	0	0.0329637668788232	0
ALDH1L2	5.82376261138828	3.81938352219886	53.50993794912	10.6689259407936	0.872645086024692	19.2385500011902	12.2023077110779	6.79048390691532	0.767162105563104	10.095369362065	2.64727847741426	5.30611838605916	3.81613751317572	4.80562219458814	8.23314660633014	12.7628012017111	8.6467976645798	16.2489484999134	29.5890941017451	12.8121015439356	10.0139515938852	9.69755369870038	7.51302025828393	6.79390865306569	5.14516026999975	12.7150279085105	8.81156605359165	7.19235866633978	4.69152944935904	8.79253414093169	4.08635050935268	13.5127222067735	8.57112026773745	5.8339063425635	2.18037652154772	71.7253675985663	2.28736653620235	18.844922398734	16.5126666750546	4.81602921601742	11.6800015627608	10.9148329476774	8.84901185295944	8.08445942052734	3.56522876347135	2.41328617237006	3.76411456005909	21.3799412460872	6.99637052742828
ALDH3A1	0.756896142907975	0.684829725449343	0.57781985174462	1.35447214970195	0.420499638361013	0.477752198395164	0.142302976398644	1.54095380974585	0	0.542030739723283	0	2.19866967457124	5.743381906556	4.41874800231752	1.15527092802212	1.59229020670825	5.32461823151386	0.0992948941564219	0.172919818076342	0.495016194161284	1.53881489108591	0.229613733287436	0.115012639871067	0.49228785180656	0.0469378151501998	11.2091921824365	8.02543433141761	0.250442533541745	12.0591992167428	1.03180130814343	4.02247362368891	0.128983164987669	0.391978488832209	6.51303055908711	0.959153908511018	0.0697654137056794	0.409835797710922	3.95554228232165	3.52504317942768	2.9520978722213	2.76215363748551	5.3474342903871	0	0	0.960861681905873	3.31017965462204	3.33906638815102	0.719650816528647	0.125267283252715
ALDH3A2	9.90523956089646	58.9430407339127	73.4501527681074	63.9108643936429	41.5610032921217	48.3412002765739	43.4544914473711	202.555629815125	66.6963068078386	66.4307447145506	16.7060042661128	74.3892500999764	41.1404926764689	71.6751648000817	63.2619938929035	113.305282631725	94.9104107320002	109.968131633387	124.439004458874	76.1768744436581	101.234317502616	41.8916283617387	84.2287145762044	60.8913147274856	76.5577094648338	62.2320526000835	91.352628270832	52.5334185996242	50.4885832308325	116.413436730903	90.6686442822398	112.270409747159	108.458048181938	83.5898198521705	40.6119346090523	35.0201412237458	86.3011868997537	99.8108514681029	67.9955261434339	57.39783315009	111.014565506554	89.533077820274	56.877612734862	17.2192907340342	24.3990188836804	26.1474899089879	7.87698776719248	75.4591108483001	57.801418031433
ALDH3B2	0	0.804175628371367	0	1.03888499927956	0.152814797018451	0.879078809754154	0.502254463290599	0	0	0	0.683057518179094	0.446086393382323	0.168188620462925	0.355075328642607	0.299976223018723	0.283702151503699	1.12528570503704	0.146463181030222	1.05845593981416	0.878986334468952	0.889214874903889	0.210060809433428	0.162132801659462	0.311771248722477	0.540109978438238	0.284043531203262	0.129559845081112	0.122357234376146	0	0.47416673832948	0	1.24639022396206	0.704397925600684	0	0	0.114062142025969	0	0.46043958848931	0	0.200042894963024	0.536113838750625	0.234435946557402	0.0884564423151049	0.95466447317281	0	0.321406087609692	0	1.63311494988697	0.335931848511063
ALDH5A1	14.7936606701518	52.1483834952787	27.4680253843907	31.3079584743263	34.2606712781617	38.9390895088933	22.4526993946035	51.5377593953276	23.6680969221396	38.6218475845888	21.0863540607742	45.9676875255768	7.36837289185173	15.3745876616944	33.4517469401744	44.7372061754206	27.9293819713961	82.5735274764392	40.0620490115828	14.0796488550608	49.8950076449707	24.4888769700372	65.8574419557298	38.9385197930783	46.0702427309723	31.0626452946232	37.4678823051808	42.9972763136195	27.5349057817818	32.2706041821864	50.5591576150035	26.2841048813937	29.5597481179488	35.1710847628706	47.1156071391084	12.9345775829165	31.8267716972748	53.7812500562447	89.583287343282	55.207732353287	29.4890656674616	42.632289173582	23.6732814711921	43.9836246824787	25.8783971008485	33.3218704821999	21.2525610448707	93.11646307789	34.0543179093002
ALDH6A1	39.449955997459	66.9715714751746	37.7426584604032	71.7575919755294	43.344535900931	34.507809019367	30.8409530446573	34.8040092410978	70.5384652496012	26.981081613856	14.0970507372854	70.833525095801	36.3043599191231	52.9436777642176	51.1289837647478	58.9343606233688	59.1865812459432	70.313178541733	42.5223373040421	54.5538083467748	90.3059689589363	59.1715215280485	90.2334591606351	65.9113841691948	37.7727394283647	44.8311104920728	40.0498812656984	26.9696776509269	29.56952032989	46.460096426721	44.6603381381994	33.4456945848915	44.0805195414997	39.1605710490917	19.69065181025	20.0694713015216	32.0470704468498	91.9036639220936	85.0917749087349	50.8731216073503	43.3406212133978	87.2198894625139	26.997956287047	42.7474767806281	21.5513192469077	19.0458824332545	0.0729779412733713	73.6927174783599	35.407962384772
ALDH7A1	66.1475724306824	143.918264716151	98.9456267536626	107.830708395582	120.243145265647	98.8323970926305	56.1425391107972	92.6606859854633	41.9822964010131	60.3057666114974	57.4653829737468	196.399721039766	100.539790067004	52.9260873591127	80.8717786335932	151.910876425217	138.446559412399	195.155110383693	85.4783251839396	53.6307250249403	257.738085805852	65.6455929553258	226.48137002936	86.3866787932101	81.5009510128596	150.560120701245	128.542765055114	195.787596039845	178.35569928686	166.586039010982	193.567301720576	87.8262306722579	131.194293840509	164.217970535264	140.406950810841	85.6481681901805	77.4369113648041	259.775262146623	225.551817997816	244.419842810145	162.729564167649	114.685341102754	44.5963892103411	133.52259569426	77.2657320804584	124.497312569682	126.117252201681	159.548722442629	67.9072193938564
ALDH8A1	0.202314301365347	0.577767567140248	0.247052251375481	0.506823908344101	0.877637562847836	0.0380119205900226	0.657823433189564	0.929451288716847	0.318224712651142	0	0.10493444389436	0.485485280676126	0.472152874755129	0.0229222480920201	1.2007459518807	0.668539029127291	0.561495011648259	0.354963418065287	0.0699663285699418	0	0.202792732324446	0.626537473451999	0.374369772960193	0.197602988609062	0.0147457927574062	1.23269546996624	0.821412286402904	1.51260709309754	0.390615232569932	0.618204769599897	0.963949660371452	0.696379341644876	1.31359227444142	0.571890047152021	0.348687643752926	1.96105802664625	1.13377207273386	0.799705826521057	1.12895118328674	0.323874945688595	0.0799403046624587	0.365226739597456	0.865546821575351	0.366764598299423	0.178130560428203	0.238525648525374	0.814179249244845	1.88465141333483	2.90198573681754
ALDH9A1	64.3749171194688	68.7268793909914	76.4399866607381	62.1575752539563	62.4692904846861	61.6230568131924	67.2045476001848	122.943916498652	105.3967539715	85.8933831733849	28.5838813031166	49.8739580016356	68.9888759165905	127.05779047208	74.7235249898364	76.0401634716026	57.9643057510311	109.622922313635	61.7709930678608	113.252983090087	81.1792081682015	84.4550512897387	176.013755321138	53.2498737673388	85.2545296429869	65.5700405748943	88.8447281084279	117.678511329745	63.5467878787986	68.1825379757296	99.2257365126695	58.5616593251687	117.695177973032	107.736458661899	50.4508424162859	72.9566863860395	69.7912488795542	100.907144341738	69.8155070183991	95.7146784746098	84.063783402627	97.5527814797375	108.246326517464	73.2560092398602	55.5286691903891	60.9045695907063	125.93278834586	214.681695052812	81.1361845293256
ALDOB	0	0	0	0	0	0	0	0	0	0	0	0	0.177547035269565	0	0	0	0	0	0	0	0	0.0705261480211332	0	0	0	0	0	0	0	0	0	0	0	0	0	0	0	0	0	0	0.619144320789443	0	0	0	0	0	0	0	0
ALDOC	94.6211214754072	140.606310453766	79.4103476873345	56.3260043968297	13.2760020834608	48.7631792497747	64.0294064032844	9.89414084927924	66.5484115495584	35.8862662259031	21.5073162756036	37.8812184025365	20.7126603995526	62.0715684131248	67.6338318889403	153.741168962146	91.638235153218	458.505315668978	133.289952125975	43.578532947512	158.882667210127	98.7966985429696	124.290525457993	47.0825015039599	92.6385014142758	46.0297634728792	73.883077170221	180.239939830339	97.5769064753876	111.531606901823	173.849079597692	147.701244654015	157.622677854944	299.994575691679	51.2577580758654	115.971315083505	29.6144637125838	464.869883357508	72.9398010486892	163.197137524741	84.5251539205747	99.9398226866131	100.743341606113	50.1632468540681	219.514428002433	49.7777503464649	100.862473395749	11.991364868947	91.2463044257272
ALG11	18.0687760910751	46.3058957050509	32.7952023662301	38.3969342647139	24.0481146962126	29.8878683841549	30.6968982104054	52.5757275083009	46.4876670732798	21.7282730645175	20.293325571911	40.0742596005169	20.7315915738668	38.4828351676913	17.741951281603	31.3289800543016	32.4119677237349	23.6133236865743	20.9373615469026	38.4405021839871	40.4857782172378	37.8440178515141	43.5113359179509	38.8664559069714	55.4722715798999	31.2351843184132	22.9460175392741	14.9088807505134	19.0592865547896	40.6639256427107	22.8702601896294	24.9726139829232	23.7550180565353	19.5808215039715	9.85889939652268	16.9505496645572	23.4223069500818	36.1325414562981	24.2172782660075	18.0329551639632	36.211587517941	33.3092616658501	32.1949529516259	33.0813514080703	13.7120938307659	12.5986083006862	6.1209223496775	9.4789984596047	35.823880392214
ALG12	6.67440410830587	39.3293524536467	37.2498950888874	29.0056774030169	16.0894701234351	39.0747516474698	27.5973992897678	37.6853287309132	60.2285620639598	26.7055768888063	13.7191479694838	53.690460111015	18.227200604881	30.9782329898611	42.4613529630732	61.7964857787604	61.0338127973436	42.6151617091281	55.3381426473447	31.7133386702186	56.0286825736934	36.7907969632228	58.0094201574723	25.6384242248106	121.791270327328	42.3686603467206	48.7402436806532	65.8004329275098	54.5236589396036	54.5014474597702	58.3302176497947	44.750418584132	66.9053799125626	30.1784364130851	43.4673233960365	134.531943344167	41.9851235388761	25.2522363518648	52.3352255914081	79.6868853559127	47.9809127473882	38.3901424792312	37.0466359831372	30.2105757489337	31.3079036326254	45.7545608789903	78.9288062419186	56.9889470970008	52.9551592010788
ALG13	6.90924088114926	10.6055624920401	5.29731858725372	10.8893352371646	6.20742000780122	10.8047579377798	23.3120647129421	22.7253097623783	6.84452127837644	18.4866327412798	13.3187971487293	7.95293867760452	12.2660710797153	16.5123809518812	13.977334130902	10.5924350917398	7.24576852402943	7.61043357847553	4.62589964538628	10.9021774860671	12.4386994135705	41.9820285054488	13.5962621438966	21.9453216425148	5.7376184305378	16.9493998515765	12.447290683388	10.3965662686159	19.8079469021008	24.9912300167957	15.3374579253035	10.9665906913683	18.1552042178353	21.5279964730569	1.6495164269083	23.6014880458838	14.7907574832953	9.20308297933104	14.9451610646302	13.1476696220975	7.71351200375227	10.037968635183	10.2513045596752	11.5952088487962	4.52436794281943	4.03901099908835	6.04976656066586	8.01275667678603	12.9791379448295
ALG14	22.5680359983802	32.7245165532541	23.8131681514803	29.3333789884497	22.2021520166335	57.4101025937099	33.870744532391	39.790081878084	17.4109692810163	31.6621134803272	29.8835011251641	44.8236794606131	21.1719369466544	29.7976108872454	28.0756941823239	20.7263325429509	19.1426324729401	29.4321131554153	23.1745142384859	22.439849245933	35.479765288437	41.0314014726346	21.3926072640092	41.1053931515192	17.88427271358	26.508508472516	30.1647093774805	24.5777221771508	34.9982502702871	23.5986003587523	30.0588579385773	14.2272553455738	16.1263936950048	34.4840357076965	13.9479408753978	32.5740423612304	10.4641292858063	29.1096011121073	32.7795369144675	33.3082556809049	13.0247847653552	15.2495397106333	23.9776160702238	10.1193920180993	28.9464256362208	24.1306609843408	2.42431622511725	18.7080838849817	28.5788054929803
ALG2	22.0635866551953	34.7150303003572	26.6331387357821	23.6871222765732	38.8220527104607	21.4160708711064	18.2500749529494	32.7743415632375	33.8822691107799	18.560754953274	19.7178799381239	38.0549650762446	21.4152260049896	34.9655571869798	42.7343551966055	36.7628572341486	33.0202312629123	30.5274948354908	28.4818543065405	30.6035588158198	37.8567384590448	19.9561935877648	39.595994742511	27.3648690391138	40.3114153003466	35.6463761887721	34.5821051894503	49.0453993963773	34.4689481586761	39.8489185639793	53.3432256505377	17.1987202561048	38.9157233823031	37.0391261981856	27.1602782900106	21.3027467817331	33.0962795221128	34.1113903445528	37.975782289056	43.370468981023	50.4609008652956	26.4018079415025	39.337980752373	60.9224636629445	26.7701234249918	28.5520950567752	16.5033027801042	16.1617863423894	29.091113178816
ALG3	9.69053997759911	38.692995037364	50.892585032425	32.5673702432861	18.0816066092913	102.161291692233	113.497404860411	106.613913768729	70.0644876748725	113.241063379262	15.1732920251307	64.8073746406055	18.5791483455403	89.427707551857	83.2622591937848	59.4166137716607	91.0173324673795	71.5454055306252	54.1076316224553	88.2382191998683	55.3731127750323	79.9942581721635	79.3621381509136	101.795767836792	207.426657858218	46.9406652877963	64.520942050004	67.6388651626619	57.1933530884748	76.6834059557602	42.0529107829501	50.5538441273596	43.7616761740664	48.1428205378323	43.1796572381876	56.212521217453	47.1101660763074	38.5127994167349	62.1864982173663	31.2120859511697	55.0823874168256	46.6574321218531	51.1518995027995	61.548917646347	24.9159589370098	63.1918515388397	75.8668586847705	28.0810841169015	80.0677792231149
ALG5	192.436154153496	189.556131311153	215.798301390643	145.59984571709	205.238053972984	122.635474507498	226.939238005736	115.290042852817	137.829471364078	129.968174701951	192.665108152037	164.772530091241	136.410453992748	104.75659840029	100.711588582733	94.528803582703	112.835521208335	82.2801769558424	91.181087071501	113.947280910197	98.639490293291	100.923580138557	105.841951360293	123.14307361174	150.334515934124	164.718743721422	125.953729208216	161.179979133723	132.752633730324	127.944379013242	119.207224809368	115.742948010366	119.168556565892	127.547789603138	100.732469445602	158.444592123367	91.5411003754494	97.9953193658653	101.828842468714	105.827842157161	126.498198995741	113.547942157785	153.737594910585	102.341798407417	106.154290283812	127.67113560316	47.355378126806	117.542857008515	123.304509559616
ALG6	29.4427923976125	49.9784200195411	41.1630424140919	41.9816812419119	33.0657558659511	41.7522219034536	67.4101089928812	58.3434591334928	34.2790025957926	44.6894040179259	33.030595705235	61.8315532851797	30.404795824475	43.1894157335376	29.8466725989303	46.1204216760506	41.5253083500597	24.236132384195	38.3802772351687	42.4977578005219	69.951346172758	39.4761768750941	55.2197336976215	36.3931394518951	37.9121236207721	66.4399946171752	49.5289132962758	32.6324621474878	27.040473298633	64.2913093608654	47.616150630471	46.3821982978581	18.5409114137849	43.8683846183971	10.8290112100213	30.0027151634624	38.9131230873893	62.0918132152535	34.946661570576	26.8612921944191	48.0311674418941	23.7417714672574	40.4356739909544	57.9771615816445	11.3540229822778	17.516100920707	6.19657539798393	6.79054116908598	45.9885001874207
ALG8	9.57350394287766	16.482715125115	14.1045463815275	15.6706457629048	13.3880675966964	36.080387030834	20.6378782486369	16.1737454588022	26.1793762264403	19.2331144475893	13.5353188231205	26.1238963450543	14.4853210140927	20.025834931483	16.1240518332697	24.4036357259492	24.6170043255369	20.8297832915972	22.7323887655896	22.2461567930679	21.7990888913031	20.3007317385864	26.7159457329024	20.6000528437727	31.8399077856499	51.1117543095155	37.0693176749551	36.7617578314979	37.6860389290631	31.7216476388009	25.8933015975319	32.4356566483588	25.5365553720691	31.0672434377659	15.5539399395028	36.8158261024581	25.9912053954413	23.664782392842	31.3402104563422	27.2164135758044	36.4148758628133	26.0799136291019	31.1745636525972	43.1366827334554	13.0783643182989	28.4127347238022	17.0110357320127	21.7208979460394	33.0670146712004
ALK	0	0.210594488945943	0.0609171166059629	0.141801542053224	0.132870607571708	0.338683696077091	0.0439495113366075	5.16755713526475	0.0797222262276165	6.83187735526199	0.336499578935264	0.158350052297155	0.117835217046859	0	0.0275688529883148	0.106607826555801	0.86851204416286	1.20342213500298	0.0320248748997313	0.0344402349560637	0.125632986484285	0.0209060749619458	0.047598064291238	0.212882057625329	0.0391812731997463	0.358397985766066	0.268387615601393	0.0794433254548931	0.0800572742290184	0.203224205119882	0.525421281516766	0.0413738440367742	0	0.267219433814129	0.0257872162928831	0.102851690273049	0.466126645394123	2.11547605487657	0.389791210095217	0.0705241690396521	0.681888117439653	0.0632339806473433	0.0894633232898949	0.0415634713030796	0.0166474599242469	0.0426116671554338	0	0.0366430644494497	0.0786413674501102
ALKBH1	3.69453702886408	6.64889087838047	4.80125481459717	7.15299874389704	3.32634618058246	7.34065690043637	8.15992404010849	7.37073497372017	7.12512134822761	6.60484758085084	4.56340346283182	8.15918150005069	7.72352798022543	11.961628431256	7.80558252331192	7.30184219800706	6.67236397243677	6.5805333074831	9.20355474701198	13.0762826208031	8.80774413746127	13.7727974406268	11.7230466231447	10.3786866319596	6.47168339628106	11.052287762744	9.63865014732291	6.03514676690239	9.96140467155033	7.0201283916426	7.7149794435451	8.19105830976854	8.68063787652473	9.34135570391574	1.84390381137136	11.8194490737618	8.37703471175699	6.7612589613509	10.8501070199571	7.85429379033318	6.48791348309572	8.46109643653439	11.4937298436745	7.22217270092367	6.30879406193927	7.22755519450007	2.68126980279079	6.45104701798075	11.7028815982473
ALKBH2	8.70938910033253	4.52713798528532	4.90929926283136	5.03906654499173	2.06952469871105	5.85060631018609	8.12334382377037	7.50829850930541	7.2000935529521	10.0836030709144	3.7426414249113	4.03196863150187	8.45210439334623	3.5123373712778	9.21203831974088	4.81795480598159	2.2249872715116	2.78982537183	4.59570553168669	4.18015691911417	4.45037655132316	6.70031302905171	9.23120574460138	7.23365087447867	4.94926897256236	4.28801352521951	7.30163481045878	3.26479394851142	3.79634126871455	6.24638006857638	4.30012716208119	6.9959135031588	5.40520066629059	5.85614948872734	2.69673727488649	8.68860092867814	7.17886133078776	6.0626329102602	4.37964205048956	2.64553944414696	6.00303673707263	4.78071940988326	8.49518457016128	11.060115841689	3.43097091104779	2.523162545866	4.1910645390757	5.01241084464882	6.07466582045763
ALKBH3	23.7149454413132	23.2997861777987	33.4469941436917	20.176383484166	26.251587580236	13.0257070972706	17.7895850614363	49.4477252359373	26.7464565390622	16.0925449386584	24.2716103308651	25.0667391748531	37.3381037330689	14.0614639206268	15.5188081628843	50.7871192004621	34.1467735128507	45.6245200840105	23.615355636073	15.5263295416687	44.3111918848749	23.5117571246073	35.690262866726	32.2921705258505	50.3402963010739	16.1563159461082	34.2098039111246	30.2494233600258	30.0303648790279	22.9143698477406	30.5773303489827	29.1836763138935	51.661529394835	36.2770783076674	32.4620381000459	22.0422368730521	31.6831625847759	27.1034911249145	42.9079809397323	39.0811010610174	22.0948492969314	45.67261901933	17.4541927776383	28.811780727849	30.3663410099893	27.3819857309488	68.7531854019515	37.4518539618297	22.1039411287613
ALKBH4	25.8602662096952	42.6396361211958	49.5222944287284	37.2942025218886	32.3884121012141	70.1505865383602	54.1775664278558	58.562442892623	67.3480259730905	66.95778780203	26.0253746714706	57.4409824708849	28.3037092735752	69.6255002052705	102.441996890261	60.8856892445747	65.199940848437	48.9864408919585	60.3386987800944	78.5989754991065	62.7449951609762	80.3069961753917	79.9544980896479	91.4326759823017	69.4509992222253	70.7510505708146	58.6795572957749	72.7246385639669	60.3436826566922	55.4169616494583	64.1183071479127	51.9663348540405	54.6896933977725	56.5879420735977	75.7596626365782	84.6712194586893	59.7243032365148	61.8702984718436	88.0956946972417	69.813856672534	80.2693918555135	48.7581715348006	74.144807925976	72.253384909706	59.7183794934112	114.603502161347	57.9464237660376	54.1856065945518	78.9259588392746
ALKBH5	18.3141730537347	48.3629548131217	70.3679475878788	67.4198900336244	24.4410833806049	92.390154388377	80.8503710754609	69.5624330938798	44.8443369293189	82.0370761382473	12.4655262486689	74.9027251573832	23.6259099741299	20.831743165357	26.0519035302361	35.6622988140821	46.9140803843063	27.9090124840949	43.1478654189605	24.3734838012529	63.1834074638307	32.8606057565946	61.9048166976282	32.0649214458521	33.7559507030076	9.9554458348105	12.5849137235788	5.06837498898488	11.898572744442	10.5860581158693	13.244171705783	24.6867848656319	17.3360905189729	6.8126430580168	3.71865317042466	18.0969852575251	20.2131972007523	27.5133275845968	24.0543459051935	12.0556818149898	21.2713207547056	15.8999002629768	17.8875943065839	18.7404714738741	7.96777764784807	12.6875300667104	0	14.3809868663065	25.4451476823673
ALKBH6	23.4240668335488	52.1594511860673	34.9931896372303	49.5595417873857	43.8566425061641	46.3994590186815	67.6307772595817	67.8650915916025	42.6137467883985	68.9992664279148	31.8237883784873	54.3224294124388	39.5966632339458	34.566025551036	32.1682181940253	53.7358608036646	31.3001281546066	57.0040434449986	23.4660360215441	29.3552597394677	46.039028035471	100.233187968737	53.4879243597932	65.2254427347702	21.5790839544761	52.5702395203227	54.1071192658533	62.2065733826493	63.4909964732588	37.1282262674216	62.919862276556	41.8980755754244	91.0009498211224	57.5297344929269	46.8185132668425	71.9242980269625	40.5184546694658	32.4707454996124	53.0454336179307	42.8703617436155	25.2658232531033	33.73350886958	18.5504103169331	20.3261225969047	55.8093532806523	54.6437635092991	60.4633644764441	37.3268060354129	55.5786685928451
ALKBH7	73.1937680494133	68.0921925695448	89.3100531965509	50.5056913985008	116.234697518847	90.1253212384768	45.2217798933467	90.6863542490053	140.428329607468	61.4043152691448	52.1945801404066	94.8829193710752	146.398213003345	40.6063029839201	77.4014563697361	72.0951435996938	81.0368284638533	80.358305339373	45.1275426671129	45.2881846058542	74.7861734378836	101.490280699806	92.7737309094398	87.892013302998	44.7871547327574	44.5374032865274	50.1368541360122	71.1073111520488	91.9634617463788	56.9695423128766	78.4853335661332	38.2859140710982	106.096826488804	62.8156401570239	151.858964728432	52.9513666535815	54.0330818752545	36.1687768927201	57.4352104029704	93.6794473511863	53.0734965319316	74.7459155068345	31.904542899709	55.1167771627795	117.670179832979	83.6325566303884	195.916622075175	96.8960549356982	33.8165826137993
ALKBH8	1.79531602198117	3.83007532914931	3.93744846340665	3.6651378784549	2.23663283149967	3.37031780550252	5.32086762729886	5.10634601983685	1.71769205801117	2.23706474942879	3.00524329272951	4.96154251055987	2.97787763102216	3.88365552703406	3.00327551798366	2.67982590058202	3.37389675766977	3.75511112709835	3.68170072658622	3.26136190734514	5.17297836189734	4.09897761759917	5.67145136439592	2.33538083900215	3.62989587863752	8.83169005268058	7.3936526744366	4.38026778172685	6.60442072146177	3.22839399506051	6.02902135990533	4.36202673850751	6.54078336708411	6.68695588270551	0.910224070687324	7.74705901816611	5.44103981600156	5.84193859182591	5.91119070998126	6.17352280699302	6.30916888257246	3.56761316099717	2.52566311288425	2.59464427786752	1.59309042683816	3.4914135148733	8.32351225785151	3.92540797785208	3.40348413210584
ALMS1	1.50984131824679	11.1924981444241	7.38700676484853	7.47844875757031	2.0441572585234	13.9954384741293	13.0069645642737	35.2971263844598	5.97456751363226	24.5840115715421	4.31125060620818	7.24996259813727	2.72049971114147	12.8993882233932	11.554192161434	6.77257409572881	4.19313823914807	5.31378538661566	7.31684455124684	11.7279229762587	16.6612244867465	15.5396136409124	12.940566243436	16.7340350638607	19.7187193712745	10.2579754240966	9.39035957160006	5.08483098730426	10.3219377814035	12.1693384221284	13.5804292737112	7.10988032933739	11.345820753319	8.9810243929106	1.54175281639783	21.8495492262497	7.75043622716141	13.1615651178152	8.3855414954417	13.1615208872671	8.98356161225889	9.37156867552056	7.38587492950324	50.7163289975596	2.63911458214236	2.57093643380622	6.02625123028547	2.90726556714328	11.3511370057216
ALOX12	0	0.90633946340505	0.399745984208989	0.115408226310571	0.0864746492621942	0.37268125687152	3.29920100434544	2.34793939380333	0.262225865880462	5.66007404625807	0.740716362554652	0.507352854799255	0.188999613449721	0.0720988641230389	0.451005012958694	0.78938221214514	0.689054585984632	0.0908488760014021	3.06477958502613	0.339541886662015	0.103718517308418	0.206142592627204	1.8395274515613	6.72439941265679	0.301129753131259	0.103103513478232	0	0.0641649821694249	0.0645208756620072	0.0852953401595721	0.453680307570804	0.686489527292427	0.399241079311951	0.124677236936418	0.210933265000973	0.414742456331815	0.944386278146544	0.254371396307389	0.197366771740221	0.341091581064066	0	0.136052239189378	0	0.331905152978059	0	0	0	0.116277020981454	3.88745791651053
ALOX12B	0	0	0	0	0.0721572030115563	0	0.71150139371286	0.288334412695307	0	0.300473120206332	0	0	0	0	1.11446507885403	0.0766287014314003	0	0	0.739271505808856	0.148726836908736	0	0.0605409016768263	0	0.263212772069736	0.0377960956984438	0	0	0	0	0	0	0	0.0658708349437628	0	0.0714802055001085	0.0567720421647686	0	0	0	0	0	0	0	1.44130227026772	0	0	0	0	10.0850292139882
ALOX15	0.791027404682839	1.71147568380712	1.98326147515422	2.75309957949633	0.375840599064729	1.93019835574208	1.35328995920967	3.17463103196518	0.303191070553448	0.949718630228377	1.24864233452359	1.59393160717971	1.89529216962561	3.38755639106645	10.1370139931588	7.76646946652602	0.882835182084848	4.30981451520104	0.597843451251725	5.05082756237168	3.45470533573919	2.70982874258649	0.405107573616711	0.837264156536988	0.452983556762623	8.0470935037223	3.00418907157399	1.5788479233369	12.4630837565762	0.600422441447347	2.43151734217078	1.38293628146497	0.520049644049693	3.59925115169001	1.55470504558905	6.11154341646221	2.37884222963786	1.24233193772782	10.9658216136716	2.62121620488293	0.979133287607831	23.7879701658231	1.99366973621556	1.10689800538204	2.32325574576996	0.799573218995299	12.5396547343507	11.5665675563417	2.00158867649541
ALOX15B	0.365506376762013	6.86473869200447	3.31957442414252	7.73331689130422	5.02790315578569	2.03432143952895	1.93733789413854	4.34159834122024	0.125209372969279	1.99039557107885	1.42076992310223	6.04230876119782	0.733606473072875	2.06650549569842	0.817649293948291	8.3545535410077	16.5010508207311	8.25878466971016	0.489841711386805	0.731656034515371	1.00443126701857	0.755431147545476	1.16483076258279	1.99118999250125	1.47642517450494	6.07043284282731	3.30360281911402	0.946955711218814	1.79062893048973	3.95759459435597	5.6975846890084	0.662966520580828	1.01407878615872	1.52954745748001	3.33047307271562	0.984267694090992	0.255759530855169	3.50560755195732	5.39389211351687	0.95058309476871	6.14524131133256	4.20486239255058	0.615714716195921	0.722399768577426	0.026575131808914	6.47564582647699	0.0644438200760027	0.518919643652753	1.31739470125868
ALOX5	26.7737226287953	23.5169635064797	8.96640599149668	27.1121545004826	15.8907033224209	11.0760366448494	8.3658631046551	5.0781687845795	27.4940848883736	2.03719504523559	11.9002026460314	42.7400210174316	4.32796371459797	7.23948418089315	13.3295811990836	45.7274326399132	48.573382932871	21.715098134496	17.1799003770725	9.57389802357494	35.3873299468258	16.9400921409228	5.86145924957467	49.7183620576995	27.4955662081355	13.8859853049156	39.7968609794577	26.9170474536587	22.8792637770673	49.9535984585384	27.4729363036783	23.2409844193997	21.0177986263808	21.1665932032005	9.7007071833325	0.964938365111704	65.927742696156	22.5524228634349	28.6869680154313	14.9987972461551	25.5055543570882	48.1250541586823	15.7510844471128	68.3050860523638	6.35689974561732	25.3079673226681	11.9727332766388	44.5229119997665	8.84457351408541
ALOX5AP	42.1966977830965	31.0962434530919	11.7038915124948	22.2479763445501	26.6772179288415	15.286530079823	13.2887617175686	9.19477156068997	2.43321109944053	5.23884082306951	8.70519167656649	16.1772471276812	17.1067410606571	25.2157692375983	25.6801185943755	38.5696612059723	36.9368927749478	20.88295791103	21.7321674754417	30.1505257066196	43.2549050467822	19.0273222421316	4.66751444443708	5.69415274461044	13.2909608313034	81.3170649208793	30.267186438701	26.9925130670969	11.2761216037168	16.7555130921297	21.9865671658505	28.2393061101903	21.1909153111189	48.7836987939124	41.0412582194218	48.2292148450955	30.6317869046275	29.1782433350651	42.3286313631486	31.6786786952144	27.0531395688016	23.4377710169773	39.3512242075093	26.312631575632	60.1388648116762	109.574515327004	0	10.7723304049892	37.5677475979574
ALOXE3	0.11048543973513	0.602443645030445	0.530066392577754	1.81678835802603	0.453794604527989	0.213809819068122	2.33021912917181	2.74589859169182	0	2.05284367024038	0.163115715684095	0.658096384545822	0.166613890963154	0.80004604017279	2.19483149433316	1.19218273586428	0.756974338538812	0.30966204796109	0.53845680259375	0.334156162504061	0.833479150083973	0.228543932460124	0.488929708047512	0.423411553466111	0.548503167105362	0.918908965729927	1.55878953731182	0.873382175120397	1.73252293555793	0.384657921074777	1.13602178745404	0.489307883878016	1.42244845283881	2.15542211806683	0.22453117176161	0.175544689018639	0.348877347276472	0.0568810890890237	1.40440627888794	0.253275951975288	0.319060246717436	1.78453860213079	0.215468366376245	0.949137376196774	0.0730849452600746	0.465527749927323	0	0	6.37679045757362
ALPK1	7.10085370464157	18.3120164705434	12.3425515879897	14.5708508528093	4.56032057115824	15.4523140435923	12.6991620064433	23.2412817053318	13.1351035396709	17.0029956055171	13.0881944229405	14.067600742346	10.0929365472313	31.9215375836074	28.3836391808445	15.7343883658208	9.87751154020753	8.62322818586588	12.6023186511788	25.7153013149215	19.846474245991	17.4635883637179	22.7979566615575	8.20437811066639	10.5656608271091	14.5651971772073	20.2679631570196	13.4504225910928	21.942533617433	19.885116809763	35.2749178733338	16.7372220226092	21.4854214321551	17.1754606944579	3.71962011549306	5.93576718546954	24.8393891831524	15.865720021741	12.6102114172351	27.9177121799102	15.8501036904772	13.7369878127342	19.3526231522024	14.8281881338893	7.98037868696778	10.0029551846918	16.9518091138423	3.8948407069502	9.06460282027552
ALPK2	0.053072965004815	0.141635118440274	0	0.166828251632281	0.124558278324055	0.200318340147408	0.330054443706937	0.0721957034816062	0.0519860742207206	0.0776173969139211	0.0718786655551759	0.0546873378229908	0.0198297010421795	0.0911232696439079	0.0732767652424959	2.27732040231831	0.250534417980042	0.49634675881404	0.132027522657685	0.213570698623162	0.0807567753791894	0.093242418970909	0.164563313852207	0.111712368629741	0.123758847724473	0.461942990683812	0.0805635048797346	0.183445234833385	0.116920314532578	0.0509226903688533	0.278950660999752	0.589550312512966	0.140608653056586	0.212787660401369	0.019459431070769	0.0589686627031479	0.254699938428191	0.0422163344940538	1.63578886983614	0.052058831668483	0.0266411159186203	0.0484793526286684	0.375519305542511	0.364763446543882	0.391535377317529	0.052660718907797	0	0.433163092010079	0.587946808464227
ALPK3	0.441889322135914	7.89314295142715	0.122617142287351	1.51742720843575	0.878839872140724	0.444984118453537	5.18667542364669	0.430834088148846	0.76811986100076	0.292624949786397	0.0561001332077933	0.99115497860014	0.121479859242307	0.141979042802217	0.208892335766452	1.6485455092537	5.19701075370617	1.50497331197375	0.463132944955096	0.187934243220819	0.989201561133428	1.3249081906469	3.90023108558241	0	0.311479594488557	0.722560673414357	1.3322633205574	0.482715325150583	2.52380716276365	0.101758170287343	0.487727892853852	3.81692903982412	0.251636951894616	0.215127976279157	0.199475207676704	0.650740099259386	1.12871529868999	0.811304584613491	15.092755417217	0.220476643283934	0.524205097271904	5.42824947858226	6.75866489424903	2.62693161188724	0.225221400762552	1.70614995443038	0	3.30973707159948	11.8171500073109
ALPL	114.113047009228	110.033728873644	70.4253675774667	55.4934123179333	94.437537279535	85.0114464682189	72.0689610294544	54.2923838004505	0.989450460628569	82.9339169476002	6.98563000573286	155.621093950098	9.12466956345478	3.55219111084333	421.320772886456	123.217759696262	430.983846502647	62.3040901198977	29.4809015849771	1.9031134349163	199.391554262767	29.9074466708511	72.5702851547399	240.061581399699	1.18987764489772	29.450122008208	86.7021307909001	67.4815545179347	64.6497990450789	358.398580715614	90.1613201962191	3.56283139584807	85.5704367226033	67.4641131470626	18.067658686568	199.003105555013	47.2569228977909	60.7668268796721	86.0508858029453	92.7756348977782	113.131747152513	18.5145188617306	16.1788102095714	146.086312829882	6.09549578602448	96.4468076486134	48.2342493076354	7.04169736983363	13.7780667307995
ALS2	7.02846178272924	14.4506453314662	12.8230820052021	15.493505802086	6.68438960615924	16.8281204345106	28.285463447526	15.9740143841105	27.0159199177778	34.056797730887	14.1732108587583	24.6937067271163	10.643309592221	16.6109254604787	12.113428491628	14.3019263084006	11.1648252096304	10.4337581865362	11.7027688652735	18.4868139339854	31.6359137202126	67.0715554356835	21.046373520439	19.8068544190737	19.1044117967915	20.6058498217537	19.2412698982617	12.2244869629912	34.4589207844371	15.1514274228243	20.1509729579524	15.928668234933	13.8079105809103	17.1408517372597	2.1209795033586	64.8457291064677	21.1003605823215	22.6961339716595	19.3699240405883	19.7943279818083	12.8719132269066	14.6688025490859	16.9529469199518	20.9732473270842	4.59513386422778	6.72218811421624	3.97641568866672	6.62062955678808	18.7538383951602
ALS2CL	2.18130916698658	35.447794960301	31.9873780083665	39.311610818408	4.43285649772765	19.203278756562	25.531102644757	7.20696294512504	38.5819973167442	22.4321900770337	14.5079317356069	15.8179043558631	1.15870912141779	58.2620985076194	40.3807565537573	29.3415675504705	25.4711969166602	23.4283735364513	40.8589094606167	55.5313463995982	13.6986635934847	26.6000120097817	62.2926053237068	19.6793509084169	43.0655715995096	16.409149829513	37.4721505805262	27.1937184562399	20.1831064074604	41.8872184173132	20.9428052953316	80.1955290850814	31.8808599938492	18.2661788256241	1.53758044842769	4.22968951658793	68.378458976917	15.9083137517238	20.3228997315077	9.30544003098615	24.8204045478632	27.897572143303	32.4180105745641	68.2670965718008	3.40109076463731	14.8965965484078	22.7153517990516	27.1126208341525	19.011007093563
ALS2CR12	0.272746761850066	0.46686512895188	0.753340277308488	0.587537861201257	0.0863502391829571	0.491701200954208	0.93218584634975	0.536687210355083	0.239720840433754	0.199656609611539	0	0.143901384838255	0.489777641585656	0.319344627073583	0.548521562866814	0.199347943755546	0.33410239217032	0	0.270781398663708	0.069383268594926	0.381823517834173	0.443469506541244	5.92556395527332	0.490941896685093	0.310247739598902	0.596017165869226	0.526639807639363	1.07327905867008	0.728175854223157	0.873614065688511	1.27973348122011	0.268686508050884	1.00704048842016	0.412417025903411	0	2.51192759678319	0.471951950982254	0	0.899362556845117	0.148607718248914	0.0764727307415514	0.470266963674308	0.598713903645262	0	0	0.179147618817618	2.04988508769573	0.502593942148339	0.329802121382383
ALX1	0	0	0	0.1593731017477	0	0.168537308214371	0	0.243630300483297	0	0	0	0	7.65519582831036	0.220808148878367	0	0.137546540885861	0	0	0	0.187124607255211	0.0862852774375231	1.50341886744048	0	0.168034299171488	0.214153263640991	0.891191046179976	0.57192966981783	0	1.46764569837856	0	1.23373911048155	1.80221444542949	0	0	0.0734933851325166	28.8683924303033	0.420239589094636	0	0	0	0	0.467400692305551	0.610871395460367	0.434540066299232	0	0	0	5.86321207265829	0.620236487019348
ALX3	0	0	0.712636994254505	1.20620614933832	0	2.95788576479482	5.26996825252986	0.601679925639318	0.884756654601543	6.78627619923626	1.26973534137097	2.15893370706055	0.327947392396522	1.09526657384558	0.285902539631585	3.18071860585254	0	0.558631498635746	1.07219187683618	1.96400819416046	0.747271721560041	2.53057679338693	0.454784663273313	0.434507104184153	0.50566324721194	1.64849032088901	1.82308806822646	1.46045172749895	2.58932436737729	0	3.07015061107948	4.61157205414489	0	0.429334833631117	0.280215846096876	24.0077347286975	2.74665815637307	0	0.230798970027559	2.50701635179808	1.56470098799062	7.29789779581715	3.86587806960981	1.25440892373303	5.25490372148501	1.86265226263292	32.4026769942318	0.615243110714859	2.44173365955519
ALX4	0	1.291822261002	0	1.10420015919016	0	4.92006520513651	0.788870169861626	23.9133867085387	0.251494104834606	3.02564483568892	0	0.714233032648854	1.29080491045476	0.653062909518391	2.12493455757795	1.24595679868205	0	0	0	1.15908029383655	1.07590066700636	1.92049644459289	0.163044617426728	0.0798952096875517	0.560350823459989	14.7147309978253	1.08890625588694	0	2.3691594181106	0.315093312553828	0.900596293994666	0.677729864139035	0.157466648121945	1.42177730868279	0	2.8056597883511	0.254108005621762	0.954123480677095	5.0063647157752	0.954762835841267	0	1.23394446468279	0	1.28047268696639	1.12744687825135	0	0	0.33254777535651	2.24477396187671
ALYREF	104.725402407115	173.610999682642	265.778158240748	181.172232156713	222.225655567668	256.05100796752	298.424426261181	487.752476001283	289.037227055463	417.490783487132	171.478227628676	353.339512296387	327.575809429611	275.536105560381	180.717212497681	198.809711418275	186.738048841017	195.942280514159	181.093507737496	232.267201087241	214.302899064438	286.381602280155	204.026785675475	233.791642017999	297.657579884181	181.493184908098	174.515166759535	207.201679455645	194.49750999777	193.469540261535	201.913479705889	172.85523799078	198.497379974684	202.298543041702	139.146296177915	182.74298889955	146.614152595701	141.830283968015	184.431588700571	229.268716449297	247.183064620574	152.254968668023	137.6490672266	168.196562963465	138.700124326095	214.200935860998	91.0153811585028	143.265069217565	258.295835771081
AMACR	43.8346196380346	45.7172894578309	61.0699037086926	42.4466308102503	104.785112552129	80.7255801151381	51.0759633354819	88.5729063411204	29.6858747973778	71.4289784392269	31.1133687244907	72.3699106915208	51.6926666568055	28.243460356232	38.9511069742567	38.7466764792276	53.5774532436661	26.0737915029311	70.7885036465002	39.0126550172257	44.00758112187	44.0771976779878	59.399992587551	56.6223873790598	64.9760132178817	38.2872841723227	38.8397675258815	15.9119354674567	18.32140751963	35.6705602959459	24.4042093637533	53.6512515013363	17.9653397764301	15.3708562525911	7.54006842799349	42.1839194542023	33.526861583585	64.3996003028462	43.9315502988977	29.3305412272168	41.7506275239982	26.2203641796005	43.0964733200493	36.0219234265943	9.90420042124237	17.3772164232712	1.14223144737967	42.0000152387259	31.0400243778451
AMBN	0.193249288769342	0.338641406638839	0.521588206289032	0	0	0	0	0	0	0	0	0	0	0	0	0.145736144938265	0.326567913109582	0	0	0.0981659973433008	0	0	0	0	0	0.240094286832782	0	0.0890505112578714	0	0.127390221129096	0.207334352437957	0	0	0	0	0.206367258439458	0	0.192817986982368	0.104367962362334	0	0	0.12057665119872	0	0	0	0.427487672696048	0	0	0.0957393071766632
AMBP	0	0	0	0	0	0	0	0	0	0	0	0	0	0	0	0	0	0	0	0	0	0	0.101797930985473	0	0	0	0	0	0	0	0	0	0.168830531012834	0.12716571284115	0	0	0	0	0	0	0	0	0	0	0	0	0	0	0
AMBRA1	4.13380451076977	20.5450449013403	14.1353534542021	16.3059805767834	5.45218331748477	15.3767132750675	9.46947420376459	31.1192938612913	18.0356485601913	13.4375382742108	5.28957756853716	13.1158316346265	7.5046460557167	16.4947523067654	17.0949588016886	29.6298981974845	23.9758347864512	36.9362361956218	21.3247854116262	16.8305203488553	47.3677860711322	18.8540224033161	32.733118344887	14.3582908228306	25.037205768103	16.5503079693645	20.8715972684796	18.284788934373	17.7462659829267	18.8787551419609	21.5877885895486	17.5027507558651	26.2376291859668	22.0925742294735	3.23793642966977	16.391634360232	22.3564599844724	23.9315914317793	21.7026991855511	28.986104113186	14.9038888488899	20.6718354132737	15.5828168899955	17.3800011346514	6.17299488069636	11.0595479951623	12.7620785076083	13.1371621993924	13.3158972244508
AMD1	20.4201298042156	15.2411151213705	20.1796811407819	15.3887587680567	11.7555308902587	27.150564608537	17.2422306444006	42.1584104857621	24.5285176792718	39.8120323346066	12.1251729512612	16.9764100120455	25.7757716786862	10.6530170114979	9.12397798925889	9.00565202686618	12.5988340477372	9.26782531925119	13.7602243892985	11.7419526326454	12.8076622908794	10.7473094674607	16.5334620304517	27.7428422152923	10.1757241309986	56.8902295334464	56.3908388402965	41.9250991543964	44.9015263287683	80.7873811401206	45.1646491635755	64.8730580915513	59.2183715993091	32.7682507135064	42.6587155825873	62.2130456149766	63.8110106024478	73.2195106342017	57.7753647120102	61.4839563751437	139.310552304062	33.1830286021636	143.825436317729	102.364517606578	22.883919695102	38.2081066553674	4.55271278863729	35.1474619985279	75.3648957208376
AMDHD1	26.7808234460855	66.6923733132068	40.7270000062038	78.5372703322574	87.5483693258972	25.7144234270661	17.5295849692042	13.425269491613	17.5699121369028	12.2106990872448	63.3226922087836	74.0867307042664	17.6685353926297	20.143843605729	48.2164529724672	84.440067720438	74.8208003288898	68.724132054173	54.8850475025211	19.8457619984443	67.2495791400261	26.2031461678169	45.0800007016362	10.7279867698565	30.8928110339434	75.754496134485	81.3702473729459	71.7416282678839	82.5347142101511	61.1020662096877	92.7295777630897	37.0095569958685	55.9714267751009	73.3491672405295	43.105685940455	5.15835452536491	140.578318419648	68.8774114508802	84.0961634379839	69.65133052092	36.9683259500493	61.1647995003173	36.8241080984044	38.2971208664331	31.045066507639	55.6754344335059	51.8979911382134	72.7182943090595	28.3429703524298
AMER1	0.791253174258221	2.7991582166608	3.4965827763931	3.1421809689818	0.767295145283363	8.42376664504059	9.09800696263192	8.26778585768993	1.84914510549868	7.53058900395129	3.39349257221029	3.28772154545371	0.627795289695285	2.08522398113051	4.12434892388337	2.44860537345867	1.42284364440892	1.71145647392523	2.25666329871027	3.03242136090032	5.18637656965747	4.30824451989958	6.89610322043115	7.31498011737071	2.27692742720216	1.2664885499655	2.52748424018268	0.660556096415373	2.4078590511695	2.69039546431715	1.22342314409988	2.33120848088702	1.69477121618334	0.683457993022314	0.290849824486601	0.486564260929627	2.22006688294102	4.81408283490486	1.78779047288823	2.07291839742399	2.74426620847977	4.15537773021369	2.29926813925171	6.60953645996132	0.125811100084869	0.140664717139487	0	0.183863962660884	1.32674000878754
AMFR	58.7030027547478	205.901509619125	167.787201227017	219.431820544097	72.5320406146336	260.777081327201	108.450629880665	153.675548242957	399.536367437624	239.537287681614	67.9551540454269	336.090520638919	70.4947647824922	235.768406019823	384.10805896472	273.432996228308	371.458256075119	306.093852974411	306.823925078782	246.387993516826	394.279344008733	247.684989574958	437.329904299935	218.628485284147	297.977786812685	148.8458980377	204.933742387739	164.255148511292	118.409341910161	238.428287275948	149.286609223586	190.181843777304	204.132258103925	135.317959905051	77.694761454713	111.710383706195	212.469130071177	231.933798756163	204.563598182851	274.067814664529	220.523435520944	210.124044108691	165.090263037837	180.034010617733	75.813097270349	140.893415594579	20.8868347720502	168.842123453552	241.796876707307
AMHR2	0.598901137478777	1.36217518603337	0.243490714108258	1.38814783167024	0.520249518171293	0.148112796790119	0.504139045822591	0.629655939291563	0.159087187403605	1.0915105719731	0.457140313261139	0.149906888569114	0.342776681895985	1.78023312462238	0.435153393020028	0.40906035870285	0.345627967367747	1.05673526452566	0.244767867292276	0.394887557555254	0.537255839247722	0.861766454870329	1.0882254257329	0	0.0501135144528868	0.923141476410601	1.55551719288034	1.12347710288266	3.21628782651002	1.34637683309062	1.14758064135157	2.47969845211469	1.30582046736023	1.57156824444976	0.354187143829449	6.00178227142676	1.2254807783929	0	2.17978724973612	0.429465785042225	0	1.52458633353249	0.366697272499587	1.59844091482024	0.751903463456129	0.422776900877243	0	1.06775572397048	2.57415286692923
AMIGO1	2.62759735439765	22.6121971865452	6.07024157753298	6.32407770591284	4.34486931765716	8.95875942531885	6.23503852639891	24.4027775258803	10.5087153957932	7.08894641675788	1.65140530060447	5.4299089637102	0.994880147006643	9.25125292470701	14.8587359102212	6.6667809933153	8.4743451678602	10.272918507961	3.30241056174978	6.68450730782718	11.7254394726272	7.42057540647258	14.9657795307312	13.9661717727126	4.04195322279707	4.78538006175845	6.18061651186066	2.9993449218767	3.94415079649941	8.21999557890543	4.75589024782252	1.52622755717698	3.93262342178736	1.77244567632864	2.64324103897728	3.12850477258991	4.31681715649849	19.7705668774458	14.5072318069418	6.10736387461224	11.5607844584394	8.939545775342	4.45241177837402	18.7426689046125	1.06286790480564	2.47179312564743	0.0871431646809542	2.13152965870507	7.38283613313883
AMIGO2	7.4801830057285	5.54089669664566	1.55829862873524	3.4070637023243	9.85543214519235	10.3254517995373	8.84933702590272	14.1393577679827	0	5.75854217865134	2.11054144984633	8.54442244565582	3.75616402231632	2.23004272715681	7.44250476175205	22.1417739010196	37.4590406122376	6.22119827005018	0.212554086570625	1.551165701693	27.1797189869263	3.37930299463036	7.11523796056425	46.0579741919538	4.66560330531168	4.08368413976466	9.85260225562737	2.81615776349273	5.6185715068151	27.6910778424818	8.54583091627079	1.64995730353829	14.7931874655401	2.65363413631645	2.86817663551375	0.192524123195047	5.56588531260614	5.02257333182722	5.7357161297814	5.36371102500022	11.1575148518172	35.835549654318	0.48673481470153	0.960586362789991	2.52917727603699	11.078046101673	0.0840396746438796	57.0924224279247	1.56088660255244
AMIGO3	0.78415599841279	10.0735476448898	2.75900553448714	2.790245618807	1.14322254207779	2.16538099967207	5.63858676885036	7.63853360371723	2.68230769740747	3.86261311652381	3.52667482964775	3.35941505150231	1.21689510263637	1.95365922295051	1.5463295173893	5.44912016171067	1.78629096612788	4.36012529050129	2.01304119347248	2.68909940832883	4.38227923848724	6.21616126472727	2.38043706454274	2.39392798033395	3.16107526390515	2.43000089680041	1.39436095889329	3.36634993109125	2.42707692856422	3.19914916331986	2.69459519969521	2.05013392951735	6.00566074203407	2.82418661797783	1.43408106566886	4.4135254581456	3.12650078418917	7.25153125301517	4.18362618838535	1.96531355627295	2.3771151371347	1.93520817461493	1.3691235273659	1.95430551176517	0.220662582768577	1.78359813606254	0	1.87353238572567	2.11455720683156
AMMECR1	3.19454845551532	11.5035768245124	26.1522588055897	24.2180037396955	3.86394560050166	24.2050511214122	18.1190767740866	91.1080501436436	12.600809645752	70.5874446205356	18.4520954540726	31.6646243574304	7.33715992263123	42.8280476286689	53.6875241957212	23.1345723823031	20.6504126568658	10.8240924016734	66.713215493706	45.5041127405398	30.5692197115661	18.6080866411701	37.5809886668493	35.620263805659	16.0974803811276	20.9024978218794	32.3557573881182	20.1795847761036	16.6993477973513	36.0675829381378	15.2898892303782	38.7088285461137	21.5639450912623	11.6527286927199	1.68334258276359	9.80722353200842	31.3747688629733	17.543283990583	17.3646056636771	11.2728765198605	18.9302301279358	8.92467760263458	28.9038029964874	21.3193240460958	2.87514610609995	4.88100198225765	16.3885464433533	3.41072241311134	21.8861142749001
AMMECR1L	28.1696704791521	26.5868903419983	42.0224449017332	38.2165637878924	24.9562761273385	52.1408338387205	30.0016043343739	36.9204382097991	36.4500337125201	79.2467842368387	35.2363822030284	47.3999418159483	43.7384443251232	62.4872373337517	36.8013094416778	45.0466046658541	43.8545225204968	28.6125506257743	59.1232297802558	75.074544298985	63.6328825070378	68.4602349843799	68.247808629916	74.5113892016839	47.5175780478078	36.9657878736076	43.2664689471629	31.7416996833935	36.1260282969996	37.1228684953589	34.5218033652366	51.2680203763075	31.4489798687593	29.9064651388203	5.94301360577121	75.06059695896	48.7142712782601	37.7498041894341	38.8649596318302	36.0647966583651	35.2262712817898	23.4584953627424	25.5463979272243	21.8102077263125	8.11085081948411	17.2498411978928	4.70013142382585	20.9796416266687	57.9046309935123
AMN	0.301529105410795	0.563440824259119	0	0	0	0	1.72110457402064e-144	0	0	0	0	0	0	0.639430345562231	0	0	0	0.380183822717337	0	0.222910441303484	0	0.383100544972784	0.107109524754788	0.0983752116343327	0	0	0	0	0	0	0.192427234899207	0	2.21808137286011	0	0	0	0	0	0	0	0	0	0	0	0.0606174879713735	0.415776170535407	8.10230808033487	0	0
AMN1	23.4612459845913	25.2099025484189	19.4090549500862	13.8076169735481	21.4709615121748	23.1067665390028	27.3241267296608	32.2221621524527	27.8254682698028	25.9060113159697	24.0434156689384	18.4764394192602	118.444613112593	24.4772016632665	25.3808427475604	22.0840169945536	10.9196699829903	15.9928279530388	16.5274433685265	24.1151263553384	17.7963026200158	13.3206651352584	18.8651479147446	26.6101809450856	12.3108639302595	47.5429697980276	54.9242440504453	50.1574479171673	62.9051867150908	75.7694560790831	63.9804596234261	57.6928308068762	78.4197806165351	64.2937948444344	57.6221905160719	66.2335833130067	51.0309033321505	53.0073158292695	41.4223298137207	67.7090212015243	50.9339434413221	71.5695923089708	73.8050187056224	80.4892808282425	49.9928650517891	56.2401917367832	16.8928492822403	62.5232319339733	68.7817225244451
AMOT	1.23146379035784	10.0943604722217	4.09463443664296	5.34860871471196	3.29622415364565	11.7357091735809	12.8057194212926	2.84957740266517	8.65218443673344	9.64130981324265	1.89201985801031	2.78962380925912	4.02424353164403	6.80668373529477	4.61582898943191	7.182167769678	6.15073201868407	7.17791571327894	9.65675995543353	5.47232230654073	12.2813216887794	24.3087346167051	8.0548566348321	12.992051051941	1.87020058661711	4.99778732599701	5.2311367386303	4.61985841805089	3.72685081130097	9.18150057111701	7.83271478822962	1.97222487475289	7.19021473130971	5.87800979244429	1.52909067072714	20.4461346536487	2.85735940221629	16.1703369783036	11.123783683212	7.64882175625843	5.68260632042628	4.69001379607967	1.22462229645179	1.0612361395288	1.53873560122757	1.22609732472841	1.64928981039392	1.58727135627838	3.7064681574835
AMOTL1	12.6922921400738	40.5980300153581	42.2286575599924	35.9653836060814	7.98629125705252	128.638877307656	20.6592436847282	53.7573454893594	16.7335020858589	78.444832872248	10.9875056276084	43.8780146018277	17.0225286261562	13.2275257586185	26.8483628318797	32.1531601406764	32.2491327701016	22.406329486525	43.4358651668848	20.8340397343239	81.2984399253331	44.4267799901518	77.7605882084089	52.7995698017715	19.2576213942296	22.9346613273204	22.5954037140549	8.91864363541218	15.4060803988012	36.2767706955339	17.1454449650462	8.84805287348697	33.3519066205913	10.0811604482701	2.14449077269674	18.6358677552437	20.6559204254503	45.2871168089473	27.4862155384407	15.2395586844561	22.4139503958521	24.9822065237457	10.329554460309	24.6644095434387	2.2695958701709	4.92397587921582	9.72334138190542	18.2103785123544	13.779535032352
AMOTL2	3.67724016623412	22.5487145827769	41.6512621168665	27.0181269059171	5.65082152926979	83.9760941711217	23.8240798354329	109.093783735283	48.3025022607281	57.4726389035961	16.7915109405425	20.8569618510507	22.8508661331469	52.5838392597927	74.2702956550586	34.8257503528452	33.0452147656422	31.2126888944838	61.7875026075506	63.2949271440721	32.7784079868292	70.2353411541761	50.6751755807704	27.5445330768574	135.53718869693	49.2981402342084	47.9515740650305	22.9002252559592	28.9341768508576	34.9286848504788	28.7262942052814	36.3792895166471	20.3710808227291	31.0017008108597	3.56418369574781	34.7870152603513	62.4615836728744	34.9969365525826	50.617368669956	27.8022733694383	25.4125345386769	65.587836873559	32.4363243810954	68.7024858147245	9.46054108897387	16.7436116656977	6.65727768913163	335.211442444073	96.3145359025616
AMPD1	0.450756240136746	0.795084808138758	0	0.158878734904851	4.2528958714819	0	1.20608426266553	0.480563772053658	0.0830587788918255	0.778635672449044	0.460503439739901	0.275564648247093	0.263048275955742	0.626447861794722	1.24916392460773	0.0659113344064207	0	0.0700964552019781	55.7314365706248	0.501104535612138	0.168249120708497	2.81336563692313	0.4320383832899	0.849488326846968	0.138011069755144	0.442250834570564	0.113987946127306	0.0845207621169614	1.75650570056092	0.0577990192869596	5.55484094097439	0.914728518745483	0.593184341454718	0.499628535303083	0	0.863320788901467	0.69852567885745	0.149732685701666	23.3025505196548	0.234372455236062	0.516459389841284	0.47508529272894	0.94084153979159	2.54072528668015	0.109003855739682	0.372525694171211	2.51125434526426	1.40755335396147	0.919096312447813
AMPD2	15.6372377642269	61.5601667607549	62.1973327216451	55.7577272636147	10.3197357044756	98.8105234525512	71.8639391679723	76.5766207728846	54.4477284293215	85.138605418476	21.912564853366	64.8751497574486	18.84305048004	64.1327050112652	68.8961820495633	81.0824510950366	80.7206655532006	89.6418044001601	70.1398621760158	67.5401272140898	88.9722941497851	80.9162431410074	117.336382067645	85.7697509216709	67.1967424455613	51.6425863438726	63.9276133240626	50.6518528005953	53.0549878856637	73.6099219673965	40.1403705388426	56.5840929989592	57.6402665280499	43.6796432920844	11.0412798261618	93.9510677097974	67.0515156829469	74.4648473784027	56.9486654837617	43.6548027409131	44.3142653914703	36.7224345295999	47.2753509921942	62.5444655046316	17.861702543628	37.1163614945824	25.4741154774704	54.3318614792498	81.3901143272447
AMPD3	11.6070687714463	24.3088950668655	7.96145631285646	22.7858083117996	8.14011612246623	22.4935299253568	19.004501450082	0.88651159187548	1.29084050549158	12.2862310852755	5.01803775709058	38.5691582805849	5.24186224321597	5.73485446425068	3.09550692715905	13.9995252165894	22.2812679132367	9.32800474662957	16.8096097457604	6.79916476918736	17.0964408868326	21.5436130933514	69.9138476501055	19.7403955018862	0.403095317301789	8.84598454785541	25.2761498014822	10.1121384738754	11.6838889238007	17.3558964257518	19.9149373197125	22.4647093361457	10.2739643266282	4.70685646318819	2.57862493478147	0.841284701634164	11.5732674697864	23.2851991041346	20.2674887498868	7.98083449424507	20.6554900015152	18.4765513397403	5.46296308215866	6.23932524741551	1.60725172337677	10.9908492394714	0.049267856698099	8.7042497716382	3.00696929782798
AMPH	2.46604101598907	0.9208249127956	0.304101757204504	1.3043502044468	0.0760881757477713	0.686084949127541	0.32370577990678	0.0514006305977781	0.293519077036051	0	0.050456692695435	0.214737602985057	6.03223877083351	0.722545009682047	1.4313948166203	0.103947302128284	0.32698577877471	0.864985419617863	1.94752033362305	1.79829942249809	4.283247225777	1.5506190589235	0.235548705183844	0	0.0661592719972101	1.35136211506607	0.304406860635519	0.31002230913099	0.112529757097969	0.470404565538023	0.366579880356834	0.730767661638637	0.0496607024654229	1.63468365024269	0.205802654468044	1.21935500901602	0.558959532833326	1.07712569514275	2.04948019148547	1.96162800606826	0.315869559952065	1.28184470686465	1.11362700703247	1.23349981158784	0.440436062176089	0.216617288198611	4.08278730469859	0.526459082958936	1.22392867036815
AMT	21.8220132095381	66.9662812581939	20.4402181022339	68.2759767743592	34.0578217691208	10.1399815596964	64.8079499457019	34.7971155379601	13.9592186837012	45.1578325398121	39.859946447774	53.3062515016267	24.587488464502	28.9415317588118	49.7518053666225	48.1466413744031	13.2340709261451	34.0326078500626	8.63481944862691	14.3889819797067	46.3475555719659	75.6632973813141	37.3263208719919	27.7571024763526	10.8276654374316	108.273728152275	127.412633411859	98.666758733933	91.5073293091953	63.7617894066416	82.384234040139	72.3661588134392	129.865921140817	119.805566799847	11.7281976027529	90.8231546038212	142.003780916898	34.9326699294946	140.16842678076	51.9144026472413	44.4997214253889	45.7435437819166	45.1435330996856	37.2228751920409	29.2019617299575	67.8782367863608	96.2001875522595	84.968969088576	93.6979361651606
AMTN	0	0	1.23698635308633	0.742744576249623	0	0	0	0.547603482431749	0	12.8073096933699	0	0	0	0	0	0.295890106952647	0.995489407078684	0	0	0	0	0	0.375299526086815	0	0	0.385296205358336	0	0	0	0.636804451300696	0.263085766808625	0.245914952750587	0	0	0	28.0010184921581	0	0	0	0.701023666932792	0.242960373386735	0	0	0	0	0.0904328412521563	0	0	0.241392661926946
[truncated: 12,916 more rows]
[truncated: 134 more columns]
